# Supplementary material for: Evaluating Gene Expression in C57BL/6J and DBA/2J Mouse Striatum Using RNA-Seq and Microarrays
Source: PLoS One. 2011 Mar 24;6(3):e17820. doi: 10.1371/journal.pone.0017820 (PMC3063777; doi:10.1371/journal.pone.0017820)
Supplement: Dataset S1 — RNA-Seq results of all genes detected and comparisons to Affymetrix and Illumina microarray data. (TXT) [file pone.0017820.s009.txt]

Ensembl	Gene_Name	logConc	p.value	Fold_Change	q.value	DE	Low_read_count	D2_SNP_correction	flip_flop	Affymetrix_ProbeID	Affymetrix_Fold_Change	Affymetrix_q.value	Illumina_Probe_ID	Illumina_Fold_Change	Illumina_q.value	Biotype	Chr	Gene_start	Gene_Description
ENSMUSG00000035459	Stab2	-16.78	4.1340E-303	0.01	4.2406E-299	1	0	4	0	1419423_at	0.10	8.6838E-08	ILMN_2737368	0.40	2.02E-05	protein_coding	10	86303943	stabilin 2 Gene [Source:MGI (curated);Acc:MGI:2178743]
ENSMUSG00000084890	RP23-336D20.8	-18.24	4.9850E-218	44.79	2.5568E-214	1	0	4	0	N/A	N/A	N/A	N/A	N/A	N/A	processed_transcript	11	99278270	N/A
ENSMUSG00000087778	AC147020.1	-13.54	5.1824E-156	10.54	1.7720E-152	1	0	4	0	N/A	N/A	N/A	N/A	N/A	N/A	miRNA	18	68851748	N/A
ENSMUSG00000030761	Myo7a	-17.21	7.5373E-151	14.32	1.9329E-147	1	0	4	0	1421385_a_at	2.23	4.4041E-06	ILMN_1251839	1.52	2.14E-08	protein_coding	7	105199570	myosin VIIA Gene [Source:MGI (curated);Acc:MGI:104510]
ENSMUSG00000083840	AC092404.2	-17.17	6.0867E-148	13.32	1.2487E-144	1	0	4	0	N/A	N/A	N/A	ILMN_1260103	1.01	4.10E-01	pseudogene	5	5781615	N/A
ENSMUSG00000019505	Ubb	-18.05	4.2842E-143	17.28	7.3244E-140	1	0	4	0	N/A	N/A	N/A	ILMN_3092125	1.03	2.97E-01	protein_coding	11	62364673	ubiquitin B Gene [Source:MGI (curated);Acc:MGI:98888]
ENSMUSG00000052861	Dnahc6	-16.60	1.1050E-131	0.09	1.6193E-128	1	0	4	0	N/A	N/A	N/A	N/A	N/A	N/A	protein_coding	6	72967603	dynein, axonemal, heavy chain 6 Gene [Source:MGI (curated);Acc:MGI:107744]
ENSMUSG00000028573	Fggy	-19.85	2.6409E-131	42.22	3.3863E-128	1	0	4	0	1452799_at	2.92	2.3489E-09	N/A	N/A	N/A	protein_coding	4	95224198	FGGY carbohydrate kinase domain containing Gene [Source:MGI (curated);Acc:MGI:1922828]
ENSMUSG00000020415	Pttg1	-17.72	1.5805E-116	10.83	1.8014E-113	1	0	4	0	1424105_a_at	7.58	2.7551E-16	N/A	N/A	N/A	protein_coding	11	43233752	pituitary tumor-transforming gene 1 Gene [Source:MGI (curated);Acc:MGI:1353578]
ENSMUSG00000032572	Dvwa	-18.40	2.4712E-107	12.79	2.5349E-104	1	0	4	0	1429072_at	1.80	4.1705E-07	N/A	N/A	N/A	protein_coding	9	105891785	collagen, type VI, alpha 4 Gene [Source:MGI (curated);Acc:MGI:1915803]
ENSMUSG00000050141	BC049635	-20.32	4.7436E-105	36.07	4.4236E-102	1	1	4	0	N/A	N/A	N/A	N/A	N/A	N/A	protein_coding	4	42880876	Transmembrane protein ENSP00000340100 homolog [Source:UniProtKB/Swiss-Prot;Acc:Q80YD3]
ENSMUSG00000024248	Cox7a2l	-18.55	1.2126E-100	11.60	1.0366E-97	1	0	4	0	N/A	N/A	N/A	N/A	N/A	N/A	protein_coding	17	83901270	cytochrome c oxidase subunit VIIa polypeptide 2-like Gene [Source:MGI Symbol;Acc:MGI:106015]
ENSMUSG00000089238	AC123039.1	-14.81	3.4759E-89	0.16	2.7427E-86	1	0	4	0	N/A	N/A	N/A	N/A	N/A	N/A	miRNA	8	15519891	N/A
ENSMUSG00000026697	Myoc	-19.37	1.0828E-86	13.86	7.9336E-84	1	0	4	0	1450468_at	1.94	1.4803E-05	ILMN_2932705	1.30	1.69E-03	protein_coding	1	164569300	myocilin Gene [Source:MGI Symbol;Acc:MGI:1202864]
ENSMUSG00000035775	Krt20	-20.15	1.4765E-83	22.19	1.0097E-80	1	1	4	0	N/A	N/A	N/A	N/A	N/A	N/A	protein_coding	11	99289717	keratin 20 Gene [Source:MGI (curated);Acc:MGI:1914059]
ENSMUSG00000023764	Sfi1	-13.97	5.7642E-81	0.19	3.6955E-78	1	0	4	0	1426787_at	0.19	8.9410E-09	ILMN_1256699	0.39	5.79E-12	protein_coding	11	3031853	Sfi1 homolog, spindle assembly associated (yeast) Gene [Source:MGI (curated);Acc:MGI:1926137]
ENSMUSG00000015852	Fcrls	-17.04	2.2775E-79	6.05	1.3743E-76	1	0	4	0	1448891_at	3.26	4.1529E-14	N/A	N/A	N/A	protein_coding	3	87054680	Fc receptor-like S, scavenger receptor Gene [Source:MGI (curated);Acc:MGI:1933397]
ENSMUSG00000050824	Sstr5	-19.26	2.7059E-79	0.08	1.5421E-76	1	0	4	0	N/A	N/A	N/A	N/A	N/A	N/A	protein_coding	17	25626820	somatostatin receptor 5 Gene [Source:MGI Symbol;Acc:MGI:894282]
ENSMUSG00000026418	Tnni1	-20.51	1.6349E-72	22.54	8.8267E-70	1	1	4	0	N/A	N/A	N/A	N/A	N/A	N/A	protein_coding	1	137679642	troponin I, skeletal, slow 1 Gene [Source:MGI (curated);Acc:MGI:105073]
ENSMUSG00000058174	Gm5148	-21.04	9.6697E-71	32.20	4.9596E-68	1	1	4	0	1443541_at	1.71	5.4611E-06	ILMN_2998738	1.57	2.42E-08	protein_coding	3	37613112	predicted gene 5148 Gene [Source:MGI Symbol;Acc:MGI:3646006]
ENSMUSG00000000544	Gpa33	-22.37	4.7212E-65	0.01	2.3062E-62	1	1	4	0	N/A	N/A	N/A	N/A	N/A	N/A	protein_coding	1	168060548	glycoprotein A33 (transmembrane) Gene [Source:MGI (curated);Acc:MGI:1891703]
ENSMUSG00000068299	1700019G17Rik	-19.24	3.8883E-63	8.29	1.8130E-60	1	0	4	0	1436669_at	5.65	1.1988E-12	ILMN_2758803	1.49	3.21E-08	protein_coding	6	85849045	RIKEN cDNA 1700019G17 gene Gene [Source:MGI Symbol;Acc:MGI:1922791]
ENSMUSG00000040860	Crocc	-13.75	1.6432E-61	4.01	7.3288E-59	1	0	4	0	1427338_at	1.81	4.4707E-09	N/A	N/A	N/A	protein_coding	4	140572552	ciliary rootlet coiled-coil, rootletin Gene [Source:MGI (curated);Acc:MGI:3529431]
ENSMUSG00000072572	Slc39a2	-16.90	1.1564E-60	4.60	4.9425E-58	1	0	4	0	1443163_at	2.23	1.1936E-09	N/A	N/A	N/A	protein_coding	14	52512564	solute carrier family 39 (zinc transporter), member 2 Gene [Source:MGI (curated);Acc:MGI:2684326]
ENSMUSG00000050211	Pla2g4e	-16.74	2.2838E-58	0.22	9.3710E-56	1	0	4	0	1429862_at	0.55	1.6242E-08	ILMN_2774916	0.90	1.28E-01	protein_coding	2	119992148	phospholipase A2, group IVE Gene [Source:MGI (curated);Acc:MGI:1919144]
ENSMUSG00000024114	Prss41	-20.20	4.4343E-53	0.09	1.7495E-50	1	1	4	0	N/A	N/A	N/A	ILMN_2650180	0.66	3.31E-07	protein_coding	17	23973752	protease, serine, 41 Gene [Source:MGI Symbol;Acc:MGI:1918253]
ENSMUSG00000061808	Ttr	-13.91	1.2530E-52	3.54	4.7605E-50	1	0	4	0	1459737_s_at	1.40	4.6247E-01	ILMN_2443330	2.18	1.62E-01	protein_coding	18	20823914	transthyretin Gene [Source:MGI Symbol;Acc:MGI:98865]
ENSMUSG00000040483	Xaf1	-22.00	1.6988E-52	0.01	6.2236E-50	1	1	4	0	1443621_at	0.32	1.8570E-10	N/A	N/A	N/A	protein_coding	11	72115131	XIAP associated factor 1 Gene [Source:MGI (curated);Acc:MGI:3772572]
ENSMUSG00000066800	Rnasel	-18.48	3.2462E-51	5.21	1.1482E-48	1	0	4	0	N/A	N/A	N/A	N/A	N/A	N/A	protein_coding	1	155600060	ribonuclease L (2', 5'-oligoisoadenylate synthetase-dependent) Gene [Source:MGI Symbol;Acc:MGI:1098272]
ENSMUSG00000027855	Sycp1	-34.62	6.1175E-51	0.00	2.0917E-48	1	1	4	0	N/A	N/A	N/A	N/A	N/A	N/A	protein_coding	3	102622573	synaptonemal complex protein 1 Gene [Source:MGI Symbol;Acc:MGI:105931]
ENSMUSG00000020912	Krt12	-19.49	3.8083E-49	7.26	1.2602E-46	1	0	4	0	1419230_at	4.52	2.6467E-08	ILMN_2865527	3.67	1.63E-09	protein_coding	11	99276980	keratin 12 Gene [Source:MGI (curated);Acc:MGI:96687]
ENSMUSG00000028392	Bspry	-19.21	5.1623E-49	0.16	1.6548E-46	1	0	4	0	N/A	N/A	N/A	N/A	N/A	N/A	protein_coding	4	62141087	B-box and SPRY domain containing Gene [Source:MGI (curated);Acc:MGI:2177191]
ENSMUSG00000002324	Rec8	-20.36	2.4595E-48	12.00	7.6453E-46	1	1	4	0	N/A	N/A	N/A	ILMN_2684093	1.52	1.22E-07	protein_coding	14	56236874	REC8 homolog (yeast) Gene [Source:MGI (curated);Acc:MGI:1929645]
ENSMUSG00000085882	RP23-192P17.5	-19.70	3.6918E-48	7.53	1.1138E-45	1	0	4	0	N/A	N/A	N/A	N/A	N/A	N/A	processed_transcript	11	59013338	N/A
ENSMUSG00000072844	RP23-154O12.1	-18.13	4.2003E-48	4.65	1.2310E-45	1	0	4	0	1440342_at	3.54	2.6473E-08	N/A	N/A	N/A	processed_transcript	X	166412975	RIKEN cDNA G530011O06 gene (G530011O06Rik), non-coding RNA [Source:RefSeq DNA;Acc:NR_029457]
ENSMUSG00000040629	Mael	-21.86	6.1101E-48	0.02	1.7410E-45	1	1	4	0	N/A	N/A	N/A	N/A	N/A	N/A	protein_coding	1	168131516	maelstrom homolog (Drosophila) Gene [Source:MGI (curated);Acc:MGI:2138453]
ENSMUSG00000019232	Agxt2l1	-17.31	9.2455E-48	3.95	2.5632E-45	1	0	4	0	1452975_at	2.38	2.0894E-04	ILMN_1229990	1.53	2.58E-05	protein_coding	3	130320493	alanine-glyoxylate aminotransferase 2-like 1 Gene [Source:MGI Symbol;Acc:MGI:1919010]
ENSMUSG00000032343	Impg1	-19.96	2.1679E-47	8.37	5.8523E-45	1	0	4	0	N/A	N/A	N/A	N/A	N/A	N/A	protein_coding	9	80160894	interphotoreceptor matrix proteoglycan 1 Gene [Source:MGI Symbol;Acc:MGI:1926876]
ENSMUSG00000015484	Fam163a	-17.73	1.0624E-46	4.22	2.7944E-44	1	0	4	0	1457112_at	1.77	1.5264E-05	ILMN_2890145	1.25	1.37E-05	protein_coding	1	157923096	family with sequence similarity 163, member A Gene [Source:MGI Symbol;Acc:MGI:3618859]
ENSMUSG00000086652	RP23-160G19.1	-20.85	4.3930E-46	0.07	1.1266E-43	1	1	4	0	N/A	N/A	N/A	N/A	N/A	N/A	processed_transcript	2	129008218	N/A
ENSMUSG00000054594	Oscar	-21.00	5.1955E-45	15.04	1.2999E-42	1	1	4	0	N/A	N/A	N/A	ILMN_1215466	1.50	4.78E-05	protein_coding	7	3561415	osteoclast associated receptor Gene [Source:MGI (curated);Acc:MGI:2179720]
ENSMUSG00000076612	Igh-1b	-22.24	3.8535E-44	47.47	9.4115E-42	1	1	4	0	N/A	N/A	N/A	N/A	N/A	N/A	IG_C_gene	12	114525600	immunoglobulin heavy chain 1a (serum IgG2a) Gene [Source:MGI Symbol;Acc:MGI:96443]
ENSMUSG00000028393	Alad	-15.85	4.2994E-43	0.29	1.0256E-40	1	0	4	0	1424877_a_at	0.40	3.1274E-09	ILMN_2655015	0.46	3.90E-09	protein_coding	4	62170203	aminolevulinate, delta-, dehydratase Gene [Source:MGI (curated);Acc:MGI:96853]
ENSMUSG00000046101	6030422M02Rik	-21.07	9.7056E-43	14.97	2.2627E-40	1	1	4	0	N/A	N/A	N/A	N/A	N/A	N/A	protein_coding	1	9898719	RIKEN cDNA 6030422M02 gene Gene [Source:MGI Symbol;Acc:MGI:3045334]
ENSMUSG00000085642	RP23-33N12.1	-22.32	2.0978E-41	42.91	4.7821E-39	1	1	4	0	N/A	N/A	N/A	N/A	N/A	N/A	processed_transcript	12	20879986	N/A
ENSMUSG00000044783	Hjurp	-14.45	4.0740E-41	3.08	9.0849E-39	1	0	4	0	1433685_a_at	2.69	1.7176E-13	ILMN_3011719	2.22	5.50E-07	protein_coding	1	90159046	Holliday junction recognition protein Gene [Source:MGI (curated);Acc:MGI:2685821]
ENSMUSG00000038422	Hdhd3	-17.44	4.0225E-40	0.27	8.7792E-38	1	0	4	0	1425343_at	0.55	3.8256E-08	ILMN_2608145	0.59	2.51E-08	protein_coding	4	62160042	haloacid dehalogenase-like hydrolase domain containing 3 Gene [Source:MGI (curated);Acc:MGI:1919998]
ENSMUSG00000021091	Serpina3n	-16.60	9.8760E-40	0.30	2.1106E-37	1	0	4	0	1419100_at	0.47	8.2354E-09	ILMN_1246800	0.37	2.55E-12	protein_coding	12	105644939	serine (or cysteine) peptidase inhibitor, clade A, member 3N Gene [Source:MGI (curated);Acc:MGI:105045]
ENSMUSG00000071984	Fndc1	-16.40	1.3849E-39	0.30	2.8992E-37	1	0	4	0	1453321_at	0.51	4.7481E-10	N/A	N/A	N/A	protein_coding	17	7931433	fibronectin type III domain containing 1 Gene [Source:MGI Symbol;Acc:MGI:1915905]
ENSMUSG00000074252	Gm10654	-22.13	8.0549E-39	38.10	1.6525E-36	1	1	4	0	N/A	N/A	N/A	N/A	N/A	N/A	protein_coding	8	73455304	predicted gene 10654 Gene [Source:MGI Symbol;Acc:MGI:3643366]
ENSMUSG00000035299	Mid1	-15.84	5.6455E-38	3.06	1.1355E-35	1	0	4	0	1438239_at	4.15	6.2800E-07	ILMN_3159435	1.48	1.61E-06	protein_coding	X	166123131	midline 1 Gene [Source:MGI (curated);Acc:MGI:1100537]
ENSMUSG00000035238	Kcnk15	-20.85	1.1474E-37	0.09	2.2635E-35	1	1	4	0	N/A	N/A	N/A	N/A	N/A	N/A	protein_coding	2	163679469	potassium channel, subfamily K, member 15 Gene [Source:MGI (curated);Acc:MGI:2675209]
ENSMUSG00000033770	Clcnka	-23.38	2.4164E-37	0.01	4.6767E-35	1	1	4	0	N/A	N/A	N/A	ILMN_1250227	0.69	6.56E-03	protein_coding	4	140940525	chloride channel Ka Gene [Source:MGI (curated);Acc:MGI:1329026]
ENSMUSG00000002396	Ocel1	-18.13	5.4953E-37	0.25	1.0439E-34	1	0	4	0	1425191_at	0.52	5.9232E-08	N/A	N/A	N/A	protein_coding	8	73895197	occludin/ELL domain containing 1 Gene [Source:MGI (curated);Acc:MGI:1924340]
ENSMUSG00000062822	4833420G17Rik	-15.89	1.1493E-36	3.00	2.1436E-34	1	0	4	0	1419635_at	3.49	3.4205E-13	ILMN_1223318	2.15	3.12E-05	protein_coding	13	120251579	RIKEN cDNA 4833420G17 gene Gene [Source:MGI Symbol;Acc:MGI:1914642]
ENSMUSG00000026042	Col5a2	-17.78	8.4274E-36	0.28	1.5437E-33	1	0	4	0	1450625_at	0.43	3.5964E-07	N/A	N/A	N/A	protein_coding	1	45431166	collagen, type V, alpha 2 Gene [Source:MGI (curated);Acc:MGI:88458]
ENSMUSG00000072982	9230009I02Rik	-22.61	1.0960E-35	44.56	1.9724E-33	1	1	4	0	N/A	N/A	N/A	N/A	N/A	N/A	protein_coding	11	50898589	RIKEN cDNA 9230009I02 gene Gene [Source:MGI Symbol;Acc:MGI:3588229]
ENSMUSG00000054579	4930485B16Rik	-18.91	2.6441E-35	0.23	4.6764E-33	1	0	4	0	N/A	N/A	N/A	N/A	N/A	N/A	protein_coding	10	92360067	RIKEN cDNA 4930485B16 gene Gene [Source:MGI Symbol;Acc:MGI:1922208]
ENSMUSG00000073643	Wdfy1	-14.84	1.3156E-34	0.35	2.2873E-32	1	0	4	0	1435588_at	0.31	9.2313E-10	N/A	N/A	N/A	protein_coding	1	79698837	WD repeat and FYVE domain containing 1 Gene [Source:MGI (curated);Acc:MGI:1916618]
ENSMUSG00000074634	Gm7120	-16.61	1.4880E-34	3.02	2.5439E-32	1	0	4	0	N/A	N/A	N/A	N/A	N/A	N/A	protein_coding	13	120276846	predicted gene 7120 Gene [Source:MGI Symbol;Acc:MGI:3648543]
ENSMUSG00000069041	Slc25a31	-21.95	2.0339E-34	0.04	3.4202E-32	1	1	4	0	1453133_at	0.40	1.7378E-09	N/A	N/A	N/A	protein_coding	3	40512777	solute carrier family 25 (mitochondrial carrier; adenine nucleotide translocator), member 31 Gene [Source:MGI (curated);Acc:MGI:1920583]
ENSMUSG00000072494	Ppp1r3e	-18.41	2.1026E-34	3.79	3.4787E-32	1	0	4	0	N/A	N/A	N/A	N/A	N/A	N/A	processed_transcript	14	55491518	protein phosphatase 1, regulatory (inhibitor) subunit 3E Gene [Source:MGI (curated);Acc:MGI:2145790]
ENSMUSG00000046152	Fut10	-17.37	3.2726E-33	3.13	5.3287E-31	1	0	4	0	1427617_at	1.30	2.3328E-03	ILMN_3011294	1.44	1.14E-07	protein_coding	8	32297803	fucosyltransferase 10 Gene [Source:MGI (curated);Acc:MGI:2384748]
ENSMUSG00000074064	Mlycd	-14.91	6.1466E-33	0.36	9.8518E-31	1	0	4	0	1449964_a_at	0.60	9.3511E-08	ILMN_1249691	0.70	6.71E-02	protein_coding	8	121918778	malonyl-CoA decarboxylase Gene [Source:MGI (curated);Acc:MGI:1928485]
ENSMUSG00000049571	9330101J02Rik	-17.91	6.3507E-33	0.29	1.0022E-30	1	0	4	0	N/A	N/A	N/A	N/A	N/A	N/A	protein_coding	7	146824677	RIKEN cDNA 9330101J02 gene Gene [Source:MGI Symbol;Acc:MGI:2444387]
ENSMUSG00000061462	Obscn	-15.61	8.1928E-33	0.35	1.2733E-30	1	0	4	0	N/A	N/A	N/A	N/A	N/A	N/A	protein_coding	11	58807761	obscurin, cytoskeletal calmodulin and titin-interacting RhoGEF Gene [Source:MGI (curated);Acc:MGI:2681862]
ENSMUSG00000026579	F5	-19.03	1.0792E-32	4.02	1.6523E-30	1	0	4	0	1449269_at	0.62	2.4451E-01	N/A	N/A	N/A	protein_coding	1	166081969	coagulation factor V Gene [Source:MGI (curated);Acc:MGI:88382]
ENSMUSG00000066553	RP23-431C5.1	-17.03	1.3545E-32	0.33	2.0432E-30	1	0	4	0	N/A	N/A	N/A	N/A	N/A	N/A	pseudogene	12	25323256	N/A
ENSMUSG00000033488	BC026585	-19.55	2.5840E-32	4.90	3.8415E-30	1	0	4	0	N/A	N/A	N/A	N/A	N/A	N/A	protein_coding	1	159388711	Quinone oxidoreductase-like protein 2 (EC 1.-.-.-) [Source:UniProtKB/Swiss-Prot;Acc:Q3UNZ8]
ENSMUSG00000040113	Mettl11b	-20.49	4.5740E-32	7.06	6.7029E-30	1	1	4	0	N/A	N/A	N/A	N/A	N/A	N/A	protein_coding	1	165632388	methyltransferase like 11B Gene [Source:MGI (curated);Acc:MGI:2685053]
ENSMUSG00000082286	Pisd-ps1	-14.22	8.2902E-32	0.37	1.1978E-29	1	0	4	0	1435353_a_at	0.45	2.3263E-08	ILMN_2944601	0.43	1.49E-08	processed_transcript	11	3025789	phosphatidylserine decarboxylase, pseudogene 1 Pseudogene [Source:MGI (curated);Acc:MGI:3842428]
ENSMUSG00000067235	H2-Q10	-23.59	1.3342E-31	0.01	1.9008E-29	1	1	4	0	N/A	N/A	N/A	N/A	N/A	N/A	protein_coding	17	35607034	histocompatibility 2, Q region locus 10 Gene [Source:MGI Symbol;Acc:MGI:95929]
ENSMUSG00000026355	Mcm6	-18.92	2.5705E-31	3.97	3.6121E-29	1	0	4	0	1416251_at	1.96	7.4914E-09	ILMN_1233857	1.10	1.99E-02	protein_coding	1	130228168	minichromosome maintenance deficient 6 (MIS5 homolog, S. pombe) (S. cerevisiae) Gene [Source:MGI Symbol;Acc:MGI:1298227]
ENSMUSG00000029816	Gpnmb	-21.69	5.2735E-31	15.09	7.3102E-29	1	1	4	0	N/A	N/A	N/A	ILMN_2648669	1.38	8.74E-06	protein_coding	6	48986612	glycoprotein (transmembrane) nmb Gene [Source:MGI Symbol;Acc:MGI:1934765]
ENSMUSG00000030532	Hddc3	-16.29	8.1853E-31	0.35	1.1195E-28	1	0	4	0	1428692_at	0.34	2.4637E-09	N/A	N/A	N/A	protein_coding	7	87488023	HD domain containing 3 Gene [Source:MGI Symbol;Acc:MGI:1915945]
ENSMUSG00000004341	Gpx6	-19.42	9.7147E-31	4.39	1.3112E-28	1	0	4	0	1452135_at	2.00	3.7802E-07	N/A	N/A	N/A	protein_coding	13	21404086	glutathione peroxidase 6 Gene [Source:MGI (curated);Acc:MGI:1922762]
ENSMUSG00000064369	AY172335.11	-16.42	1.1169E-30	2.75	1.4880E-28	1	0	4	0	N/A	N/A	N/A	N/A	N/A	N/A	Mt_tRNA	MT	14071	N/A
ENSMUSG00000026639	Lamb3	-18.32	1.1571E-30	0.29	1.5218E-28	1	0	4	0	N/A	N/A	N/A	ILMN_2605512	0.59	1.60E-08	protein_coding	1	195128151	laminin, beta 3 Gene [Source:MGI (curated);Acc:MGI:99915]
ENSMUSG00000084826	RP24-388N11.3	-20.75	1.6929E-30	0.13	2.1982E-28	1	1	4	0	N/A	N/A	N/A	N/A	N/A	N/A	processed_transcript	2	128984402	N/A
ENSMUSG00000040084	Bub1b	-20.17	2.6506E-30	5.54	3.3988E-28	1	1	4	0	N/A	N/A	N/A	N/A	N/A	N/A	protein_coding	2	118423947	budding uninhibited by benzimidazoles 1 homolog, beta (S. cerevisiae) Gene [Source:MGI (curated);Acc:MGI:1333889]
ENSMUSG00000026414	Tnnt2	-21.08	6.5634E-30	9.36	8.3119E-28	1	1	4	0	1418726_a_at	2.38	1.9652E-09	N/A	N/A	N/A	protein_coding	1	137737452	troponin T2, cardiac Gene [Source:MGI Symbol;Acc:MGI:104597]
ENSMUSG00000011263	Exoc3l2	-21.29	1.4083E-28	0.10	1.7617E-26	1	1	4	0	N/A	N/A	N/A	ILMN_1226326	0.83	2.82E-02	protein_coding	7	20074405	exocyst complex component 3-like 2 Gene [Source:MGI (curated);Acc:MGI:1921713]
ENSMUSG00000085235	RP23-304H7.3	-23.87	1.6133E-28	123.72	1.9939E-26	1	1	4	0	N/A	N/A	N/A	N/A	N/A	N/A	processed_transcript	11	83631184	N/A
ENSMUSG00000057280	Musk	-18.64	4.0776E-28	3.46	4.9795E-26	1	0	4	0	N/A	N/A	N/A	N/A	N/A	N/A	protein_coding	4	58298834	muscle, skeletal, receptor tyrosine kinase Gene [Source:MGI (curated);Acc:MGI:103581]
ENSMUSG00000037578	Pkd2l1	-21.34	8.2875E-28	11.16	1.0001E-25	1	1	4	0	1457105_at	1.33	7.7503E-04	ILMN_2731331	1.57	1.49E-08	protein_coding	19	44222127	polycystic kidney disease 2-like 1 Gene [Source:MGI (curated);Acc:MGI:1352448]
ENSMUSG00000040170	Fmo2	-18.73	1.2693E-27	0.28	1.5139E-25	1	0	4	0	1453435_a_at	0.77	4.5076E-04	N/A	N/A	N/A	protein_coding	1	164804448	flavin containing monooxygenase 2 Gene [Source:MGI (curated);Acc:MGI:1916776]
ENSMUSG00000047502	RP23-97O7.6	-16.37	5.2199E-27	0.38	6.1546E-25	1	0	4	0	N/A	N/A	N/A	N/A	N/A	N/A	protein_coding	4	106353022	Uncharacterized protein C1orf175 homolog [Source:UniProtKB/Swiss-Prot;Acc:A2AVR2]
ENSMUSG00000076617	Igh-6	-15.66	1.0310E-26	2.50	1.2019E-24	1	0	4	0	1427329_a_at	1.77	5.6632E-05	N/A	N/A	N/A	IG_C_gene	12	114657161	immunoglobulin heavy chain 6 (heavy chain of IgM) Gene [Source:MGI Symbol;Acc:MGI:96448]
ENSMUSG00000023236	Scg5	-12.13	1.2740E-26	0.41	1.4683E-24	1	0	4	0	1423150_at	0.53	2.6149E-08	ILMN_2592953	0.50	1.22E-09	protein_coding	2	113616519	secretogranin V Gene [Source:MGI (curated);Acc:MGI:98289]
ENSMUSG00000045968	5830403L16Rik	-21.33	5.7383E-26	8.72	6.5403E-24	1	1	4	0	N/A	N/A	N/A	ILMN_1237653	0.98	3.77E-01	protein_coding	1	155696672	RIKEN cDNA 5830403L16 gene Gene [Source:MGI Symbol;Acc:MGI:1923273]
ENSMUSG00000006154	Eps8l1	-19.29	8.2655E-26	3.83	9.3173E-24	1	0	4	0	N/A	N/A	N/A	N/A	N/A	N/A	protein_coding	7	4416344	EPS8-like 1 Gene [Source:MGI Symbol;Acc:MGI:1914675]
ENSMUSG00000076258	mmu-mir-689-2	-13.65	1.1777E-25	0.41	1.3131E-23	1	0	4	0	N/A	N/A	N/A	N/A	N/A	N/A	miRNA	16	11144133	mmu-mir-689-2 [Source:miRBase;Acc:MI0004655]
ENSMUSG00000021510	A530054K11Rik	-18.66	1.4816E-25	0.30	1.6342E-23	1	0	4	0	1442654_at	0.35	1.6420E-12	N/A	N/A	N/A	protein_coding	13	67717938	RIKEN cDNA A530054K11 gene Gene [Source:MGI Symbol;Acc:MGI:3036250]
ENSMUSG00000003477	Inmt	-20.90	1.6454E-25	6.65	1.7956E-23	1	1	4	0	1418697_at	1.10	2.3322E-01	ILMN_2803249	1.28	1.95E-04	protein_coding	6	55120620	indolethylamine N-methyltransferase Gene [Source:MGI (curated);Acc:MGI:102963]
ENSMUSG00000028575	4930579C15Rik	-22.69	2.8995E-25	25.56	3.1309E-23	1	1	4	0	1453265_at	2.02	1.6315E-07	N/A	N/A	N/A	protein_coding	4	94573958	RIKEN cDNA 4930579C15 gene Gene [Source:MGI Symbol;Acc:MGI:1915003]
ENSMUSG00000033685	Ucp2	-15.61	3.6235E-25	0.41	3.8718E-23	1	0	4	0	1448188_at	0.58	9.2987E-07	N/A	N/A	N/A	protein_coding	7	107641846	uncoupling protein 2 (mitochondrial, proton carrier) Gene [Source:MGI (curated);Acc:MGI:109354]
ENSMUSG00000033826	Dnahc8	-20.08	3.7970E-25	0.20	4.0154E-23	1	1	4	0	N/A	N/A	N/A	N/A	N/A	N/A	protein_coding	17	30761354	dynein, axonemal, heavy chain 8 Gene [Source:MGI Symbol;Acc:MGI:107714]
ENSMUSG00000069911	Fam196b	-16.96	4.3355E-25	0.38	4.5381E-23	1	0	4	0	1442379_at	0.59	7.0242E-05	ILMN_3162060	0.50	1.31E-08	protein_coding	11	34214822	family with sequence similarity 196, member B Gene [Source:MGI Symbol;Acc:MGI:3643491]
ENSMUSG00000035349	Mia2	-35.23	4.5610E-25	0.00	4.7259E-23	1	1	4	0	N/A	N/A	N/A	N/A	N/A	N/A	protein_coding	12	60196786	melanoma inhibitory activity 2 Gene [Source:MGI (curated);Acc:MGI:2159614]
ENSMUSG00000073403	CT030728.8	-35.24	7.6006E-25	0.00	7.7966E-23	1	1	4	0	N/A	N/A	N/A	N/A	N/A	N/A	protein_coding	17	36278703	similar to MHC class I antigen precursor (LOC547349), mRNA [Source:RefSeq DNA;Acc:NM_001025208]
ENSMUSG00000004415	Emid2	-18.90	9.0540E-25	3.34	9.1956E-23	1	0	4	0	N/A	N/A	N/A	ILMN_1247358	1.47	2.00E-08	protein_coding	5	137217629	EMI domain containing 2 Gene [Source:MGI (curated);Acc:MGI:2155345]
ENSMUSG00000087566	AC159313.1	-21.03	3.0908E-24	7.04	3.1084E-22	1	1	4	0	1435704_at	3.49	1.0572E-10	N/A	N/A	N/A	lincRNA	9	78023721	N/A
ENSMUSG00000034845	Plvap	-17.21	3.5885E-24	0.39	3.5738E-22	1	0	4	0	1418090_at	0.56	6.4083E-08	ILMN_2984110	0.42	8.59E-08	protein_coding	8	74021666	plasmalemma vesicle associated protein Gene [Source:MGI Symbol;Acc:MGI:1890497]
ENSMUSG00000073673	Gm10560	-20.15	3.8321E-24	4.67	3.7797E-22	1	1	4	0	N/A	N/A	N/A	N/A	N/A	N/A	protein_coding	4	155395712	predicted gene 10560 Gene [Source:MGI Symbol;Acc:MGI:3641794]
ENSMUSG00000020629	Adi1	-15.15	1.0365E-23	0.42	1.0126E-21	1	0	4	0	N/A	N/A	N/A	ILMN_3143557	0.38	5.54E-11	protein_coding	12	29360096	acireductone dioxygenase 1 Gene [Source:MGI (curated);Acc:MGI:2144929]
ENSMUSG00000085154	RP23-272P17.6	-21.75	1.2086E-23	9.26	1.1696E-21	1	1	4	0	N/A	N/A	N/A	N/A	N/A	N/A	processed_transcript	11	103559038	N/A
ENSMUSG00000060224	Pyroxd2	-18.90	1.3407E-23	0.31	1.2853E-21	1	0	4	0	N/A	N/A	N/A	N/A	N/A	N/A	protein_coding	19	42800348	pyridine nucleotide-disulphide oxidoreductase domain 2 Gene [Source:MGI Symbol;Acc:MGI:1921830]
ENSMUSG00000043719	Col6a6	-21.55	2.0792E-23	0.11	1.9567E-21	1	1	4	0	N/A	N/A	N/A	N/A	N/A	N/A	protein_coding	9	105657872	collagen, type VI, alpha 6 Gene [Source:MGI Symbol;Acc:MGI:2444259]
ENSMUSG00000061086	Myl4	-17.23	2.0644E-23	2.55	1.9567E-21	1	0	4	0	1422580_at	1.85	1.7113E-02	ILMN_2610744	2.15	3.05E-04	protein_coding	11	104411977	myosin, light polypeptide 4 Gene [Source:MGI (curated);Acc:MGI:97267]
ENSMUSG00000018907	Alox12e	-21.71	2.6075E-23	0.09	2.4097E-21	1	1	4	0	N/A	N/A	N/A	N/A	N/A	N/A	protein_coding	11	70129112	arachidonate lipoxygenase, epidermal Gene [Source:MGI (curated);Acc:MGI:1274790]
ENSMUSG00000061815	Rufy4	-21.77	2.6075E-23	0.08	2.4097E-21	1	1	4	0	N/A	N/A	N/A	N/A	N/A	N/A	protein_coding	1	74172115	RUN and FYVE domain containing 4 Gene [Source:MGI (curated);Acc:MGI:3588214]
ENSMUSG00000046056	Sbsn	-18.83	5.0424E-23	3.16	4.6182E-21	1	0	4	0	1459897_a_at	4.02	1.1988E-12	ILMN_2744374	0.98	3.62E-01	protein_coding	7	31536581	suprabasin Gene [Source:MGI Symbol;Acc:MGI:2446326]
ENSMUSG00000022076	Klhl1	-16.96	7.8427E-23	2.46	7.1194E-21	1	0	4	0	1436465_at	1.99	2.3328E-06	N/A	N/A	N/A	protein_coding	14	96504478	kelch-like 1 (Drosophila) Gene [Source:MGI (curated);Acc:MGI:2136335]
ENSMUSG00000030255	Sspn	-17.39	8.1954E-23	2.54	7.3743E-21	1	0	4	0	1417644_at	1.78	2.9618E-06	N/A	N/A	N/A	protein_coding	6	145880161	sarcospan Gene [Source:MGI (curated);Acc:MGI:1353511]
ENSMUSG00000078552	Dcdc2b	-18.79	9.2626E-23	3.09	8.2622E-21	1	0	4	0	N/A	N/A	N/A	N/A	N/A	N/A	protein_coding	4	129285771	doublecortin domain containing 2b Gene [Source:MGI (curated);Acc:MGI:2686212]
ENSMUSG00000032517	Mobp	-12.25	3.1649E-22	2.20	2.7987E-20	1	0	4	0	1436263_at	1.67	1.3350E-03	ILMN_1223628	1.82	1.77E-06	protein_coding	9	120058860	myelin-associated oligodendrocytic basic protein Gene [Source:MGI Symbol;Acc:MGI:108511]
ENSMUSG00000034875	Nudt19	-14.95	4.0908E-22	2.24	3.5866E-20	1	0	4	0	1434216_a_at	3.43	3.1551E-16	ILMN_2746906	2.72	4.74E-13	protein_coding	7	36332204	nudix (nucleoside diphosphate linked moiety X)-type motif 19 Gene [Source:MGI (curated);Acc:MGI:94203]
ENSMUSG00000086496	RP23-392P11.4	-15.94	4.2748E-22	0.43	3.7162E-20	1	0	4	0	1441203_at	0.65	2.5267E-09	N/A	N/A	N/A	processed_transcript	2	158421208	N/A
ENSMUSG00000027318	Adam33	-17.69	4.8573E-22	0.39	4.1870E-20	1	0	4	0	N/A	N/A	N/A	N/A	N/A	N/A	protein_coding	2	130876327	a disintegrin and metallopeptidase domain 33 Gene [Source:MGI (curated);Acc:MGI:1341813]
ENSMUSG00000052631	Sh2d6	-20.12	5.0141E-22	0.23	4.2862E-20	1	1	4	0	N/A	N/A	N/A	N/A	N/A	N/A	protein_coding	6	72463638	SH2 domain containing 6 Gene [Source:MGI (curated);Acc:MGI:1918380]
ENSMUSG00000020014	4930485B16Rik	-19.30	7.1738E-22	0.29	6.0817E-20	1	0	4	0	N/A	N/A	N/A	N/A	N/A	N/A	protein_coding	10	92497441	RIKEN cDNA 4930485B16 gene Gene [Source:MGI Symbol;Acc:MGI:1922208]
ENSMUSG00000037847	Nrk1	-19.29	1.0230E-21	3.30	8.6015E-20	1	0	4	0	N/A	N/A	N/A	N/A	N/A	N/A	protein_coding	19	18706440	Nicotinamide riboside kinase 1 (NmR-K 1)(NRK 1)(EC 2.7.1.22)(Ribosylnicotinamide kinase 1)(RNK 1)(Nicotinic acid riboside kinase 1)(EC 2.7.1.n4)(Ribosylnicotinic acid kinase 1) [Source:UniProtKB/Swiss-Prot;Acc:Q91W63]
ENSMUSG00000028973	Abcb8	-14.31	1.7205E-21	0.45	1.4349E-19	1	0	4	0	1423713_at	0.54	4.1287E-07	ILMN_2864834	0.57	1.50E-04	protein_coding	5	23899481	ATP-binding cassette, sub-family B (MDR/TAP), member 8 Gene [Source:MGI (curated);Acc:MGI:1351667]
ENSMUSG00000018927	Ccl6	-19.75	1.7841E-21	0.26	1.4759E-19	1	0	4	0	1417266_at	0.38	1.4357E-08	N/A	N/A	N/A	protein_coding	11	83401384	chemokine (C-C motif) ligand 6 Gene [Source:MGI (curated);Acc:MGI:98263]
ENSMUSG00000064023	Klk8	-19.83	1.9733E-21	0.28	1.6065E-19	1	0	4	0	1419722_at	0.64	1.9898E-06	ILMN_2675232	0.54	2.66E-11	protein_coding	7	51052947	kallikrein related-peptidase 8 Gene [Source:MGI Symbol;Acc:MGI:1343327]
ENSMUSG00000064193	RP24-364O14.1	-24.08	1.9688E-21	93.18	1.6065E-19	1	1	4	0	N/A	N/A	N/A	N/A	N/A	N/A	pseudogene	2	80677252	N/A
ENSMUSG00000047419	Cmya5	-16.50	2.9897E-21	2.32	2.4148E-19	1	0	4	0	1427312_at	1.50	2.8855E-07	N/A	N/A	N/A	protein_coding	13	93810677	cardiomyopathy associated 5 Gene [Source:MGI Symbol;Acc:MGI:1923719]
ENSMUSG00000015656	Hspa8	-18.16	4.0418E-21	2.65	3.2391E-19	1	0	4	0	1431182_at	2.06	4.9428E-04	N/A	N/A	N/A	protein_coding	9	40609067	heat shock protein 8 Gene [Source:MGI (curated);Acc:MGI:105384]
ENSMUSG00000064337	AY172335.9	-9.38	5.9157E-21	2.14	4.7041E-19	1	0	4	0	N/A	N/A	N/A	N/A	N/A	N/A	Mt_rRNA	MT	70	N/A
ENSMUSG00000082159	AC134327.1	-22.55	7.6379E-21	15.86	6.0268E-19	1	1	4	0	N/A	N/A	N/A	N/A	N/A	N/A	pseudogene	1	31792901	N/A
ENSMUSG00000078486	2310042D19Rik	-18.45	8.4301E-21	2.76	6.6012E-19	1	0	4	0	N/A	N/A	N/A	N/A	N/A	N/A	protein_coding	4	155590036	RIKEN cDNA 2310042D19 gene Gene [Source:MGI Symbol;Acc:MGI:1921433]
ENSMUSG00000041449	Serpina3h	-23.33	1.1166E-20	0.02	8.6770E-19	1	1	4	0	N/A	N/A	N/A	N/A	N/A	N/A	protein_coding	12	105474452	serine (or cysteine) peptidase inhibitor, clade A, member 3H Gene [Source:MGI Symbol;Acc:MGI:2182839]
ENSMUSG00000072899	C330024D21Rik	-23.31	1.2756E-20	0.02	9.8384E-19	1	1	4	0	N/A	N/A	N/A	N/A	N/A	N/A	protein_coding	5	67857566	RIKEN cDNA C330024D21 gene Gene [Source:MGI Symbol;Acc:MGI:2444116]
ENSMUSG00000031552	Adam18	-35.47	2.3618E-20	572616911.12	1.8080E-18	1	1	4	0	N/A	N/A	N/A	N/A	N/A	N/A	protein_coding	8	25712718	a disintegrin and metallopeptidase domain 18 Gene [Source:MGI (curated);Acc:MGI:105986]
ENSMUSG00000035208	Slfn8	-20.70	2.8311E-20	0.19	2.1512E-18	1	1	4	0	N/A	N/A	N/A	N/A	N/A	N/A	protein_coding	11	82815660	schlafen 8 Gene [Source:MGI (curated);Acc:MGI:2672859]
ENSMUSG00000021702	Thbs4	-17.65	3.4694E-20	2.41	2.6168E-18	1	0	4	0	1449388_at	1.24	8.1878E-02	N/A	N/A	N/A	protein_coding	13	93521546	thrombospondin 4 Gene [Source:MGI Symbol;Acc:MGI:1101779]
ENSMUSG00000045498	Pcdhb3	-16.92	3.7759E-20	0.43	2.8272E-18	1	0	4	0	1420429_at	0.53	7.9717E-09	N/A	N/A	N/A	protein_coding	18	37460453	protocadherin beta 3 Gene [Source:MGI Symbol;Acc:MGI:2136737]
ENSMUSG00000034317	Trim59	-16.78	3.9748E-20	2.27	2.9546E-18	1	0	4	0	1416118_at	1.46	2.2021E-03	ILMN_2993661	4.39	2.98E-12	protein_coding	3	68839210	tripartite motif-containing 59 Gene [Source:MGI (curated);Acc:MGI:1914199]
ENSMUSG00000031389	Arhgap4	-17.66	4.6440E-20	0.40	3.4272E-18	1	0	4	0	1419296_at	0.73	3.0071E-06	ILMN_2677876	0.58	3.35E-07	protein_coding	X	71136781	Rho GTPase activating protein 4 Gene [Source:MGI (curated);Acc:MGI:2159577]
ENSMUSG00000085092	AC134575.1	-22.11	1.4914E-19	10.01	1.0928E-17	1	1	4	0	N/A	N/A	N/A	N/A	N/A	N/A	lincRNA	14	69981561	N/A
ENSMUSG00000075514	RP23-177L19.1	-16.71	1.5073E-19	0.44	1.0965E-17	1	0	4	0	N/A	N/A	N/A	N/A	N/A	N/A	processed_transcript	2	20890681	N/A
ENSMUSG00000038760	Trhr	-18.42	2.2901E-19	0.37	1.6543E-17	1	0	4	0	1449571_at	0.59	3.3714E-04	ILMN_2521340	0.72	4.81E-03	protein_coding	15	44027779	thyrotropin releasing hormone receptor Gene [Source:MGI Symbol;Acc:MGI:98824]
ENSMUSG00000078684	AC134246.2	-18.03	2.4478E-19	2.50	1.7559E-17	1	0	4	0	N/A	N/A	N/A	N/A	N/A	N/A	pseudogene	3	88579138	RIKEN cDNA 5830417I10 gene (5830417I10Rik), non-coding RNA [Source:RefSeq DNA;Acc:NR_028359]
ENSMUSG00000039013	Siglec5	-21.05	2.6268E-19	0.18	1.8712E-17	1	1	4	0	N/A	N/A	N/A	N/A	N/A	N/A	protein_coding	7	50606711	sialic acid binding Ig-like lectin 5 Gene [Source:MGI (curated);Acc:MGI:2681107]
ENSMUSG00000026473	Glul	-11.75	3.7151E-19	2.06	2.6282E-17	1	0	4	0	1426236_a_at	1.25	1.6713E-05	ILMN_2644496	1.51	1.19E-02	protein_coding	1	155747074	glutamate-ammonia ligase (glutamine synthetase) Gene [Source:MGI (curated);Acc:MGI:95739]
ENSMUSG00000046338	Gpat2	-19.89	4.4369E-19	0.28	3.1174E-17	1	0	4	0	N/A	N/A	N/A	N/A	N/A	N/A	protein_coding	2	127250935	glycerol-3-phosphate acyltransferase 2, mitochondrial Gene [Source:MGI (curated);Acc:MGI:2684962]
ENSMUSG00000028927	Padi2	-17.26	6.7833E-19	2.31	4.7335E-17	1	0	4	0	1418252_at	1.55	2.3150E-04	N/A	N/A	N/A	protein_coding	4	140462259	peptidyl arginine deiminase, type II Gene [Source:MGI (curated);Acc:MGI:1338892]
ENSMUSG00000032667	Pon2	-15.22	8.4215E-19	2.10	5.8370E-17	1	0	4	0	1450686_at	1.32	1.2166E-03	ILMN_1233836	1.49	1.91E-08	protein_coding	6	5214147	paraoxonase 2 Gene [Source:MGI (curated);Acc:MGI:106687]
ENSMUSG00000068758	Il3ra	-20.28	9.3746E-19	0.26	6.4540E-17	1	1	4	0	N/A	N/A	N/A	N/A	N/A	N/A	protein_coding	14	15179009	interleukin 3 receptor, alpha chain Gene [Source:MGI Symbol;Acc:MGI:96553]
ENSMUSG00000075391	RP23-186B18.4	-16.24	1.0806E-18	0.46	7.3898E-17	1	0	4	0	N/A	N/A	N/A	N/A	N/A	N/A	pseudogene	2	35195880	N/A
ENSMUSG00000042210	Abhd14a	-16.06	1.2895E-18	2.15	8.7599E-17	1	0	4	0	1425699_a_at	1.78	2.4083E-10	N/A	N/A	N/A	protein_coding	9	106342385	abhydrolase domain containing 14A Gene [Source:MGI Symbol;Acc:MGI:1915894]
ENSMUSG00000040899	Ccr6	-19.51	1.5484E-18	0.31	1.0449E-16	1	0	4	0	1450357_a_at	0.57	5.2627E-08	ILMN_2888448	0.55	9.13E-06	protein_coding	17	8435391	chemokine (C-C motif) receptor 6 Gene [Source:MGI Symbol;Acc:MGI:1333797]
ENSMUSG00000029070	Mxra8	-17.52	1.9095E-18	0.43	1.2802E-16	1	0	4	0	1452330_a_at	0.64	9.3594E-06	ILMN_2927638	0.66	5.82E-05	protein_coding	4	155213789	matrix-remodelling associated 8 Gene [Source:MGI (curated);Acc:MGI:1922011]
ENSMUSG00000052407	4930473A06Rik	-19.21	2.2502E-18	2.83	1.4989E-16	1	0	4	0	N/A	N/A	N/A	N/A	N/A	N/A	protein_coding	4	83171449	RIKEN cDNA 4930473A06 gene Gene [Source:MGI Symbol;Acc:MGI:1922152]
ENSMUSG00000079494	Cml5	-20.90	2.4430E-18	4.77	1.6168E-16	1	1	4	0	N/A	N/A	N/A	N/A	N/A	N/A	protein_coding	6	85767215	camello-like 5 Gene [Source:MGI (curated);Acc:MGI:1916299]
ENSMUSG00000040856	Dlk1	-17.13	2.4802E-18	0.45	1.6309E-16	1	0	4	0	N/A	N/A	N/A	N/A	N/A	N/A	protein_coding	12	110691059	delta-like 1 homolog (Drosophila) Gene [Source:MGI (curated);Acc:MGI:94900]
ENSMUSG00000024810	Il33	-15.32	2.5320E-18	2.08	1.6543E-16	1	0	4	0	1416200_at	1.72	2.7170E-05	ILMN_1259747	1.64	1.19E-05	protein_coding	19	29999604	interleukin 33 Gene [Source:MGI (curated);Acc:MGI:1924375]
ENSMUSG00000007035	Msh5	-20.83	2.6755E-18	0.20	1.7370E-16	1	1	4	0	N/A	N/A	N/A	N/A	N/A	N/A	protein_coding	17	35165552	mutS homolog 5 (E. coli) Gene [Source:MGI Symbol;Acc:MGI:1329021]
ENSMUSG00000072620	Slfn2	-20.81	2.8693E-18	4.68	1.8511E-16	1	1	4	0	N/A	N/A	N/A	N/A	N/A	N/A	protein_coding	11	82878614	schlafen 2 Gene [Source:MGI (curated);Acc:MGI:1313258]
ENSMUSG00000028600	Podn	-17.08	4.9083E-18	0.44	3.1468E-16	1	0	4	0	1435180_at	0.87	2.5373E-03	N/A	N/A	N/A	protein_coding	4	107687396	podocan Gene [Source:MGI (curated);Acc:MGI:2674939]
ENSMUSG00000031492	Chrnb3	-19.28	9.9523E-18	0.34	6.3410E-16	1	0	4	0	N/A	N/A	N/A	N/A	N/A	N/A	protein_coding	8	28479183	cholinergic receptor, nicotinic, beta polypeptide 3 Gene [Source:MGI Symbol;Acc:MGI:106212]
ENSMUSG00000078485	Plekhn1	-17.13	1.1227E-17	2.22	7.1091E-16	1	0	4	0	1435257_at	0.94	1.5468E-01	ILMN_2924601	0.99	4.67E-01	protein_coding	4	155595565	pleckstrin homology domain containing, family N member 1 Gene [Source:MGI Symbol;Acc:MGI:2387630]
ENSMUSG00000020679	Hnf1b	-23.10	1.4187E-17	22.42	8.9282E-16	1	1	4	0	N/A	N/A	N/A	N/A	N/A	N/A	protein_coding	11	83663668	HNF1 homeobox B Gene [Source:MGI (curated);Acc:MGI:98505]
ENSMUSG00000041559	Fmod	-16.71	2.2142E-17	0.46	1.3849E-15	1	0	4	0	1415939_at	0.87	9.0894E-02	N/A	N/A	N/A	protein_coding	1	135933831	fibromodulin Gene [Source:MGI (curated);Acc:MGI:1328364]
ENSMUSG00000019734	Tmc4	-18.28	2.7057E-17	2.43	1.6821E-15	1	0	4	0	1427178_at	1.52	3.3919E-05	N/A	N/A	N/A	protein_coding	7	3617392	transmembrane channel-like gene family 4 Gene [Source:MGI (curated);Acc:MGI:2669035]
ENSMUSG00000032377	Plscr4	-19.30	3.9078E-17	2.85	2.4148E-15	1	0	4	0	1433626_at	1.53	1.0619E-07	ILMN_2758717	1.04	1.86E-01	protein_coding	9	92352216	phospholipid scramblase 4 Gene [Source:MGI (curated);Acc:MGI:2143267]
ENSMUSG00000036322	H2-Ea	-35.57	4.6130E-17	0.00	2.8186E-15	1	1	4	0	N/A	N/A	N/A	N/A	N/A	N/A	pseudogene	17	34478897	histocompatibility 2, class II antigen E alpha, pseudogene Pseudogene [Source:MGI Symbol;Acc:MGI:95900]
ENSMUSG00000053475	Tnfaip6	-18.03	4.6162E-17	2.29	2.8186E-15	1	0	4	0	1418424_at	1.62	3.0120E-04	N/A	N/A	N/A	protein_coding	2	51893529	tumor necrosis factor alpha induced protein 6 Gene [Source:MGI (curated);Acc:MGI:1195266]
ENSMUSG00000079103	Tgm7	-22.76	4.7482E-17	15.83	2.8820E-15	1	1	4	0	N/A	N/A	N/A	N/A	N/A	N/A	protein_coding	2	120919301	transglutaminase 7 Gene [Source:MGI (curated);Acc:MGI:2151164]
ENSMUSG00000034227	Foxj1	-17.90	5.2646E-17	2.34	3.1767E-15	1	0	4	0	1425291_at	1.06	4.3665E-01	ILMN_2754453	1.01	4.25E-01	protein_coding	11	116192018	forkhead box J1 Gene [Source:MGI (curated);Acc:MGI:1347474]
ENSMUSG00000041735	RP23-139B20.3	-24.01	5.5362E-17	0.01	3.3211E-15	1	1	4	0	N/A	N/A	N/A	N/A	N/A	N/A	protein_coding	4	144293094	predicted gene 13178 (Gm13178), mRNA [Source:RefSeq DNA;Acc:NM_001085536]
ENSMUSG00000089679	AC117805.2	-20.57	5.6234E-17	3.98	3.3538E-15	1	1	4	0	N/A	N/A	N/A	N/A	N/A	N/A	processed_transcript	19	53893844	N/A
ENSMUSG00000034205	Loxl2	-20.82	6.1515E-17	4.54	3.6475E-15	1	1	4	0	N/A	N/A	N/A	N/A	N/A	N/A	protein_coding	14	70008975	lysyl oxidase-like 2 Gene [Source:MGI Symbol;Acc:MGI:2137913]
ENSMUSG00000085705	CH36-125B10.3	-22.51	7.6322E-17	12.68	4.4994E-15	1	1	4	0	N/A	N/A	N/A	N/A	N/A	N/A	processed_transcript	17	13812667	N/A
ENSMUSG00000022066	Entpd4	-14.07	7.8109E-17	1.98	4.5785E-15	1	0	4	0	1449190_a_at	1.70	5.9030E-09	ILMN_2589312	1.74	8.97E-12	protein_coding	14	69955242	ectonucleoside triphosphate diphosphohydrolase 4 Gene [Source:MGI Symbol;Acc:MGI:1914714]
ENSMUSG00000043122	A530016L24Rik	-20.05	9.2609E-17	0.27	5.3976E-15	1	1	4	0	N/A	N/A	N/A	ILMN_2637105	1.02	3.56E-01	protein_coding	12	113727659	RIKEN cDNA A530016L24 gene Gene [Source:MGI Symbol;Acc:MGI:2443020]
ENSMUSG00000029994	Anxa4	-17.98	1.0000E-16	0.43	5.7954E-15	1	0	4	0	1424176_a_at	0.48	9.3365E-06	N/A	N/A	N/A	protein_coding	6	86686834	annexin A4 Gene [Source:MGI (curated);Acc:MGI:88030]
ENSMUSG00000022439	Parvg	-17.63	1.4526E-16	0.44	8.3711E-15	1	0	4	0	N/A	N/A	N/A	ILMN_2764580	0.86	1.17E-02	protein_coding	15	84154456	parvin, gamma Gene [Source:MGI (curated);Acc:MGI:2158329]
ENSMUSG00000087467	RP23-353O20.2	-23.02	1.4811E-16	16.28	8.4876E-15	1	1	4	0	N/A	N/A	N/A	N/A	N/A	N/A	processed_transcript	2	67329101	N/A
ENSMUSG00000036339	6720456H20Rik	-15.55	1.5691E-16	2.01	8.9423E-15	1	0	4	0	N/A	N/A	N/A	ILMN_2668886	1.65	5.78E-09	protein_coding	14	49065803	RIKEN cDNA 6720456H20 gene Gene [Source:MGI Symbol;Acc:MGI:2443219]
ENSMUSG00000001473	Tubb6	-18.50	1.6872E-16	2.49	9.5619E-15	1	0	4	0	N/A	N/A	N/A	ILMN_2718217	0.80	1.25E-04	protein_coding	18	67550371	tubulin, beta 6 Gene [Source:MGI Symbol;Acc:MGI:1915201]
ENSMUSG00000000560	Gabra2	-14.16	2.0333E-16	0.50	1.1460E-14	1	0	4	0	1421738_at	0.44	5.2627E-08	N/A	N/A	N/A	protein_coding	5	71352296	gamma-aminobutyric acid (GABA) A receptor, subunit alpha 2 Gene [Source:MGI Symbol;Acc:MGI:95614]
ENSMUSG00000024026	Glo1	-14.56	2.7392E-16	0.50	1.5354E-14	1	0	4	0	1424108_at	0.50	1.6088E-08	ILMN_2667352	0.51	3.34E-10	protein_coding	17	30729811	glyoxalase 1 Gene [Source:MGI Symbol;Acc:MGI:95742]
ENSMUSG00000047767	Atg16l2	-15.64	3.7604E-16	0.50	2.0964E-14	1	0	4	0	1429396_at	0.61	1.0568E-07	N/A	N/A	N/A	protein_coding	7	108437906	autophagy related 16 like 2 (S. cerevisiae) Gene [Source:MGI (curated);Acc:MGI:1920933]
ENSMUSG00000073402	Gm8909	-35.64	5.0496E-16	0.00	2.7999E-14	1	1	4	0	N/A	N/A	N/A	ILMN_2835683	0.89	7.78E-02	protein_coding	17	36301557	predicted gene 8909 Gene [Source:MGI Symbol;Acc:MGI:3704134]
ENSMUSG00000032425	4930422I07Rik	-15.84	5.6839E-16	0.49	3.1347E-14	1	0	4	0	1458491_at	0.49	4.2327E-09	N/A	N/A	N/A	protein_coding	9	88442858	RIKEN cDNA 4930422I07 gene Gene [Source:MGI Symbol;Acc:MGI:1918890]
ENSMUSG00000086118	RP23-188D9.1	-18.36	5.9818E-16	2.35	3.2813E-14	1	0	4	0	1457496_at	1.30	5.6605E-04	N/A	N/A	N/A	processed_transcript	2	156434942	N/A
ENSMUSG00000036896	C1qc	-15.69	6.4645E-16	1.99	3.5272E-14	1	0	4	0	1449401_at	2.18	1.8657E-11	ILMN_2715840	1.64	2.46E-08	protein_coding	4	136445719	complement component 1, q subcomponent, C chain Gene [Source:MGI (curated);Acc:MGI:88225]
ENSMUSG00000032091	Tmprss4	-20.68	8.6967E-16	0.25	4.7201E-14	1	1	4	0	N/A	N/A	N/A	ILMN_2459260	0.88	5.81E-02	protein_coding	9	44980979	transmembrane protease, serine 4 Gene [Source:MGI Symbol;Acc:MGI:2384877]
ENSMUSG00000035686	Thrsp	-17.32	1.4007E-15	2.13	7.5621E-14	1	0	4	0	1424737_at	1.50	3.0398E-05	N/A	N/A	N/A	protein_coding	7	104561448	thyroid hormone responsive SPOT14 homolog (Rattus) Gene [Source:MGI (curated);Acc:MGI:109126]
ENSMUSG00000028125	Abca4	-18.43	1.5516E-15	2.36	8.3330E-14	1	0	4	0	N/A	N/A	N/A	N/A	N/A	N/A	protein_coding	3	121747361	ATP-binding cassette, sub-family A (ABC1), member 4 Gene [Source:MGI (curated);Acc:MGI:109424]
ENSMUSG00000033585	Ndn	-12.79	2.7120E-15	0.52	1.4489E-13	1	0	4	0	1415923_at	1.03	3.8419E-01	ILMN_2622374	0.76	6.50E-02	protein_coding	7	69493163	necdin Gene [Source:MGI Symbol;Acc:MGI:97290]
ENSMUSG00000027375	Mal	-12.31	2.7526E-15	1.90	1.4630E-13	1	0	4	0	1417275_at	1.25	6.6683E-02	ILMN_1248947	1.83	7.31E-04	protein_coding	2	127458962	myelin and lymphocyte protein, T-cell differentiation protein Gene [Source:MGI (curated);Acc:MGI:892970]
ENSMUSG00000059005	Hnrnpa3	-16.85	2.8075E-15	2.06	1.4845E-13	1	0	4	0	N/A	N/A	N/A	ILMN_1220620	1.88	5.54E-11	protein_coding	2	75497318	heterogeneous nuclear ribonucleoprotein A3 Gene [Source:MGI (curated);Acc:MGI:1917171]
ENSMUSG00000051599	Pcdhb2	-18.23	3.1680E-15	0.43	1.6665E-13	1	0	4	0	N/A	N/A	N/A	N/A	N/A	N/A	protein_coding	18	37454494	protocadherin beta 2 Gene [Source:MGI Symbol;Acc:MGI:2136735]
ENSMUSG00000047228	BC048546	-18.12	3.3544E-15	0.44	1.7556E-13	1	0	4	0	1436503_at	0.51	3.2509E-06	ILMN_2984219	0.40	2.14E-08	protein_coding	6	128489840	Ovostatin homolog Precursor [Source:UniProtKB/Swiss-Prot;Acc:Q3UU35]
ENSMUSG00000039328	Rnf122	-17.55	3.7567E-15	2.14	1.9561E-13	1	0	4	0	N/A	N/A	N/A	ILMN_2737725	0.96	2.73E-01	protein_coding	8	32222292	ring finger protein 122 Gene [Source:MGI (curated);Acc:MGI:1916117]
ENSMUSG00000086697	AC117663.2	-21.43	4.1218E-15	5.13	2.1354E-13	1	1	4	0	N/A	N/A	N/A	N/A	N/A	N/A	processed_transcript	5	23321436	N/A
ENSMUSG00000028009	1700061I17Rik	-35.68	4.7831E-15	0.00	2.4656E-13	1	1	4	0	N/A	N/A	N/A	N/A	N/A	N/A	protein_coding	3	116763440	RIKEN cDNA 1700061I17 gene Gene [Source:MGI Symbol;Acc:MGI:1920612]
ENSMUSG00000078633	AC161053.1	-23.50	4.8469E-15	22.95	2.4859E-13	1	1	4	0	N/A	N/A	N/A	N/A	N/A	N/A	protein_coding	3	98186404	Putative uncharacterized protein [Source:UniProtKB/TrEMBL;Acc:Q8VHM1]
ENSMUSG00000036905	C1qb	-15.33	6.2822E-15	1.93	3.2061E-13	1	0	4	0	1417063_at	1.85	8.1649E-10	N/A	N/A	N/A	protein_coding	4	136436044	complement component 1, q subcomponent, beta polypeptide Gene [Source:MGI (curated);Acc:MGI:88224]
ENSMUSG00000052430	Bmpr1b	-15.94	6.3792E-15	1.95	3.2077E-13	1	0	4	0	1437312_at	1.48	1.1076E-08	ILMN_2812900	1.79	8.49E-05	protein_coding	3	141500100	bone morphogenetic protein receptor, type 1B Gene [Source:MGI (curated);Acc:MGI:107191]
ENSMUSG00000028626	Col9a2	-17.87	6.3603E-15	0.46	3.2077E-13	1	0	4	0	N/A	N/A	N/A	ILMN_2945030	0.78	4.06E-02	protein_coding	4	120711990	collagen, type IX, alpha 2 Gene [Source:MGI (curated);Acc:MGI:88466]
ENSMUSG00000049620	Prss33	-22.53	6.3332E-15	0.09	3.2077E-13	1	1	4	0	N/A	N/A	N/A	N/A	N/A	N/A	protein_coding	17	23970327	protease, serine, 33 Gene [Source:MGI Symbol;Acc:MGI:2661234]
ENSMUSG00000022899	Slc15a2	-15.57	7.0634E-15	0.51	3.5344E-13	1	0	4	0	1417600_at	0.41	1.3951E-11	N/A	N/A	N/A	protein_coding	16	36750267	solute carrier family 15 (H+/peptide transporter), member 2 Gene [Source:MGI Symbol;Acc:MGI:1890457]
ENSMUSG00000087471	AC027184.2	-22.33	9.2022E-15	8.62	4.5823E-13	1	1	4	0	N/A	N/A	N/A	N/A	N/A	N/A	lincRNA	14	51490039	N/A
ENSMUSG00000053644	Aldh7a1	-15.00	9.6850E-15	1.91	4.7994E-13	1	0	4	0	1460167_at	1.69	1.2704E-10	N/A	N/A	N/A	protein_coding	18	56686402	aldehyde dehydrogenase family 7, member A1 Gene [Source:MGI Symbol;Acc:MGI:108186]
ENSMUSG00000005628	Tmod4	-21.02	1.0202E-14	0.22	5.0314E-13	1	1	4	0	N/A	N/A	N/A	ILMN_2488846	0.66	9.58E-08	protein_coding	3	94928398	tropomodulin 4 Gene [Source:MGI (curated);Acc:MGI:1355285]
ENSMUSG00000023963	Cyp39a1	-19.34	1.3357E-14	2.59	6.5558E-13	1	0	4	0	1418780_at	1.08	1.9689E-01	N/A	N/A	N/A	protein_coding	17	43804474	cytochrome P450, family 39, subfamily a, polypeptide 1 Gene [Source:MGI Symbol;Acc:MGI:1927096]
ENSMUSG00000030917	Tmem159	-17.79	1.3499E-14	2.14	6.5938E-13	1	0	4	0	1426436_at	1.63	4.8683E-08	ILMN_1256463	1.18	1.58E-02	protein_coding	7	127245890	transmembrane protein 159 Gene [Source:MGI (curated);Acc:MGI:1925752]
ENSMUSG00000028331	5830415F09Rik	-19.22	1.3817E-14	2.56	6.7171E-13	1	0	4	0	1452873_at	1.11	1.4071E-02	ILMN_1223695	1.05	2.53E-01	protein_coding	4	46389377	RIKEN cDNA 5830415F09 gene Gene [Source:MGI Symbol;Acc:MGI:1922003]
ENSMUSG00000039246	Lyplal1	-18.19	1.5396E-14	0.45	7.4497E-13	1	0	4	0	1451490_at	0.59	2.4629E-08	ILMN_1248108	0.64	3.79E-05	protein_coding	1	187911610	lysophospholipase-like 1 Gene [Source:MGI (curated);Acc:MGI:2385115]
ENSMUSG00000085558	RP23-131A6.1	-19.06	1.5667E-14	0.40	7.5449E-13	1	0	4	0	N/A	N/A	N/A	N/A	N/A	N/A	processed_transcript	4	9697732	RIKEN cDNA 4930412C18 gene (4930412C18Rik), non-coding RNA [Source:RefSeq DNA;Acc:NR_030693]
ENSMUSG00000051113	Fam71e1	-18.96	2.1381E-14	0.41	1.0249E-12	1	0	4	0	1432443_at	0.57	3.9714E-07	N/A	N/A	N/A	protein_coding	7	51752041	family with sequence similarity 71, member E1 Gene [Source:MGI Symbol;Acc:MGI:1922788]
ENSMUSG00000075071	AC127592.1	-22.75	2.1779E-14	11.95	1.0391E-12	1	1	4	0	N/A	N/A	N/A	N/A	N/A	N/A	pseudogene	16	41714680	N/A
ENSMUSG00000087130	CT025619.2	-16.56	2.2915E-14	1.96	1.0882E-12	1	0	4	0	1436467_at	1.35	1.6339E-05	N/A	N/A	N/A	lincRNA	9	41283020	N/A
ENSMUSG00000007888	Crlf1	-19.95	2.4123E-14	0.32	1.1404E-12	1	0	4	0	N/A	N/A	N/A	N/A	N/A	N/A	protein_coding	8	73017057	cytokine receptor-like factor 1 Gene [Source:MGI (curated);Acc:MGI:1340030]
ENSMUSG00000047246	Hist1h2be	-18.53	2.7313E-14	2.21	1.2852E-12	1	0	4	0	N/A	N/A	N/A	ILMN_2676243	1.63	2.91E-06	protein_coding	13	23675611	histone cluster 1, H2be Gene [Source:MGI (curated);Acc:MGI:2448380]
ENSMUSG00000054091	1810037I17Rik	-18.62	2.8523E-14	0.43	1.3360E-12	1	0	4	0	N/A	N/A	N/A	N/A	N/A	N/A	protein_coding	3	122627280	RIKEN cDNA 1810037I17 gene Gene [Source:MGI Symbol;Acc:MGI:1914954]
ENSMUSG00000086281	AC122821.1	-20.46	2.9385E-14	0.30	1.3701E-12	1	1	4	0	N/A	N/A	N/A	N/A	N/A	N/A	lincRNA	17	23880201	RIKEN cDNA 9530082P21 gene (9530082P21Rik), non-coding RNA [Source:RefSeq DNA;Acc:NR_015472]
ENSMUSG00000006403	Adamts4	-15.35	3.9408E-14	1.90	1.8292E-12	1	0	4	0	1455965_at	1.92	1.4167E-05	ILMN_1230152	0.73	4.80E-02	protein_coding	1	173180552	a disintegrin-like and metallopeptidase (reprolysin type) with thrombospondin type 1 motif, 4 Gene [Source:MGI (curated);Acc:MGI:1339949]
ENSMUSG00000028459	Cd72	-19.44	4.9610E-14	2.69	2.2923E-12	1	0	4	0	N/A	N/A	N/A	N/A	N/A	N/A	protein_coding	4	43459334	CD72 antigen Gene [Source:MGI (curated);Acc:MGI:88345]
ENSMUSG00000023918	Gpr115	-19.92	5.1824E-14	2.90	2.3839E-12	1	0	4	0	N/A	N/A	N/A	N/A	N/A	N/A	protein_coding	17	42793840	G protein-coupled receptor 115 Gene [Source:MGI Symbol;Acc:MGI:1925499]
ENSMUSG00000087095	AC098733.1	-20.06	5.3373E-14	2.97	2.4442E-12	1	1	4	0	1456559_at	1.08	1.6435E-01	N/A	N/A	N/A	lincRNA	19	59499596	empty spiracles homolog 2 (Drosophila) opposite strand (Emx2os), non-coding RNA [Source:RefSeq DNA;Acc:NR_002863]
ENSMUSG00000042641	Rgsl1	-19.37	6.4471E-14	2.58	2.9393E-12	1	0	4	0	N/A	N/A	N/A	N/A	N/A	N/A	processed_transcript	1	155626511	regulator of G-protein signaling like 1 Gene [Source:MGI (curated);Acc:MGI:2685048]
ENSMUSG00000023345	Poc1a	-18.04	6.8191E-14	2.14	3.0951E-12	1	0	4	0	N/A	N/A	N/A	N/A	N/A	N/A	protein_coding	9	106183643	POC1 centriolar protein homolog A (Chlamydomonas) Gene [Source:MGI Symbol;Acc:MGI:1917485]
ENSMUSG00000057246	Tesb	-20.25	9.0936E-14	3.12	4.1093E-12	1	1	4	0	1437264_at	1.35	9.9206E-04	ILMN_2936419	1.43	2.14E-08	protein_coding	17	34535765	testis specific basic protein Gene [Source:MGI (curated);Acc:MGI:1932034]
ENSMUSG00000083595	RP23-113I19.6	-19.21	9.2529E-14	2.49	4.1630E-12	1	0	4	0	N/A	N/A	N/A	N/A	N/A	N/A	pseudogene	X	103836720	N/A
ENSMUSG00000059994	Fcrl1	-23.57	1.0850E-13	20.91	4.8431E-12	1	1	4	0	N/A	N/A	N/A	N/A	N/A	N/A	protein_coding	3	87180370	Fc receptor-like 1 Gene [Source:MGI Symbol;Acc:MGI:2442862]
ENSMUSG00000036181	Hist1h1c	-16.60	1.0906E-13	1.95	4.8431E-12	1	0	4	0	1416101_a_at	1.66	3.0543E-05	ILMN_2855315	1.72	1.93E-06	protein_coding	13	23830676	histone cluster 1, H1c Gene [Source:MGI (curated);Acc:MGI:1931526]
ENSMUSG00000055917	Zfp277	-17.73	1.0881E-13	2.06	4.8431E-12	1	0	4	0	N/A	N/A	N/A	ILMN_3123889	2.09	1.71E-10	protein_coding	12	41041633	zinc finger protein 277 Gene [Source:MGI Symbol;Acc:MGI:1890393]
ENSMUSG00000046402	Rbp1	-17.51	1.1952E-13	2.04	5.2847E-12	1	0	4	0	1448754_at	1.54	5.2179E-04	ILMN_1238433	1.60	7.19E-05	protein_coding	9	98325236	retinol binding protein 1, cellular Gene [Source:MGI Symbol;Acc:MGI:97876]
ENSMUSG00000026632	Tatdn3	-16.79	1.2075E-13	1.95	5.3160E-12	1	0	4	0	1428769_at	1.26	3.0060E-04	N/A	N/A	N/A	protein_coding	1	192869705	TatD DNase domain containing 3 Gene [Source:MGI (curated);Acc:MGI:1916222]
ENSMUSG00000034427	Myo15b	-20.89	1.3777E-13	4.04	6.0393E-12	1	1	4	0	N/A	N/A	N/A	N/A	N/A	N/A	protein_coding	11	115722926	myosin XVB Gene [Source:MGI (curated);Acc:MGI:2685534]
ENSMUSG00000002910	Arrdc2	-17.02	1.4355E-13	1.99	6.2659E-12	1	0	4	0	1428352_at	1.35	1.2799E-03	ILMN_2693835	1.18	6.48E-03	protein_coding	8	73359054	arrestin domain containing 2 Gene [Source:MGI Symbol;Acc:MGI:1918057]
ENSMUSG00000020395	Itk	-21.15	1.5524E-13	0.24	6.7478E-12	1	1	4	0	N/A	N/A	N/A	N/A	N/A	N/A	protein_coding	11	46138652	IL2-inducible T-cell kinase Gene [Source:MGI (curated);Acc:MGI:96621]
ENSMUSG00000035239	Neu3	-18.57	1.5749E-13	0.44	6.8166E-12	1	0	4	0	1419339_at	0.81	1.4257E-04	ILMN_2713763	0.91	8.52E-02	protein_coding	7	106959949	neuraminidase 3 Gene [Source:MGI Symbol;Acc:MGI:1355305]
ENSMUSG00000086938	AC122861.3	-22.89	1.6359E-13	13.27	7.0506E-12	1	1	4	0	N/A	N/A	N/A	N/A	N/A	N/A	lincRNA	19	5406874	RIKEN cDNA 4930481A15 gene (4930481A15Rik), transcript variant 1, non-coding RNA [Source:RefSeq DNA;Acc:NR_015545]
ENSMUSG00000087373	RP23-199A2.7	-21.42	1.7815E-13	0.21	7.6460E-12	1	1	4	0	N/A	N/A	N/A	N/A	N/A	N/A	processed_transcript	11	87872568	N/A
ENSMUSG00000052234	Epx	-35.78	1.9441E-13	371375143.72	8.3093E-12	1	1	4	0	N/A	N/A	N/A	N/A	N/A	N/A	protein_coding	11	87677502	eosinophil peroxidase Gene [Source:MGI (curated);Acc:MGI:107569]
ENSMUSG00000028862	Map3k6	-18.83	2.0173E-13	2.36	8.5864E-12	1	0	4	0	N/A	N/A	N/A	ILMN_2947292	1.19	1.14E-03	protein_coding	4	132796733	mitogen-activated protein kinase kinase kinase 6 Gene [Source:MGI (curated);Acc:MGI:1855691]
ENSMUSG00000045031	Cetn4	-19.73	2.1781E-13	2.67	9.2326E-12	1	0	4	0	N/A	N/A	N/A	ILMN_3105936	1.77	2.63E-07	protein_coding	3	37206671	centrin 4 Gene [Source:MGI (curated);Acc:MGI:2677454]
ENSMUSG00000058402	Zfp420	-17.72	2.8286E-13	2.02	1.1940E-11	1	0	4	0	1437212_at	1.23	2.9663E-03	ILMN_1247404	1.11	3.51E-02	protein_coding	7	30644998	zinc finger protein 420 Gene [Source:MGI (curated);Acc:MGI:2444666]
ENSMUSG00000032807	Alox12b	-18.22	3.2190E-13	0.46	1.3533E-11	1	0	4	0	N/A	N/A	N/A	ILMN_1235966	0.76	1.27E-02	protein_coding	11	68970491	arachidonate 12-lipoxygenase, 12R type Gene [Source:MGI (curated);Acc:MGI:1274782]
ENSMUSG00000069206	Zfp874	-19.57	3.3788E-13	2.54	1.4147E-11	1	0	4	0	1434171_at	7.07	8.0957E-12	N/A	N/A	N/A	protein_coding	13	67525485	zinc finger protein 874 Gene [Source:MGI Symbol;Acc:MGI:3040703]
ENSMUSG00000041120	Nbl1	-15.07	3.6857E-13	0.54	1.5369E-11	1	0	4	0	N/A	N/A	N/A	ILMN_2886618	0.69	2.44E-03	protein_coding	4	138638199	neuroblastoma, suppression of tumorigenicity 1 Gene [Source:MGI (curated);Acc:MGI:104591]
ENSMUSG00000026385	Dbi	-15.01	4.5752E-13	1.83	1.9001E-11	1	0	4	0	1455976_x_at	0.88	1.9666E-02	ILMN_3071356	1.14	3.04E-02	protein_coding	1	122009857	diazepam binding inhibitor Gene [Source:MGI (curated);Acc:MGI:94865]
ENSMUSG00000031594	Fgl1	-35.89	4.7289E-13	319696181.71	1.9560E-11	1	1	4	0	N/A	N/A	N/A	N/A	N/A	N/A	protein_coding	8	42276788	fibrinogen-like protein 1 Gene [Source:MGI (curated);Acc:MGI:102795]
ENSMUSG00000031767	Nudt7	-18.66	4.8876E-13	2.21	2.0135E-11	1	0	4	0	1431302_a_at	1.50	3.9841E-03	ILMN_3123836	1.43	1.15E-04	protein_coding	8	116657457	nudix (nucleoside diphosphate linked moiety X)-type motif 7 Gene [Source:MGI (curated);Acc:MGI:1914778]
ENSMUSG00000051048	P4ha3	-18.00	4.9302E-13	0.48	2.0229E-11	1	0	4	0	1446951_at	0.60	6.8131E-08	N/A	N/A	N/A	protein_coding	7	107434030	procollagen-proline, 2-oxoglutarate 4-dioxygenase (proline 4-hydroxylase), alpha polypeptide III Gene [Source:MGI (curated);Acc:MGI:2444049]
ENSMUSG00000025432	Avil	-20.90	5.0323E-13	3.76	2.0566E-11	1	1	4	0	N/A	N/A	N/A	N/A	N/A	N/A	protein_coding	10	126437765	advillin Gene [Source:MGI (curated);Acc:MGI:1333798]
ENSMUSG00000018102	Hist1h2bc	-17.41	6.4430E-13	1.95	2.6123E-11	1	0	4	0	1418072_at	1.61	7.4322E-05	ILMN_2677231	1.34	6.56E-03	protein_coding	13	23776068	histone cluster 1, H2bc Gene [Source:MGI (curated);Acc:MGI:1915274]
ENSMUSG00000000792	Slc5a5	-17.29	6.4406E-13	1.96	2.6123E-11	1	0	4	0	1436239_at	1.79	2.7780E-08	N/A	N/A	N/A	protein_coding	8	73406788	solute carrier family 5 (sodium iodide symporter), member 5 Gene [Source:MGI (curated);Acc:MGI:2149330]
ENSMUSG00000033177	Tmprss7	-18.77	7.4473E-13	0.44	3.0076E-11	1	0	4	0	N/A	N/A	N/A	ILMN_1229433	0.67	6.04E-07	protein_coding	16	45656430	transmembrane serine protease 7 Gene [Source:MGI Symbol;Acc:MGI:2686594]
ENSMUSG00000071170	AC167363.3	-20.63	7.6809E-13	0.30	3.0898E-11	1	1	4	0	N/A	N/A	N/A	N/A	N/A	N/A	pseudogene	17	29291349	N/A
ENSMUSG00000027715	Ccna2	-18.88	8.1279E-13	0.44	3.2569E-11	1	0	4	0	1417910_at	0.83	2.7486E-04	N/A	N/A	N/A	protein_coding	3	36463788	cyclin A2 Gene [Source:MGI (curated);Acc:MGI:108069]
ENSMUSG00000066113	Adamtsl1	-17.44	8.8531E-13	1.98	3.5336E-11	1	0	4	0	1442063_at	1.68	2.0907E-06	N/A	N/A	N/A	protein_coding	4	85699819	ADAMTS-like 1 Gene [Source:MGI (curated);Acc:MGI:1924989]
ENSMUSG00000028159	Dapp1	-18.00	8.8967E-13	2.04	3.5373E-11	1	0	4	0	N/A	N/A	N/A	ILMN_1253354	1.11	2.50E-02	protein_coding	3	137593971	dual adaptor for phosphotyrosine and 3-phosphoinositides 1 Gene [Source:MGI (curated);Acc:MGI:1347063]
ENSMUSG00000027339	Rassf2	-14.35	9.8248E-13	1.80	3.8912E-11	1	0	4	0	1443998_at	2.29	4.5783E-10	ILMN_1226997	1.05	2.85E-01	protein_coding	2	131815151	Ras association (RalGDS/AF-6) domain family member 2 Gene [Source:MGI (curated);Acc:MGI:2442060]
ENSMUSG00000006390	Elovl1	-17.27	1.1134E-12	1.96	4.3928E-11	1	0	4	0	1425676_a_at	1.11	2.3585E-01	ILMN_3143506	1.48	3.42E-04	protein_coding	4	118100698	elongation of very long chain fatty acids (FEN1/Elo2, SUR4/Elo3, yeast)-like 1 Gene [Source:MGI (curated);Acc:MGI:1858959]
ENSMUSG00000004637	Wwox	-15.42	1.2440E-12	0.55	4.8891E-11	1	0	4	0	1416334_at	0.50	3.7450E-06	ILMN_2485055	0.67	3.86E-05	protein_coding	8	116963555	WW domain-containing oxidoreductase Gene [Source:MGI (curated);Acc:MGI:1931237]
ENSMUSG00000087297	AC161218.2	-22.60	1.3408E-12	0.10	5.2397E-11	1	1	4	0	N/A	N/A	N/A	N/A	N/A	N/A	processed_transcript	7	4397299	N/A
ENSMUSG00000020303	Stc2	-19.16	1.3434E-12	2.44	5.2397E-11	1	0	4	0	1445186_at	1.11	9.0237E-02	ILMN_2739544	0.90	9.24E-02	protein_coding	11	31257307	stanniocalcin 2 Gene [Source:MGI (curated);Acc:MGI:1316731]
ENSMUSG00000013584	Aldh1a2	-18.73	1.5234E-12	0.45	5.9194E-11	1	0	4	0	N/A	N/A	N/A	N/A	N/A	N/A	protein_coding	9	71063596	aldehyde dehydrogenase family 1, subfamily A2 Gene [Source:MGI (curated);Acc:MGI:107928]
ENSMUSG00000000402	Egfl6	-19.81	2.0510E-12	2.63	7.9392E-11	1	0	4	0	N/A	N/A	N/A	N/A	N/A	N/A	protein_coding	X	162960939	EGF-like-domain, multiple 6 Gene [Source:MGI (curated);Acc:MGI:1858599]
ENSMUSG00000038276	Accn3	-21.91	2.2163E-12	5.29	8.5470E-11	1	1	4	0	N/A	N/A	N/A	ILMN_2699096	0.86	5.50E-02	protein_coding	5	23919269	amiloride-sensitive cation channel 3 Gene [Source:MGI Symbol;Acc:MGI:2159339]
ENSMUSG00000044795	Cyb5d1	-21.14	2.2277E-12	3.96	8.5585E-11	1	1	4	0	N/A	N/A	N/A	N/A	N/A	N/A	protein_coding	11	69205427	cytochrome b5 domain containing 1 Gene [Source:MGI (curated);Acc:MGI:2685586]
ENSMUSG00000028438	Kif24	-18.97	2.2435E-12	0.43	8.5872E-11	1	0	4	0	N/A	N/A	N/A	N/A	N/A	N/A	protein_coding	4	41337778	kinesin family member 24 Gene [Source:MGI (curated);Acc:MGI:1918345]
ENSMUSG00000029298	Gbp9	-21.36	2.3073E-12	4.19	8.7986E-11	1	1	4	0	N/A	N/A	N/A	N/A	N/A	N/A	protein_coding	5	105508317	guanylate-binding protein 9 Gene [Source:MGI Symbol;Acc:MGI:3605620]
ENSMUSG00000012123	Aim1l	-19.85	2.3266E-12	0.37	8.8395E-11	1	0	4	0	N/A	N/A	N/A	N/A	N/A	N/A	protein_coding	4	133621827	absent in melanoma 1-like Gene [Source:MGI (curated);Acc:MGI:1334463]
ENSMUSG00000028919	Arhgef19	-16.64	3.0575E-12	1.86	1.1573E-10	1	0	4	0	1437629_at	1.42	3.3806E-06	ILMN_1212875	1.46	3.75E-06	protein_coding	4	140795490	Rho guanine nucleotide exchange factor (GEF) 19 Gene [Source:MGI (curated);Acc:MGI:1925912]
ENSMUSG00000020527	Myo19	-16.53	3.6055E-12	0.54	1.3586E-10	1	0	4	0	N/A	N/A	N/A	N/A	N/A	N/A	protein_coding	11	84693650	myosin XIX Gene [Source:MGI (curated);Acc:MGI:1913446]
ENSMUSG00000002617	Zfp40	-17.62	3.6157E-12	1.94	1.3586E-10	1	0	4	0	1421251_at	1.34	4.6028E-02	N/A	N/A	N/A	protein_coding	17	23310836	zinc finger protein 40 Gene [Source:MGI (curated);Acc:MGI:99185]
ENSMUSG00000028865	Cd164l2	-18.99	3.8139E-12	2.24	1.4278E-10	1	0	4	0	N/A	N/A	N/A	N/A	N/A	N/A	protein_coding	4	132768046	CD164 sialomucin-like 2 Gene [Source:MGI (curated);Acc:MGI:1916905]
ENSMUSG00000085602	AC099627.1	-22.25	4.5289E-12	0.15	1.6893E-10	1	1	4	0	N/A	N/A	N/A	N/A	N/A	N/A	lincRNA	7	140081172	N/A
ENSMUSG00000029797	Sspo	-18.43	4.6864E-12	2.13	1.7418E-10	1	0	4	0	N/A	N/A	N/A	N/A	N/A	N/A	protein_coding	6	48398228	SCO-spondin Gene [Source:MGI Symbol;Acc:MGI:2674311]
ENSMUSG00000085266	AC154824.1	-21.18	4.7147E-12	4.15	1.7459E-10	1	1	4	0	N/A	N/A	N/A	N/A	N/A	N/A	lincRNA	13	81102149	RIKEN cDNA 9330111N05 gene (9330111N05Rik), non-coding RNA [Source:RefSeq DNA;Acc:NR_015587]
ENSMUSG00000057596	Trim79	-22.55	4.9791E-12	7.70	1.8372E-10	1	1	4	0	N/A	N/A	N/A	N/A	N/A	N/A	protein_coding	7	111618528	tripartite motif-containing 79 Gene [Source:MGI Symbol;Acc:MGI:3035181]
ENSMUSG00000042385	Gzmk	-21.51	5.0545E-12	0.22	1.8584E-10	1	1	4	0	N/A	N/A	N/A	N/A	N/A	N/A	protein_coding	13	113961816	granzyme K Gene [Source:MGI (curated);Acc:MGI:1298232]
ENSMUSG00000058145	Adamts17	-19.24	5.8227E-12	0.44	2.1332E-10	1	0	4	0	N/A	N/A	N/A	N/A	N/A	N/A	protein_coding	7	73984621	a disintegrin-like and metallopeptidase (reprolysin type) with thrombospondin type 1 motif, 17 Gene [Source:MGI (curated);Acc:MGI:3588195]
ENSMUSG00000024011	Pi16	-19.50	6.7049E-12	0.41	2.4476E-10	1	0	4	0	N/A	N/A	N/A	ILMN_2669062	0.82	7.14E-03	protein_coding	17	29455822	peptidase inhibitor 16 Gene [Source:MGI (curated);Acc:MGI:1921366]
ENSMUSG00000072707	Olfr31	-23.37	6.8747E-12	0.05	2.5007E-10	1	1	4	0	N/A	N/A	N/A	N/A	N/A	N/A	protein_coding	14	15160627	olfactory receptor 31 Gene [Source:MGI Symbol;Acc:MGI:109304]
ENSMUSG00000035505	Cox18	-16.59	7.1666E-12	0.54	2.5977E-10	1	0	4	0	1415710_at	0.71	2.1696E-07	ILMN_3002011	0.84	5.51E-03	protein_coding	5	90643749	COX18 cytochrome c oxidase assembly homolog (S. cerevisiae) Gene [Source:MGI (curated);Acc:MGI:2448532]
ENSMUSG00000048856	AI132487	-20.10	7.3492E-12	2.87	2.6517E-10	1	1	4	0	N/A	N/A	N/A	N/A	N/A	N/A	protein_coding	12	110089335	Hepatocellular carcinoma down-regulated mitochondrial carrier homolog [Source:UniProtKB/Swiss-Prot;Acc:Q6IS41]
ENSMUSG00000042251	Pm20d1	-19.00	7.3674E-12	0.45	2.6517E-10	1	0	4	0	1426876_at	0.85	1.7064E-02	N/A	N/A	N/A	protein_coding	1	133693958	peptidase M20 domain containing 1 Gene [Source:MGI (curated);Acc:MGI:2442939]
ENSMUSG00000028024	Enpep	-18.73	9.7489E-12	2.14	3.4966E-10	1	0	4	0	1448649_at	1.58	2.6525E-06	N/A	N/A	N/A	protein_coding	3	128972095	glutamyl aminopeptidase Gene [Source:MGI Symbol;Acc:MGI:106645]
ENSMUSG00000070357	E030019B06Rik	-20.28	1.0486E-11	0.35	3.7480E-10	1	1	4	0	N/A	N/A	N/A	N/A	N/A	N/A	protein_coding	7	146786979	RIKEN cDNA E030019B06 gene Gene [Source:MGI Symbol;Acc:MGI:2685016]
ENSMUSG00000033852	Pla2g4b	-16.58	1.1606E-11	1.84	4.1338E-10	1	0	4	0	N/A	N/A	N/A	N/A	N/A	N/A	protein_coding	2	119853219	phospholipase A2, group IVB (cytosolic) Gene [Source:MGI (curated);Acc:MGI:2384819]
ENSMUSG00000023795	Pisd-ps2	-18.56	1.2287E-11	0.48	4.3612E-10	1	0	4	0	N/A	N/A	N/A	ILMN_2951310	0.99	4.64E-01	pseudogene	17	3064318	phosphatidylserine decarboxylase, pseudogene 2 Pseudogene [Source:MGI (curated);Acc:MGI:3612472]
ENSMUSG00000062202	Btbd9	-15.04	1.2757E-11	0.56	4.5123E-10	1	0	4	0	1431230_a_at	0.98	4.6603E-01	ILMN_2643933	1.04	3.05E-01	protein_coding	17	30357042	BTB (POZ) domain containing 9 Gene [Source:MGI Symbol;Acc:MGI:1916625]
ENSMUSG00000055413	H2-Q8	-23.47	1.4443E-11	0.06	5.0912E-10	1	1	4	0	N/A	N/A	N/A	N/A	N/A	N/A	protein_coding	17	35531080	histocompatibility 2, Q region locus 8 Gene [Source:MGI Symbol;Acc:MGI:95937]
ENSMUSG00000028758	Kif17	-14.82	1.4560E-11	1.75	5.1148E-10	1	0	4	0	1422762_at	1.36	8.6246E-05	N/A	N/A	N/A	protein_coding	4	137806350	kinesin family member 17 Gene [Source:MGI (curated);Acc:MGI:1098229]
ENSMUSG00000004552	Ctse	-35.88	1.5029E-11	0.00	5.2439E-10	1	1	4	0	1418989_at	0.78	8.8253E-06	N/A	N/A	N/A	protein_coding	1	133534883	cathepsin E Gene [Source:MGI (curated);Acc:MGI:107361]
ENSMUSG00000040848	Sft2d2	-15.03	1.4995E-11	1.75	5.2439E-10	1	0	4	0	1435141_at	1.35	4.1515E-06	ILMN_1260046	1.20	9.77E-03	protein_coding	1	167104628	SFT2 domain containing 2 Gene [Source:MGI Symbol;Acc:MGI:1917362]
ENSMUSG00000087263	RP23-154O12.2	-20.96	1.6951E-11	3.45	5.8942E-10	1	1	4	0	N/A	N/A	N/A	N/A	N/A	N/A	processed_transcript	X	166416979	N/A
ENSMUSG00000040829	Zmynd15	-22.14	1.8281E-11	6.04	6.3354E-10	1	1	4	0	N/A	N/A	N/A	N/A	N/A	N/A	protein_coding	11	70272935	zinc finger, MYND-type containing 15 Gene [Source:MGI (curated);Acc:MGI:3603821]
ENSMUSG00000027858	Tspan2	-13.03	1.8406E-11	1.72	6.3572E-10	1	0	4	0	1424567_at	1.12	2.4814E-01	ILMN_1234698	1.47	1.89E-03	protein_coding	3	102538452	tetraspanin 2 Gene [Source:MGI (curated);Acc:MGI:1917997]
ENSMUSG00000003423	Pih1d1	-16.09	2.1266E-11	0.56	7.3202E-10	1	0	4	0	1452726_a_at	0.65	3.1488E-07	ILMN_2806124	0.62	1.63E-04	protein_coding	7	52409673	PIH1 domain containing 1 Gene [Source:MGI (curated);Acc:MGI:1916095]
ENSMUSG00000034282	Evpl	-17.37	2.1977E-11	1.91	7.5397E-10	1	0	4	0	N/A	N/A	N/A	N/A	N/A	N/A	protein_coding	11	116081873	envoplakin Gene [Source:MGI (curated);Acc:MGI:107507]
ENSMUSG00000045551	Fpr1	-19.53	2.2151E-11	0.41	7.5742E-10	1	0	4	0	N/A	N/A	N/A	N/A	N/A	N/A	protein_coding	17	18013435	formyl peptide receptor 1 Gene [Source:MGI (curated);Acc:MGI:107443]
ENSMUSG00000020282	Rhbdf1	-16.42	2.2887E-11	0.55	7.7997E-10	1	0	4	0	1424138_at	0.78	2.7178E-05	ILMN_2657828	0.76	7.30E-03	protein_coding	11	32109585	rhomboid family 1 (Drosophila) Gene [Source:MGI (curated);Acc:MGI:104328]
ENSMUSG00000015980	Lrrc27	-17.22	2.4215E-11	0.53	8.2249E-10	1	0	4	0	N/A	N/A	N/A	N/A	N/A	N/A	protein_coding	7	146398887	leucine rich repeat containing 27 Gene [Source:MGI (curated);Acc:MGI:1923862]
ENSMUSG00000027386	Fbln7	-20.31	2.5282E-11	2.86	8.5591E-10	1	1	4	0	N/A	N/A	N/A	N/A	N/A	N/A	protein_coding	2	128688717	fibulin 7 Gene [Source:MGI (curated);Acc:MGI:1917620]
ENSMUSG00000008435	Rdh13	-15.76	2.5466E-11	0.56	8.5931E-10	1	0	4	0	1433799_at	0.64	1.8183E-07	N/A	N/A	N/A	protein_coding	7	4376372	retinol dehydrogenase 13 (all-trans and 9-cis) Gene [Source:MGI (curated);Acc:MGI:1918732]
ENSMUSG00000026255	Efhd1	-16.13	2.6756E-11	1.78	8.9988E-10	1	0	4	0	1448507_at	1.25	5.9951E-02	ILMN_2613306	1.37	8.09E-05	protein_coding	1	89160938	EF hand domain containing 1 Gene [Source:MGI (curated);Acc:MGI:1921607]
ENSMUSG00000032518	Rpsa	-21.76	2.7417E-11	4.78	9.1909E-10	1	1	4	0	N/A	N/A	N/A	N/A	N/A	N/A	protein_coding	9	120036907	ribosomal protein SA Gene [Source:MGI Symbol;Acc:MGI:105381]
ENSMUSG00000076442	mmu-mir-805	-17.28	2.7918E-11	1.83	9.3284E-10	1	0	4	0	N/A	N/A	N/A	N/A	N/A	N/A	miRNA	MT	16115	mmu-mir-805 [Source:miRBase;Acc:MI0005204]
ENSMUSG00000053318	Slamf8	-22.22	2.9112E-11	0.18	9.6956E-10	1	1	4	0	N/A	N/A	N/A	N/A	N/A	N/A	protein_coding	1	174511508	SLAM family member 8 Gene [Source:MGI Symbol;Acc:MGI:1921998]
ENSMUSG00000072115	Ang	-20.79	3.2685E-11	3.17	1.0851E-09	1	1	4	0	N/A	N/A	N/A	ILMN_2875251	1.43	1.18E-07	protein_coding	14	51715675	angiogenin, ribonuclease, RNase A family, 5 Gene [Source:MGI Symbol;Acc:MGI:88022]
ENSMUSG00000004655	Aqp1	-19.85	5.0564E-11	2.50	1.6732E-09	1	0	4	0	N/A	N/A	N/A	ILMN_2980663	0.94	2.64E-01	protein_coding	6	55286426	aquaporin 1 Gene [Source:MGI (curated);Acc:MGI:103201]
ENSMUSG00000032066	Bco2	-18.89	5.8805E-11	2.12	1.9396E-09	1	0	4	0	N/A	N/A	N/A	ILMN_2774486	1.14	4.22E-02	protein_coding	9	50341192	beta-carotene oxygenase 2 Gene [Source:MGI (curated);Acc:MGI:2177469]
ENSMUSG00000028795	Ccdc28b	-16.91	6.3616E-11	1.81	2.0916E-09	1	0	4	0	N/A	N/A	N/A	ILMN_1220430	0.90	1.44E-01	protein_coding	4	129296518	coiled coil domain containing 28B Gene [Source:MGI (curated);Acc:MGI:1913514]
ENSMUSG00000035435	Abca17	-21.50	6.6118E-11	3.96	2.1669E-09	1	1	4	0	N/A	N/A	N/A	N/A	N/A	N/A	protein_coding	17	24401204	ATP-binding cassette, sub-family A (ABC1), member 17 Gene [Source:MGI (curated);Acc:MGI:3625331]
ENSMUSG00000079414	Gm11110	-20.65	6.7728E-11	0.30	2.2126E-09	1	1	4	0	1441105_at	0.75	1.7455E-04	N/A	N/A	N/A	protein_coding	17	57231458	predicted gene 11110 Gene [Source:MGI Symbol;Acc:MGI:3779362]
ENSMUSG00000029061	Mmp23	-19.19	7.5960E-11	2.23	2.4736E-09	1	0	4	0	N/A	N/A	N/A	ILMN_1237364	1.09	2.76E-02	protein_coding	4	155024764	matrix metallopeptidase 23 Gene [Source:MGI (curated);Acc:MGI:1347361]
ENSMUSG00000020295	Hbq1	-22.16	7.8378E-11	0.19	2.5443E-09	1	1	4	0	N/A	N/A	N/A	N/A	N/A	N/A	protein_coding	11	32200069	hemoglobin, theta 1 Gene [Source:MGI (curated);Acc:MGI:2685722]
ENSMUSG00000064339	AY172335.12	-9.32	8.9408E-11	1.69	2.8932E-09	1	0	4	0	N/A	N/A	N/A	N/A	N/A	N/A	Mt_rRNA	MT	1094	N/A
ENSMUSG00000087111	RP23-191E3.1	-23.01	1.0040E-10	0.09	3.2386E-09	1	1	4	0	N/A	N/A	N/A	N/A	N/A	N/A	processed_transcript	11	3042051	N/A
ENSMUSG00000086622	AC119212.1	-17.60	1.0503E-10	1.86	3.3775E-09	1	0	4	0	N/A	N/A	N/A	N/A	N/A	N/A	lincRNA	1	168904155	N/A
ENSMUSG00000085980	RP23-155P8.1	-21.92	1.0705E-10	0.21	3.4242E-09	1	1	4	0	N/A	N/A	N/A	N/A	N/A	N/A	processed_transcript	4	45652808	N/A
ENSMUSG00000027387	Zc3h8	-18.04	1.0715E-10	1.91	3.4242E-09	1	0	4	0	1418495_at	1.34	3.7868E-06	ILMN_1253864	1.05	2.03E-01	protein_coding	2	128752004	zinc finger CCCH type containing 8 Gene [Source:MGI (curated);Acc:MGI:1930128]
ENSMUSG00000058488	Kl	-16.99	1.1024E-10	1.79	3.5120E-09	1	0	4	0	1423400_at	0.49	1.9443E-01	ILMN_1253148	1.22	2.21E-01	protein_coding	5	151755274	klotho Gene [Source:MGI Symbol;Acc:MGI:1101771]
ENSMUSG00000087259	RP23-468D17.1	-16.85	1.1675E-10	1.79	3.7076E-09	1	0	4	0	1453261_at	1.38	4.3586E-06	N/A	N/A	N/A	processed_transcript	11	112905209	RIKEN cDNA 2610035D17 gene (2610035D17Rik), non-coding RNA [Source:RefSeq DNA;Acc:NR_015556]
ENSMUSG00000027360	Hdc	-20.29	1.2061E-10	2.76	3.8067E-09	1	1	4	0	N/A	N/A	N/A	N/A	N/A	N/A	protein_coding	2	126419403	histidine decarboxylase Gene [Source:MGI (curated);Acc:MGI:96062]
ENSMUSG00000050315	Synpo2	-15.92	1.2053E-10	1.74	3.8067E-09	1	0	4	0	1450828_at	1.15	3.1122E-01	N/A	N/A	N/A	protein_coding	3	122779437	synaptopodin 2 Gene [Source:MGI (curated);Acc:MGI:2153070]
ENSMUSG00000028860	Sytl1	-19.70	1.6623E-10	0.42	5.2306E-09	1	0	4	0	N/A	N/A	N/A	N/A	N/A	N/A	protein_coding	4	132809005	synaptotagmin-like 1 Gene [Source:MGI (curated);Acc:MGI:1933365]
ENSMUSG00000037536	Fbxo34	-17.66	1.7004E-10	0.54	5.3341E-09	1	0	4	0	N/A	N/A	N/A	ILMN_2876325	0.72	3.64E-06	protein_coding	14	48092250	F-box protein 34 Gene [Source:MGI Symbol;Acc:MGI:1926188]
ENSMUSG00000040795	Iqcc	-17.20	1.7512E-10	1.81	5.4766E-09	1	0	4	0	N/A	N/A	N/A	N/A	N/A	N/A	protein_coding	4	129292370	IQ motif containing C Gene [Source:MGI (curated);Acc:MGI:2446212]
ENSMUSG00000034681	Rnps1	-16.76	1.8604E-10	1.76	5.8006E-09	1	0	4	0	N/A	N/A	N/A	ILMN_2690873	1.01	4.68E-01	protein_coding	17	24551620	ribonucleic acid binding protein S1 Gene [Source:MGI Symbol;Acc:MGI:97960]
ENSMUSG00000021750	Fam107a	-12.04	1.9846E-10	1.67	6.1690E-09	1	0	4	0	1434202_a_at	1.36	6.4516E-05	ILMN_2768972	1.27	2.44E-02	protein_coding	14	9128788	family with sequence similarity 107, member A Gene [Source:MGI (curated);Acc:MGI:3041256]
ENSMUSG00000048572	E030010A14Rik	-19.55	2.0466E-10	2.40	6.3426E-09	1	0	4	0	N/A	N/A	N/A	N/A	N/A	N/A	protein_coding	19	24748498	RIKEN cDNA E030010A14 gene Gene [Source:MGI Symbol;Acc:MGI:3583948]
ENSMUSG00000024210	Ip6k3	-20.68	2.1664E-10	0.33	6.6936E-09	1	1	4	0	N/A	N/A	N/A	ILMN_2600779	0.92	9.24E-02	protein_coding	17	27280914	inositol hexaphosphate kinase 3 Gene [Source:MGI (curated);Acc:MGI:3045325]
ENSMUSG00000066258	Trim12	-36.08	2.2483E-10	245772044.76	6.9258E-09	1	1	4	0	N/A	N/A	N/A	N/A	N/A	N/A	protein_coding	7	111448408	tripartite motif-containing 12 Gene [Source:MGI (curated);Acc:MGI:1923931]
ENSMUSG00000022468	Endou	-19.67	2.2663E-10	2.28	6.9439E-09	1	0	4	0	N/A	N/A	N/A	N/A	N/A	N/A	protein_coding	15	97541450	endonuclease, polyU-specific Gene [Source:MGI Symbol;Acc:MGI:97746]
ENSMUSG00000000958	Slc7a7	-19.15	2.2677E-10	2.14	6.9439E-09	1	0	4	0	N/A	N/A	N/A	N/A	N/A	N/A	protein_coding	14	54989128	solute carrier family 7 (cationic amino acid transporter, y+ system), member 7 Gene [Source:MGI Symbol;Acc:MGI:1337120]
ENSMUSG00000028971	Cort	-19.08	2.3668E-10	2.11	7.2124E-09	1	0	4	0	N/A	N/A	N/A	ILMN_1226607	1.56	2.01E-04	protein_coding	4	148499143	cortistatin Gene [Source:MGI (curated);Acc:MGI:109538]
ENSMUSG00000051617	Krt9	-16.20	2.3695E-10	1.73	7.2124E-09	1	0	4	0	N/A	N/A	N/A	ILMN_2748165	1.27	6.07E-03	protein_coding	11	100048095	keratin 9 Gene [Source:MGI (curated);Acc:MGI:96696]
ENSMUSG00000079436	Kcnj13	-19.58	2.4068E-10	2.28	7.3045E-09	1	0	4	0	1456418_at	0.49	1.8988E-01	N/A	N/A	N/A	protein_coding	1	89282991	potassium inwardly-rectifying channel, subfamily J, member 13 Gene [Source:MGI Symbol;Acc:MGI:3781032]
ENSMUSG00000023249	Parp3	-17.85	2.4790E-10	0.53	7.5013E-09	1	0	4	0	N/A	N/A	N/A	N/A	N/A	N/A	protein_coding	9	106372653	poly (ADP-ribose) polymerase family, member 3 Gene [Source:MGI (curated);Acc:MGI:1891258]
ENSMUSG00000028602	Tnfrsf8	-21.83	2.5084E-10	4.74	7.5678E-09	1	1	4	0	N/A	N/A	N/A	N/A	N/A	N/A	protein_coding	4	144857040	tumor necrosis factor receptor superfamily, member 8 Gene [Source:MGI (curated);Acc:MGI:99908]
ENSMUSG00000085038	RP23-145O4.4	-22.76	2.5187E-10	7.14	7.5768E-09	1	1	4	0	N/A	N/A	N/A	N/A	N/A	N/A	processed_transcript	X	33963596	N/A
ENSMUSG00000076439	Mog	-14.24	2.5570E-10	1.68	7.6695E-09	1	0	4	0	1448768_at	1.20	1.9236E-01	ILMN_2615034	1.30	1.50E-03	protein_coding	17	37147691	myelin oligodendrocyte glycoprotein Gene [Source:MGI (curated);Acc:MGI:97435]
ENSMUSG00000006021	Kptn	-15.73	2.7192E-10	0.58	8.1200E-09	1	0	4	0	1440025_at	1.03	3.7965E-01	ILMN_2732642	0.74	5.38E-03	protein_coding	7	16705244	kaptin Gene [Source:MGI (curated);Acc:MGI:1890380]
ENSMUSG00000032398	Snapc5	-17.43	2.7231E-10	1.81	8.1200E-09	1	0	4	0	1427999_at	1.09	1.3733E-01	ILMN_2753356	1.08	1.51E-01	protein_coding	9	64027104	small nuclear RNA activating complex, polypeptide 5 Gene [Source:MGI Symbol;Acc:MGI:1914282]
ENSMUSG00000032556	Bfsp2	-18.09	2.9414E-10	1.88	8.7458E-09	1	0	4	0	N/A	N/A	N/A	ILMN_2731774	1.09	3.32E-02	protein_coding	9	103327250	beaded filament structural protein 2, phakinin Gene [Source:MGI (curated);Acc:MGI:1333828]
ENSMUSG00000018168	Ikzf3	-20.17	3.0013E-10	2.51	8.8979E-09	1	1	4	0	N/A	N/A	N/A	N/A	N/A	N/A	protein_coding	11	98326216	IKAROS family zinc finger 3 Gene [Source:MGI (curated);Acc:MGI:1342542]
ENSMUSG00000064246	Chi3l1	-16.84	3.0548E-10	0.57	9.0305E-09	1	0	4	0	1451537_at	0.67	8.9933E-06	ILMN_2609813	0.63	1.34E-07	protein_coding	1	136078753	chitinase 3-like 1 Gene [Source:MGI (curated);Acc:MGI:1340899]
ENSMUSG00000027955	Fam198b	-16.53	3.4861E-10	0.57	1.0276E-08	1	0	4	0	1429637_at	0.67	3.6510E-03	ILMN_1235811	0.70	1.79E-06	protein_coding	3	79688455	family with sequence similarity 198, member B Gene [Source:MGI Symbol;Acc:MGI:1915909]
ENSMUSG00000034706	Dnaic2	-19.61	3.5048E-10	2.40	1.0301E-08	1	0	4	0	N/A	N/A	N/A	N/A	N/A	N/A	protein_coding	11	114588722	dynein, axonemal, intermediate chain 2 Gene [Source:MGI (curated);Acc:MGI:2685574]
ENSMUSG00000082494	RP23-33L19.2	-21.83	3.5821E-10	0.21	1.0499E-08	1	1	4	0	N/A	N/A	N/A	N/A	N/A	N/A	pseudogene	2	80339387	N/A
ENSMUSG00000020475	Pgam2	-17.51	3.6521E-10	0.55	1.0673E-08	1	0	4	0	1418373_at	0.77	1.2748E-02	ILMN_2588815	0.83	2.69E-02	protein_coding	11	5701643	phosphoglycerate mutase 2 Gene [Source:MGI (curated);Acc:MGI:1933118]
ENSMUSG00000030214	Plbd1	-22.84	3.7374E-10	0.11	1.0892E-08	1	1	4	0	1448786_at	0.91	1.0815E-01	N/A	N/A	N/A	protein_coding	6	136560591	phospholipase B domain containing 1 Gene [Source:MGI (curated);Acc:MGI:1914107]
ENSMUSG00000073476	Gm10516	-18.44	3.7999E-10	1.95	1.1042E-08	1	0	4	0	N/A	N/A	N/A	N/A	N/A	N/A	protein_coding	1	193960780	predicted gene 10516 Gene [Source:MGI Symbol;Acc:MGI:3641979]
ENSMUSG00000020253	Ppm1m	-16.77	4.9258E-10	1.75	1.4273E-08	1	0	4	0	1428351_at	1.42	3.1616E-06	ILMN_3151840	1.24	7.05E-03	protein_coding	9	106096503	protein phosphatase 1M Gene [Source:MGI (curated);Acc:MGI:1915155]
ENSMUSG00000055027	Smyd1	-19.08	5.0348E-10	2.12	1.4548E-08	1	0	4	0	N/A	N/A	N/A	ILMN_2647605	1.10	5.31E-02	protein_coding	6	71163934	SET and MYND domain containing 1 Gene [Source:MGI (curated);Acc:MGI:104790]
ENSMUSG00000081219	Bambi-ps1	-21.07	5.0864E-10	0.30	1.4656E-08	1	1	4	0	N/A	N/A	N/A	N/A	N/A	N/A	pseudogene	2	122292671	BMP and activin membrane-bound inhibitor, pseudogene (Xenopus laevis) Pseudogene [Source:MGI (curated);Acc:MGI:1932402]
ENSMUSG00000079070	AC113586.1	-18.20	5.1113E-10	0.51	1.4687E-08	1	0	4	0	N/A	N/A	N/A	N/A	N/A	N/A	processed_transcript	8	33998977	predicted gene 3985 (Gm3985), mRNA [Source:RefSeq DNA;Acc:NM_001177589]
ENSMUSG00000015568	Lpl	-14.33	5.5958E-10	0.60	1.6034E-08	1	0	4	0	1415904_at	0.55	3.0581E-05	ILMN_2692723	0.62	6.44E-05	protein_coding	8	71404454	lipoprotein lipase Gene [Source:MGI Symbol;Acc:MGI:96820]
ENSMUSG00000038007	Acer2	-16.65	6.0322E-10	0.58	1.7236E-08	1	0	4	0	1451355_at	0.75	2.2085E-02	ILMN_2629112	0.58	1.31E-06	protein_coding	4	86520300	alkaline ceramidase 2 Gene [Source:MGI (curated);Acc:MGI:1920932]
ENSMUSG00000036860	Mrpl55	-16.75	6.2652E-10	1.75	1.7852E-08	1	0	4	0	1429453_a_at	1.53	2.1768E-09	N/A	N/A	N/A	protein_coding	11	59015988	mitochondrial ribosomal protein L55 Gene [Source:MGI (curated);Acc:MGI:1914462]
ENSMUSG00000033377	Palmd	-16.90	7.2519E-10	1.74	2.0606E-08	1	0	4	0	1417251_at	1.13	1.6754E-02	ILMN_2727481	1.18	5.10E-02	protein_coding	3	116621174	palmdelphin Gene [Source:MGI (curated);Acc:MGI:2148896]
ENSMUSG00000045871	Slitrk6	-17.68	8.5569E-10	0.54	2.4248E-08	1	0	4	0	1437231_at	0.83	3.0347E-01	ILMN_2620270	0.83	8.70E-04	protein_coding	14	111147807	SLIT and NTRK-like family, member 6 Gene [Source:MGI Symbol;Acc:MGI:2443198]
ENSMUSG00000021799	Opn4	-21.91	8.7654E-10	0.21	2.4770E-08	1	1	4	0	N/A	N/A	N/A	N/A	N/A	N/A	protein_coding	14	35405548	opsin 4 (melanopsin) Gene [Source:MGI Symbol;Acc:MGI:1353425]
ENSMUSG00000038704	Aspdh	-18.50	8.9847E-10	0.52	2.5320E-08	1	0	4	0	N/A	N/A	N/A	N/A	N/A	N/A	protein_coding	7	51720761	aspartate dehydrogenase domain containing Gene [Source:MGI (curated);Acc:MGI:1915602]
ENSMUSG00000086446	AC125270.3	-21.80	9.8914E-10	4.46	2.7730E-08	1	1	4	0	N/A	N/A	N/A	N/A	N/A	N/A	processed_transcript	5	24408387	N/A
ENSMUSG00000022090	Pdlim2	-16.70	9.8938E-10	1.73	2.7730E-08	1	0	4	0	1423946_at	1.33	3.6025E-02	ILMN_2619767	1.22	2.16E-03	protein_coding	14	70564025	PDZ and LIM domain 2 Gene [Source:MGI (curated);Acc:MGI:2384850]
ENSMUSG00000056592	Zfp658	-17.77	9.9678E-10	0.54	2.7861E-08	1	0	4	0	1439181_at	0.42	4.7790E-07	ILMN_3114998	0.77	7.62E-03	protein_coding	7	50817626	zinc finger protein 658 Gene [Source:MGI (curated);Acc:MGI:2652821]
ENSMUSG00000048758	Rpl29	-22.08	1.0208E-09	5.12	2.8454E-08	1	1	4	0	N/A	N/A	N/A	ILMN_2730005	3.53	1.03E-12	protein_coding	9	106331785	ribosomal protein L29 Gene [Source:MGI (curated);Acc:MGI:99687]
ENSMUSG00000072487	Gm628	-20.07	1.0643E-09	2.36	2.9587E-08	1	1	4	0	N/A	N/A	N/A	N/A	N/A	N/A	protein_coding	15	73591840	predicted gene 628 Gene [Source:MGI Symbol;Acc:MGI:2685474]
ENSMUSG00000013523	Bcas1	-13.30	1.0811E-09	1.64	2.9973E-08	1	0	4	0	1428792_at	1.08	3.1067E-01	ILMN_2662264	1.17	2.60E-02	protein_coding	2	170172491	breast carcinoma amplified sequence 1 Gene [Source:MGI (curated);Acc:MGI:1924210]
ENSMUSG00000041782	Lad1	-19.94	1.1137E-09	2.41	3.0794E-08	1	0	4	0	N/A	N/A	N/A	N/A	N/A	N/A	protein_coding	1	137715508	ladinin Gene [Source:MGI Symbol;Acc:MGI:109343]
ENSMUSG00000082100	Glns-ps1	-14.93	1.1199E-09	1.66	3.0882E-08	1	0	4	0	N/A	N/A	N/A	N/A	N/A	N/A	pseudogene	11	19620358	glutamine synthetase pseudogene 1 Pseudogene [Source:MGI (curated);Acc:MGI:95740]
ENSMUSG00000081225	Cyp2j12	-19.60	1.1272E-09	2.23	3.1000E-08	1	0	4	0	N/A	N/A	N/A	N/A	N/A	N/A	pseudogene	4	95766334	cytochrome P450, family 2, subfamily j, polypeptide 12, pseudogene Pseudogene [Source:MGI Symbol;Acc:MGI:3717097]
ENSMUSG00000040987	Mill2	-19.90	1.1325E-09	0.42	3.1063E-08	1	0	4	0	N/A	N/A	N/A	N/A	N/A	N/A	protein_coding	7	19425315	MHC I like leukocyte 2 Gene [Source:MGI Symbol;Acc:MGI:2179989]
ENSMUSG00000037683	Armc3	-20.27	1.2621E-09	0.41	3.4495E-08	1	1	4	0	1429816_at	0.69	5.5507E-03	N/A	N/A	N/A	protein_coding	2	19120929	armadillo repeat containing 3 Gene [Source:MGI (curated);Acc:MGI:1918132]
ENSMUSG00000008683	Rps15a	-15.71	1.2644E-09	1.68	3.4495E-08	1	0	4	0	1457726_at	2.13	1.7481E-11	ILMN_2717621	1.81	1.34E-07	protein_coding	7	125249342	ribosomal protein S15A Gene [Source:MGI (curated);Acc:MGI:2389091]
ENSMUSG00000010797	Wnt2	-16.51	1.3946E-09	0.58	3.7946E-08	1	0	4	0	1449425_at	0.77	1.1087E-02	ILMN_1258734	0.72	1.63E-02	protein_coding	6	17938940	wingless-related MMTV integration site 2 Gene [Source:MGI (curated);Acc:MGI:98954]
ENSMUSG00000041638	Gcn1l1	-13.20	1.4052E-09	0.61	3.8133E-08	1	0	4	0	1446543_at	0.72	4.5939E-04	N/A	N/A	N/A	protein_coding	5	116015263	GCN1 general control of amino-acid synthesis 1-like 1 (yeast) Gene [Source:MGI (curated);Acc:MGI:2444248]
ENSMUSG00000040189	Ccdc114	-19.49	1.4987E-09	2.23	4.0562E-08	1	0	4	0	N/A	N/A	N/A	ILMN_1231387	1.20	5.90E-04	protein_coding	7	53179442	coiled-coil domain containing 114 Gene [Source:MGI (curated);Acc:MGI:2446120]
ENSMUSG00000028133	Rwdd3	-17.73	1.5032E-09	0.54	4.0578E-08	1	0	4	0	1430167_a_at	0.53	6.0331E-07	ILMN_2922728	0.78	1.13E-02	protein_coding	3	120858783	RWD domain containing 3 Gene [Source:MGI Symbol;Acc:MGI:1920420]
ENSMUSG00000021594	Srd5a1	-17.03	1.5291E-09	1.74	4.1168E-08	1	0	4	0	1438699_at	1.40	4.6537E-04	N/A	N/A	N/A	protein_coding	13	69712328	steroid 5 alpha-reductase 1 Gene [Source:MGI Symbol;Acc:MGI:98400]
ENSMUSG00000074384	AI429214	-18.74	1.5647E-09	0.49	4.2017E-08	1	0	4	0	1455199_at	0.84	5.1162E-03	ILMN_3161892	0.87	5.66E-03	protein_coding	8	38056658	Uncharacterized protein C8orf48 homolog [Source:UniProtKB/Swiss-Prot;Acc:Q3TTJ4]
ENSMUSG00000055833	1700034H15Rik	-17.75	1.6798E-09	0.55	4.4895E-08	1	0	4	0	N/A	N/A	N/A	N/A	N/A	N/A	protein_coding	1	193714112	RIKEN cDNA 1700034H15 gene Gene [Source:MGI Symbol;Acc:MGI:1921515]
ENSMUSG00000055976	Cldn23	-21.28	1.6806E-09	0.27	4.4895E-08	1	1	4	0	1424409_at	0.75	2.1754E-04	ILMN_2758545	0.67	4.56E-10	protein_coding	8	36888496	claudin 23 Gene [Source:MGI Symbol;Acc:MGI:1919158]
ENSMUSG00000058626	Capn11	-21.33	1.6949E-09	3.61	4.5159E-08	1	1	4	0	N/A	N/A	N/A	N/A	N/A	N/A	protein_coding	17	45767153	calpain 11 Gene [Source:MGI (curated);Acc:MGI:1352490]
ENSMUSG00000034768	Asb16	-19.12	1.8160E-09	0.48	4.8260E-08	1	0	4	0	N/A	N/A	N/A	N/A	N/A	N/A	protein_coding	11	102130057	ankyrin repeat and SOCS box-containing 16 Gene [Source:MGI (curated);Acc:MGI:2654437]
ENSMUSG00000031425	Plp1	-9.33	1.8393E-09	1.62	4.8753E-08	1	0	4	0	1425468_at	1.07	2.9782E-01	ILMN_1240381	1.26	9.00E-02	protein_coding	X	133357210	proteolipid protein (myelin) 1 Gene [Source:MGI (curated);Acc:MGI:97623]
ENSMUSG00000039594	A730069N07Rik	-17.85	1.8579E-09	1.81	4.9119E-08	1	0	4	0	N/A	N/A	N/A	N/A	N/A	N/A	protein_coding	8	37912180	RIKEN cDNA A730069N07 gene Gene [Source:MGI Symbol;Acc:MGI:2442088]
ENSMUSG00000085062	AC147987.1	-16.24	1.8914E-09	0.59	4.9875E-08	1	0	4	0	1435827_at	0.81	8.3280E-04	N/A	N/A	N/A	lincRNA	5	137395016	RIKEN cDNA 4933404O12 gene (4933404O12Rik), non-coding RNA [Source:RefSeq DNA;Acc:NR_015555]
ENSMUSG00000024174	Pot1b	-18.41	1.9699E-09	1.90	5.1813E-08	1	0	4	0	1445671_at	1.00	5.4577E-01	N/A	N/A	N/A	protein_coding	17	55791323	protection of telomeres 1B Gene [Source:MGI Symbol;Acc:MGI:1920086]
ENSMUSG00000036661	Dennd3	-16.98	2.2172E-09	0.58	5.8170E-08	1	0	4	0	N/A	N/A	N/A	ILMN_1224129	0.77	1.19E-03	protein_coding	15	73342990	DENN/MADD domain containing 3 Gene [Source:MGI (curated);Acc:MGI:2146009]
ENSMUSG00000082332	RP23-413M3.2	-17.44	2.2334E-09	1.74	5.8443E-08	1	0	4	0	N/A	N/A	N/A	N/A	N/A	N/A	pseudogene	2	6053254	N/A
ENSMUSG00000070436	Serpinh1	-16.21	2.2674E-09	1.68	5.9183E-08	1	0	4	0	1450843_a_at	1.39	1.3597E-02	N/A	N/A	N/A	protein_coding	7	106493946	serine (or cysteine) peptidase inhibitor, clade H, member 1 Gene [Source:MGI Symbol;Acc:MGI:88283]
ENSMUSG00000027208	Fgf7	-21.16	2.3741E-09	3.07	6.1810E-08	1	1	4	0	1422243_at	1.08	1.5834E-01	N/A	N/A	N/A	protein_coding	2	125860394	fibroblast growth factor 7 Gene [Source:MGI (curated);Acc:MGI:95521]
ENSMUSG00000026407	Cacna1s	-19.15	2.4382E-09	0.49	6.3319E-08	1	0	4	0	N/A	N/A	N/A	N/A	N/A	N/A	protein_coding	1	137949327	calcium channel, voltage-dependent, L type, alpha 1S subunit Gene [Source:MGI (curated);Acc:MGI:88294]
ENSMUSG00000028914	Casp9	-16.94	2.5009E-09	0.58	6.4783E-08	1	0	4	0	1437537_at	0.80	6.7214E-05	N/A	N/A	N/A	protein_coding	4	141349527	caspase 9 Gene [Source:MGI (curated);Acc:MGI:1277950]
ENSMUSG00000086099	AC154542.1	-20.11	2.5860E-09	2.45	6.6819E-08	1	1	4	0	N/A	N/A	N/A	N/A	N/A	N/A	lincRNA	17	86564807	N/A
ENSMUSG00000029007	Agtrap	-17.77	2.9988E-09	1.81	7.7291E-08	1	0	4	0	N/A	N/A	N/A	ILMN_2590950	1.82	1.27E-10	protein_coding	4	147451170	angiotensin II, type I receptor-associated protein Gene [Source:MGI (curated);Acc:MGI:1339977]
ENSMUSG00000030351	Tspan11	-18.00	3.2116E-09	0.55	8.2567E-08	1	0	4	0	N/A	N/A	N/A	N/A	N/A	N/A	protein_coding	6	127837607	tetraspanin 11 Gene [Source:MGI (curated);Acc:MGI:1915748]
ENSMUSG00000005973	Rcn1	-14.02	3.2333E-09	0.61	8.2916E-08	1	0	4	0	1417090_at	0.61	1.4078E-06	N/A	N/A	N/A	protein_coding	2	105226448	reticulocalbin 1 Gene [Source:MGI (curated);Acc:MGI:104559]
ENSMUSG00000066667	Gm16432	-20.81	3.2961E-09	3.00	8.4317E-08	1	1	4	0	N/A	N/A	N/A	N/A	N/A	N/A	protein_coding	1	179921567	predicted gene 16432 Gene [Source:MGI Symbol;Acc:MGI:3645414]
ENSMUSG00000036523	Greb1	-19.04	3.4489E-09	0.49	8.8007E-08	1	0	4	0	N/A	N/A	N/A	N/A	N/A	N/A	protein_coding	12	16677421	gene regulated by estrogen in breast cancer protein Gene [Source:MGI (curated);Acc:MGI:2149712]
ENSMUSG00000027737	Slc7a11	-15.14	3.8384E-09	1.63	9.7701E-08	1	0	4	0	1443536_at	1.24	2.8834E-02	N/A	N/A	N/A	protein_coding	3	50168858	solute carrier family 7 (cationic amino acid transporter, y+ system), member 11 Gene [Source:MGI (curated);Acc:MGI:1347355]
ENSMUSG00000001773	Folh1	-17.51	3.9063E-09	0.56	9.9186E-08	1	0	4	0	1450154_at	0.43	7.9261E-07	N/A	N/A	N/A	protein_coding	7	93867497	folate hydrolase Gene [Source:MGI Symbol;Acc:MGI:1858193]
ENSMUSG00000020553	Pctp	-19.80	4.1424E-09	2.18	1.0492E-07	1	0	4	0	N/A	N/A	N/A	N/A	N/A	N/A	protein_coding	11	89843979	phosphatidylcholine transfer protein Gene [Source:MGI (curated);Acc:MGI:107375]
ENSMUSG00000063011	Msln	-20.87	4.1637E-09	0.36	1.0520E-07	1	1	4	0	N/A	N/A	N/A	N/A	N/A	N/A	protein_coding	17	25885559	mesothelin Gene [Source:MGI Symbol;Acc:MGI:1888992]
ENSMUSG00000040936	Ulk4	-17.96	4.2711E-09	1.82	1.0765E-07	1	0	4	0	N/A	N/A	N/A	ILMN_2616556	1.02	3.75E-01	protein_coding	9	120870379	unc-51-like kinase 4 (C. elegans) Gene [Source:MGI Symbol;Acc:MGI:1921622]
ENSMUSG00000037860	Aim2	-19.80	4.3324E-09	2.29	1.0866E-07	1	0	4	0	N/A	N/A	N/A	N/A	N/A	N/A	protein_coding	1	175281010	absent in melanoma 2 Gene [Source:MGI (curated);Acc:MGI:2686159]
ENSMUSG00000040938	Slc16a11	-16.40	4.3248E-09	0.59	1.0866E-07	1	0	4	0	1427107_at	0.82	4.3244E-03	N/A	N/A	N/A	protein_coding	11	70026254	solute carrier family 16 (monocarboxylic acid transporters), member 11 Gene [Source:MGI (curated);Acc:MGI:2663709]
ENSMUSG00000052076	Gm9866	-16.22	4.8783E-09	1.66	1.2205E-07	1	0	4	0	1439056_at	1.32	5.2625E-06	N/A	N/A	N/A	protein_coding	12	27825661	predicted gene 9866 Gene [Source:MGI Symbol;Acc:MGI:3643118]
ENSMUSG00000009013	Dynll1	-16.33	4.9572E-09	1.67	1.2372E-07	1	0	4	0	1440278_at	2.24	1.5452E-10	N/A	N/A	N/A	protein_coding	5	115747119	dynein light chain LC8-type 1 Gene [Source:MGI (curated);Acc:MGI:1861457]
ENSMUSG00000032487	Ptgs2	-17.30	5.4212E-09	1.72	1.3498E-07	1	0	4	0	1417263_at	1.22	1.5396E-01	N/A	N/A	N/A	protein_coding	1	151947254	prostaglandin-endoperoxide synthase 2 Gene [Source:MGI Symbol;Acc:MGI:97798]
ENSMUSG00000079051	RP23-24M22.6	-21.59	5.4982E-09	3.68	1.3656E-07	1	1	4	0	N/A	N/A	N/A	N/A	N/A	N/A	protein_coding	2	128863881	Novel protein Fragment [Source:UniProtKB/TrEMBL;Acc:A2AP89]
ENSMUSG00000040852	Plekhh2	-16.61	5.5198E-09	1.68	1.3677E-07	1	0	4	0	1460062_at	1.51	7.6323E-07	N/A	N/A	N/A	protein_coding	17	84911235	pleckstrin homology domain containing, family H (with MyTH4 domain) member 2 Gene [Source:MGI Symbol;Acc:MGI:2146813]
ENSMUSG00000028172	Tacr3	-17.78	5.6528E-09	1.78	1.3973E-07	1	0	4	0	1437029_at	1.38	2.1777E-02	ILMN_2860586	1.10	3.85E-02	protein_coding	3	134491971	tachykinin receptor 3 Gene [Source:MGI Symbol;Acc:MGI:892968]
ENSMUSG00000027636	Sla2	-22.75	6.1213E-09	7.17	1.5094E-07	1	1	4	0	N/A	N/A	N/A	N/A	N/A	N/A	protein_coding	2	156698193	Src-like-adaptor 2 Gene [Source:MGI (curated);Acc:MGI:1925049]
ENSMUSG00000049562	Gm962	-17.84	6.1379E-09	0.56	1.5099E-07	1	0	4	0	1439156_at	0.83	2.0194E-03	ILMN_2531520	0.52	1.25E-08	protein_coding	19	5568025	predicted gene 962 Gene [Source:MGI Symbol;Acc:MGI:2685808]
ENSMUSG00000037461	Ints7	-14.62	6.3012E-09	1.62	1.5463E-07	1	0	4	0	1428531_at	1.52	2.9079E-08	ILMN_2726174	1.42	6.07E-05	protein_coding	1	193399642	integrator complex subunit 7 Gene [Source:MGI Symbol;Acc:MGI:1924315]
ENSMUSG00000041717	Golt1a	-22.02	6.5554E-09	4.44	1.6049E-07	1	1	4	0	N/A	N/A	N/A	N/A	N/A	N/A	protein_coding	1	135206400	golgi transport 1 homolog A (S. cerevisiae) Gene [Source:MGI Symbol;Acc:MGI:1915588]
ENSMUSG00000022512	Cldn1	-19.34	6.6807E-09	2.01	1.6317E-07	1	0	4	0	N/A	N/A	N/A	N/A	N/A	N/A	protein_coding	16	26356728	claudin 1 Gene [Source:MGI (curated);Acc:MGI:1276109]
ENSMUSG00000055177	Cstl1	-21.36	6.7750E-09	0.29	1.6508E-07	1	1	4	0	N/A	N/A	N/A	ILMN_2715857	0.90	2.13E-02	protein_coding	2	148576094	cystatin-like 1 Gene [Source:MGI (curated);Acc:MGI:2652834]
ENSMUSG00000037971	1110032A03Rik	-16.21	7.0028E-09	1.65	1.7022E-07	1	0	4	0	1417211_a_at	1.51	4.7207E-07	N/A	N/A	N/A	protein_coding	9	50570933	RIKEN cDNA 1110032A03 gene Gene [Source:MGI Symbol;Acc:MGI:1915971]
ENSMUSG00000031803	B3gnt3	-20.89	7.4157E-09	2.88	1.7963E-07	1	1	4	0	N/A	N/A	N/A	N/A	N/A	N/A	protein_coding	8	74214655	UDP-GlcNAc:betaGal beta-1,3-N-acetylglucosaminyltransferase 3 Gene [Source:MGI Symbol;Acc:MGI:2152535]
ENSMUSG00000050063	Klk6	-18.11	7.4248E-09	1.81	1.7963E-07	1	0	4	0	1448982_at	1.48	1.5973E-02	ILMN_2955509	1.07	2.67E-01	protein_coding	7	51079869	kallikrein related-peptidase 6 Gene [Source:MGI (curated);Acc:MGI:1343166]
ENSMUSG00000031780	Ccl17	-20.32	8.1358E-09	0.40	1.9637E-07	1	1	4	0	N/A	N/A	N/A	ILMN_2717015	0.80	1.92E-04	protein_coding	8	97334353	chemokine (C-C motif) ligand 17 Gene [Source:MGI Symbol;Acc:MGI:1329039]
ENSMUSG00000082305	AC108773.2	-20.36	8.5992E-09	0.39	2.0707E-07	1	1	4	0	N/A	N/A	N/A	N/A	N/A	N/A	pseudogene	5	33067000	N/A
ENSMUSG00000060802	B2m	-15.06	9.4709E-09	1.61	2.2752E-07	1	0	4	0	1452428_a_at	1.19	1.4866E-02	N/A	N/A	N/A	protein_coding	2	121973422	beta-2 microglobulin Gene [Source:MGI (curated);Acc:MGI:88127]
ENSMUSG00000044519	Zfp488	-17.95	9.7947E-09	1.77	2.3475E-07	1	0	4	0	N/A	N/A	N/A	N/A	N/A	N/A	protein_coding	14	34780260	zinc finger protein 488 Gene [Source:MGI Symbol;Acc:MGI:2686052]
ENSMUSG00000066510	AC114645.2	-18.66	1.0379E-08	0.53	2.4759E-07	1	0	4	0	N/A	N/A	N/A	N/A	N/A	N/A	protein_coding	9	65349260	Putative uncharacterized protein Ankdd1a [Source:UniProtKB/TrEMBL;Acc:D3YUD7]
ENSMUSG00000028738	Tas1r2	-24.62	1.0373E-08	0.03	2.4759E-07	1	1	4	0	N/A	N/A	N/A	N/A	N/A	N/A	protein_coding	4	139209453	taste receptor, type 1, member 2 Gene [Source:MGI (curated);Acc:MGI:1933546]
ENSMUSG00000004609	Cd33	-18.78	1.1090E-08	1.93	2.6394E-07	1	0	4	0	N/A	N/A	N/A	N/A	N/A	N/A	protein_coding	7	50783405	CD33 antigen Gene [Source:MGI Symbol;Acc:MGI:99440]
ENSMUSG00000069874	Irgm2	-19.06	1.1499E-08	1.99	2.7305E-07	1	0	4	0	N/A	N/A	N/A	ILMN_1259564	1.23	5.27E-03	protein_coding	11	58013131	immunity-related GTPase family M member 2 Gene [Source:MGI (curated);Acc:MGI:1926262]
ENSMUSG00000027210	Meis2	-12.27	1.1635E-08	1.59	2.7564E-07	1	0	4	0	1417129_a_at	1.25	1.2783E-02	ILMN_2850391	1.39	4.31E-03	protein_coding	2	115688800	Meis homeobox 2 Gene [Source:MGI (curated);Acc:MGI:108564]
ENSMUSG00000048108	Tmem72	-20.24	1.1721E-08	2.29	2.7703E-07	1	1	4	0	N/A	N/A	N/A	N/A	N/A	N/A	protein_coding	6	116642648	transmembrane protein 72 Gene [Source:MGI (curated);Acc:MGI:2442707]
ENSMUSG00000041377	Ninj2	-19.81	1.1999E-08	2.19	2.8294E-07	1	0	4	0	1420356_at	1.46	3.1035E-04	ILMN_2626283	1.09	1.06E-01	protein_coding	6	120043368	ninjurin 2 Gene [Source:MGI (curated);Acc:MGI:1352751]
ENSMUSG00000048677	Tpcn2	-19.26	1.2049E-08	2.05	2.8347E-07	1	0	4	0	N/A	N/A	N/A	ILMN_1236133	1.04	2.33E-01	protein_coding	7	152439828	two pore segment channel 2 Gene [Source:MGI Symbol;Acc:MGI:2385297]
ENSMUSG00000023885	Thbs2	-17.80	1.2330E-08	0.57	2.8943E-07	1	0	4	0	N/A	N/A	N/A	N/A	N/A	N/A	protein_coding	17	14805653	thrombospondin 2 Gene [Source:MGI Symbol;Acc:MGI:98738]
ENSMUSG00000022436	Sh3bp1	-16.55	1.2972E-08	0.60	3.0381E-07	1	0	4	0	1460222_at	0.83	5.5815E-05	ILMN_1228470	0.87	1.33E-02	protein_coding	15	78730097	SH3-domain binding protein 1 Gene [Source:MGI (curated);Acc:MGI:104603]
ENSMUSG00000038112	AW551984	-16.94	1.3226E-08	0.60	3.0878E-07	1	0	4	0	1447300_at	0.95	2.8618E-01	ILMN_1215599	0.87	6.29E-02	protein_coding	9	39394981	BCSC-1 [Source:RefSeq peptide;Acc:NP_848852]
ENSMUSG00000050808	Muc15	-20.82	1.3245E-08	2.81	3.0878E-07	1	1	4	0	N/A	N/A	N/A	N/A	N/A	N/A	protein_coding	2	110561497	mucin 15 Gene [Source:MGI (curated);Acc:MGI:2442110]
ENSMUSG00000023961	Enpp4	-14.65	1.4301E-08	1.60	3.3264E-07	1	0	4	0	1434580_at	1.27	7.0690E-04	ILMN_2762380	1.22	6.82E-02	protein_coding	17	44233257	ectonucleotide pyrophosphatase/phosphodiesterase 4 Gene [Source:MGI (curated);Acc:MGI:2682634]
ENSMUSG00000078853	Igtp	-18.96	1.4934E-08	1.93	3.4658E-07	1	0	4	0	1417141_at	1.50	6.4730E-03	ILMN_2593554	1.16	6.12E-03	protein_coding	11	58013058	interferon gamma induced GTPase Gene [Source:MGI (curated);Acc:MGI:107729]
ENSMUSG00000034639	Setmar	-17.31	1.5134E-08	0.59	3.5044E-07	1	0	4	0	1429389_at	0.71	3.7589E-06	ILMN_1237671	0.78	1.29E-05	protein_coding	6	108015039	SET domain and mariner transposase fusion gene Gene [Source:MGI (curated);Acc:MGI:1921979]
ENSMUSG00000020400	Tnip1	-15.20	1.5770E-08	0.62	3.6434E-07	1	0	4	0	1427689_a_at	0.79	2.1753E-05	ILMN_2417863	0.68	2.34E-05	protein_coding	11	54724289	TNFAIP3 interacting protein 1 Gene [Source:MGI (curated);Acc:MGI:1926194]
ENSMUSG00000032332	Col12a1	-16.24	1.5815E-08	1.64	3.6456E-07	1	0	4	0	1434411_at	1.30	3.5697E-03	N/A	N/A	N/A	protein_coding	9	79446798	collagen, type XII, alpha 1 Gene [Source:MGI (curated);Acc:MGI:88448]
ENSMUSG00000040714	Klc3	-18.65	1.6257E-08	0.53	3.7390E-07	1	0	4	0	1425558_at	0.69	5.7350E-06	ILMN_1233075	0.69	1.18E-05	protein_coding	7	19979786	kinesin light chain 3 Gene [Source:MGI (curated);Acc:MGI:1277971]
ENSMUSG00000055775	Myh8	-22.52	1.6648E-08	0.19	3.8118E-07	1	1	4	0	N/A	N/A	N/A	ILMN_2978038	0.90	1.96E-02	protein_coding	11	67090626	myosin, heavy polypeptide 8, skeletal muscle, perinatal Gene [Source:MGI (curated);Acc:MGI:1339712]
ENSMUSG00000040287	Stac3	-18.44	1.6638E-08	1.83	3.8118E-07	1	0	4	0	N/A	N/A	N/A	N/A	N/A	N/A	protein_coding	10	126938742	SH3 and cysteine rich domain 3 Gene [Source:MGI (curated);Acc:MGI:3606571]
ENSMUSG00000074024	AC104921.1	-19.38	1.7475E-08	0.48	3.9924E-07	1	0	4	0	1429331_at	1.77	1.3794E-07	N/A	N/A	N/A	processed_transcript	7	99886168	N/A
ENSMUSG00000029313	Aff1	-15.27	1.7962E-08	1.61	4.0946E-07	1	0	4	0	1418135_at	1.36	1.4235E-04	ILMN_3154640	1.44	2.37E-03	protein_coding	5	104121393	AF4/FMR2 family, member 1 Gene [Source:MGI (curated);Acc:MGI:1100819]
ENSMUSG00000074408	Gm10687	-21.25	1.9913E-08	2.98	4.5292E-07	1	1	4	0	N/A	N/A	N/A	N/A	N/A	N/A	protein_coding	9	43931851	predicted gene 10687 Gene [Source:MGI Symbol;Acc:MGI:3642689]
ENSMUSG00000001493	Meox1	-20.33	2.0000E-08	0.41	4.5389E-07	1	1	4	0	N/A	N/A	N/A	N/A	N/A	N/A	protein_coding	11	101738824	mesenchyme homeobox 1 Gene [Source:MGI (curated);Acc:MGI:103220]
ENSMUSG00000049123	Catsperg2	-23.12	2.0835E-08	0.11	4.7180E-07	1	1	4	0	N/A	N/A	N/A	N/A	N/A	N/A	protein_coding	7	30482238	cation channel, sperm-associated, gamma 1 Gene [Source:MGI Symbol;Acc:MGI:2443617]
ENSMUSG00000042589	Cux2	-14.70	2.1141E-08	0.63	4.7767E-07	1	0	4	0	1450181_at	0.90	1.5768E-01	ILMN_1234471	0.75	1.50E-02	protein_coding	5	122308396	cut-like homeobox 2 Gene [Source:MGI (curated);Acc:MGI:107321]
ENSMUSG00000039478	Efha2	-13.98	2.2310E-08	1.58	5.0297E-07	1	0	4	0	1435400_at	1.09	1.3390E-01	N/A	N/A	N/A	protein_coding	8	41392812	EF-hand domain family, member A2 Gene [Source:MGI (curated);Acc:MGI:1925756]
ENSMUSG00000087694	RP23-230H3.2	-19.61	2.2729E-08	2.13	5.1131E-07	1	0	4	0	1438746_at	2.33	9.5771E-08	N/A	N/A	N/A	processed_transcript	2	113839299	RIKEN cDNA A530058N18 gene (A530058N18Rik), non-coding RNA [Source:RefSeq DNA;Acc:NR_028423]
ENSMUSG00000028784	Spocd1	-20.73	2.4171E-08	0.38	5.4256E-07	1	1	4	0	N/A	N/A	N/A	N/A	N/A	N/A	protein_coding	4	129624791	SPOC domain containing 1 Gene [Source:MGI (curated);Acc:MGI:3652045]
ENSMUSG00000059834	Sclt1	-17.13	2.4239E-08	1.66	5.4288E-07	1	0	4	0	1455608_at	1.16	2.8240E-02	N/A	N/A	N/A	protein_coding	3	41430639	sodium channel and clathrin linker 1 Gene [Source:MGI (curated);Acc:MGI:1914411]
ENSMUSG00000021070	Bdkrb2	-22.33	2.4295E-08	0.21	5.4295E-07	1	1	4	0	N/A	N/A	N/A	N/A	N/A	N/A	protein_coding	12	106801382	bradykinin receptor, beta 2 Gene [Source:MGI Symbol;Acc:MGI:102845]
ENSMUSG00000032135	Mcam	-15.78	2.4468E-08	1.61	5.4563E-07	1	0	4	0	1416357_a_at	1.39	4.7934E-03	ILMN_2955919	1.12	1.20E-02	protein_coding	9	43942552	melanoma cell adhesion molecule Gene [Source:MGI (curated);Acc:MGI:1933966]
ENSMUSG00000085658	RP24-340J19.1	-23.84	2.5104E-08	14.36	5.5860E-07	1	1	4	0	N/A	N/A	N/A	N/A	N/A	N/A	processed_transcript	6	145687213	N/A
ENSMUSG00000020287	Mpg	-16.91	2.5775E-08	0.60	5.7229E-07	1	0	4	0	1417571_at	0.68	1.0105E-06	N/A	N/A	N/A	protein_coding	11	32126505	N-methylpurine-DNA glycosylase Gene [Source:MGI (curated);Acc:MGI:97073]
ENSMUSG00000090137	Uba52	-17.85	2.6890E-08	1.74	5.9576E-07	1	0	4	0	N/A	N/A	N/A	N/A	N/A	N/A	protein_coding	8	73032162	ubiquitin A-52 residue ribosomal protein fusion product 1 Gene [Source:MGI (curated);Acc:MGI:98887]
ENSMUSG00000058246	Gm10037	-21.22	2.7098E-08	3.06	5.9908E-07	1	1	4	0	1458074_at	1.53	1.9079E-07	N/A	N/A	N/A	protein_coding	13	67934172	predicted gene 10037 Gene [Source:MGI Symbol;Acc:MGI:3645096]
ENSMUSG00000037242	Clic4	-14.86	3.0394E-08	1.58	6.7048E-07	1	0	4	0	N/A	N/A	N/A	ILMN_2761109	1.37	1.04E-01	protein_coding	4	134769884	chloride intracellular channel 4 (mitochondrial) Gene [Source:MGI (curated);Acc:MGI:1352754]
ENSMUSG00000028031	Dkk2	-19.34	3.0658E-08	1.94	6.7487E-07	1	0	4	0	N/A	N/A	N/A	N/A	N/A	N/A	protein_coding	3	131748265	dickkopf homolog 2 (Xenopus laevis) Gene [Source:MGI Symbol;Acc:MGI:1890663]
ENSMUSG00000028114	Mettl14	-16.34	3.2859E-08	1.61	7.2176E-07	1	0	4	0	1454751_at	1.02	4.0663E-01	N/A	N/A	N/A	protein_coding	3	123067864	methyltransferase like 14 Gene [Source:MGI Symbol;Acc:MGI:2442926]
ENSMUSG00000064364	AY172335.22	-18.54	3.3254E-08	1.78	7.2888E-07	1	0	4	0	N/A	N/A	N/A	N/A	N/A	N/A	Mt_tRNA	MT	11546	N/A
ENSMUSG00000022620	Arsa	-15.36	3.6473E-08	0.63	7.9773E-07	1	0	4	0	1460346_at	0.76	2.9785E-05	ILMN_1225552	0.81	1.36E-03	protein_coding	15	89302959	arylsulfatase A Gene [Source:MGI Symbol;Acc:MGI:88077]
ENSMUSG00000083083	AC101660.1	-21.56	3.6860E-08	3.58	8.0448E-07	1	1	4	0	N/A	N/A	N/A	N/A	N/A	N/A	pseudogene	15	91653118	N/A
ENSMUSG00000027962	Vcam1	-15.59	3.7332E-08	1.59	8.1305E-07	1	0	4	0	1415989_at	0.94	2.7822E-01	ILMN_2778655	1.41	5.39E-05	protein_coding	3	115813059	vascular cell adhesion molecule 1 Gene [Source:MGI Symbol;Acc:MGI:98926]
ENSMUSG00000028128	F3	-15.40	3.7444E-08	1.59	8.1377E-07	1	0	4	0	1417408_at	1.23	5.3413E-03	N/A	N/A	N/A	protein_coding	3	121426527	coagulation factor III Gene [Source:MGI Symbol;Acc:MGI:88381]
ENSMUSG00000035528	Npffr2	-22.29	3.7615E-08	4.84	8.1576E-07	1	1	4	0	N/A	N/A	N/A	N/A	N/A	N/A	protein_coding	5	89956454	neuropeptide FF receptor 2 Gene [Source:MGI (curated);Acc:MGI:1860130]
ENSMUSG00000064585	SNORA71	-18.56	4.1988E-08	0.55	9.0866E-07	1	0	4	0	N/A	N/A	N/A	N/A	N/A	N/A	snoRNA	2	158205270	Small nucleolar RNA SNORA71 [Source:RFAM;Acc:RF00056]
ENSMUSG00000044814	Olfr543	-22.79	4.2729E-08	5.54	9.2277E-07	1	1	4	0	N/A	N/A	N/A	N/A	N/A	N/A	protein_coding	7	109625372	olfactory receptor 543 Gene [Source:MGI Symbol;Acc:MGI:3030377]
ENSMUSG00000005142	Man2b1	-15.01	4.3299E-08	1.58	9.3311E-07	1	0	4	0	1416340_a_at	1.30	2.2960E-06	ILMN_2707967	1.80	4.27E-11	protein_coding	8	87607223	mannosidase 2, alpha B1 Gene [Source:MGI Symbol;Acc:MGI:107286]
ENSMUSG00000040752	Myh6	-18.98	4.3611E-08	0.52	9.3786E-07	1	0	4	0	N/A	N/A	N/A	ILMN_2788836	0.91	5.10E-02	protein_coding	14	55560766	myosin, heavy polypeptide 6, cardiac muscle, alpha Gene [Source:MGI (curated);Acc:MGI:97255]
ENSMUSG00000027714	Exosc9	-16.32	4.3733E-08	1.61	9.3851E-07	1	0	4	0	1418462_at	1.36	8.0981E-08	N/A	N/A	N/A	protein_coding	3	36451528	exosome component 9 Gene [Source:MGI (curated);Acc:MGI:1355319]
ENSMUSG00000033186	2410129H14Rik	-15.97	4.7444E-08	1.59	1.0118E-06	1	0	4	0	N/A	N/A	N/A	N/A	N/A	N/A	protein_coding	14	99434692	RIKEN cDNA 2410129H14 gene Gene [Source:MGI Symbol;Acc:MGI:1924039]
ENSMUSG00000052962	Mrpl35	-15.83	4.7367E-08	1.59	1.0118E-06	1	0	4	0	1440989_at	3.37	5.8857E-14	N/A	N/A	N/A	protein_coding	6	71762997	mitochondrial ribosomal protein L35 Gene [Source:MGI (curated);Acc:MGI:1913473]
ENSMUSG00000082683	RP23-238I12.3	-20.99	4.7257E-08	0.37	1.0118E-06	1	1	4	0	N/A	N/A	N/A	N/A	N/A	N/A	pseudogene	4	97223095	N/A
ENSMUSG00000026043	Col3a1	-18.62	4.8903E-08	0.55	1.0408E-06	1	0	4	0	1427883_a_at	0.73	2.4020E-03	ILMN_1258629	0.87	1.53E-02	protein_coding	1	45368383	collagen, type III, alpha 1 Gene [Source:MGI (curated);Acc:MGI:88453]
ENSMUSG00000038370	Pcp4l1	-12.05	4.9443E-08	1.55	1.0501E-06	1	0	4	0	1452913_at	1.08	2.8595E-01	ILMN_1227083	1.06	2.85E-01	protein_coding	1	173103393	Purkinje cell protein 4-like 1 Gene [Source:MGI (curated);Acc:MGI:1913675]
ENSMUSG00000005629	Scnm1	-16.64	5.6065E-08	1.62	1.1882E-06	1	0	4	0	1428364_at	1.25	4.4855E-04	ILMN_2711714	1.24	3.15E-04	protein_coding	3	94933458	sodium channel modifier 1 Gene [Source:MGI (curated);Acc:MGI:1341284]
ENSMUSG00000041445	Mmrn2	-17.50	5.8342E-08	0.60	1.2340E-06	1	0	4	0	1456768_a_at	0.84	2.3947E-02	ILMN_2761918	0.69	7.94E-04	protein_coding	14	35188690	multimerin 2 Gene [Source:MGI Symbol;Acc:MGI:2385618]
ENSMUSG00000043773	1700048O20Rik	-18.78	5.9562E-08	0.54	1.2572E-06	1	0	4	0	1457426_at	0.67	1.9170E-05	N/A	N/A	N/A	protein_coding	9	121847253	RIKEN cDNA 1700048O20 gene Gene [Source:MGI Symbol;Acc:MGI:1920637]
ENSMUSG00000039103	Nexn	-15.78	6.1423E-08	1.58	1.2938E-06	1	0	4	0	N/A	N/A	N/A	N/A	N/A	N/A	protein_coding	3	151899950	nexilin Gene [Source:MGI Symbol;Acc:MGI:1916060]
ENSMUSG00000004891	Nes	-16.48	6.5022E-08	1.61	1.3668E-06	1	0	4	0	1418289_at	1.03	3.9374E-01	ILMN_2703267	1.05	2.01E-01	protein_coding	3	87775000	nestin Gene [Source:MGI (curated);Acc:MGI:101784]
ENSMUSG00000081808	RP23-331I21.4	-18.89	6.9248E-08	0.54	1.4526E-06	1	0	4	0	N/A	N/A	N/A	N/A	N/A	N/A	pseudogene	11	60374426	N/A
ENSMUSG00000029699	Srcrb4d	-20.10	6.9529E-08	0.43	1.4556E-06	1	1	4	0	N/A	N/A	N/A	N/A	N/A	N/A	protein_coding	5	136436081	scavenger receptor cysteine rich domain containing, group B (4 domains) Gene [Source:MGI (curated);Acc:MGI:1924709]
ENSMUSG00000024049	Myom1	-19.43	7.0970E-08	2.04	1.4827E-06	1	0	4	0	N/A	N/A	N/A	ILMN_2815138	1.02	3.70E-01	protein_coding	17	71368861	myomesin 1 Gene [Source:MGI Symbol;Acc:MGI:1341430]
ENSMUSG00000056508	1700001K19Rik	-19.13	7.3016E-08	1.93	1.5223E-06	1	0	4	0	N/A	N/A	N/A	N/A	N/A	N/A	protein_coding	12	111905899	RIKEN cDNA 1700001K19 gene Gene [Source:MGI Symbol;Acc:MGI:1913573]
ENSMUSG00000019737	AI428936	-19.02	7.4609E-08	1.89	1.5434E-06	1	0	4	0	N/A	N/A	N/A	N/A	N/A	N/A	protein_coding	7	31099835	Nesprin-4 [Source:UniProtKB/Swiss-Prot;Acc:Q8CII8]
ENSMUSG00000029343	Crybb1	-19.09	7.4696E-08	1.93	1.5434E-06	1	0	4	0	N/A	N/A	N/A	N/A	N/A	N/A	protein_coding	5	112684835	crystallin, beta B1 Gene [Source:MGI (curated);Acc:MGI:104992]
ENSMUSG00000024912	Fosl1	-18.01	7.4779E-08	1.72	1.5434E-06	1	0	4	0	N/A	N/A	N/A	N/A	N/A	N/A	protein_coding	19	5447547	fos-like antigen 1 Gene [Source:MGI Symbol;Acc:MGI:107179]
ENSMUSG00000028800	Hdac1	-19.17	7.4686E-08	1.89	1.5434E-06	1	0	4	0	N/A	N/A	N/A	N/A	N/A	N/A	protein_coding	4	129193348	histone deacetylase 1 Gene [Source:MGI (curated);Acc:MGI:108086]
ENSMUSG00000050587	Lrrc4c	-15.94	7.4654E-08	1.58	1.5434E-06	1	0	4	0	1437825_at	1.26	1.0387E-01	ILMN_1247141	1.25	5.18E-02	processed_transcript	2	96158326	leucine rich repeat containing 4C Gene [Source:MGI (curated);Acc:MGI:2442636]
ENSMUSG00000048376	F2r	-17.35	8.2246E-08	0.60	1.6941E-06	1	0	4	0	N/A	N/A	N/A	ILMN_2740852	0.56	9.99E-06	protein_coding	13	96371759	coagulation factor II (thrombin) receptor Gene [Source:MGI Symbol;Acc:MGI:101802]
ENSMUSG00000043410	Hfm1	-19.55	8.6102E-08	2.00	1.7700E-06	1	0	4	0	N/A	N/A	N/A	N/A	N/A	N/A	protein_coding	5	107269211	HFM1, ATP-dependent DNA helicase homolog (S. cerevisiae) Gene [Source:MGI (curated);Acc:MGI:3036246]
ENSMUSG00000079714	Pcdha6	-18.34	9.1257E-08	1.77	1.8722E-06	1	0	4	0	N/A	N/A	N/A	N/A	N/A	N/A	protein_coding	18	37127285	protocadherin alpha 6 Gene [Source:MGI Symbol;Acc:MGI:1298367]
ENSMUSG00000020131	Pcsk4	-17.90	9.2468E-08	0.59	1.8933E-06	1	0	4	0	1425824_a_at	0.90	2.0018E-02	ILMN_1252464	0.85	9.28E-03	protein_coding	10	79784028	proprotein convertase subtilisin/kexin type 4 Gene [Source:MGI (curated);Acc:MGI:97514]
ENSMUSG00000046818	Ddit4l	-15.64	9.4268E-08	1.57	1.9263E-06	1	0	4	0	1439332_at	1.37	4.2516E-04	N/A	N/A	N/A	protein_coding	3	137286700	DNA-damage-inducible transcript 4-like Gene [Source:MGI Symbol;Acc:MGI:1920534]
ENSMUSG00000030878	Cdr2	-15.78	9.6097E-08	1.58	1.9598E-06	1	0	4	0	1417430_at	1.14	1.7536E-01	ILMN_1255513	1.24	1.16E-03	protein_coding	7	128100550	cerebellar degeneration-related 2 Gene [Source:MGI (curated);Acc:MGI:1100885]
ENSMUSG00000049134	Nrap	-19.57	9.9031E-08	0.51	2.0156E-06	1	0	4	0	1421253_at	0.92	5.3615E-02	N/A	N/A	N/A	protein_coding	19	56394534	nebulin-related anchoring protein Gene [Source:MGI Symbol;Acc:MGI:1098765]
ENSMUSG00000074758	RP23-17O9.4	-21.02	1.0236E-07	0.33	2.0791E-06	1	1	4	0	N/A	N/A	N/A	N/A	N/A	N/A	processed_transcript	2	143998886	N/A
ENSMUSG00000087334	RP23-97B15.2	-22.05	1.0349E-07	3.89	2.0980E-06	1	1	4	0	1444259_at	1.76	2.5947E-07	N/A	N/A	N/A	processed_transcript	13	94476137	N/A
ENSMUSG00000024251	Thada	-15.91	1.0391E-07	0.63	2.1023E-06	1	0	4	0	N/A	N/A	N/A	N/A	N/A	N/A	protein_coding	17	84590890	thyroid adenoma associated Gene [Source:MGI Symbol;Acc:MGI:3039623]
ENSMUSG00000003665	Has1	-18.47	1.0549E-07	0.57	2.1301E-06	1	0	4	0	N/A	N/A	N/A	N/A	N/A	N/A	protein_coding	17	17980287	hyaluronan synthase1 Gene [Source:MGI Symbol;Acc:MGI:106590]
ENSMUSG00000030792	Dkkl1	-17.17	1.0605E-07	0.61	2.1372E-06	1	0	4	0	N/A	N/A	N/A	ILMN_2627081	0.94	3.44E-01	protein_coding	7	52462896	dickkopf-like 1 Gene [Source:MGI Symbol;Acc:MGI:1354963]
ENSMUSG00000074004	B3gnt6	-20.84	1.0771E-07	0.39	2.1664E-06	1	1	4	0	N/A	N/A	N/A	N/A	N/A	N/A	protein_coding	7	105340930	UDP-GlcNAc:betaGal beta-1,3-N-acetylglucosaminyltransferase 6 (core 3 synthase) Gene [Source:MGI Symbol;Acc:MGI:3039603]
ENSMUSG00000044339	Alkbh2	-17.85	1.1355E-07	0.59	2.2795E-06	1	0	4	0	N/A	N/A	N/A	ILMN_2620365	0.77	2.37E-03	protein_coding	5	114573935	alkB, alkylation repair homolog 2 (E. coli) Gene [Source:MGI (curated);Acc:MGI:2141032]
ENSMUSG00000070644	Etnk2	-19.74	1.1429E-07	2.11	2.2897E-06	1	0	4	0	N/A	N/A	N/A	N/A	N/A	N/A	protein_coding	1	135260149	ethanolamine kinase 2 Gene [Source:MGI (curated);Acc:MGI:2443760]
ENSMUSG00000056014	A430033K04Rik	-16.82	1.1844E-07	1.61	2.3648E-06	1	0	4	0	1443379_at	1.08	1.1812E-01	ILMN_2754561	0.93	7.30E-02	protein_coding	5	139064117	RIKEN cDNA A430033K04 gene Gene [Source:MGI Symbol;Acc:MGI:3583896]
ENSMUSG00000022500	Litaf	-15.86	1.1849E-07	1.57	2.3648E-06	1	0	4	0	1416304_at	1.36	1.6456E-02	ILMN_2665490	1.23	2.29E-02	protein_coding	16	10959368	LPS-induced TN factor Gene [Source:MGI (curated);Acc:MGI:1929512]
ENSMUSG00000073423	Zfp414	-15.95	1.1964E-07	0.64	2.3830E-06	1	0	4	0	1436081_a_at	0.85	4.1867E-05	ILMN_1225086	0.83	1.54E-02	protein_coding	17	33766047	zinc finger protein 414 Gene [Source:MGI Symbol;Acc:MGI:1915641]
ENSMUSG00000015202	Cnksr3	-17.43	1.1992E-07	1.65	2.3839E-06	1	0	4	0	1433983_at	1.25	9.5885E-02	N/A	N/A	N/A	protein_coding	10	3134304	Cnksr family member 3 Gene [Source:MGI (curated);Acc:MGI:2674130]
ENSMUSG00000056966	Gjc3	-15.57	1.2146E-07	1.56	2.4099E-06	1	0	4	0	1422042_at	1.06	4.1671E-01	ILMN_2685506	1.02	3.74E-01	protein_coding	5	138394689	gap junction protein, gamma 3 Gene [Source:MGI Symbol;Acc:MGI:2153041]
ENSMUSG00000045624	Esf1	-15.99	1.2690E-07	1.57	2.5131E-06	1	0	4	0	1453727_at	1.09	2.2227E-01	N/A	N/A	N/A	protein_coding	2	139945617	ESF1, nucleolar pre-rRNA processing protein, homolog (S. cerevisiae) Gene [Source:MGI (curated);Acc:MGI:1913830]
ENSMUSG00000005553	Atp4a	-21.07	1.2727E-07	0.39	2.5155E-06	1	1	4	0	N/A	N/A	N/A	N/A	N/A	N/A	protein_coding	7	31497249	ATPase, H+/K+ exchanging, gastric, alpha polypeptide Gene [Source:MGI Symbol;Acc:MGI:88113]
ENSMUSG00000022548	Apod	-13.74	1.3582E-07	1.54	2.6793E-06	1	0	4	0	1444564_at	1.32	6.5304E-04	ILMN_2668927	1.15	9.60E-02	protein_coding	16	31296278	apolipoprotein D Gene [Source:MGI (curated);Acc:MGI:88056]
ENSMUSG00000022220	Adcy4	-18.54	1.3737E-07	1.78	2.7047E-06	1	0	4	0	N/A	N/A	N/A	ILMN_1250417	1.12	8.11E-02	protein_coding	14	56387924	adenylate cyclase 4 Gene [Source:MGI Symbol;Acc:MGI:99674]
ENSMUSG00000068663	Clec16a	-12.91	1.3997E-07	0.65	2.7453E-06	1	0	4	0	1455326_at	0.64	7.8569E-09	ILMN_2877464	0.87	2.34E-06	protein_coding	16	10545457	C-type lectin domain family 16, member A Gene [Source:MGI (curated);Acc:MGI:1921624]
ENSMUSG00000030706	Mrpl48	-18.89	1.3971E-07	1.82	2.7453E-06	1	0	4	0	1442016_at	0.95	2.2228E-01	N/A	N/A	N/A	protein_coding	7	107694265	mitochondrial ribosomal protein L48 Gene [Source:MGI (curated);Acc:MGI:1289321]
ENSMUSG00000042632	Pla2g6	-15.74	1.4037E-07	0.64	2.7480E-06	1	0	4	0	1422147_a_at	0.74	5.9512E-06	ILMN_2720429	0.89	1.77E-01	protein_coding	15	79116660	phospholipase A2, group VI Gene [Source:MGI Symbol;Acc:MGI:1859152]
ENSMUSG00000066197	Gpr139	-18.02	1.4220E-07	1.71	2.7785E-06	1	0	4	0	N/A	N/A	N/A	N/A	N/A	N/A	protein_coding	7	126287764	G protein-coupled receptor 139 Gene [Source:MGI Symbol;Acc:MGI:2685341]
ENSMUSG00000041362	4930506M07Rik	-14.97	1.5226E-07	1.55	2.9694E-06	1	0	4	0	1429055_at	1.34	4.0424E-05	ILMN_2944657	1.42	9.21E-04	protein_coding	19	59047988	RIKEN cDNA 4930506M07 gene Gene [Source:MGI Symbol;Acc:MGI:1918903]
ENSMUSG00000022177	Haus4	-19.13	1.5993E-07	0.53	3.1075E-06	1	0	4	0	1451103_at	0.85	2.9200E-03	N/A	N/A	N/A	protein_coding	14	55160624	HAUS augmin-like complex, subunit 4 Gene [Source:MGI Symbol;Acc:MGI:1261794]
ENSMUSG00000044678	Ly6k	-36.36	1.6026E-07	0.00	3.1075E-06	1	1	4	0	N/A	N/A	N/A	N/A	N/A	N/A	protein_coding	15	74627304	lymphocyte antigen 6 complex, locus K Gene [Source:MGI Symbol;Acc:MGI:1923736]
ENSMUSG00000036492	Rnf39	-18.04	1.6015E-07	0.59	3.1075E-06	1	0	4	0	1441793_at	0.69	6.3243E-03	N/A	N/A	N/A	protein_coding	17	37079996	ring finger protein 39 Gene [Source:MGI Symbol;Acc:MGI:2156378]
ENSMUSG00000006611	Hfe	-18.71	1.6107E-07	1.78	3.1175E-06	1	0	4	0	1422645_at	1.05	3.7049E-01	ILMN_2870696	1.20	1.32E-02	protein_coding	13	23793903	hemochromatosis Gene [Source:MGI (curated);Acc:MGI:109191]
ENSMUSG00000015354	Pcolce2	-17.88	1.6272E-07	1.69	3.1434E-06	1	0	4	0	1451527_at	1.08	4.4571E-01	ILMN_1238603	1.31	9.88E-03	protein_coding	9	95538020	procollagen C-endopeptidase enhancer 2 Gene [Source:MGI (curated);Acc:MGI:1923727]
ENSMUSG00000053012	Krcc1	-16.93	1.7336E-07	1.59	3.3427E-06	1	0	4	0	1424621_at	1.16	4.5945E-02	ILMN_2610899	1.14	1.21E-01	protein_coding	6	71221713	lysine-rich coiled-coil 1 Gene [Source:MGI Symbol;Acc:MGI:1889377]
ENSMUSG00000029625	Cpsf4	-15.88	1.8058E-07	0.64	3.4755E-06	1	0	4	0	1424469_a_at	0.82	1.6893E-04	N/A	N/A	N/A	protein_coding	5	145928082	cleavage and polyadenylation specific factor 4 Gene [Source:MGI (curated);Acc:MGI:1861602]
ENSMUSG00000024517	Grp	-19.40	1.9194E-07	0.53	3.6871E-06	1	0	4	0	1424525_at	0.67	2.2085E-02	ILMN_2671608	0.83	1.20E-01	protein_coding	18	66033148	gastrin releasing peptide Gene [Source:MGI Symbol;Acc:MGI:95833]
ENSMUSG00000024990	Rbp4	-16.40	1.9872E-07	0.63	3.8102E-06	1	0	4	0	1426225_at	0.75	1.8669E-02	ILMN_1252185	0.94	3.70E-01	protein_coding	19	38191117	retinol binding protein 4, plasma Gene [Source:MGI Symbol;Acc:MGI:97879]
ENSMUSG00000023908	Pkmyt1	-17.09	2.0003E-07	1.62	3.8282E-06	1	0	4	0	N/A	N/A	N/A	N/A	N/A	N/A	protein_coding	17	23869441	protein kinase, membrane associated tyrosine/threonine 1 Gene [Source:MGI Symbol;Acc:MGI:2137630]
ENSMUSG00000043501	Lgals2	-23.25	2.1109E-07	0.13	4.0323E-06	1	1	4	0	N/A	N/A	N/A	N/A	N/A	N/A	protein_coding	15	78681292	lectin, galactose-binding, soluble 2 Gene [Source:MGI Symbol;Acc:MGI:895068]
ENSMUSG00000001700	Gramd3	-16.14	2.2398E-07	1.56	4.2627E-06	1	0	4	0	1428736_at	1.23	1.4193E-03	N/A	N/A	N/A	protein_coding	18	56560139	GRAM domain containing 3 Gene [Source:MGI Symbol;Acc:MGI:1914815]
ENSMUSG00000044501	Zfp758	-19.15	2.2398E-07	1.82	4.2627E-06	1	0	4	0	1451902_at	1.94	6.0863E-07	ILMN_2786125	1.59	6.44E-07	protein_coding	17	22498420	zinc finger protein 758 Gene [Source:MGI (curated);Acc:MGI:2385044]
ENSMUSG00000031661	Nkd1	-17.12	2.2583E-07	1.63	4.2900E-06	1	0	4	0	1417278_a_at	1.18	1.1140E-01	N/A	N/A	N/A	protein_coding	8	91045269	naked cuticle 1 homolog (Drosophila) Gene [Source:MGI Symbol;Acc:MGI:2135954]
ENSMUSG00000016194	Hsd11b1	-17.55	2.3267E-07	1.64	4.4116E-06	1	0	4	0	1449038_at	1.16	1.4636E-01	ILMN_2774160	1.56	3.17E-04	protein_coding	1	195047824	hydroxysteroid 11-beta dehydrogenase 1 Gene [Source:MGI (curated);Acc:MGI:103562]
ENSMUSG00000032024	9030425E11Rik	-17.32	2.3472E-07	1.63	4.4423E-06	1	0	4	0	1448250_at	2.01	1.8117E-09	ILMN_2724194	1.52	3.29E-06	protein_coding	9	40494045	RIKEN cDNA 9030425E11 gene Gene [Source:MGI Symbol;Acc:MGI:1918816]
ENSMUSG00000085873	RP23-110H24.2	-20.17	2.3521E-07	0.45	4.4435E-06	1	1	4	0	N/A	N/A	N/A	N/A	N/A	N/A	processed_transcript	4	109076399	N/A
ENSMUSG00000024053	Emilin2	-17.80	2.4416E-07	1.67	4.6040E-06	1	0	4	0	N/A	N/A	N/A	N/A	N/A	N/A	protein_coding	17	71601516	elastin microfibril interfacer 2 Gene [Source:MGI Symbol;Acc:MGI:2389136]
ENSMUSG00000035585	Tsen34	-18.87	2.4896E-07	0.56	4.6859E-06	1	0	4	0	N/A	N/A	N/A	N/A	N/A	N/A	protein_coding	7	3644977	tRNA splicing endonuclease 34 homolog (S. cerevisiae) Gene [Source:MGI (curated);Acc:MGI:1913328]
ENSMUSG00000041959	S100a10	-16.69	2.5806E-07	1.57	4.8482E-06	1	0	4	0	1416762_at	1.41	2.5764E-04	ILMN_1256702	1.31	7.92E-02	protein_coding	3	93359002	S100 calcium binding protein A10 (calpactin) Gene [Source:MGI (curated);Acc:MGI:1339468]
ENSMUSG00000031431	Tsc22d3	-14.98	2.7168E-07	1.53	5.0948E-06	1	0	4	0	1425281_a_at	1.13	1.9449E-01	ILMN_2701664	0.91	2.07E-01	protein_coding	X	137074067	TSC22 domain family, member 3 Gene [Source:MGI (curated);Acc:MGI:1196284]
ENSMUSG00000045999	CT010467.3	-13.85	2.7624E-07	1.52	5.1709E-06	1	0	4	0	N/A	N/A	N/A	N/A	N/A	N/A	pseudogene	17	39985048	N/A
ENSMUSG00000029484	Anxa3	-17.48	2.7708E-07	1.61	5.1771E-06	1	0	4	0	1460330_at	1.53	2.4803E-07	ILMN_1241171	1.23	1.78E-03	protein_coding	5	97222529	annexin A3 Gene [Source:MGI Symbol;Acc:MGI:1201378]
ENSMUSG00000085513	RP23-67E6.7	-17.75	2.7838E-07	1.63	5.1920E-06	1	0	4	0	N/A	N/A	N/A	N/A	N/A	N/A	pseudogene	2	177326386	N/A
ENSMUSG00000052921	Arhgef15	-14.97	2.8079E-07	0.65	5.2274E-06	1	0	4	0	1455522_at	0.68	4.5186E-07	ILMN_3094506	0.63	8.63E-06	protein_coding	11	68756657	Rho guanine nucleotide exchange factor (GEF) 15 Gene [Source:MGI (curated);Acc:MGI:3045246]
ENSMUSG00000026519	Tmem63a	-15.02	3.0156E-07	1.53	5.5938E-06	1	0	4	0	1423871_at	1.25	5.6518E-02	ILMN_2798340	1.42	4.27E-04	protein_coding	1	182872475	transmembrane protein 63a Gene [Source:MGI (curated);Acc:MGI:2384789]
ENSMUSG00000062151	Unc13c	-12.89	3.0126E-07	1.51	5.5938E-06	1	0	4	0	1455304_at	1.25	3.3538E-02	N/A	N/A	N/A	protein_coding	9	73327229	unc-13 homolog C (C. elegans) Gene [Source:MGI Symbol;Acc:MGI:2149021]
ENSMUSG00000051663	Pcdhb1	-21.28	3.1090E-07	0.36	5.7567E-06	1	1	4	0	N/A	N/A	N/A	N/A	N/A	N/A	protein_coding	18	37424592	protocadherin beta 1 Gene [Source:MGI Symbol;Acc:MGI:2136730]
ENSMUSG00000032534	Cep63	-15.14	3.1150E-07	1.53	5.7574E-06	1	0	4	0	1438409_at	1.40	7.6323E-07	ILMN_2935979	1.17	2.47E-03	protein_coding	9	102488908	centrosomal protein 63 Gene [Source:MGI (curated);Acc:MGI:2158560]
ENSMUSG00000024712	Rfk	-14.37	3.1641E-07	0.65	5.8376E-06	1	0	4	0	1415737_at	0.68	7.9930E-08	N/A	N/A	N/A	protein_coding	19	17468533	riboflavin kinase Gene [Source:MGI (curated);Acc:MGI:1914688]
ENSMUSG00000039323	Igfbp2	-15.88	3.2509E-07	0.65	5.9870E-06	1	0	4	0	1454159_a_at	0.55	2.2559E-02	ILMN_1236788	0.77	3.41E-02	protein_coding	1	72871077	insulin-like growth factor binding protein 2 Gene [Source:MGI (curated);Acc:MGI:96437]
ENSMUSG00000019970	Sgk1	-13.98	3.6145E-07	1.52	6.6447E-06	1	0	4	0	1416041_at	1.03	4.8115E-01	ILMN_1213954	1.13	2.23E-01	protein_coding	10	21601990	serum/glucocorticoid regulated kinase 1 Gene [Source:MGI (curated);Acc:MGI:1340062]
ENSMUSG00000030839	Sergef	-16.24	3.6368E-07	0.64	6.6737E-06	1	0	4	0	1419217_at	0.83	1.7782E-03	N/A	N/A	N/A	protein_coding	7	53698538	secretion regulating guanine nucleotide exchange factor Gene [Source:MGI (curated);Acc:MGI:1351630]
ENSMUSG00000022723	Crybg3	-16.35	3.8046E-07	1.56	6.9692E-06	1	0	4	0	1434410_at	1.73	7.0370E-07	N/A	N/A	N/A	protein_coding	16	59490601	beta-gamma crystallin domain containing 3 Gene [Source:MGI (curated);Acc:MGI:2676311]
ENSMUSG00000034226	Rhov	-17.56	3.8531E-07	0.61	7.0455E-06	1	0	4	0	1424976_at	0.79	2.3270E-03	N/A	N/A	N/A	protein_coding	2	119094937	ras homolog gene family, member V Gene [Source:MGI (curated);Acc:MGI:2444227]
ENSMUSG00000001467	Cyp51	-14.53	3.8911E-07	1.52	7.0914E-06	1	0	4	0	1422533_at	1.33	1.1951E-04	N/A	N/A	N/A	protein_coding	5	4081145	cytochrome P450, family 51 Gene [Source:MGI (curated);Acc:MGI:106040]
ENSMUSG00000028759	Hp1bp3	-12.53	3.8921E-07	1.51	7.0914E-06	1	0	4	0	1439845_at	1.57	2.4669E-04	ILMN_1223353	1.17	2.93E-02	protein_coding	4	137772211	heterochromatin protein 1, binding protein 3 Gene [Source:MGI (curated);Acc:MGI:109369]
ENSMUSG00000028989	Angptl7	-21.31	3.9955E-07	0.34	7.2669E-06	1	1	4	0	N/A	N/A	N/A	N/A	N/A	N/A	protein_coding	4	147869292	angiopoietin-like 7 Gene [Source:MGI (curated);Acc:MGI:3605801]
ENSMUSG00000027983	Cyp2u1	-16.69	4.0638E-07	0.63	7.3780E-06	1	0	4	0	N/A	N/A	N/A	ILMN_3004221	0.93	8.42E-02	protein_coding	3	130996343	cytochrome P450, family 2, subfamily u, polypeptide 1 Gene [Source:MGI Symbol;Acc:MGI:1918769]
ENSMUSG00000062252	Tmhs	-18.58	4.3392E-07	0.57	7.8641E-06	1	0	4	0	1429266_at	0.87	5.6428E-02	N/A	N/A	N/A	protein_coding	17	28712663	lipoma HMGIC fusion partner-like 5 Gene [Source:MGI (curated);Acc:MGI:1915382]
ENSMUSG00000006782	Cnp	-11.61	4.5606E-07	1.50	8.2508E-06	1	0	4	0	1418980_a_at	1.13	2.2860E-01	ILMN_2802263	1.48	1.43E-03	protein_coding	11	100436218	2',3'-cyclic nucleotide 3' phosphodiesterase Gene [Source:MGI (curated);Acc:MGI:88437]
ENSMUSG00000048772	Tmem53	-18.71	4.5913E-07	0.58	8.2918E-06	1	0	4	0	N/A	N/A	N/A	N/A	N/A	N/A	protein_coding	4	116924556	transmembrane protein 53 Gene [Source:MGI (curated);Acc:MGI:1916027]
ENSMUSG00000052135	Foxo6	-15.60	4.6189E-07	0.65	8.3269E-06	1	0	4	0	N/A	N/A	N/A	ILMN_2763092	0.90	1.16E-01	protein_coding	4	119939684	forkhead box O6 Gene [Source:MGI (curated);Acc:MGI:2676586]
ENSMUSG00000037625	Cldn11	-12.93	4.7025E-07	1.50	8.4628E-06	1	0	4	0	1416003_at	1.08	3.6262E-01	ILMN_1246139	1.15	1.46E-02	protein_coding	3	31048868	claudin 11 Gene [Source:MGI (curated);Acc:MGI:106925]
ENSMUSG00000022212	Cpne6	-13.89	4.9583E-07	0.66	8.9075E-06	1	0	4	0	N/A	N/A	N/A	ILMN_1232850	0.78	2.50E-02	protein_coding	14	56129456	copine VI Gene [Source:MGI Symbol;Acc:MGI:1334445]
ENSMUSG00000031004	Mki67	-18.22	5.0595E-07	1.68	9.0734E-06	1	0	4	0	N/A	N/A	N/A	N/A	N/A	N/A	protein_coding	7	142881772	antigen identified by monoclonal antibody Ki 67 Gene [Source:MGI Symbol;Acc:MGI:106035]
ENSMUSG00000033813	Tcea1	-19.81	5.1053E-07	1.99	9.1397E-06	1	0	4	0	N/A	N/A	N/A	N/A	N/A	N/A	protein_coding	1	4847884	transcription elongation factor A (SII) 1 Gene [Source:MGI Symbol;Acc:MGI:1196624]
ENSMUSG00000021182	Ccdc88c	-13.98	5.2593E-07	1.51	9.3989E-06	1	0	4	0	N/A	N/A	N/A	N/A	N/A	N/A	protein_coding	12	102150910	coiled-coil domain containing 88C Gene [Source:MGI Symbol;Acc:MGI:1915589]
ENSMUSG00000070780	Rbm47	-20.72	5.5743E-07	2.46	9.9445E-06	1	1	4	0	N/A	N/A	N/A	ILMN_2720836	1.04	2.89E-01	protein_coding	5	66407788	RNA binding motif protein 47 Gene [Source:MGI (curated);Acc:MGI:2384294]
ENSMUSG00000057606	Colq	-20.05	5.7014E-07	2.10	1.0154E-05	1	1	4	0	N/A	N/A	N/A	N/A	N/A	N/A	protein_coding	14	32336268	collagen-like tail subunit (single strand of homotrimer) of asymmetric acetylcholinesterase Gene [Source:MGI (curated);Acc:MGI:1338761]
ENSMUSG00000001802	Lrp3	-14.34	5.7273E-07	0.66	1.0182E-05	1	0	4	0	1436083_at	0.89	4.7088E-03	N/A	N/A	N/A	protein_coding	7	35984852	low density lipoprotein receptor-related protein 3 Gene [Source:MGI (curated);Acc:MGI:3584516]
ENSMUSG00000074704	RP23-402M7.1	-21.83	5.8531E-07	0.29	1.0388E-05	1	1	4	0	N/A	N/A	N/A	N/A	N/A	N/A	protein_coding	2	151471140	Double-strand-break repair protein rad21-like protein 1 [Source:UniProtKB/Swiss-Prot;Acc:A2AU37]
ENSMUSG00000064325	Hhip	-16.49	5.8774E-07	1.55	1.0413E-05	1	0	4	0	1455277_at	1.24	1.9899E-02	ILMN_2684250	0.99	4.40E-01	protein_coding	8	82490014	Hedgehog-interacting protein Gene [Source:MGI (curated);Acc:MGI:1341847]
ENSMUSG00000020914	Top2a	-19.09	5.8901E-07	1.82	1.0417E-05	1	0	4	0	1454694_a_at	0.99	5.1496E-01	N/A	N/A	N/A	protein_coding	11	98854257	topoisomerase (DNA) II alpha Gene [Source:MGI (curated);Acc:MGI:98790]
ENSMUSG00000021636	Marveld2	-19.84	6.1214E-07	0.50	1.0808E-05	1	0	4	0	N/A	N/A	N/A	N/A	N/A	N/A	protein_coding	13	101365914	MARVEL (membrane-associating) domain containing 2 Gene [Source:MGI Symbol;Acc:MGI:2446166]
ENSMUSG00000049649	Gpr3	-16.59	6.2960E-07	0.64	1.1097E-05	1	0	4	0	N/A	N/A	N/A	ILMN_2678530	0.88	1.94E-03	protein_coding	4	132765255	G-protein coupled receptor 3 Gene [Source:MGI (curated);Acc:MGI:101908]
ENSMUSG00000046618	Olfml2a	-18.93	6.3202E-07	1.78	1.1120E-05	1	0	4	0	N/A	N/A	N/A	N/A	N/A	N/A	protein_coding	2	38787498	olfactomedin-like 2A Gene [Source:MGI (curated);Acc:MGI:2444741]
ENSMUSG00000056155	Nanos3	-21.43	6.3595E-07	0.35	1.1170E-05	1	1	4	0	N/A	N/A	N/A	N/A	N/A	N/A	protein_coding	8	86697632	nanos homolog 3 (Drosophila) Gene [Source:MGI Symbol;Acc:MGI:2675387]
ENSMUSG00000058126	AC115978.1	-16.88	6.4232E-07	0.63	1.1263E-05	1	0	4	0	N/A	N/A	N/A	N/A	N/A	N/A	protein_coding	14	113713857	Putative uncharacterized protein ENSMUSP00000072197 [Source:UniProtKB/TrEMBL;Acc:D3Z2H9]
ENSMUSG00000030523	Trpm1	-22.65	6.5253E-07	0.18	1.1423E-05	1	1	4	0	N/A	N/A	N/A	N/A	N/A	N/A	protein_coding	7	71298731	transient receptor potential cation channel, subfamily M, member 1 Gene [Source:MGI (curated);Acc:MGI:1330305]
ENSMUSG00000023964	Calcr	-19.63	6.5491E-07	0.52	1.1445E-05	1	0	4	0	1418688_at	0.87	2.6995E-01	N/A	N/A	N/A	protein_coding	6	3635720	calcitonin receptor Gene [Source:MGI Symbol;Acc:MGI:101950]
ENSMUSG00000047180	Neurl3	-21.33	6.7137E-07	2.53	1.1712E-05	1	1	4	0	N/A	N/A	N/A	N/A	N/A	N/A	protein_coding	1	36321447	neuralized homolog 3 homolog (Drosophila) Gene [Source:MGI Symbol;Acc:MGI:2429944]
ENSMUSG00000026511	Srp9	-16.06	6.7477E-07	1.53	1.1752E-05	1	0	4	0	1448753_at	1.28	1.1738E-05	ILMN_2779746	1.10	5.69E-02	protein_coding	1	184054868	signal recognition particle 9 Gene [Source:MGI (curated);Acc:MGI:1350930]
ENSMUSG00000040298	Btbd16	-20.25	6.9220E-07	2.14	1.2035E-05	1	1	4	0	N/A	N/A	N/A	ILMN_2825826	0.88	1.23E-01	protein_coding	7	137917583	BTB (POZ) domain containing 16 Gene [Source:MGI Symbol;Acc:MGI:3045247]
ENSMUSG00000060176	Kif27	-17.11	6.9342E-07	1.57	1.2036E-05	1	0	4	0	N/A	N/A	N/A	ILMN_2742145	1.05	1.48E-01	protein_coding	13	58388877	kinesin family member 27 Gene [Source:MGI Symbol;Acc:MGI:1922300]
ENSMUSG00000041548	Hspb8	-17.13	7.1054E-07	1.58	1.2297E-05	1	0	4	0	1417014_at	1.18	6.9150E-02	ILMN_2944366	1.13	2.71E-02	protein_coding	5	116858500	heat shock protein 8 Gene [Source:MGI (curated);Acc:MGI:2135756]
ENSMUSG00000042246	Tmc7	-16.06	7.1085E-07	1.53	1.2297E-05	1	0	4	0	1456981_at	1.42	2.7170E-05	N/A	N/A	N/A	protein_coding	7	125679357	transmembrane channel-like gene family 7 Gene [Source:MGI (curated);Acc:MGI:2443317]
ENSMUSG00000052848	C130026L21Rik	-18.20	7.6874E-07	0.60	1.3253E-05	1	0	4	0	N/A	N/A	N/A	N/A	N/A	N/A	protein_coding	5	112010581	RIKEN cDNA C130026L21 gene Gene [Source:MGI Symbol;Acc:MGI:3041189]
ENSMUSG00000081584	RP23-398D18.3	-16.79	7.6818E-07	0.64	1.3253E-05	1	0	4	0	N/A	N/A	N/A	N/A	N/A	N/A	pseudogene	4	103215979	N/A
ENSMUSG00000008129	4930432K21Rik	-18.84	7.7140E-07	0.57	1.3277E-05	1	0	4	0	N/A	N/A	N/A	N/A	N/A	N/A	protein_coding	8	86671924	RIKEN cDNA 4930432K21 gene Gene [Source:MGI Symbol;Acc:MGI:1921916]
ENSMUSG00000082896	AC124976.1	-16.96	7.8660E-07	1.53	1.3516E-05	1	0	4	0	N/A	N/A	N/A	N/A	N/A	N/A	pseudogene	3	17908806	N/A
ENSMUSG00000090124	Ugt1a7c	-22.17	7.9654E-07	3.61	1.3664E-05	1	1	4	0	N/A	N/A	N/A	N/A	N/A	N/A	protein_coding	1	89991637	UDP glucuronosyltransferase 1 family, polypeptide A7C Gene [Source:MGI (curated);Acc:MGI:3032636]
ENSMUSG00000053574	RP23-207N15.6	-20.54	8.2209E-07	0.43	1.4055E-05	1	1	4	0	1447028_at	0.87	4.0876E-02	N/A	N/A	N/A	processed_transcript	11	72028674	N/A
ENSMUSG00000039795	Zfand1	-17.45	8.2094E-07	0.63	1.4055E-05	1	0	4	0	N/A	N/A	N/A	N/A	N/A	N/A	protein_coding	3	10339953	zinc finger, AN1-type domain 1 Gene [Source:MGI (curated);Acc:MGI:1913611]
ENSMUSG00000053552	Ebf4	-16.95	8.5128E-07	0.64	1.4530E-05	1	0	4	0	N/A	N/A	N/A	N/A	N/A	N/A	protein_coding	2	130120905	early B-cell factor 4 Gene [Source:MGI (curated);Acc:MGI:2385972]
ENSMUSG00000029729	Zkscan1	-13.85	8.5586E-07	0.67	1.4584E-05	1	0	4	0	1418801_at	0.82	1.7760E-05	ILMN_3154351	0.90	1.69E-01	protein_coding	5	138526312	zinc finger with KRAB and SCAN domains 1 Gene [Source:MGI (curated);Acc:MGI:1921820]
ENSMUSG00000042489	Clspn	-16.36	8.9522E-07	1.53	1.5229E-05	1	0	4	0	1456280_at	1.48	2.1214E-03	ILMN_2858359	1.19	4.84E-02	protein_coding	4	126234179	claspin homolog (Xenopus laevis) Gene [Source:MGI (curated);Acc:MGI:2445153]
ENSMUSG00000038252	Ncapd2	-15.84	9.0162E-07	1.52	1.5312E-05	1	0	4	0	1423847_at	1.59	1.7871E-06	ILMN_2956102	1.36	9.79E-04	protein_coding	6	125118027	non-SMC condensin I complex, subunit D2 Gene [Source:MGI Symbol;Acc:MGI:1915548]
ENSMUSG00000054582	Pabpc1l	-21.57	9.1112E-07	2.94	1.5448E-05	1	1	4	0	N/A	N/A	N/A	N/A	N/A	N/A	protein_coding	2	163851186	poly(A) binding protein, cytoplasmic 1-like Gene [Source:MGI (curated);Acc:MGI:1922908]
ENSMUSG00000027424	8430406I07Rik	-17.77	9.2348E-07	1.61	1.5632E-05	1	0	4	0	1429619_a_at	1.03	3.5787E-01	N/A	N/A	N/A	protein_coding	2	144096399	RIKEN cDNA 8430406I07 gene Gene [Source:MGI Symbol;Acc:MGI:1921778]
ENSMUSG00000036934	4921524J17Rik	-18.43	9.3458E-07	1.66	1.5794E-05	1	0	4	0	N/A	N/A	N/A	N/A	N/A	N/A	protein_coding	8	87932757	RIKEN cDNA 4921524J17 gene Gene [Source:MGI Symbol;Acc:MGI:1913964]
ENSMUSG00000074782	RP24-230J5.2	-18.74	9.3874E-07	1.75	1.5838E-05	1	0	4	0	1440761_at	1.31	5.2215E-03	N/A	N/A	N/A	processed_transcript	13	91841270	RIKEN cDNA 4833422C13 gene (4833422C13Rik), transcript variant 3, non-coding RNA [Source:RefSeq DNA;Acc:NR_015501]
ENSMUSG00000019899	Lama2	-16.47	9.4318E-07	1.54	1.5887E-05	1	0	4	0	N/A	N/A	N/A	N/A	N/A	N/A	protein_coding	10	26701094	laminin, alpha 2 Gene [Source:MGI Symbol;Acc:MGI:99912]
ENSMUSG00000031070	Mrgprf	-20.63	9.6090E-07	0.44	1.6159E-05	1	1	4	0	N/A	N/A	N/A	ILMN_2760254	0.92	8.63E-02	protein_coding	7	152486733	MAS-related GPR, member F Gene [Source:MGI (curated);Acc:MGI:2384823]
ENSMUSG00000033931	Rbm34	-16.48	9.8278E-07	1.53	1.6500E-05	1	0	4	0	1429587_at	1.24	5.9818E-04	N/A	N/A	N/A	protein_coding	8	129471075	RNA binding motif protein 34 Gene [Source:MGI Symbol;Acc:MGI:1098653]
ENSMUSG00000073474	AC162692.2	-18.41	1.0076E-06	1.66	1.6889E-05	1	0	4	0	N/A	N/A	N/A	N/A	N/A	N/A	pseudogene	1	196844747	N/A
ENSMUSG00000050549	5730508B09Rik	-17.57	1.0261E-06	1.56	1.7171E-05	1	0	4	0	1429678_at	1.24	2.6285E-03	N/A	N/A	N/A	protein_coding	3	127572606	RIKEN cDNA 5730508B09 gene Gene [Source:MGI Symbol;Acc:MGI:1917867]
ENSMUSG00000020865	Abcc3	-18.98	1.1115E-06	1.76	1.8540E-05	1	0	4	0	N/A	N/A	N/A	N/A	N/A	N/A	protein_coding	11	94204609	ATP-binding cassette, sub-family C (CFTR/MRP), member 3 Gene [Source:MGI (curated);Acc:MGI:1923658]
ENSMUSG00000031613	Hpgd	-19.37	1.1109E-06	1.84	1.8540E-05	1	0	4	0	N/A	N/A	N/A	ILMN_2649199	1.53	6.15E-07	protein_coding	8	58773382	hydroxyprostaglandin dehydrogenase 15 (NAD) Gene [Source:MGI Symbol;Acc:MGI:108085]
ENSMUSG00000087305	RP24-267I24.2	-19.23	1.1155E-06	1.80	1.8575E-05	1	0	4	0	1429068_at	1.21	1.5470E-02	N/A	N/A	N/A	processed_transcript	6	8438795	N/A
ENSMUSG00000010362	Rdm1	-19.04	1.1177E-06	1.77	1.8583E-05	1	0	4	0	N/A	N/A	N/A	ILMN_1218934	1.24	5.02E-05	protein_coding	11	101488509	RAD52 motif 1 Gene [Source:MGI (curated);Acc:MGI:1913849]
ENSMUSG00000044881	Chchd8	-18.66	1.1316E-06	0.59	1.8783E-05	1	0	4	0	N/A	N/A	N/A	N/A	N/A	N/A	protein_coding	7	107685614	coiled-coil-helix-coiled-coil-helix domain containing 8 Gene [Source:MGI (curated);Acc:MGI:1915435]
ENSMUSG00000035873	Pawr	-19.88	1.1404E-06	1.97	1.8898E-05	1	0	4	0	1426910_at	1.37	8.7828E-05	N/A	N/A	N/A	protein_coding	10	107769245	PRKC, apoptosis, WT1, regulator Gene [Source:MGI Symbol;Acc:MGI:2149961]
ENSMUSG00000062949	Atp11c	-15.89	1.1579E-06	1.51	1.9157E-05	1	0	4	0	1452496_at	0.97	4.8376E-01	ILMN_3152506	1.01	4.26E-01	protein_coding	X	57476467	ATPase, class VI, type 11C Gene [Source:MGI (curated);Acc:MGI:1859661]
ENSMUSG00000042682	Selk	-17.81	1.1736E-06	1.58	1.9386E-05	1	0	4	0	N/A	N/A	N/A	ILMN_2671601	1.18	1.46E-01	protein_coding	14	30781494	selenoprotein K Gene [Source:MGI (curated);Acc:MGI:1931466]
ENSMUSG00000023072	Ccdc123	-16.26	1.1898E-06	1.52	1.9623E-05	1	0	4	0	1421948_a_at	1.12	1.0361E-02	ILMN_2745151	1.01	4.19E-01	protein_coding	7	36182054	coiled-coil domain containing 123 Gene [Source:MGI (curated);Acc:MGI:1919390]
ENSMUSG00000042268	Slc26a9	-23.35	1.1935E-06	0.15	1.9652E-05	1	1	4	0	N/A	N/A	N/A	N/A	N/A	N/A	protein_coding	1	133640599	solute carrier family 26, member 9 Gene [Source:MGI (curated);Acc:MGI:2444594]
ENSMUSG00000023886	Smoc2	-17.11	1.2321E-06	0.64	2.0254E-05	1	0	4	0	1415935_at	0.67	4.0983E-02	N/A	N/A	N/A	protein_coding	17	14416542	SPARC related modular calcium binding 2 Gene [Source:MGI Symbol;Acc:MGI:1929881]
ENSMUSG00000022195	6030458C11Rik	-14.58	1.2615E-06	0.67	2.0704E-05	1	0	4	0	1428013_at	0.43	1.1341E-07	ILMN_1234301	0.92	3.22E-01	protein_coding	15	12738170	RIKEN cDNA 6030458C11 gene Gene [Source:MGI Symbol;Acc:MGI:1925127]
ENSMUSG00000003559	As3mt	-16.65	1.2961E-06	0.65	2.1239E-05	1	0	4	0	1431980_a_at	0.68	3.7502E-05	ILMN_1247626	0.79	2.19E-02	protein_coding	19	46781933	arsenic (+3 oxidation state) methyltransferase Gene [Source:MGI Symbol;Acc:MGI:1929882]
ENSMUSG00000040441	Slc26a10	-17.33	1.3146E-06	1.59	2.1507E-05	1	0	4	0	N/A	N/A	N/A	ILMN_1257015	1.05	6.43E-02	protein_coding	10	126608449	solute carrier family 26, member 10 Gene [Source:MGI Symbol;Acc:MGI:2143920]
ENSMUSG00000033740	St18	-16.90	1.3268E-06	1.54	2.1672E-05	1	0	4	0	1455123_at	1.12	3.1167E-01	ILMN_2606404	1.36	9.69E-04	protein_coding	1	6477312	suppression of tumorigenicity 18 Gene [Source:MGI (curated);Acc:MGI:2446700]
ENSMUSG00000031790	Mmp15	-15.21	1.3612E-06	0.67	2.2199E-05	1	0	4	0	1422597_at	0.84	9.4442E-02	ILMN_2784078	0.83	1.66E-02	protein_coding	8	97876168	matrix metallopeptidase 15 Gene [Source:MGI (curated);Acc:MGI:109320]
ENSMUSG00000044338	Aplnr	-21.32	1.3869E-06	0.37	2.2582E-05	1	1	4	0	1438651_a_at	0.86	2.2669E-01	N/A	N/A	N/A	protein_coding	2	84976543	apelin receptor Gene [Source:MGI (curated);Acc:MGI:1346086]
ENSMUSG00000031494	Cd209a	-22.63	1.4205E-06	0.22	2.3092E-05	1	1	4	0	N/A	N/A	N/A	N/A	N/A	N/A	protein_coding	8	3743395	CD209a antigen Gene [Source:MGI Symbol;Acc:MGI:2157942]
ENSMUSG00000026563	Tada1l	-16.20	1.4486E-06	1.52	2.3511E-05	1	0	4	0	1424427_at	1.44	5.7265E-09	ILMN_2679662	2.44	1.07E-08	protein_coding	1	168309228	transcriptional adaptor 1 Gene [Source:MGI (curated);Acc:MGI:1196415]
ENSMUSG00000022421	Nptxr	-14.87	1.5041E-06	0.67	2.4365E-05	1	0	4	0	1450147_at	0.96	4.4838E-01	ILMN_3147433	0.88	1.68E-01	protein_coding	15	79616783	neuronal pentraxin receptor Gene [Source:MGI (curated);Acc:MGI:1920590]
ENSMUSG00000045667	Smtnl2	-20.87	1.5059E-06	2.47	2.4365E-05	1	1	4	0	N/A	N/A	N/A	N/A	N/A	N/A	protein_coding	11	72202666	smoothelin-like 2 Gene [Source:MGI (curated);Acc:MGI:2442764]
ENSMUSG00000090108	AC114995.4	-21.69	1.5088E-06	3.01	2.4374E-05	1	1	4	0	N/A	N/A	N/A	N/A	N/A	N/A	processed_transcript	8	71634370	N/A
ENSMUSG00000037872	Darc	-14.76	1.5119E-06	1.49	2.4384E-05	1	0	4	0	1432273_a_at	1.63	3.8055E-07	ILMN_2656748	1.51	2.34E-04	protein_coding	1	175261942	Duffy blood group, chemokine receptor Gene [Source:MGI Symbol;Acc:MGI:1097689]
ENSMUSG00000032586	Traip	-16.03	1.5148E-06	1.51	2.4394E-05	1	0	4	0	1420707_a_at	1.19	4.8222E-02	ILMN_1235176	1.12	8.07E-02	protein_coding	9	107853315	TRAF-interacting protein Gene [Source:MGI Symbol;Acc:MGI:1096377]
ENSMUSG00000045954	Sdpr	-17.08	1.5310E-06	1.55	2.4616E-05	1	0	4	0	1416779_at	1.41	5.2632E-04	ILMN_2687547	1.22	4.14E-03	protein_coding	1	51345970	serum deprivation response Gene [Source:MGI Symbol;Acc:MGI:99513]
ENSMUSG00000026064	Ptp4a1	-16.49	1.5425E-06	1.52	2.4762E-05	1	0	4	0	1455002_at	1.16	9.8698E-02	N/A	N/A	N/A	protein_coding	1	30997148	protein tyrosine phosphatase 4a1 Gene [Source:MGI (curated);Acc:MGI:1277096]
ENSMUSG00000037010	Apln	-15.32	1.5476E-06	1.50	2.4766E-05	1	0	4	0	1451038_at	1.23	6.9938E-04	N/A	N/A	N/A	protein_coding	X	45378323	apelin Gene [Source:MGI (curated);Acc:MGI:1353624]
ENSMUSG00000045694	RP23-440J5.5	-18.11	1.5460E-06	0.61	2.4766E-05	1	0	4	0	N/A	N/A	N/A	N/A	N/A	N/A	pseudogene	X	151585495	N/A
ENSMUSG00000026585	Kifap3	-11.93	1.6228E-06	1.47	2.5930E-05	1	0	4	0	1451783_a_at	1.25	1.1126E-05	ILMN_1222022	1.38	2.86E-03	protein_coding	1	165709714	kinesin-associated protein 3 Gene [Source:MGI (curated);Acc:MGI:107566]
ENSMUSG00000059013	Sh2d3c	-16.00	1.7020E-06	0.66	2.7153E-05	1	0	4	0	1415886_at	0.90	1.2614E-02	ILMN_2668344	0.93	2.12E-01	protein_coding	2	32576575	SH2 domain containing 3C Gene [Source:MGI (curated);Acc:MGI:1351631]
ENSMUSG00000031398	Plxna3	-14.88	1.7365E-06	0.67	2.7659E-05	1	0	4	0	1420995_at	0.84	2.0447E-04	N/A	N/A	N/A	protein_coding	X	71574405	plexin A3 Gene [Source:MGI (curated);Acc:MGI:107683]
ENSMUSG00000078453	3110003A17Rik	-18.87	1.7448E-06	1.67	2.7749E-05	1	0	4	0	1426964_at	1.14	3.6104E-02	N/A	N/A	N/A	protein_coding	10	17731069	RIKEN cDNA 3110003A17 gene Gene [Source:MGI Symbol;Acc:MGI:1920362]
ENSMUSG00000047109	Cldn14	-20.78	1.7759E-06	2.51	2.8199E-05	1	1	4	0	1420345_at	1.12	1.7093E-02	ILMN_1234745	0.86	3.68E-02	protein_coding	16	93919277	claudin 14 Gene [Source:MGI (curated);Acc:MGI:1860425]
ENSMUSG00000033417	2700078E11Rik	-15.60	1.7847E-06	1.50	2.8296E-05	1	0	4	0	1424983_a_at	1.03	3.8412E-01	N/A	N/A	N/A	protein_coding	19	60603103	RIKEN cDNA 2700078E11 gene Gene [Source:MGI Symbol;Acc:MGI:1926082]
ENSMUSG00000073647	AC123048.1	-16.88	1.8022E-06	0.64	2.8529E-05	1	0	4	0	N/A	N/A	N/A	N/A	N/A	N/A	pseudogene	18	4198214	N/A
ENSMUSG00000024597	Slc12a2	-13.55	1.8896E-06	1.47	2.9867E-05	1	0	4	0	1448780_at	1.08	3.4296E-01	ILMN_2700059	1.29	1.39E-03	protein_coding	18	58037369	solute carrier family 12, member 2 Gene [Source:MGI Symbol;Acc:MGI:101924]
ENSMUSG00000021747	4930452B06Rik	-16.97	1.8952E-06	1.54	2.9908E-05	1	0	4	0	1438228_at	1.26	1.0090E-03	ILMN_2752300	1.30	2.13E-03	protein_coding	14	9263706	RIKEN cDNA 4930452B06 gene Gene [Source:MGI Symbol;Acc:MGI:1926154]
ENSMUSG00000053091	Lins2	-16.50	1.9080E-06	0.66	3.0065E-05	1	0	4	0	N/A	N/A	N/A	ILMN_1239583	0.83	1.39E-01	protein_coding	7	73834775	lines homolog 2 (Drosophila) Gene [Source:MGI (curated);Acc:MGI:1919885]
ENSMUSG00000036845	Lin37	-17.62	2.0234E-06	0.64	3.1834E-05	1	0	4	0	N/A	N/A	N/A	ILMN_2761445	0.57	1.46E-05	protein_coding	7	31340460	lin-37 homolog (C. elegans) Gene [Source:MGI (curated);Acc:MGI:1922910]
ENSMUSG00000025931	Paqr8	-13.12	2.0879E-06	1.47	3.2798E-05	1	0	4	0	1435246_at	1.35	4.6395E-05	N/A	N/A	N/A	protein_coding	1	20880698	progestin and adipoQ receptor family member VIII Gene [Source:MGI Symbol;Acc:MGI:1921479]
ENSMUSG00000017007	Rbpjl	-20.74	2.0949E-06	0.46	3.2858E-05	1	1	4	0	N/A	N/A	N/A	N/A	N/A	N/A	protein_coding	2	164228641	recombination signal binding protein for immunoglobulin kappa J region-like Gene [Source:MGI (curated);Acc:MGI:1196616]
ENSMUSG00000059674	Cdh24	-16.03	2.1102E-06	0.66	3.3047E-05	1	0	4	0	N/A	N/A	N/A	N/A	N/A	N/A	protein_coding	14	55250071	cadherin-like 24 Gene [Source:MGI Symbol;Acc:MGI:1928330]
ENSMUSG00000037206	Islr	-17.04	2.1264E-06	0.65	3.3251E-05	1	0	4	0	1418450_at	0.83	5.4104E-02	ILMN_3159156	0.97	3.86E-01	protein_coding	9	58004115	immunoglobulin superfamily containing leucine-rich repeat Gene [Source:MGI Symbol;Acc:MGI:1349645]
ENSMUSG00000042064	Myo3b	-17.10	2.1724E-06	1.54	3.3918E-05	1	0	4	0	1459299_at	1.33	4.2166E-02	ILMN_2681248	1.05	1.65E-01	protein_coding	2	69877183	myosin IIIB Gene [Source:MGI (curated);Acc:MGI:2448580]
ENSMUSG00000008999	Bmp7	-16.78	2.1795E-06	0.65	3.3977E-05	1	0	4	0	1418910_at	0.91	8.7648E-02	ILMN_2589662	0.88	9.75E-04	protein_coding	2	172693513	bone morphogenetic protein 7 Gene [Source:MGI (curated);Acc:MGI:103302]
ENSMUSG00000027940	Tpm3	-15.80	2.2108E-06	1.49	3.4413E-05	1	0	4	0	1449996_a_at	1.21	8.4954E-03	ILMN_2426966	0.92	1.38E-01	protein_coding	3	89876571	tropomyosin 3, gamma Gene [Source:MGI (curated);Acc:MGI:1890149]
ENSMUSG00000028838	Extl1	-13.89	2.2180E-06	0.68	3.4473E-05	1	0	4	0	1423305_at	0.76	6.1624E-03	N/A	N/A	N/A	protein_coding	4	133912287	exostoses (multiple)-like 1 Gene [Source:MGI (curated);Acc:MGI:1888742]
ENSMUSG00000058715	Fcer1g	-18.16	2.2277E-06	1.63	3.4570E-05	1	0	4	0	1418340_at	1.19	1.3591E-03	N/A	N/A	N/A	protein_coding	1	173159703	Fc receptor, IgE, high affinity I, gamma polypeptide Gene [Source:MGI (curated);Acc:MGI:95496]
ENSMUSG00000026946	Nmi	-19.79	2.2543E-06	1.89	3.4932E-05	1	0	4	0	1425719_a_at	1.17	1.1570E-02	N/A	N/A	N/A	protein_coding	2	51804007	N-myc (and STAT) interactor Gene [Source:MGI (curated);Acc:MGI:1928368]
ENSMUSG00000064262	Gimap8	-19.31	2.3086E-06	0.55	3.5718E-05	1	0	4	0	1456061_at	0.63	2.7383E-05	ILMN_3088269	0.75	5.12E-04	protein_coding	6	48597233	GTPase, IMAP family member 8 Gene [Source:MGI Symbol;Acc:MGI:2685303]
ENSMUSG00000073859	Itpripl2	-20.93	2.3135E-06	2.40	3.5740E-05	1	1	4	0	1435777_at	1.23	6.5658E-05	N/A	N/A	N/A	protein_coding	7	125629325	inositol 1,4,5-triphosphate receptor interacting protein-like 2 Gene [Source:MGI Symbol;Acc:MGI:2442416]
ENSMUSG00000030670	Cyp2r1	-22.10	2.3469E-06	3.56	3.6202E-05	1	1	4	0	N/A	N/A	N/A	N/A	N/A	N/A	protein_coding	7	121693680	cytochrome P450, family 2, subfamily r, polypeptide 1 Gene [Source:MGI (curated);Acc:MGI:2449771]
ENSMUSG00000073733	6330545A04Rik	-20.14	2.3647E-06	2.00	3.6422E-05	1	1	4	0	N/A	N/A	N/A	N/A	N/A	N/A	protein_coding	4	140769871	RIKEN cDNA 6330545A04 gene Gene [Source:MGI Symbol;Acc:MGI:1923416]
ENSMUSG00000085763	RP23-122I3.2	-24.40	2.4269E-06	14.75	3.7324E-05	1	1	4	0	N/A	N/A	N/A	N/A	N/A	N/A	processed_transcript	4	52443157	N/A
ENSMUSG00000086822	RP23-401J24.3	-20.48	2.4471E-06	2.23	3.7579E-05	1	1	4	0	N/A	N/A	N/A	N/A	N/A	N/A	processed_transcript	2	131645742	RIKEN cDNA 5330413P13 gene (5330413P13Rik), non-coding RNA [Source:RefSeq DNA;Acc:NR_029381]
ENSMUSG00000079227	Ccr5	-18.30	2.4577E-06	1.63	3.7624E-05	1	0	4	0	1422259_a_at	1.30	8.5490E-05	ILMN_2685393	0.95	1.82E-01	protein_coding	9	124036282	chemokine (C-C motif) receptor 5 Gene [Source:MGI Symbol;Acc:MGI:107182]
ENSMUSG00000034906	Ncaph	-19.58	2.4540E-06	0.53	3.7624E-05	1	0	4	0	1423920_at	0.84	2.0828E-03	ILMN_2797642	0.83	4.04E-03	protein_coding	2	126929545	non-SMC condensin I complex, subunit H Gene [Source:MGI (curated);Acc:MGI:2444777]
ENSMUSG00000026556	Vangl2	-16.10	2.4611E-06	0.67	3.7624E-05	1	0	4	0	1455592_at	0.84	6.6496E-03	ILMN_2685770	1.12	1.49E-01	protein_coding	1	173931091	vang-like 2 (van gogh, Drosophila) Gene [Source:MGI (curated);Acc:MGI:2135272]
ENSMUSG00000070003	Ssbp4	-13.81	2.4993E-06	0.68	3.8151E-05	1	0	4	0	1449511_a_at	0.69	7.8445E-08	N/A	N/A	N/A	protein_coding	8	73121390	single stranded DNA binding protein 4 Gene [Source:MGI Symbol;Acc:MGI:1924150]
ENSMUSG00000030321	RP23-5D6.5	-17.63	2.5293E-06	1.57	3.8552E-05	1	0	4	0	1441979_at	1.47	3.5310E-04	ILMN_1254983	0.95	3.28E-01	processed_transcript	6	115760914	cDNA sequence BC060267 (BC060267), mRNA [Source:RefSeq DNA;Acc:NM_001110506]
ENSMUSG00000072663	Spef2	-20.11	2.5910E-06	1.98	3.9433E-05	1	1	4	0	N/A	N/A	N/A	N/A	N/A	N/A	protein_coding	15	9507948	sperm flagellar 2 Gene [Source:MGI (curated);Acc:MGI:2443727]
ENSMUSG00000052026	Slc6a7	-14.24	2.6204E-06	0.68	3.9823E-05	1	0	4	0	1455469_at	0.82	2.8767E-02	ILMN_1248672	0.68	7.16E-03	protein_coding	18	61155035	solute carrier family 6 (neurotransmitter transporter, L-proline), member 7 Gene [Source:MGI Symbol;Acc:MGI:2147363]
ENSMUSG00000044229	Fam55d	-17.33	2.6622E-06	1.55	4.0398E-05	1	0	4	0	1456111_at	1.57	1.8464E-07	ILMN_3004949	1.26	2.18E-03	protein_coding	9	48169509	family with sequence similarity 55, member D Gene [Source:MGI Symbol;Acc:MGI:1924792]
ENSMUSG00000086869	RP24-113B3.2	-18.73	2.7856E-06	1.66	4.2207E-05	1	0	4	0	N/A	N/A	N/A	N/A	N/A	N/A	pseudogene	17	22104468	N/A
ENSMUSG00000019102	Aldh3a1	-20.12	2.8001E-06	0.49	4.2364E-05	1	1	4	0	N/A	N/A	N/A	ILMN_1253178	0.76	4.05E-05	protein_coding	11	61021039	aldehyde dehydrogenase family 3, subfamily A1 Gene [Source:MGI (curated);Acc:MGI:1353451]
ENSMUSG00000032463	Faim	-17.12	3.0035E-06	1.52	4.5376E-05	1	0	4	0	1418029_at	1.27	7.6349E-04	ILMN_2976519	1.27	1.97E-02	protein_coding	9	98886792	Fas apoptotic inhibitory molecule Gene [Source:MGI Symbol;Acc:MGI:1344387]
ENSMUSG00000027568	Ntsr1	-16.90	3.0228E-06	0.66	4.5600E-05	1	0	4	0	1420799_at	0.91	2.6133E-01	ILMN_2639572	0.78	1.96E-02	protein_coding	2	180234681	neurotensin receptor 1 Gene [Source:MGI (curated);Acc:MGI:97386]
ENSMUSG00000020673	Tpo	-19.87	3.1531E-06	0.55	4.7495E-05	1	0	4	0	N/A	N/A	N/A	N/A	N/A	N/A	protein_coding	12	30739524	thyroid peroxidase Gene [Source:MGI (curated);Acc:MGI:98813]
ENSMUSG00000054003	Tdrd9	-21.66	3.1587E-06	2.91	4.7509E-05	1	1	4	0	N/A	N/A	N/A	N/A	N/A	N/A	protein_coding	12	113231961	tudor domain containing 9 Gene [Source:MGI Symbol;Acc:MGI:1921941]
ENSMUSG00000086806	RP23-128E8.3	-21.51	3.1774E-06	0.36	4.7722E-05	1	1	4	0	N/A	N/A	N/A	N/A	N/A	N/A	processed_transcript	4	147375200	N/A
ENSMUSG00000040373	Cacng5	-16.10	3.1977E-06	0.67	4.7955E-05	1	0	4	0	1426330_at	0.96	3.4293E-01	ILMN_2812240	0.82	6.16E-02	protein_coding	11	107735919	calcium channel, voltage-dependent, gamma subunit 5 Gene [Source:MGI (curated);Acc:MGI:2157946]
ENSMUSG00000036634	Mag	-12.58	3.2331E-06	1.46	4.8416E-05	1	0	4	0	1460219_at	1.10	3.4344E-01	ILMN_1237021	1.36	3.10E-03	protein_coding	7	31684202	myelin-associated glycoprotein Gene [Source:MGI Symbol;Acc:MGI:96912]
ENSMUSG00000029206	Nsun7	-16.74	3.2749E-06	1.52	4.8898E-05	1	0	4	0	1457543_at	1.33	1.8234E-07	N/A	N/A	N/A	protein_coding	5	66651151	NOL1/NOP2/Sun domain family, member 7 Gene [Source:MGI (curated);Acc:MGI:1918168]
ENSMUSG00000027315	Spint1	-17.93	3.2718E-06	1.58	4.8898E-05	1	0	4	0	1416627_at	1.34	4.8294E-05	N/A	N/A	N/A	protein_coding	2	119063098	serine protease inhibitor, Kunitz type 1 Gene [Source:MGI (curated);Acc:MGI:1338033]
ENSMUSG00000021377	Dek	-14.96	3.2914E-06	1.47	4.9074E-05	1	0	4	0	N/A	N/A	N/A	ILMN_2755384	1.13	6.14E-02	protein_coding	13	47180144	DEK oncogene (DNA binding) Gene [Source:MGI (curated);Acc:MGI:1926209]
ENSMUSG00000071015	Gm136	-23.06	3.3253E-06	4.71	4.9435E-05	1	1	4	0	N/A	N/A	N/A	ILMN_3043567	0.87	1.02E-01	protein_coding	4	34691033	predicted gene 136 Gene [Source:MGI Symbol;Acc:MGI:2684982]
ENSMUSG00000072582	Ptrh2	-16.35	3.3231E-06	1.50	4.9435E-05	1	0	4	0	1455894_at	0.89	2.4778E-02	ILMN_1238213	1.03	3.88E-01	protein_coding	11	86497487	peptidyl-tRNA hydrolase 2 Gene [Source:MGI (curated);Acc:MGI:2444848]
ENSMUSG00000060519	Tor3a	-16.83	3.3339E-06	0.66	4.9493E-05	1	0	4	0	1421998_at	0.68	2.6149E-08	ILMN_2437513	0.85	3.26E-02	protein_coding	1	158583748	torsin family 3, member A Gene [Source:MGI (curated);Acc:MGI:1353652]
ENSMUSG00000034463	Scara3	-15.59	3.4698E-06	1.48	5.1435E-05	1	0	4	0	1427020_at	1.40	1.3673E-04	ILMN_2706268	1.46	7.35E-05	protein_coding	14	66538232	scavenger receptor class A, member 3 Gene [Source:MGI Symbol;Acc:MGI:2444418]
ENSMUSG00000085457	AC161461.1	-21.18	3.4779E-06	2.40	5.1480E-05	1	1	4	0	1457779_at	1.30	1.4325E-03	N/A	N/A	N/A	lincRNA	13	34027901	N/A
ENSMUSG00000046480	Scn4b	-10.25	3.6744E-06	1.45	5.4311E-05	1	0	4	0	1434008_at	2.15	3.8538E-08	ILMN_2813547	1.40	4.37E-04	protein_coding	9	44946520	sodium channel, type IV, beta Gene [Source:MGI (curated);Acc:MGI:2687406]
ENSMUSG00000006281	Tep1	-17.22	3.6886E-06	0.65	5.4442E-05	1	0	4	0	N/A	N/A	N/A	N/A	N/A	N/A	protein_coding	14	51443737	telomerase associated protein 1 Gene [Source:MGI Symbol;Acc:MGI:109573]
ENSMUSG00000049130	C5ar1	-21.60	3.7107E-06	2.80	5.4690E-05	1	1	4	0	N/A	N/A	N/A	N/A	N/A	N/A	protein_coding	7	16832092	complement component 5a receptor 1 Gene [Source:MGI Symbol;Acc:MGI:88232]
ENSMUSG00000040703	Cyp2s1	-15.79	3.7336E-06	1.48	5.4869E-05	1	0	4	0	1428283_at	1.11	1.2985E-01	ILMN_2758264	1.14	5.17E-02	protein_coding	7	26587494	cytochrome P450, family 2, subfamily s, polypeptide 1 Gene [Source:MGI (curated);Acc:MGI:1921384]
ENSMUSG00000067594	Krt77	-17.73	3.7315E-06	0.64	5.4869E-05	1	0	4	0	1433923_at	0.91	1.1673E-01	N/A	N/A	N/A	protein_coding	15	101689163	keratin 77 Gene [Source:MGI (curated);Acc:MGI:3588209]
ENSMUSG00000027377	Mall	-21.26	3.8178E-06	2.57	5.6027E-05	1	1	4	0	N/A	N/A	N/A	N/A	N/A	N/A	protein_coding	2	127530122	mal, T-cell differentiation protein-like Gene [Source:MGI (curated);Acc:MGI:2385152]
ENSMUSG00000086217	AC163325.1	-23.88	3.8694E-06	0.11	5.6679E-05	1	1	4	0	N/A	N/A	N/A	N/A	N/A	N/A	lincRNA	1	156910653	N/A
ENSMUSG00000023286	Ube2j2	-17.63	3.8733E-06	1.57	5.6679E-05	1	0	4	0	N/A	N/A	N/A	ILMN_2450460	0.94	2.72E-01	protein_coding	4	155317940	ubiquitin-conjugating enzyme E2, J2 homolog (yeast) Gene [Source:MGI (curated);Acc:MGI:2153608]
ENSMUSG00000020788	Atp2a3	-17.23	3.9153E-06	1.55	5.7131E-05	1	0	4	0	1421129_a_at	1.04	2.6300E-01	ILMN_2688236	1.22	5.53E-03	protein_coding	11	72774671	ATPase, Ca++ transporting, ubiquitous Gene [Source:MGI (curated);Acc:MGI:1194503]
ENSMUSG00000021803	Cdhr1	-16.19	3.9120E-06	0.67	5.7131E-05	1	0	4	0	1418304_at	1.05	4.7241E-01	ILMN_2980815	0.73	3.14E-02	protein_coding	14	37891049	cadherin-related family member 1 Gene [Source:MGI Symbol;Acc:MGI:2157782]
ENSMUSG00000024076	Vit	-19.62	3.9226E-06	1.87	5.7155E-05	1	0	4	0	1426231_at	1.26	7.8920E-03	ILMN_2477870	1.03	3.39E-01	protein_coding	17	78907499	vitrin Gene [Source:MGI Symbol;Acc:MGI:1921449]
ENSMUSG00000030004	Cml4	-20.14	3.9950E-06	1.94	5.8128E-05	1	1	4	0	N/A	N/A	N/A	ILMN_1216539	1.19	1.84E-02	protein_coding	6	85780382	N-acetyltransferase 8 (GCN5-related, putative) Gene [Source:MGI (curated);Acc:MGI:1915646]
ENSMUSG00000005994	Tyrp1	-22.31	4.1114E-06	0.28	5.9737E-05	1	1	4	0	N/A	N/A	N/A	ILMN_1228521	0.72	7.85E-05	protein_coding	4	80480027	tyrosinase-related protein 1 Gene [Source:MGI (curated);Acc:MGI:98881]
ENSMUSG00000026234	Ncl	-13.40	4.2668E-06	1.45	6.1820E-05	1	0	4	0	1415773_at	1.12	6.5612E-02	N/A	N/A	N/A	protein_coding	1	88247071	nucleolin Gene [Source:MGI Symbol;Acc:MGI:97286]
ENSMUSG00000022032	Scara5	-20.74	4.2618E-06	2.17	6.1820E-05	1	1	4	0	N/A	N/A	N/A	N/A	N/A	N/A	protein_coding	14	66285240	scavenger receptor class A, member 5 (putative) Gene [Source:MGI (curated);Acc:MGI:1918395]
ENSMUSG00000057058	Skap1	-19.77	4.3402E-06	0.52	6.2795E-05	1	0	4	0	1437249_at	0.86	7.9102E-03	N/A	N/A	N/A	protein_coding	11	96325907	src family associated phosphoprotein 1 Gene [Source:MGI (curated);Acc:MGI:1925723]
ENSMUSG00000083811	RP23-153G17.2	-20.96	4.4226E-06	2.34	6.3897E-05	1	1	4	0	N/A	N/A	N/A	N/A	N/A	N/A	pseudogene	4	148874742	N/A
ENSMUSG00000026688	Mgst3	-15.14	4.5420E-06	0.68	6.5529E-05	1	0	4	0	1448300_at	0.63	4.5620E-05	ILMN_1238479	0.89	4.42E-01	protein_coding	1	169302097	microsomal glutathione S-transferase 3 Gene [Source:MGI (curated);Acc:MGI:1913697]
ENSMUSG00000006740	Kif5b	-12.90	4.6515E-06	1.45	6.7016E-05	1	0	4	0	1418430_at	1.05	3.7954E-01	ILMN_2660650	0.83	2.20E-02	protein_coding	18	6202233	kinesin family member 5B Gene [Source:MGI Symbol;Acc:MGI:1098268]
ENSMUSG00000078690	A230006K03Rik	-17.36	4.6590E-06	1.52	6.7029E-05	1	0	4	0	1432408_a_at	1.08	3.6727E-01	N/A	N/A	N/A	protein_coding	7	68234469	RIKEN cDNA A230006K03 gene Gene [Source:MGI Symbol;Acc:MGI:3644205]
ENSMUSG00000044676	Zfp612	-17.05	4.8551E-06	0.65	6.9752E-05	1	0	4	0	1427104_at	0.69	3.8150E-05	ILMN_2491719	0.72	2.16E-03	protein_coding	8	112603662	zinc finger protein 612 Gene [Source:MGI Symbol;Acc:MGI:2443465]
ENSMUSG00000067928	Zfp760	-17.02	4.8687E-06	0.65	6.9851E-05	1	0	4	0	1440226_at	0.63	2.6058E-05	ILMN_1253678	0.77	2.16E-03	protein_coding	17	21844702	zinc finger protein 760 Gene [Source:MGI Symbol;Acc:MGI:2679257]
ENSMUSG00000022696	Sidt1	-14.67	4.9693E-06	0.68	7.1194E-05	1	0	4	0	1426550_at	0.71	1.6888E-02	ILMN_1248211	0.84	1.30E-01	protein_coding	16	44240293	SID1 transmembrane family, member 1 Gene [Source:MGI (curated);Acc:MGI:2443155]
ENSMUSG00000052415	Tchh	-17.60	4.9862E-06	1.54	7.1336E-05	1	0	4	0	1434425_at	1.26	5.8967E-06	N/A	N/A	N/A	protein_coding	3	93248570	trichohyalin Gene [Source:MGI Symbol;Acc:MGI:2177944]
ENSMUSG00000028631	Kcnq4	-16.96	5.0623E-06	0.66	7.2325E-05	1	0	4	0	N/A	N/A	N/A	N/A	N/A	N/A	protein_coding	4	120368743	potassium voltage-gated channel, subfamily Q, member 4 Gene [Source:MGI (curated);Acc:MGI:1926803]
ENSMUSG00000036377	C530008M17Rik	-14.31	5.1184E-06	0.69	7.3024E-05	1	0	4	0	1434645_at	0.81	6.5826E-03	N/A	N/A	N/A	protein_coding	5	77086708	RIKEN cDNA C530008M17 gene Gene [Source:MGI Symbol;Acc:MGI:2444817]
ENSMUSG00000052759	Gpr25	-18.15	5.2919E-06	0.63	7.5395E-05	1	0	4	0	1447559_at	0.93	3.0347E-01	N/A	N/A	N/A	protein_coding	1	138156374	G protein-coupled receptor 25 Gene [Source:MGI Symbol;Acc:MGI:2686146]
ENSMUSG00000045679	Pqlc3	-18.07	5.3450E-06	0.63	7.6045E-05	1	0	4	0	N/A	N/A	N/A	N/A	N/A	N/A	protein_coding	12	16995454	PQ loop repeat containing Gene [Source:MGI (curated);Acc:MGI:2444067]
ENSMUSG00000021379	Id4	-14.85	5.3951E-06	1.46	7.6651E-05	1	0	4	0	1423259_at	1.19	6.1764E-03	ILMN_2678714	1.35	6.49E-02	protein_coding	13	48356796	inhibitor of DNA binding 4 Gene [Source:MGI Symbol;Acc:MGI:99414]
ENSMUSG00000064294	Aox3	-20.34	5.5066E-06	2.08	7.8128E-05	1	1	4	0	N/A	N/A	N/A	ILMN_2640097	1.14	1.23E-02	protein_coding	1	58169974	aldehyde oxidase 3 Gene [Source:MGI (curated);Acc:MGI:1918974]
ENSMUSG00000038776	Ephx1	-15.63	5.5440E-06	1.47	7.8549E-05	1	0	4	0	1422438_at	1.10	2.4970E-01	ILMN_2664224	1.02	3.88E-01	protein_coding	1	182906286	epoxide hydrolase 1, microsomal Gene [Source:MGI (curated);Acc:MGI:95405]
ENSMUSG00000064036	Mro	-16.70	5.5813E-06	1.50	7.8969E-05	1	0	4	0	N/A	N/A	N/A	ILMN_2756846	0.67	3.36E-04	protein_coding	18	74019039	maestro Gene [Source:MGI (curated);Acc:MGI:2152817]
ENSMUSG00000041064	Pif1	-20.76	5.6492E-06	0.46	7.9820E-05	1	1	4	0	N/A	N/A	N/A	ILMN_2714678	0.90	6.34E-02	protein_coding	9	65434967	PIF1 5'-to-3' DNA helicase homolog (S. cerevisiae) Gene [Source:MGI (curated);Acc:MGI:2143057]
ENSMUSG00000024402	Lta	-22.56	5.6942E-06	0.24	8.0345E-05	1	1	4	0	N/A	N/A	N/A	N/A	N/A	N/A	protein_coding	17	35340111	lymphotoxin A Gene [Source:MGI Symbol;Acc:MGI:104797]
ENSMUSG00000082691	Dynlt1-ps1	-18.28	5.7282E-06	0.62	8.0713E-05	1	0	4	0	N/A	N/A	N/A	N/A	N/A	N/A	pseudogene	6	135299340	dynein light chain Tctex-type 1, pseuodogene 1 Pseudogene [Source:MGI (curated);Acc:MGI:3642625]
ENSMUSG00000021367	Edn1	-19.21	5.7606E-06	1.69	8.1059E-05	1	0	4	0	N/A	N/A	N/A	ILMN_2737713	1.09	1.12E-01	protein_coding	13	42396845	endothelin 1 Gene [Source:MGI Symbol;Acc:MGI:95283]
ENSMUSG00000025823	Pdia4	-14.37	5.7826E-06	1.45	8.1257E-05	1	0	4	0	1416497_at	0.81	6.4787E-03	N/A	N/A	N/A	protein_coding	6	47746141	protein disulfide isomerase associated 4 Gene [Source:MGI Symbol;Acc:MGI:104864]
ENSMUSG00000062352	Itgb1bp1	-15.00	5.8740E-06	0.68	8.2316E-05	1	0	4	0	1422157_a_at	0.67	6.1902E-05	ILMN_2924243	0.56	2.06E-07	protein_coding	12	21276563	integrin beta 1 binding protein 1 Gene [Source:MGI Symbol;Acc:MGI:1306802]
ENSMUSG00000032854	Ugt8a	-13.90	5.8710E-06	1.45	8.2316E-05	1	0	4	0	1419064_a_at	1.05	4.4523E-01	ILMN_1239557	1.07	2.83E-01	protein_coding	3	125568190	UDP galactosyltransferase 8A Gene [Source:MGI Symbol;Acc:MGI:109522]
ENSMUSG00000060466	AC165433.1	-19.63	5.8889E-06	1.85	8.2411E-05	1	0	4	0	N/A	N/A	N/A	N/A	N/A	N/A	protein_coding	5	92392359	Putative uncharacterized protein ENSMUSP00000092194 [Source:UniProtKB/TrEMBL;Acc:D3YUB2]
ENSMUSG00000033540	Idua	-16.83	6.1141E-06	1.51	8.5446E-05	1	0	4	0	1449230_at	1.24	1.0594E-04	ILMN_2980466	1.13	6.88E-02	protein_coding	5	109089350	iduronidase, alpha-L- Gene [Source:MGI (curated);Acc:MGI:96418]
ENSMUSG00000033170	Card10	-17.51	6.1887E-06	0.65	8.6371E-05	1	0	4	0	1449491_at	0.59	1.6242E-08	N/A	N/A	N/A	protein_coding	15	78605570	caspase recruitment domain family, member 10 Gene [Source:MGI Symbol;Acc:MGI:2146012]
ENSMUSG00000021943	Gdf10	-17.27	6.2584E-06	1.53	8.7226E-05	1	0	4	0	1424007_at	1.53	2.9785E-05	ILMN_1249941	1.37	7.78E-04	protein_coding	14	34736783	growth differentiation factor 10 Gene [Source:MGI Symbol;Acc:MGI:95684]
ENSMUSG00000006221	Hspb7	-21.83	6.2701E-06	0.32	8.7271E-05	1	1	4	0	N/A	N/A	N/A	N/A	N/A	N/A	protein_coding	4	140976694	heat shock protein family, member 7 (cardiovascular) Gene [Source:MGI (curated);Acc:MGI:1352494]
ENSMUSG00000028747	Htr6	-16.86	6.3482E-06	0.67	8.8237E-05	1	0	4	0	1421757_at	0.87	1.6863E-02	ILMN_2679840	0.85	1.36E-03	protein_coding	4	138617023	5-hydroxytryptamine (serotonin) receptor 6 Gene [Source:MGI (curated);Acc:MGI:1196627]
ENSMUSG00000028145	Them4	-16.70	6.5359E-06	1.49	9.0723E-05	1	0	4	0	1427055_at	1.38	8.1848E-06	N/A	N/A	N/A	protein_coding	3	94114011	thioesterase superfamily member 4 Gene [Source:MGI (curated);Acc:MGI:1923028]
ENSMUSG00000050121	Opalin	-16.55	6.6055E-06	1.49	9.1565E-05	1	0	4	0	1435854_at	1.10	3.5322E-01	ILMN_2824889	1.64	3.55E-07	protein_coding	19	41137910	oligodendrocytic myelin paranodal and inner loop protein Gene [Source:MGI Symbol;Acc:MGI:2657025]
ENSMUSG00000051498	Tlr6	-21.05	6.9474E-06	0.41	9.6175E-05	1	1	4	0	N/A	N/A	N/A	ILMN_3162337	0.87	2.18E-03	protein_coding	5	65344345	toll-like receptor 6 Gene [Source:MGI Symbol;Acc:MGI:1341296]
ENSMUSG00000027671	Actl6a	-17.67	6.9680E-06	1.55	9.6331E-05	1	0	4	0	1416569_at	1.37	3.2691E-04	ILMN_1254256	1.23	2.84E-02	protein_coding	3	32607468	actin-like 6A Gene [Source:MGI (curated);Acc:MGI:1861453]
ENSMUSG00000020108	Ddit4	-15.57	7.0297E-06	1.47	9.7053E-05	1	0	4	0	1428306_at	1.22	3.1936E-03	ILMN_2993109	1.25	5.18E-02	protein_coding	10	59412423	DNA-damage-inducible transcript 4 Gene [Source:MGI Symbol;Acc:MGI:1921997]
ENSMUSG00000060530	AC101827.1	-16.99	7.0641E-06	0.66	9.7397E-05	1	0	4	0	N/A	N/A	N/A	N/A	N/A	N/A	pseudogene	15	44712926	RIKEN cDNA A930017M01 gene (A930017M01Rik), non-coding RNA [Source:RefSeq DNA;Acc:NR_033609]
ENSMUSG00000004996	Mri1	-17.45	7.0828E-06	1.55	9.7523E-05	1	0	4	0	1417146_at	1.19	3.6645E-04	N/A	N/A	N/A	protein_coding	8	86773805	methylthioribose-1-phosphate isomerase homolog (S. cerevisiae) Gene [Source:MGI (curated);Acc:MGI:1915123]
ENSMUSG00000064179	Tnnt1	-19.77	7.1399E-06	0.54	9.8178E-05	1	0	4	0	1419606_a_at	0.71	1.8202E-01	ILMN_2460136	0.59	1.65E-05	protein_coding	7	4456172	troponin T1, skeletal, slow Gene [Source:MGI Symbol;Acc:MGI:1333868]
ENSMUSG00000041607	Mbp	-8.99	7.2191E-06	1.43	9.9134E-05	1	0	4	0	1419646_a_at	1.05	2.5588E-01	ILMN_2737200	1.06	1.18E-02	protein_coding	18	82644538	myelin basic protein Gene [Source:MGI (curated);Acc:MGI:96925]
ENSMUSG00000055313	Pgbd1	-18.29	7.2366E-06	0.62	9.9241E-05	1	0	4	0	1444584_at	0.92	9.1715E-02	N/A	N/A	N/A	protein_coding	13	21513144	piggyBac transposable element derived 1 Gene [Source:MGI (curated);Acc:MGI:2441675]
ENSMUSG00000087301	RP23-276I21.1	-19.51	7.2795E-06	0.57	9.9697E-05	1	0	4	0	1429922_at	0.68	2.3268E-02	N/A	N/A	N/A	processed_transcript	2	66278937	predicted gene 13629 (Gm13629), non-coding RNA [Source:RefSeq DNA;Acc:NR_033495]
ENSMUSG00000026853	Crat	-14.91	7.3814E-06	0.69	1.0096E-04	1	0	4	0	1417008_at	0.81	3.9700E-04	ILMN_2679456	0.82	8.83E-03	protein_coding	2	30255991	carnitine acetyltransferase Gene [Source:MGI (curated);Acc:MGI:109501]
ENSMUSG00000025076	Casp7	-18.50	7.5066E-06	0.62	1.0253E-04	1	0	4	0	N/A	N/A	N/A	ILMN_2648548	0.84	9.24E-03	protein_coding	19	56471619	caspase 7 Gene [Source:MGI Symbol;Acc:MGI:109383]
ENSMUSG00000054178	Gm9938	-17.18	7.7357E-06	1.51	1.0552E-04	1	0	4	0	N/A	N/A	N/A	N/A	N/A	N/A	protein_coding	19	23797769	predicted gene 9938 Gene [Source:MGI Symbol;Acc:MGI:3641836]
ENSMUSG00000040242	Fgfr1op2	-14.87	7.7667E-06	1.45	1.0580E-04	1	0	4	0	1427526_at	2.11	1.5178E-06	ILMN_2628188	1.30	2.05E-02	protein_coding	6	146525725	FGFR1 oncogene partner 2 Gene [Source:MGI (curated);Acc:MGI:1914779]
ENSMUSG00000062410	Hsd3b3	-21.33	7.7833E-06	0.40	1.0589E-04	1	1	4	0	N/A	N/A	N/A	N/A	N/A	N/A	protein_coding	3	98545447	hydroxy-delta-5-steroid dehydrogenase, 3 beta- and steroid delta-isomerase 3 Gene [Source:MGI (curated);Acc:MGI:96235]
ENSMUSG00000042286	Stab1	-16.41	7.8149E-06	1.49	1.0618E-04	1	0	4	0	1450199_a_at	1.21	1.0300E-04	ILMN_2727432	1.00	4.80E-01	protein_coding	14	31952199	stabilin 1 Gene [Source:MGI (curated);Acc:MGI:2178742]
ENSMUSG00000048096	Lmod1	-19.38	7.8753E-06	1.79	1.0686E-04	1	0	4	0	N/A	N/A	N/A	N/A	N/A	N/A	protein_coding	1	137221384	leiomodin 1 (smooth muscle) Gene [Source:MGI (curated);Acc:MGI:2135671]
ENSMUSG00000042708	1700012A16Rik	-18.14	8.0681E-06	0.62	1.0933E-04	1	0	4	0	1429324_at	0.70	2.5984E-05	ILMN_1218141	0.94	2.26E-01	protein_coding	1	155272292	RIKEN cDNA 1700012A16 gene Gene [Source:MGI Symbol;Acc:MGI:1919086]
ENSMUSG00000085037	RP23-12I24.9	-17.40	8.3128E-06	1.53	1.1250E-04	1	0	4	0	N/A	N/A	N/A	N/A	N/A	N/A	processed_transcript	4	33114117	N/A
ENSMUSG00000079470	Utp14b	-16.86	8.3471E-06	1.50	1.1281E-04	1	0	4	0	1438579_at	0.99	4.8313E-01	N/A	N/A	N/A	protein_coding	1	78654613	UTP14, U3 small nucleolar ribonucleoprotein, homolog B (yeast) Gene [Source:MGI (curated);Acc:MGI:2445092]
ENSMUSG00000027332	Ivd	-14.35	8.3812E-06	1.44	1.1297E-04	1	0	4	0	1449001_at	1.46	2.5947E-07	ILMN_2728379	1.20	5.25E-02	protein_coding	2	118687690	isovaleryl coenzyme A dehydrogenase Gene [Source:MGI (curated);Acc:MGI:1929242]
ENSMUSG00000034684	Sema3f	-15.88	8.3728E-06	0.68	1.1297E-04	1	0	4	0	N/A	N/A	N/A	ILMN_1248740	0.76	1.19E-02	protein_coding	9	107583833	sema domain, immunoglobulin domain (Ig), short basic domain, secreted, (semaphorin) 3F Gene [Source:MGI Symbol;Acc:MGI:1096347]
ENSMUSG00000020566	Atp6v1c2	-19.00	8.4337E-06	0.59	1.1309E-04	1	0	4	0	N/A	N/A	N/A	ILMN_2898578	0.80	1.24E-02	protein_coding	12	17291527	ATPase, H+ transporting, lysosomal V1 subunit C2 Gene [Source:MGI (curated);Acc:MGI:1916025]
ENSMUSG00000031786	Ccdc135	-19.73	8.4272E-06	1.84	1.1309E-04	1	0	4	0	N/A	N/A	N/A	N/A	N/A	N/A	protein_coding	8	97579003	coiled-coil domain containing 135 Gene [Source:MGI Symbol;Acc:MGI:2685616]
ENSMUSG00000055148	Klf2	-17.41	8.4188E-06	1.53	1.1309E-04	1	0	4	0	1448890_at	1.32	1.0025E-02	ILMN_2604029	1.22	2.27E-03	protein_coding	8	74842932	Kruppel-like factor 2 (lung) Gene [Source:MGI (curated);Acc:MGI:1342772]
ENSMUSG00000034161	Scx	-19.17	8.4226E-06	0.60	1.1309E-04	1	0	4	0	N/A	N/A	N/A	N/A	N/A	N/A	protein_coding	15	76287868	scleraxis Gene [Source:MGI Symbol;Acc:MGI:102934]
ENSMUSG00000024647	Cbln2	-14.88	8.5383E-06	0.69	1.1434E-04	1	0	4	0	1434779_at	0.92	3.9278E-01	ILMN_2894369	0.80	2.30E-02	protein_coding	18	86880502	cerebellin 2 precursor protein Gene [Source:MGI (curated);Acc:MGI:88282]
ENSMUSG00000023192	Grm2	-15.57	8.7030E-06	0.69	1.1640E-04	1	0	4	0	N/A	N/A	N/A	N/A	N/A	N/A	protein_coding	9	106547216	glutamate receptor, metabotropic 2 Gene [Source:MGI Symbol;Acc:MGI:1351339]
ENSMUSG00000073676	Hspe1	-20.01	8.8063E-06	1.89	1.1762E-04	1	1	4	0	1422579_at	1.02	3.8814E-01	N/A	N/A	N/A	protein_coding	1	55144976	heat shock protein 1 (chaperonin 10) Gene [Source:MGI (curated);Acc:MGI:104680]
ENSMUSG00000031283	Chrdl1	-16.70	8.8793E-06	1.48	1.1840E-04	1	0	4	0	1456722_at	1.18	2.5466E-02	N/A	N/A	N/A	protein_coding	X	139720217	chordin-like 1 Gene [Source:MGI (curated);Acc:MGI:1933172]
ENSMUSG00000026637	Traf5	-18.58	8.8874E-06	0.60	1.1840E-04	1	0	4	0	1448861_at	0.97	3.3182E-01	N/A	N/A	N/A	protein_coding	1	193821311	TNF receptor-associated factor 5 Gene [Source:MGI Symbol;Acc:MGI:107548]
ENSMUSG00000036907	C1ql2	-19.98	8.9089E-06	0.53	1.1853E-04	1	0	4	0	N/A	N/A	N/A	ILMN_2671473	0.66	1.62E-03	protein_coding	1	122237152	complement component 1, q subcomponent-like 2 Gene [Source:MGI Symbol;Acc:MGI:3032521]
ENSMUSG00000071267	RP23-50F19.1	-16.97	9.0442E-06	1.48	1.2017E-04	1	0	4	0	1425085_at	1.21	3.2425E-03	N/A	N/A	N/A	protein_coding	17	22063927	Novel zinc finger protein (3110048L19Rik) [Source:UniProtKB/TrEMBL;Acc:B8JJA7]
ENSMUSG00000042293	Gm5617	-19.30	9.5598E-06	0.58	1.2686E-04	1	0	4	0	1423889_at	0.76	1.8604E-04	N/A	N/A	N/A	protein_coding	9	48303565	predicted gene 5617 Gene [Source:MGI Symbol;Acc:MGI:3643566]
ENSMUSG00000079167	CT030170.1	-18.91	9.7841E-06	0.60	1.2967E-04	1	0	4	0	N/A	N/A	N/A	N/A	N/A	N/A	protein_coding	12	17888720	Putative uncharacterized protein Gm9735 [Source:UniProtKB/TrEMBL;Acc:D3YX85]
ENSMUSG00000033715	Akr1c14	-20.05	9.8429E-06	1.91	1.2995E-04	1	1	4	0	N/A	N/A	N/A	N/A	N/A	N/A	protein_coding	13	4048257	aldo-keto reductase family 1, member C14 Gene [Source:MGI (curated);Acc:MGI:2145458]
ENSMUSG00000026830	Ermn	-16.32	9.8373E-06	1.46	1.2995E-04	1	0	4	0	1440902_at	1.08	3.9859E-01	ILMN_2637438	0.89	1.70E-01	protein_coding	2	57897524	ermin, ERM-like protein Gene [Source:MGI (curated);Acc:MGI:1925017]
ENSMUSG00000074165	Zfp788	-17.73	9.8210E-06	1.53	1.2995E-04	1	0	4	1	1429371_at	0.57	5.8251E-09	ILMN_2656296	0.91	1.96E-02	protein_coding	7	48888573	zinc finger protein 788 Gene [Source:MGI (curated);Acc:MGI:1914857]
ENSMUSG00000064371	AY172335.5	-20.49	9.8887E-06	2.00	1.3038E-04	1	1	4	0	N/A	N/A	N/A	N/A	N/A	N/A	Mt_tRNA	MT	15289	N/A
ENSMUSG00000037593	BC030499	-17.86	1.0097E-05	0.64	1.3296E-04	1	0	4	0	1444656_at	0.77	1.5450E-03	ILMN_2822160	0.82	1.00E-01	protein_coding	11	78104343	Uncharacterized serine/threonine-protein kinase SgK494 (EC 2.7.11.1)(Sugen kinase 494) [Source:UniProtKB/Swiss-Prot;Acc:Q5SYL1]
ENSMUSG00000034773	BC030867	-20.46	1.0292E-05	0.51	1.3535E-04	1	1	4	0	1434711_at	0.98	4.0250E-01	ILMN_1231587	0.94	2.48E-01	protein_coding	11	102110196	Uncharacterized protein C17orf53 homolog [Source:UniProtKB/Swiss-Prot;Acc:Q32P12]
ENSMUSG00000059423	2810408P10Rik	-18.49	1.0381E-05	1.60	1.3635E-04	1	0	4	0	N/A	N/A	N/A	N/A	N/A	N/A	protein_coding	4	147197095	RIKEN cDNA 2810408P10 gene Gene [Source:MGI Symbol;Acc:MGI:1922865]
ENSMUSG00000017734	Dbndd2	-13.16	1.0648E-05	1.43	1.3967E-04	1	0	4	0	1456943_a_at	1.77	2.7671E-08	ILMN_1249905	1.09	7.50E-02	protein_coding	2	164311606	dysbindin (dystrobrevin binding protein 1) domain containing 2 Gene [Source:MGI (curated);Acc:MGI:106562]
ENSMUSG00000016942	Tmprss6	-19.77	1.0841E-05	1.83	1.4202E-04	1	0	4	0	N/A	N/A	N/A	N/A	N/A	N/A	protein_coding	15	78270098	transmembrane serine protease 6 Gene [Source:MGI Symbol;Acc:MGI:1919003]
ENSMUSG00000030747	Dgat2	-13.68	1.0991E-05	1.43	1.4367E-04	1	0	4	0	1422678_at	1.39	9.7179E-06	N/A	N/A	N/A	protein_coding	7	106302168	diacylglycerol O-acyltransferase 2 Gene [Source:MGI Symbol;Acc:MGI:1915050]
ENSMUSG00000033458	Mtmr15	-17.37	1.0995E-05	1.51	1.4367E-04	1	0	4	0	N/A	N/A	N/A	N/A	N/A	N/A	protein_coding	7	71506378	myotubularin related protein 15 Gene [Source:MGI (curated);Acc:MGI:3045266]
ENSMUSG00000020021	Fgd6	-15.85	1.1028E-05	1.46	1.4392E-04	1	0	4	0	N/A	N/A	N/A	ILMN_2894961	0.93	8.63E-02	protein_coding	10	93498746	FYVE, RhoGEF and PH domain containing 6 Gene [Source:MGI (curated);Acc:MGI:1261419]
ENSMUSG00000047415	Gpr68	-17.23	1.1383E-05	1.52	1.4836E-04	1	0	4	0	1455000_at	1.23	1.8208E-03	ILMN_2732996	1.32	1.69E-03	protein_coding	12	102114892	G protein-coupled receptor 68 Gene [Source:MGI (curated);Acc:MGI:2441763]
ENSMUSG00000043811	Rtn4r	-14.38	1.1397E-05	0.70	1.4836E-04	1	0	4	0	1419732_at	0.89	2.2074E-01	ILMN_2624676	0.88	1.17E-01	protein_coding	16	18127742	reticulon 4 receptor Gene [Source:MGI Symbol;Acc:MGI:2136886]
ENSMUSG00000032584	Mst1r	-19.49	1.1443E-05	0.58	1.4877E-04	1	0	4	0	N/A	N/A	N/A	N/A	N/A	N/A	protein_coding	9	107809220	macrophage stimulating 1 receptor (c-met-related tyrosine kinase) Gene [Source:MGI Symbol;Acc:MGI:99614]
ENSMUSG00000025207	Sema4g	-15.25	1.1728E-05	0.69	1.5228E-04	1	0	4	0	1449202_at	0.92	3.2650E-01	ILMN_2718314	0.83	7.29E-03	protein_coding	19	45063591	sema domain, immunoglobulin domain (Ig), transmembrane domain (TM) and short cytoplasmic domain, (semaphorin) 4G Gene [Source:MGI (curated);Acc:MGI:1347047]
ENSMUSG00000009376	Met	-17.61	1.1770E-05	0.65	1.5264E-04	1	0	4	0	1434447_at	0.85	1.4193E-01	N/A	N/A	N/A	protein_coding	6	17413800	met proto-oncogene Gene [Source:MGI (curated);Acc:MGI:96969]
ENSMUSG00000030630	Fah	-16.31	1.1827E-05	0.68	1.5318E-04	1	0	4	0	1417220_at	0.67	9.7559E-05	ILMN_2614494	0.76	3.85E-05	protein_coding	7	91733669	fumarylacetoacetate hydrolase Gene [Source:MGI (curated);Acc:MGI:95482]
ENSMUSG00000023911	Flywch2	-17.46	1.1849E-05	0.67	1.5328E-04	1	0	4	0	N/A	N/A	N/A	ILMN_1256528	1.01	4.67E-01	protein_coding	17	23913883	FLYWCH family member 2 Gene [Source:MGI (curated);Acc:MGI:1924167]
ENSMUSG00000036246	Gmip	-16.49	1.1926E-05	0.68	1.5408E-04	1	0	4	0	N/A	N/A	N/A	ILMN_2788574	0.58	1.56E-10	protein_coding	8	72332578	Gem-interacting protein Gene [Source:MGI (curated);Acc:MGI:1926066]
ENSMUSG00000037103	Dcaf15	-15.86	1.1959E-05	0.69	1.5431E-04	1	0	4	0	1454750_a_at	0.93	1.3249E-01	ILMN_2896042	0.82	4.84E-02	protein_coding	8	86620974	DDB1 and CUL4 associated factor 15 Gene [Source:MGI Symbol;Acc:MGI:2684420]
ENSMUSG00000038156	Spon1	-13.47	1.2217E-05	0.70	1.5743E-04	1	0	4	0	1451342_at	0.79	3.0581E-05	ILMN_2665535	0.77	5.80E-02	protein_coding	7	120909512	spondin 1, (f-spondin) extracellular matrix protein Gene [Source:MGI (curated);Acc:MGI:2385287]
ENSMUSG00000045915	Ccdc42	-20.50	1.2432E-05	2.07	1.6001E-04	1	1	4	0	N/A	N/A	N/A	N/A	N/A	N/A	protein_coding	11	68400523	coiled-coil domain containing 42 Gene [Source:MGI (curated);Acc:MGI:3045254]
ENSMUSG00000027994	Ccdc109b	-20.24	1.2516E-05	0.53	1.6088E-04	1	1	4	0	1418778_at	1.04	4.6514E-01	ILMN_1224021	0.94	1.38E-01	protein_coding	3	129617878	coiled-coil domain containing 109B Gene [Source:MGI (curated);Acc:MGI:1914065]
ENSMUSG00000044847	Lsm11	-14.97	1.2615E-05	0.69	1.6196E-04	1	0	4	0	1439578_at	0.85	1.2223E-02	ILMN_2648277	0.85	4.99E-02	protein_coding	11	45741771	U7 snRNP-specific Sm-like protein LSM11 Gene [Source:MGI (curated);Acc:MGI:1919540]
ENSMUSG00000040136	Abcc8	-15.05	1.2652E-05	0.69	1.6223E-04	1	0	4	0	1457066_at	0.78	4.6836E-03	ILMN_2645526	1.02	4.16E-01	protein_coding	7	53359893	ATP-binding cassette, sub-family C (CFTR/MRP), member 8 Gene [Source:MGI Symbol;Acc:MGI:1352629]
ENSMUSG00000021773	Comtd1	-18.60	1.2812E-05	0.62	1.6387E-04	1	0	4	0	1428635_at	0.84	2.3938E-02	ILMN_2591800	0.99	4.83E-01	protein_coding	14	22665083	catechol-O-methyltransferase domain containing 1 Gene [Source:MGI (curated);Acc:MGI:1916406]
ENSMUSG00000021774	Ube2e1	-18.11	1.2808E-05	1.54	1.6387E-04	1	0	4	0	1445933_at	1.02	4.8870E-01	ILMN_1231810	0.91	1.41E-01	protein_coding	14	19115236	ubiquitin-conjugating enzyme E2E 1, UBC4/5 homolog (yeast) Gene [Source:MGI (curated);Acc:MGI:107411]
ENSMUSG00000043448	Gjc2	-16.02	1.3298E-05	1.46	1.6988E-04	1	0	4	1	1450483_at	0.66	1.1570E-02	ILMN_2597606	0.72	5.59E-03	protein_coding	11	58989068	gap junction protein, gamma 2 Gene [Source:MGI (curated);Acc:MGI:2153060]
ENSMUSG00000022504	Ciita	-19.37	1.3381E-05	1.77	1.7052E-04	1	0	4	0	N/A	N/A	N/A	N/A	N/A	N/A	protein_coding	16	10480237	class II transactivator Gene [Source:MGI Symbol;Acc:MGI:108445]
ENSMUSG00000038167	Plekhg6	-21.82	1.3369E-05	0.34	1.7052E-04	1	1	4	0	N/A	N/A	N/A	N/A	N/A	N/A	protein_coding	6	125312678	pleckstrin homology domain containing, family G (with RhoGef domain) member 6 Gene [Source:MGI (curated);Acc:MGI:2682298]
ENSMUSG00000027655	Dhx35	-15.57	1.3697E-05	0.69	1.7432E-04	1	0	4	0	1452693_at	0.96	2.5884E-01	ILMN_2861225	0.76	4.59E-05	protein_coding	2	158620543	DEAH (Asp-Glu-Ala-His) box polypeptide 35 Gene [Source:MGI (curated);Acc:MGI:1918965]
ENSMUSG00000038020	Rapgefl1	-12.71	1.4006E-05	0.70	1.7804E-04	1	0	4	0	1444441_at	0.94	2.9604E-01	ILMN_2979257	0.69	2.62E-02	protein_coding	11	98698099	Rap guanine nucleotide exchange factor (GEF)-like 1 Gene [Source:MGI (curated);Acc:MGI:3611446]
ENSMUSG00000024130	Abca3	-13.13	1.4026E-05	0.70	1.7806E-04	1	0	4	0	1451731_at	0.83	2.2675E-05	ILMN_3150233	0.78	6.58E-04	protein_coding	17	24488895	ATP-binding cassette, sub-family A (ABC1), member 3 Gene [Source:MGI (curated);Acc:MGI:1351617]
ENSMUSG00000039194	Rlbp1	-16.61	1.4176E-05	1.46	1.7974E-04	1	0	4	0	1418310_a_at	1.10	1.5264E-01	N/A	N/A	N/A	protein_coding	7	86519755	retinaldehyde binding protein 1 Gene [Source:MGI Symbol;Acc:MGI:97930]
ENSMUSG00000050994	9130014G24Rik	-21.32	1.4409E-05	2.50	1.8203E-04	1	1	4	0	N/A	N/A	N/A	N/A	N/A	N/A	protein_coding	10	10055507	RIKEN cDNA 9130014G24 gene Gene [Source:MGI Symbol;Acc:MGI:3605549]
ENSMUSG00000045005	Fzd5	-18.97	1.4396E-05	0.61	1.8203E-04	1	0	4	0	N/A	N/A	N/A	N/A	N/A	N/A	protein_coding	1	64780987	frizzled homolog 5 (Drosophila) Gene [Source:MGI Symbol;Acc:MGI:108571]
ENSMUSG00000051557	Pusl1	-16.61	1.4381E-05	0.68	1.8203E-04	1	0	4	0	N/A	N/A	N/A	N/A	N/A	N/A	protein_coding	4	155261988	pseudouridylate synthase-like 1 Gene [Source:MGI (curated);Acc:MGI:3047787]
ENSMUSG00000031491	Chrna6	-21.89	1.4613E-05	0.38	1.8435E-04	1	1	4	0	N/A	N/A	N/A	N/A	N/A	N/A	protein_coding	8	28513686	cholinergic receptor, nicotinic, alpha polypeptide 6 Gene [Source:MGI Symbol;Acc:MGI:106213]
ENSMUSG00000027978	Prss12	-15.49	1.4629E-05	0.69	1.8435E-04	1	0	4	0	1420388_at	0.83	3.5127E-01	N/A	N/A	N/A	protein_coding	3	123149831	protease, serine, 12 neurotrypsin (motopsin) Gene [Source:MGI Symbol;Acc:MGI:1100881]
ENSMUSG00000027489	Necab3	-14.74	1.4747E-05	0.70	1.8561E-04	1	0	4	0	1431946_a_at	0.80	7.4274E-02	ILMN_2775695	0.85	1.27E-01	protein_coding	2	154370135	N-terminal EF-hand calcium binding protein 3 Gene [Source:MGI (curated);Acc:MGI:1861721]
ENSMUSG00000044231	Nhlrc1	-16.69	1.4843E-05	0.68	1.8659E-04	1	0	4	0	1435213_at	0.82	1.3583E-03	ILMN_2595091	0.81	1.96E-02	protein_coding	13	47108943	NHL repeat containing 1 Gene [Source:MGI Symbol;Acc:MGI:2145264]
ENSMUSG00000050010	Shisa3	-20.83	1.4965E-05	0.46	1.8789E-04	1	1	4	0	N/A	N/A	N/A	N/A	N/A	N/A	protein_coding	5	67999122	shisa homolog 3 (Xenopus laevis) Gene [Source:MGI (curated);Acc:MGI:3041225]
ENSMUSG00000087675	RP23-161I3.2	-19.07	1.5048E-05	0.61	1.8870E-04	1	0	4	0	N/A	N/A	N/A	N/A	N/A	N/A	processed_transcript	11	119409944	N/A
ENSMUSG00000050737	Ptges	-19.41	1.5168E-05	0.59	1.8998E-04	1	0	4	0	N/A	N/A	N/A	N/A	N/A	N/A	protein_coding	2	30744991	prostaglandin E synthase Gene [Source:MGI (curated);Acc:MGI:1927593]
ENSMUSG00000037649	H2-DMa	-16.63	1.5187E-05	0.68	1.8999E-04	1	0	4	0	1422527_at	0.80	1.3375E-03	ILMN_2866856	0.72	1.41E-04	protein_coding	17	34272594	histocompatibility 2, class II, locus DMa Gene [Source:MGI Symbol;Acc:MGI:95921]
ENSMUSG00000005804	Pldn	-15.16	1.5214E-05	0.69	1.9009E-04	1	0	4	0	1457088_at	0.25	9.4648E-11	ILMN_1243525	1.06	2.74E-01	protein_coding	2	122564239	pallidin Gene [Source:MGI (curated);Acc:MGI:1927580]
ENSMUSG00000000303	Cdh1	-19.73	1.5255E-05	0.54	1.9014E-04	1	0	4	0	N/A	N/A	N/A	ILMN_2628629	0.93	1.05E-01	protein_coding	8	109127251	cadherin 1 Gene [Source:MGI (curated);Acc:MGI:88354]
ENSMUSG00000049553	Polr1a	-14.83	1.5248E-05	1.43	1.9014E-04	1	0	4	0	1456066_a_at	1.50	1.4615E-08	ILMN_2700107	1.15	4.47E-02	protein_coding	6	71859055	polymerase (RNA) I polypeptide A Gene [Source:MGI Symbol;Acc:MGI:1096397]
ENSMUSG00000032641	Gpr19	-16.12	1.5368E-05	0.69	1.9132E-04	1	0	4	0	1421756_a_at	0.83	1.6128E-04	ILMN_1257801	0.51	1.68E-09	protein_coding	6	134819126	G protein-coupled receptor 19 Gene [Source:MGI (curated);Acc:MGI:892973]
ENSMUSG00000018819	Lsp1	-18.33	1.5638E-05	0.63	1.9444E-04	1	0	4	0	1417756_a_at	0.89	2.1586E-02	ILMN_1259400	0.80	1.58E-02	protein_coding	7	149646714	lymphocyte specific 1 Gene [Source:MGI (curated);Acc:MGI:96832]
ENSMUSG00000040866	Rshl1	-22.01	1.5751E-05	0.34	1.9561E-04	1	1	4	0	N/A	N/A	N/A	N/A	N/A	N/A	protein_coding	7	19640039	radial spoke head 6 homolog A (Chlamydomonas) Gene [Source:MGI (curated);Acc:MGI:1927643]
ENSMUSG00000068184	Ndufaf2	-17.64	1.6171E-05	1.50	2.0058E-04	1	0	4	0	1452923_at	1.06	2.4814E-01	N/A	N/A	N/A	protein_coding	13	108842785	NADH dehydrogenase (ubiquinone) 1 alpha subcomplex, assembly factor 2 Gene [Source:MGI Symbol;Acc:MGI:1922847]
ENSMUSG00000024043	Arhgap28	-20.18	1.6225E-05	0.53	2.0101E-04	1	1	4	0	1458688_at	0.95	2.2691E-01	N/A	N/A	N/A	protein_coding	17	68192053	Rho GTPase activating protein 28 Gene [Source:MGI Symbol;Acc:MGI:2147003]
ENSMUSG00000030309	Caprin2	-17.49	1.6431E-05	1.51	2.0309E-04	1	0	4	0	1427944_at	1.15	5.6784E-02	N/A	N/A	N/A	protein_coding	6	148791014	caprin family member 2 Gene [Source:MGI (curated);Acc:MGI:2448541]
ENSMUSG00000040624	Plekhg1	-15.86	1.6433E-05	1.44	2.0309E-04	1	0	4	0	1435363_at	0.98	5.3713E-01	N/A	N/A	N/A	protein_coding	10	6379238	pleckstrin homology domain containing, family G (with RhoGef domain) member 1 Gene [Source:MGI (curated);Acc:MGI:2676551]
ENSMUSG00000078129	1700007I08Rik	-18.07	1.6620E-05	0.65	2.0516E-04	1	0	4	0	N/A	N/A	N/A	N/A	N/A	N/A	protein_coding	2	154377512	RIKEN cDNA 1700007I08 gene Gene [Source:MGI Symbol;Acc:MGI:1917612]
ENSMUSG00000085084	AC125047.1	-16.88	1.6693E-05	0.67	2.0556E-04	1	0	4	0	1439684_at	0.48	5.0573E-08	N/A	N/A	N/A	processed_transcript	3	156209717	N/A
ENSMUSG00000040490	Lrfn2	-15.58	1.6683E-05	0.69	2.0556E-04	1	0	4	0	N/A	N/A	N/A	ILMN_2651081	0.79	7.77E-02	protein_coding	17	49071704	leucine rich repeat and fibronectin type III domain containing 2 Gene [Source:MGI (curated);Acc:MGI:1917780]
ENSMUSG00000051177	Plcb1	-11.37	1.6714E-05	1.41	2.0558E-04	1	0	4	0	1425782_at	1.45	6.6492E-04	ILMN_2754011	1.00	4.81E-01	protein_coding	2	134611895	phospholipase C, beta 1 Gene [Source:MGI (curated);Acc:MGI:97613]
ENSMUSG00000086171	RP23-235A15.1	-18.60	1.6833E-05	1.57	2.0680E-04	1	0	4	0	N/A	N/A	N/A	N/A	N/A	N/A	processed_transcript	2	143361212	N/A
ENSMUSG00000040093	Bmf	-18.56	1.6856E-05	1.61	2.0683E-04	1	0	4	0	N/A	N/A	N/A	N/A	N/A	N/A	protein_coding	2	118354493	BCL2 modifying factor Gene [Source:MGI (curated);Acc:MGI:2176433]
ENSMUSG00000073409	H2-Q6	-23.05	1.8325E-05	0.19	2.2459E-04	1	1	4	0	N/A	N/A	N/A	N/A	N/A	N/A	protein_coding	17	35561795	histocompatibility 2, Q region locus 8 Gene [Source:MGI Symbol;Acc:MGI:95937]
ENSMUSG00000073888	Ccl27a	-19.14	1.8442E-05	1.68	2.2559E-04	1	0	4	0	N/A	N/A	N/A	ILMN_3146018	1.10	1.57E-01	protein_coding	4	41716340	chemokine (C-C motif) ligand 27A Gene [Source:MGI (curated);Acc:MGI:1343459]
ENSMUSG00000030276	Ttll3	-18.87	1.8451E-05	1.66	2.2559E-04	1	0	4	0	1421219_at	1.15	1.6374E-01	N/A	N/A	N/A	protein_coding	6	113339254	tubulin tyrosine ligase-like family, member 3 Gene [Source:MGI (curated);Acc:MGI:2141418]
ENSMUSG00000057337	Chst3	-17.76	1.8764E-05	1.53	2.2914E-04	1	0	4	0	N/A	N/A	N/A	ILMN_2864170	1.22	6.06E-04	protein_coding	10	59644282	carbohydrate (chondroitin 6/keratan) sulfotransferase 3 Gene [Source:MGI Symbol;Acc:MGI:1858224]
ENSMUSG00000051579	Tceal8	-15.94	1.8896E-05	1.43	2.3048E-04	1	0	4	0	1418171_at	1.13	4.5471E-03	ILMN_2861493	0.98	4.78E-01	protein_coding	X	132704620	transcription elongation factor A (SII)-like 8 Gene [Source:MGI (curated);Acc:MGI:1913934]
ENSMUSG00000031775	Pllp	-15.06	1.9026E-05	1.43	2.3179E-04	1	0	4	0	1448945_at	1.15	1.8815E-01	ILMN_1249529	1.34	1.97E-03	protein_coding	8	97199344	plasma membrane proteolipid Gene [Source:MGI Symbol;Acc:MGI:1915051]
ENSMUSG00000052373	Mpp3	-14.18	1.9051E-05	0.70	2.3181E-04	1	0	4	0	1419077_at	0.71	2.0553E-05	ILMN_2698034	0.85	1.75E-02	protein_coding	11	101860966	membrane protein, palmitoylated 3 (MAGUK p55 subfamily member 3) Gene [Source:MGI (curated);Acc:MGI:1328354]
ENSMUSG00000086296	RP23-441D9.4	-22.44	1.9132E-05	0.25	2.3253E-04	1	1	4	0	N/A	N/A	N/A	N/A	N/A	N/A	processed_transcript	9	106051018	N/A
ENSMUSG00000030838	Ush1c	-22.45	1.9415E-05	0.33	2.3569E-04	1	1	4	0	N/A	N/A	N/A	ILMN_2501719	0.89	1.23E-02	protein_coding	7	53450720	Usher syndrome 1C homolog (human) Gene [Source:MGI (curated);Acc:MGI:1919338]
ENSMUSG00000034653	Ythdc2	-14.82	1.9562E-05	1.42	2.3720E-04	1	0	4	0	1437357_at	1.31	2.0963E-04	N/A	N/A	N/A	protein_coding	18	44994112	YTH domain containing 2 Gene [Source:MGI Symbol;Acc:MGI:2448561]
ENSMUSG00000044341	AC164158.1	-19.93	1.9703E-05	1.91	2.3859E-04	1	0	4	0	N/A	N/A	N/A	N/A	N/A	N/A	pseudogene	7	126883440	N/A
ENSMUSG00000041219	Arhgap11a	-18.19	1.9724E-05	1.55	2.3859E-04	1	0	4	0	1438434_at	1.11	3.2860E-02	N/A	N/A	N/A	protein_coding	2	113670173	Rho GTPase activating protein 11A Gene [Source:MGI (curated);Acc:MGI:2444300]
ENSMUSG00000043635	Adamts3	-14.01	1.9831E-05	0.70	2.3960E-04	1	0	4	0	N/A	N/A	N/A	N/A	N/A	N/A	protein_coding	5	90105946	a disintegrin-like and metallopeptidase (reprolysin type) with thrombospondin type 1 motif, 3 Gene [Source:MGI Symbol;Acc:MGI:3045353]
ENSMUSG00000049624	Slc17a5	-15.92	1.9942E-05	0.69	2.4066E-04	1	0	4	0	1429116_at	0.76	1.4167E-05	ILMN_1216788	0.77	1.18E-03	protein_coding	9	78384295	solute carrier family 17 (anion/sugar transporter), member 5 Gene [Source:MGI (curated);Acc:MGI:1924105]
ENSMUSG00000074060	Fbxw15	-21.74	2.0514E-05	2.54	2.4727E-04	1	1	4	0	N/A	N/A	N/A	N/A	N/A	N/A	protein_coding	9	109455116	F-box and WD-40 domain protein 15 Gene [Source:MGI (curated);Acc:MGI:3505701]
ENSMUSG00000041842	Fhdc1	-17.28	2.0573E-05	0.67	2.4770E-04	1	0	4	0	1439018_at	0.81	5.8638E-02	ILMN_1220688	0.62	1.28E-04	protein_coding	3	84247957	FH2 domain containing 1 Gene [Source:MGI (curated);Acc:MGI:2684972]
ENSMUSG00000044708	Kcnj10	-12.03	2.0770E-05	0.71	2.4978E-04	1	0	4	0	1419601_at	0.68	6.5499E-04	N/A	N/A	N/A	protein_coding	1	174271341	potassium inwardly-rectifying channel, subfamily J, member 10 Gene [Source:MGI Symbol;Acc:MGI:1194504]
ENSMUSG00000056220	Pla2g4a	-18.66	2.1030E-05	1.56	2.5261E-04	1	0	4	0	1448558_a_at	1.16	1.3417E-01	N/A	N/A	N/A	protein_coding	1	151676748	phospholipase A2, group IVA (cytosolic, calcium-dependent) Gene [Source:MGI (curated);Acc:MGI:1195256]
ENSMUSG00000028211	Trp53inp1	-16.21	2.1171E-05	1.44	2.5400E-04	1	0	4	0	1416927_at	1.09	1.2302E-01	ILMN_2506012	1.13	2.38E-02	protein_coding	4	11083578	transformation related protein 53 inducible nuclear protein 1 Gene [Source:MGI (curated);Acc:MGI:1926609]
ENSMUSG00000073988	Ttpa	-18.57	2.1583E-05	1.57	2.5864E-04	1	0	4	0	1427284_a_at	1.21	1.5902E-02	N/A	N/A	N/A	protein_coding	4	19935085	tocopherol (alpha) transfer protein Gene [Source:MGI (curated);Acc:MGI:1354168]
ENSMUSG00000049357	4933408B17Rik	-20.17	2.1663E-05	1.81	2.5930E-04	1	1	4	0	N/A	N/A	N/A	N/A	N/A	N/A	protein_coding	18	34739500	RIKEN cDNA 4933408B17 gene Gene [Source:MGI Symbol;Acc:MGI:3045347]
ENSMUSG00000027001	Dusp19	-16.78	2.1981E-05	1.45	2.6280E-04	1	0	4	0	1448922_at	1.20	1.3389E-02	ILMN_2738264	1.21	6.06E-04	protein_coding	2	80457202	dual specificity phosphatase 19 Gene [Source:MGI (curated);Acc:MGI:1915332]
ENSMUSG00000007682	Dio2	-13.63	2.2431E-05	1.41	2.6787E-04	1	0	4	0	1418937_at	1.34	2.8254E-03	N/A	N/A	N/A	protein_coding	12	91962994	deiodinase, iodothyronine, type II Gene [Source:MGI Symbol;Acc:MGI:1338833]
ENSMUSG00000048827	Pkd1l3	-19.31	2.2482E-05	0.60	2.6816E-04	1	0	4	0	N/A	N/A	N/A	N/A	N/A	N/A	protein_coding	8	112138417	polycystic kidney disease 1 like 3 Gene [Source:MGI Symbol;Acc:MGI:2664670]
ENSMUSG00000028883	Sema3a	-15.28	2.2604E-05	1.42	2.6899E-04	1	0	4	0	1449865_at	1.30	3.5920E-03	ILMN_2684289	1.22	4.28E-03	protein_coding	5	13396784	sema domain, immunoglobulin domain (Ig), short basic domain, secreted, (semaphorin) 3A Gene [Source:MGI (curated);Acc:MGI:107558]
ENSMUSG00000069763	Tmem100	-17.22	2.2597E-05	1.48	2.6899E-04	1	0	4	0	1449533_at	1.40	3.0709E-05	ILMN_1224014	1.00	4.85E-01	protein_coding	11	89891662	transmembrane protein 100 Gene [Source:MGI (curated);Acc:MGI:1915138]
ENSMUSG00000002393	Nr2f6	-16.83	2.2654E-05	0.68	2.6927E-04	1	0	4	0	1460648_at	0.92	2.6357E-02	ILMN_1215135	0.94	1.95E-01	protein_coding	8	73898022	nuclear receptor subfamily 2, group F, member 6 Gene [Source:MGI (curated);Acc:MGI:1352453]
ENSMUSG00000021998	Lcp1	-18.39	2.2813E-05	1.56	2.7085E-04	1	0	4	0	N/A	N/A	N/A	ILMN_1216871	0.96	3.27E-01	protein_coding	14	75530908	lymphocyte cytosolic protein 1 Gene [Source:MGI (curated);Acc:MGI:104808]
ENSMUSG00000060675	Pla2g16	-15.77	2.3195E-05	1.43	2.7507E-04	1	0	4	0	1451611_at	1.42	4.9790E-03	N/A	N/A	N/A	protein_coding	19	7631949	phospholipase A2, group XVI Gene [Source:MGI (curated);Acc:MGI:2179715]
ENSMUSG00000028402	Mpdz	-14.06	2.3334E-05	1.41	2.7617E-04	1	0	4	0	1418664_at	1.36	7.6477E-06	ILMN_2682190	0.91	7.96E-02	protein_coding	4	80924404	multiple PDZ domain protein Gene [Source:MGI (curated);Acc:MGI:1343489]
ENSMUSG00000086076	RP23-115O3.5	-21.44	2.3342E-05	0.37	2.7617E-04	1	1	4	0	N/A	N/A	N/A	N/A	N/A	N/A	pseudogene	17	35317480	N/A
ENSMUSG00000054667	Irs4	-19.59	2.3434E-05	0.59	2.7694E-04	1	0	4	0	1441429_at	1.14	4.3633E-01	N/A	N/A	N/A	protein_coding	X	138145541	insulin receptor substrate 4 Gene [Source:MGI (curated);Acc:MGI:1338009]
ENSMUSG00000035868	3110052M02Rik	-19.33	2.3579E-05	0.59	2.7833E-04	1	0	4	0	1440992_at	0.54	3.8725E-08	N/A	N/A	N/A	protein_coding	17	21787591	RIKEN cDNA 3110052M02 gene Gene [Source:MGI Symbol;Acc:MGI:1920479]
ENSMUSG00000071342	Gm889	-20.56	2.3614E-05	0.47	2.7843E-04	1	1	4	0	N/A	N/A	N/A	N/A	N/A	N/A	protein_coding	12	40902973	predicted gene 889 Gene [Source:MGI Symbol;Acc:MGI:2685735]
ENSMUSG00000029534	St7	-16.01	2.3787E-05	0.69	2.8014E-04	1	0	4	0	1418967_a_at	0.78	1.0972E-04	ILMN_2729574	0.86	9.71E-02	protein_coding	6	17642933	suppression of tumorigenicity 7 Gene [Source:MGI (curated);Acc:MGI:1927450]
ENSMUSG00000026003	Acadl	-15.66	2.4020E-05	1.42	2.8257E-04	1	0	4	0	1448987_at	1.06	2.6402E-01	ILMN_2783519	0.92	8.64E-02	protein_coding	1	66877413	acyl-Coenzyme A dehydrogenase, long-chain Gene [Source:MGI (curated);Acc:MGI:87866]
ENSMUSG00000082860	RP23-423L9.3	-19.27	2.4411E-05	0.59	2.8683E-04	1	0	4	0	N/A	N/A	N/A	N/A	N/A	N/A	pseudogene	4	147943165	N/A
ENSMUSG00000020793	Galr2	-20.36	2.4561E-05	1.94	2.8826E-04	1	1	4	0	N/A	N/A	N/A	N/A	N/A	N/A	protein_coding	11	116142253	galanin receptor 2 Gene [Source:MGI (curated);Acc:MGI:1337018]
ENSMUSG00000022978	2610039C10Rik	-18.59	2.5075E-05	1.57	2.9397E-04	1	0	4	0	1428483_a_at	1.41	1.2476E-05	ILMN_2913326	1.24	6.61E-03	protein_coding	16	90719557	RIKEN cDNA 2610039C10 gene Gene [Source:MGI Symbol;Acc:MGI:1913828]
ENSMUSG00000024906	Mus81	-16.05	2.5515E-05	0.69	2.9878E-04	1	0	4	0	1431885_a_at	0.88	5.1781E-02	ILMN_2651462	0.90	1.53E-02	protein_coding	19	5482345	MUS81 endonuclease homolog (yeast) Gene [Source:MGI (curated);Acc:MGI:1918961]
ENSMUSG00000041596	Vmn1r90	-21.41	2.5648E-05	0.41	3.0000E-04	1	1	4	0	N/A	N/A	N/A	N/A	N/A	N/A	protein_coding	7	15146518	vomeronasal 1 receptor 90 Gene [Source:MGI Symbol;Acc:MGI:3612342]
ENSMUSG00000045657	Pcdhb10	-17.76	2.5729E-05	0.66	3.0060E-04	1	0	4	0	1422729_at	0.89	1.5620E-02	ILMN_1213750	0.79	3.65E-03	protein_coding	18	37571328	protocadherin beta 10 Gene [Source:MGI Symbol;Acc:MGI:2136745]
ENSMUSG00000005161	Prdx2	-16.86	2.5902E-05	1.47	3.0228E-04	1	0	1	1	1430979_a_at	4.35	1.3636E-16	ILMN_2773554	0.69	9.94E-05	protein_coding	8	87493486	peroxiredoxin 2 Gene [Source:MGI (curated);Acc:MGI:109486]
ENSMUSG00000030942	Thumpd1	-14.82	2.5960E-05	1.42	3.0261E-04	1	0	4	1	1436007_a_at	0.82	3.0195E-04	ILMN_2722488	9.34	5.22E-20	protein_coding	7	126858610	THUMP domain containing 1 Gene [Source:MGI Symbol;Acc:MGI:2444479]
ENSMUSG00000038844	Kif16b	-16.26	2.6261E-05	1.44	3.0577E-04	1	0	4	0	1429062_at	1.13	6.6959E-03	N/A	N/A	N/A	protein_coding	2	142443210	kinesin family member 16B Gene [Source:MGI (curated);Acc:MGI:1098240]
ENSMUSG00000022064	Pibf1	-17.11	2.6508E-05	1.46	3.0830E-04	1	0	4	0	1431618_a_at	1.06	1.6395E-01	N/A	N/A	N/A	protein_coding	14	99498652	progesterone immunomodulatory binding factor 1 Gene [Source:MGI Symbol;Acc:MGI:1261910]
ENSMUSG00000027868	Tbx15	-20.09	2.6659E-05	0.54	3.0970E-04	1	1	4	0	N/A	N/A	N/A	N/A	N/A	N/A	protein_coding	3	99044304	T-box 15 Gene [Source:MGI (curated);Acc:MGI:1277234]
ENSMUSG00000087118	AC129082.1	-20.84	2.7379E-05	0.50	3.1734E-04	1	1	4	0	1455601_at	0.92	2.6284E-02	N/A	N/A	N/A	lincRNA	8	36645626	N/A
ENSMUSG00000078815	Cacng6	-21.96	2.7402E-05	0.35	3.1734E-04	1	1	4	0	N/A	N/A	N/A	N/A	N/A	N/A	protein_coding	7	3425423	calcium channel, voltage-dependent, gamma subunit 6 Gene [Source:MGI Symbol;Acc:MGI:1859168]
ENSMUSG00000074160	Vmn2r57	-22.74	2.7409E-05	3.54	3.1734E-04	1	1	4	0	N/A	N/A	N/A	N/A	N/A	N/A	protein_coding	7	48654748	vomeronasal 2, receptor 57 Gene [Source:MGI Symbol;Acc:MGI:3703084]
ENSMUSG00000088277	AC137844.1	-20.88	2.7642E-05	2.16	3.1967E-04	1	1	4	0	N/A	N/A	N/A	N/A	N/A	N/A	miRNA	3	5860543	N/A
ENSMUSG00000041498	Kif14	-20.93	2.7767E-05	2.16	3.2076E-04	1	1	4	0	N/A	N/A	N/A	N/A	N/A	N/A	protein_coding	1	138362948	kinesin family member 14 Gene [Source:MGI Symbol;Acc:MGI:1098226]
ENSMUSG00000025420	Katnal2	-17.83	2.7871E-05	1.51	3.2160E-04	1	0	4	0	1429663_at	1.20	2.9585E-03	N/A	N/A	N/A	protein_coding	18	77215887	katanin p60 subunit A-like 2 Gene [Source:MGI (curated);Acc:MGI:1924234]
ENSMUSG00000031344	Gabrq	-18.12	2.8542E-05	0.66	3.2897E-04	1	0	4	0	N/A	N/A	N/A	N/A	N/A	N/A	protein_coding	X	70070517	gamma-aminobutyric acid (GABA) A receptor, subunit theta Gene [Source:MGI (curated);Acc:MGI:1888498]
ENSMUSG00000045876	Pcdhb8	-18.86	2.8794E-05	0.61	3.3150E-04	1	0	4	0	N/A	N/A	N/A	ILMN_2648921	0.90	3.13E-03	protein_coding	18	37514925	protocadherin beta 8 Gene [Source:MGI Symbol;Acc:MGI:2136742]
ENSMUSG00000021185	9030617O03Rik	-17.23	2.9344E-05	1.48	3.3745E-04	1	0	4	0	1424226_at	1.30	2.1471E-05	N/A	N/A	N/A	protein_coding	12	102017267	RIKEN cDNA 9030617O03 gene Gene [Source:MGI Symbol;Acc:MGI:2444813]
ENSMUSG00000050138	Kcnk12	-16.72	3.0384E-05	0.69	3.4903E-04	1	0	4	0	N/A	N/A	N/A	N/A	N/A	N/A	protein_coding	17	88145177	potassium channel, subfamily K, member 12 Gene [Source:MGI Symbol;Acc:MGI:2684043]
ENSMUSG00000039195	1110008P14Rik	-17.18	3.0497E-05	0.68	3.4993E-04	1	0	4	0	1423947_at	0.84	9.2218E-02	ILMN_1225594	0.86	1.77E-01	protein_coding	2	32232617	RIKEN cDNA 1110008P14 gene Gene [Source:MGI Symbol;Acc:MGI:1920987]
ENSMUSG00000046805	Mpeg1	-15.90	3.0628E-05	1.43	3.5104E-04	1	0	4	0	N/A	N/A	N/A	N/A	N/A	N/A	protein_coding	19	12535546	macrophage expressed gene 1 Gene [Source:MGI Symbol;Acc:MGI:1333743]
ENSMUSG00000038086	Hspb2	-21.43	3.1218E-05	0.42	3.5740E-04	1	1	4	0	N/A	N/A	N/A	N/A	N/A	N/A	protein_coding	9	50559183	heat shock protein 2 Gene [Source:MGI Symbol;Acc:MGI:1916503]
ENSMUSG00000056895	Hist3h2ba	-18.60	3.1265E-05	0.63	3.5754E-04	1	0	4	0	1449482_at	1.10	1.5450E-01	N/A	N/A	N/A	protein_coding	11	58762413	histone cluster 3, H2ba Gene [Source:MGI (curated);Acc:MGI:1925553]
ENSMUSG00000063457	Rps15	-16.04	3.1434E-05	0.70	3.5908E-04	1	0	4	0	N/A	N/A	N/A	N/A	N/A	N/A	protein_coding	10	79755198	ribosomal protein S15 Gene [Source:MGI (curated);Acc:MGI:98117]
ENSMUSG00000039234	Sec24d	-17.18	3.1705E-05	1.47	3.6177E-04	1	0	4	0	1426972_at	1.44	1.1408E-07	N/A	N/A	N/A	protein_coding	3	122970414	Sec24 related gene family, member D (S. cerevisiae) Gene [Source:MGI Symbol;Acc:MGI:1916858]
ENSMUSG00000070891	Gm12689	-21.88	3.1841E-05	2.85	3.6292E-04	1	1	4	0	N/A	N/A	N/A	N/A	N/A	N/A	protein_coding	4	98962591	predicted gene 12689 Gene [Source:MGI Symbol;Acc:MGI:3650433]
ENSMUSG00000034566	Atp5h	-17.62	3.2600E-05	1.49	3.7115E-04	1	0	4	0	N/A	N/A	N/A	N/A	N/A	N/A	protein_coding	11	115277003	ATP synthase, H+ transporting, mitochondrial F0 complex, subunit d Gene [Source:MGI (curated);Acc:MGI:1918929]
ENSMUSG00000052301	Doc2a	-16.36	3.2721E-05	0.70	3.7212E-04	1	0	4	0	N/A	N/A	N/A	ILMN_2741828	1.05	3.17E-01	protein_coding	7	133990930	double C2, alpha Gene [Source:MGI (curated);Acc:MGI:109446]
ENSMUSG00000045733	Sprn	-18.28	3.3398E-05	0.65	3.7940E-04	1	0	4	0	1459019_at	0.87	1.7765E-01	ILMN_1254656	0.99	4.34E-01	protein_coding	7	147336527	shadow of prion protein Gene [Source:MGI (curated);Acc:MGI:3582583]
ENSMUSG00000052387	Trpm3	-14.73	3.3607E-05	1.41	3.8135E-04	1	0	4	0	1456633_at	1.48	1.5364E-02	ILMN_2427909	0.93	4.92E-02	protein_coding	19	22213609	transient receptor potential cation channel, subfamily M, member 3 Gene [Source:MGI Symbol;Acc:MGI:2443101]
ENSMUSG00000036898	Zfp157	-16.10	3.4236E-05	1.43	3.8805E-04	1	0	4	1	1452945_at	0.79	6.6784E-05	ILMN_2840247	1.14	1.30E-02	protein_coding	5	138882696	zinc finger protein 157 Gene [Source:MGI (curated);Acc:MGI:1919404]
ENSMUSG00000074517	Gm10710	-21.56	3.4590E-05	0.39	3.9096E-04	1	1	4	0	N/A	N/A	N/A	N/A	N/A	N/A	protein_coding	3	82931484	predicted gene 10710 Gene [Source:MGI Symbol;Acc:MGI:3642896]
ENSMUSG00000055945	Prr18	-14.21	3.4592E-05	1.41	3.9096E-04	1	0	4	0	1435642_at	2.36	1.0688E-07	ILMN_2728682	1.28	7.14E-04	protein_coding	17	8533271	proline rich region 18 Gene [Source:MGI Symbol;Acc:MGI:2443403]
ENSMUSG00000030616	Sytl2	-14.60	3.4607E-05	1.41	3.9096E-04	1	0	4	0	1421594_a_at	1.13	3.2590E-02	ILMN_3127335	1.17	1.00E-01	protein_coding	7	97497209	synaptotagmin-like 2 Gene [Source:MGI Symbol;Acc:MGI:1933366]
ENSMUSG00000031860	Pbx4	-17.31	3.4686E-05	0.68	3.9143E-04	1	0	4	0	N/A	N/A	N/A	N/A	N/A	N/A	protein_coding	8	72356523	pre-B-cell leukemia homeobox 4 Gene [Source:MGI (curated);Acc:MGI:1931321]
ENSMUSG00000053093	Myh7	-16.74	3.5564E-05	0.69	4.0089E-04	1	0	4	0	1448553_at	0.66	7.7927E-05	N/A	N/A	N/A	protein_coding	14	55589525	myosin, heavy polypeptide 7, cardiac muscle, beta Gene [Source:MGI (curated);Acc:MGI:2155600]
ENSMUSG00000011884	Gltp	-15.37	3.5656E-05	1.41	4.0148E-04	1	0	4	0	N/A	N/A	N/A	ILMN_2971816	1.09	2.54E-01	protein_coding	5	115119412	glycolipid transfer protein Gene [Source:MGI (curated);Acc:MGI:1929253]
ENSMUSG00000027004	Frzb	-15.84	3.5758E-05	0.70	4.0219E-04	1	0	4	0	1448424_at	0.75	1.7779E-01	N/A	N/A	N/A	protein_coding	2	80252127	frizzled-related protein Gene [Source:MGI (curated);Acc:MGI:892032]
ENSMUSG00000038352	Arl5c	-18.73	3.5846E-05	0.61	4.0274E-04	1	0	4	0	N/A	N/A	N/A	N/A	N/A	N/A	protein_coding	11	97850892	ADP-ribosylation factor-like 5C Gene [Source:MGI (curated);Acc:MGI:3028577]
ENSMUSG00000022769	Sdf2l1	-16.68	3.6372E-05	1.44	4.0821E-04	1	0	4	0	1418206_at	1.07	2.3315E-01	N/A	N/A	N/A	protein_coding	16	17130231	stromal cell-derived factor 2-like 1 Gene [Source:MGI (curated);Acc:MGI:2149842]
ENSMUSG00000046372	AC109210.1	-18.25	3.6597E-05	0.64	4.1028E-04	1	0	4	0	N/A	N/A	N/A	N/A	N/A	N/A	pseudogene	7	46701200	N/A
ENSMUSG00000026113	Inpp4a	-11.93	3.7264E-05	0.72	4.1731E-04	1	0	4	0	1436616_at	0.30	1.2527E-10	ILMN_2646260	0.74	1.13E-02	protein_coding	1	37356710	inositol polyphosphate-4-phosphatase, type I Gene [Source:MGI (curated);Acc:MGI:1931123]
ENSMUSG00000028268	Gbp3	-18.55	3.7347E-05	1.56	4.1778E-04	1	0	4	0	1418392_a_at	1.34	1.6343E-02	ILMN_1244513	1.15	5.25E-02	protein_coding	3	142223016	guanylate binding protein 3 Gene [Source:MGI (curated);Acc:MGI:1926263]
ENSMUSG00000073543	AC140336.1	-16.37	3.7938E-05	1.43	4.2393E-04	1	0	4	0	1418816_at	1.22	4.7960E-04	N/A	N/A	N/A	pseudogene	18	67365076	chromatin modifying protein 1B (Chmp1b), mRNA [Source:RefSeq DNA;Acc:NM_024190]
ENSMUSG00000055926	Gm14137	-18.18	3.8063E-05	0.65	4.2486E-04	1	0	4	0	N/A	N/A	N/A	N/A	N/A	N/A	protein_coding	2	119000245	predicted gene 14137 Gene [Source:MGI Symbol;Acc:MGI:3651144]
ENSMUSG00000024526	Cidea	-19.93	3.8675E-05	0.56	4.3076E-04	1	0	4	0	1417956_at	0.77	2.2391E-03	N/A	N/A	N/A	protein_coding	18	67503253	cell death-inducing DNA fragmentation factor, alpha subunit-like effector A Gene [Source:MGI Symbol;Acc:MGI:1270845]
ENSMUSG00000037366	Pafah2	-17.39	3.8646E-05	0.68	4.3076E-04	1	0	4	0	1448489_at	0.92	1.1925E-01	N/A	N/A	N/A	protein_coding	4	133952235	platelet-activating factor acetylhydrolase 2 Gene [Source:MGI (curated);Acc:MGI:2140321]
ENSMUSG00000028963	Uts2	-21.97	3.8798E-05	2.55	4.3166E-04	1	1	4	0	N/A	N/A	N/A	N/A	N/A	N/A	protein_coding	4	150371206	urotensin 2 Gene [Source:MGI (curated);Acc:MGI:1346329]
ENSMUSG00000005268	Prlr	-17.91	3.9304E-05	1.53	4.3681E-04	1	0	4	0	1441102_at	0.61	1.7795E-01	ILMN_2617005	0.94	3.60E-01	protein_coding	15	10106993	prolactin receptor Gene [Source:MGI (curated);Acc:MGI:97763]
ENSMUSG00000006143	2310043J07Rik	-24.40	3.9699E-05	0.10	4.4072E-04	1	1	4	0	N/A	N/A	N/A	N/A	N/A	N/A	protein_coding	5	136530362	RIKEN cDNA 2310043J07 gene Gene [Source:MGI Symbol;Acc:MGI:1916915]
ENSMUSG00000033863	Klf9	-12.96	4.0082E-05	1.39	4.4450E-04	1	0	4	0	1436763_a_at	1.65	2.5324E-06	ILMN_1254031	1.20	8.36E-02	protein_coding	19	23215716	Kruppel-like factor 9 Gene [Source:MGI Symbol;Acc:MGI:1333856]
ENSMUSG00000045106	Ccdc73	-16.97	4.0325E-05	1.46	4.4622E-04	1	0	4	0	N/A	N/A	N/A	N/A	N/A	N/A	protein_coding	2	104707962	coiled-coil domain containing 73 Gene [Source:MGI (curated);Acc:MGI:3606488]
ENSMUSG00000039835	Nhsl1	-15.14	4.0308E-05	0.71	4.4622E-04	1	0	4	0	1426934_at	0.76	2.2260E-04	ILMN_2744492	0.72	5.53E-04	protein_coding	10	18110128	NHS-like 1 Gene [Source:MGI (curated);Acc:MGI:106390]
ENSMUSG00000024993	Fam45a	-15.48	4.1746E-05	0.71	4.6146E-04	1	0	4	0	1431337_a_at	0.67	4.3243E-08	ILMN_2637624	0.67	5.57E-05	protein_coding	19	60887488	family with sequence similarity 45, member A Gene [Source:MGI (curated);Acc:MGI:1915144]
ENSMUSG00000079511	Ccdc142	-18.71	4.1946E-05	0.64	4.6311E-04	1	0	4	0	1451178_at	0.96	3.0920E-01	ILMN_2767187	0.81	1.10E-02	protein_coding	6	83051611	coiled-coil domain containing 142 Gene [Source:MGI (curated);Acc:MGI:3045292]
ENSMUSG00000042115	Klhdc8a	-16.11	4.1986E-05	0.70	4.6311E-04	1	0	4	0	1424885_at	0.88	1.4442E-01	N/A	N/A	N/A	protein_coding	1	134195203	kelch domain containing 8A Gene [Source:MGI Symbol;Acc:MGI:2442630]
ENSMUSG00000030621	Me3	-13.73	4.2249E-05	0.71	4.6493E-04	1	0	4	0	1429071_at	0.59	1.0272E-05	ILMN_1236334	0.78	5.76E-03	protein_coding	7	96780902	malic enzyme 3, NADP(+)-dependent, mitochondrial Gene [Source:MGI (curated);Acc:MGI:1916679]
ENSMUSG00000040767	Snrnp25	-17.03	4.2236E-05	0.69	4.6493E-04	1	0	4	0	1428004_at	0.78	1.6456E-05	ILMN_2990229	0.72	6.58E-03	protein_coding	11	32105415	small nuclear ribonucleoprotein 25 (U11/U12) Gene [Source:MGI (curated);Acc:MGI:1925622]
ENSMUSG00000036459	Wtip	-17.85	4.2288E-05	0.67	4.6493E-04	1	0	4	0	1433651_at	0.74	3.5310E-04	ILMN_2424268	0.75	1.19E-03	protein_coding	7	34894562	WT1-interacting protein Gene [Source:MGI (curated);Acc:MGI:2141920]
ENSMUSG00000017002	Slpi	-23.54	4.2892E-05	0.19	4.7107E-04	1	1	4	0	N/A	N/A	N/A	N/A	N/A	N/A	protein_coding	2	164179806	secretory leukocyte peptidase inhibitor Gene [Source:MGI (curated);Acc:MGI:109297]
ENSMUSG00000061062	AC163648.2	-20.86	4.3043E-05	2.06	4.7223E-04	1	1	4	0	N/A	N/A	N/A	ILMN_2733514	1.15	4.44E-02	protein_coding	17	78890904	MCG128529Putative uncharacterized protein ENSMUSP00000078339 ; [Source:UniProtKB/TrEMBL;Acc:D3YYI8]
ENSMUSG00000028843	Sh3bgrl3	-15.35	4.3122E-05	0.71	4.7259E-04	1	0	4	0	1416528_at	0.86	8.9578E-03	ILMN_2625351	0.92	2.52E-01	protein_coding	4	133683321	SH3 domain binding glutamic acid-rich protein-like 3 Gene [Source:MGI (curated);Acc:MGI:1920973]
ENSMUSG00000077714	SNORD17	-23.05	4.3461E-05	3.85	4.7579E-04	1	1	4	0	N/A	N/A	N/A	N/A	N/A	N/A	snoRNA	2	144091715	Small nucleolar RNA SNORD17 [Source:RFAM;Acc:RF00567]
ENSMUSG00000002055	Spag5	-16.97	4.3969E-05	0.69	4.8084E-04	1	0	4	0	N/A	N/A	N/A	ILMN_2744217	0.79	4.18E-03	protein_coding	11	78115031	sperm associated antigen 5 Gene [Source:MGI (curated);Acc:MGI:1927470]
ENSMUSG00000038217	Tlcd2	-22.26	4.4126E-05	0.37	4.8204E-04	1	1	4	0	1432282_a_at	0.85	6.9599E-03	ILMN_1249828	0.93	1.62E-01	protein_coding	11	75275217	TLC domain containing 2 Gene [Source:MGI (curated);Acc:MGI:1917141]
ENSMUSG00000036480	AC102611.2	-20.89	4.4597E-05	0.48	4.8667E-04	1	1	4	0	N/A	N/A	N/A	N/A	N/A	N/A	processed_transcript	1	89083240	N/A
ENSMUSG00000028310	Ppp3r2	-22.09	4.5113E-05	0.34	4.9178E-04	1	1	4	0	N/A	N/A	N/A	N/A	N/A	N/A	protein_coding	4	49691619	protein phosphatase 3, regulatory subunit B, alpha isoform (calcineurin B, type II) Gene [Source:MGI (curated);Acc:MGI:107171]
ENSMUSG00000083834	RP23-107J3.1	-17.79	4.5340E-05	1.47	4.9373E-04	1	0	4	0	N/A	N/A	N/A	N/A	N/A	N/A	pseudogene	4	58496124	N/A
ENSMUSG00000006369	Fbln1	-17.41	4.5512E-05	0.68	4.9508E-04	1	0	4	0	N/A	N/A	N/A	N/A	N/A	N/A	protein_coding	15	85036379	fibulin 1 Gene [Source:MGI (curated);Acc:MGI:95487]
ENSMUSG00000050074	Spink8	-20.19	4.5926E-05	0.54	4.9906E-04	1	1	4	0	1435999_at	0.58	1.4697E-06	ILMN_1220865	0.66	2.43E-05	protein_coding	9	109714794	serine peptidase inhibitor, Kazal type 8 Gene [Source:MGI (curated);Acc:MGI:1925959]
ENSMUSG00000000766	Oprm1	-17.14	4.6024E-05	0.69	4.9959E-04	1	0	4	0	1451709_at	0.92	2.4358E-01	N/A	N/A	N/A	protein_coding	10	3308343	opioid receptor, mu 1 Gene [Source:MGI (curated);Acc:MGI:97441]
ENSMUSG00000059852	Kcng2	-19.53	4.7211E-05	0.61	5.1193E-04	1	0	4	0	N/A	N/A	N/A	N/A	N/A	N/A	protein_coding	18	80492368	potassium voltage-gated channel, subfamily G, member 2 Gene [Source:MGI Symbol;Acc:MGI:3694646]
ENSMUSG00000002308	Cd320	-16.48	4.7296E-05	0.70	5.1231E-04	1	0	4	0	1417100_at	0.86	1.0255E-03	ILMN_1235750	0.86	6.05E-02	protein_coding	17	33980036	CD320 antigen Gene [Source:MGI Symbol;Acc:MGI:1860083]
ENSMUSG00000057751	Megf6	-18.30	4.7464E-05	1.56	5.1305E-04	1	0	4	0	N/A	N/A	N/A	N/A	N/A	N/A	protein_coding	4	153544839	multiple EGF-like-domains 6 Gene [Source:MGI (curated);Acc:MGI:1919351]
ENSMUSG00000052609	Plekhg3	-15.80	4.7435E-05	1.42	5.1305E-04	1	0	4	0	1434680_at	1.04	3.9345E-01	ILMN_2783500	1.06	8.85E-02	protein_coding	12	77634569	pleckstrin homology domain containing, family G (with RhoGef domain) member 3 Gene [Source:MGI Symbol;Acc:MGI:2388284]
ENSMUSG00000022339	Ebag9	-16.37	4.7866E-05	1.42	5.1685E-04	1	0	4	0	1422669_at	1.22	4.8103E-04	ILMN_1250359	1.16	6.00E-02	protein_coding	15	44450859	estrogen receptor-binding fragment-associated gene 9 Gene [Source:MGI Symbol;Acc:MGI:1859920]
ENSMUSG00000035696	Rnf38	-14.31	4.8173E-05	1.40	5.1961E-04	1	0	4	0	1428101_at	1.39	2.0011E-05	ILMN_2676434	1.02	2.90E-01	protein_coding	4	44139082	ring finger protein 38 Gene [Source:MGI (curated);Acc:MGI:1920719]
ENSMUSG00000036570	Fxyd1	-17.65	4.8780E-05	1.49	5.2561E-04	1	0	4	0	1421374_a_at	0.96	4.8626E-01	N/A	N/A	N/A	protein_coding	7	31836699	FXYD domain-containing ion transport regulator 1 Gene [Source:MGI Symbol;Acc:MGI:1889273]
ENSMUSG00000040061	Plcb2	-17.75	4.8843E-05	1.49	5.2573E-04	1	0	4	0	N/A	N/A	N/A	N/A	N/A	N/A	protein_coding	2	118533253	phospholipase C, beta 2 Gene [Source:MGI (curated);Acc:MGI:107465]
ENSMUSG00000051146	Camk2n2	-14.59	4.9408E-05	0.71	5.3126E-04	1	0	4	0	1429204_at	0.94	3.2738E-01	N/A	N/A	N/A	protein_coding	16	20619288	calcium/calmodulin-dependent protein kinase II inhibitor 2 Gene [Source:MGI (curated);Acc:MGI:1920297]
ENSMUSG00000082253	RP23-135I10.5	-19.82	4.9745E-05	1.72	5.3433E-04	1	0	4	0	N/A	N/A	N/A	N/A	N/A	N/A	pseudogene	X	53408705	N/A
ENSMUSG00000022577	Ly6h	-13.54	4.9816E-05	0.72	5.3453E-04	1	0	4	0	1422625_at	0.96	3.1150E-01	ILMN_1241465	0.79	3.90E-02	protein_coding	15	75381698	lymphocyte antigen 6 complex, locus H Gene [Source:MGI (curated);Acc:MGI:1346030]
ENSMUSG00000029016	Clcn6	-12.91	5.0618E-05	0.72	5.4200E-04	1	0	4	0	1455440_at	0.81	1.5059E-05	ILMN_2668171	0.91	1.35E-01	protein_coding	4	147378368	chloride channel 6 Gene [Source:MGI (curated);Acc:MGI:1347049]
ENSMUSG00000048222	Mfap1b	-19.23	5.0600E-05	0.61	5.4200E-04	1	0	4	0	N/A	N/A	N/A	ILMN_2802103	1.03	4.15E-01	protein_coding	2	121285971	microfibrillar-associated protein 1B Gene [Source:MGI (curated);Acc:MGI:3694697]
ENSMUSG00000025731	0610011F06Rik	-17.25	5.0707E-05	0.69	5.4239E-04	1	0	4	0	1431126_a_at	0.89	3.3479E-02	N/A	N/A	N/A	protein_coding	17	26012460	RIKEN cDNA 0610011F06 gene Gene [Source:MGI Symbol;Acc:MGI:1915597]
ENSMUSG00000025089	Gfra1	-16.02	5.0994E-05	1.42	5.4489E-04	1	0	4	0	1439015_at	1.76	6.7702E-11	N/A	N/A	N/A	protein_coding	19	58310094	glial cell line derived neurotrophic factor family receptor alpha 1 Gene [Source:MGI (curated);Acc:MGI:1100842]
ENSMUSG00000014852	Adamts13	-20.91	5.1180E-05	0.49	5.4631E-04	1	1	4	0	N/A	N/A	N/A	N/A	N/A	N/A	protein_coding	2	26828936	a disintegrin-like and metallopeptidase (reprolysin type) with thrombospondin type 1 motif, 13 Gene [Source:MGI (curated);Acc:MGI:2685556]
ENSMUSG00000062995	Ica1	-14.92	5.3926E-05	1.40	5.7484E-04	1	0	4	0	1417901_a_at	1.34	2.2960E-06	ILMN_1245768	1.33	4.07E-03	protein_coding	6	8580527	islet cell autoantigen 1 Gene [Source:MGI (curated);Acc:MGI:96391]
ENSMUSG00000022106	Rcbtb2	-16.42	5.3966E-05	1.42	5.7484E-04	1	0	4	0	1416390_at	1.35	2.2139E-05	ILMN_2812084	1.22	9.64E-03	protein_coding	14	73551340	regulator of chromosome condensation (RCC1) and BTB (POZ) domain containing protein 2 Gene [Source:MGI Symbol;Acc:MGI:1917200]
ENSMUSG00000017897	Eya2	-19.67	5.4077E-05	0.58	5.7543E-04	1	0	4	0	N/A	N/A	N/A	N/A	N/A	N/A	protein_coding	2	165420532	eyes absent 2 homolog (Drosophila) Gene [Source:MGI (curated);Acc:MGI:109341]
ENSMUSG00000039620	6430573F11Rik	-16.40	5.4847E-05	1.42	5.8302E-04	1	0	4	0	1456096_at	1.24	5.7461E-04	ILMN_2893471	1.19	6.47E-02	protein_coding	8	37520602	RIKEN cDNA 6430573F11 gene Gene [Source:MGI Symbol;Acc:MGI:2442328]
ENSMUSG00000029413	Naaa	-16.06	5.5227E-05	1.41	5.8646E-04	1	0	4	0	1452067_at	1.23	1.4452E-04	N/A	N/A	N/A	protein_coding	5	92686686	N-acylethanolamine acid amidase Gene [Source:MGI (curated);Acc:MGI:1914361]
ENSMUSG00000033033	Calhm2	-17.75	5.5489E-05	0.68	5.8863E-04	1	0	4	0	N/A	N/A	N/A	N/A	N/A	N/A	protein_coding	19	47179843	calcium homeostasis modulator 2 Gene [Source:MGI (curated);Acc:MGI:1919941]
ENSMUSG00000058761	Rnf169	-13.97	5.5685E-05	1.39	5.9009E-04	1	0	4	0	1434208_at	3.21	3.8538E-08	N/A	N/A	N/A	protein_coding	7	107068767	ring finger protein 169 Gene [Source:MGI Symbol;Acc:MGI:1920257]
ENSMUSG00000054426	A930005H10Rik	-19.10	5.5873E-05	0.63	5.9131E-04	1	0	4	0	1441263_a_at	0.84	1.3525E-04	N/A	N/A	N/A	protein_coding	3	115584499	RIKEN cDNA A930005H10 gene Gene [Source:MGI Symbol;Acc:MGI:1915411]
ENSMUSG00000060284	Sp7	-19.73	5.5915E-05	1.77	5.9131E-04	1	0	4	0	1418425_at	1.01	5.1043E-01	ILMN_2733114	1.24	4.13E-03	protein_coding	15	102187040	Sp7 transcription factor 7 Gene [Source:MGI Symbol;Acc:MGI:2153568]
ENSMUSG00000029838	Ptn	-12.88	5.6118E-05	1.39	5.9285E-04	1	0	4	0	1416211_a_at	1.24	2.4481E-04	ILMN_2638114	1.15	1.38E-01	protein_coding	6	36665663	pleiotrophin Gene [Source:MGI Symbol;Acc:MGI:97804]
ENSMUSG00000026628	Atf3	-20.18	5.6373E-05	1.83	5.9431E-04	1	1	4	0	N/A	N/A	N/A	N/A	N/A	N/A	protein_coding	1	192994175	activating transcription factor 3 Gene [Source:MGI (curated);Acc:MGI:109384]
ENSMUSG00000087368	RP23-197O15.5	-20.19	5.6373E-05	1.90	5.9431E-04	1	1	4	0	1438330_at	1.15	7.5081E-04	ILMN_2869654	1.21	3.95E-03	processed_transcript	X	133276363	cDNA sequence BC065397 (BC065397), non-coding RNA [Source:RefSeq DNA;Acc:NR_033324]
ENSMUSG00000031972	Acta1	-17.52	5.7141E-05	0.69	6.0179E-04	1	0	4	0	1427735_a_at	0.91	1.7931E-01	ILMN_2738825	1.06	2.73E-01	protein_coding	8	126415669	actin, alpha 1, skeletal muscle Gene [Source:MGI Symbol;Acc:MGI:87902]
ENSMUSG00000020866	Cacna1g	-13.50	5.7431E-05	0.72	6.0423E-04	1	0	4	0	1423365_at	0.87	1.5050E-01	ILMN_1241838	0.86	1.09E-01	protein_coding	11	94269705	calcium channel, voltage-dependent, T type, alpha 1G subunit Gene [Source:MGI (curated);Acc:MGI:1201678]
ENSMUSG00000026655	Fam107b	-17.00	5.9613E-05	1.43	6.2655E-04	1	0	4	0	1416893_at	1.12	5.5749E-02	N/A	N/A	N/A	protein_coding	2	3621285	family with sequence similarity 107, member B Gene [Source:MGI (curated);Acc:MGI:1913790]
ENSMUSG00000032554	Trf	-12.08	6.0302E-05	1.38	6.3313E-04	1	0	4	0	1425546_a_at	1.06	4.3578E-01	ILMN_2485323	1.32	8.44E-03	protein_coding	9	103106331	transferrin Gene [Source:MGI (curated);Acc:MGI:98821]
ENSMUSG00000024610	Cd74	-18.97	6.0400E-05	0.63	6.3351E-04	1	0	4	0	1425519_a_at	0.96	4.0926E-01	ILMN_1221817	0.93	1.02E-01	protein_coding	18	60963502	CD74 antigen (invariant polypeptide of major histocompatibility complex, class II antigen-associated) Gene [Source:MGI Symbol;Acc:MGI:96534]
ENSMUSG00000047044	D030056L22Rik	-17.93	6.1515E-05	1.48	6.4455E-04	1	0	4	0	N/A	N/A	N/A	ILMN_2760671	1.02	3.68E-01	protein_coding	19	18787683	RIKEN cDNA D030056L22 gene Gene [Source:MGI Symbol;Acc:MGI:3583960]
ENSMUSG00000008333	Snrpb2	-18.03	6.1864E-05	1.47	6.4754E-04	1	0	1	0	1452131_at	1.42	2.5440E-04	N/A	N/A	N/A	protein_coding	2	142888775	U2 small nuclear ribonucleoprotein B Gene [Source:MGI (curated);Acc:MGI:104805]
ENSMUSG00000079658	Tceb1	-15.72	6.2439E-05	1.40	6.5290E-04	1	0	4	0	N/A	N/A	N/A	N/A	N/A	N/A	protein_coding	1	16632849	transcription elongation factor B (SIII), polypeptide 1 Gene [Source:MGI Symbol;Acc:MGI:1915173]
ENSMUSG00000043822	Adamtsl5	-16.74	6.3184E-05	0.70	6.6001E-04	1	0	4	0	1438266_at	0.97	4.5528E-01	ILMN_2692399	0.83	2.79E-02	protein_coding	10	79801855	ADAMTS-like 5 Gene [Source:MGI (curated);Acc:MGI:1913798]
ENSMUSG00000026315	Serpinb8	-17.11	6.3377E-05	1.44	6.6136E-04	1	0	4	0	N/A	N/A	N/A	N/A	N/A	N/A	protein_coding	1	109486583	serine (or cysteine) peptidase inhibitor, clade B, member 8 Gene [Source:MGI (curated);Acc:MGI:894657]
ENSMUSG00000021057	Akap5	-13.77	6.3787E-05	1.38	6.6497E-04	1	0	4	0	1447301_at	1.09	3.2809E-01	N/A	N/A	N/A	protein_coding	12	77425878	A kinase (PRKA) anchor protein 5 Gene [Source:MGI (curated);Acc:MGI:2685104]
ENSMUSG00000032942	Ucp3	-19.31	6.3973E-05	1.68	6.6622E-04	1	0	4	0	1420657_at	1.06	1.6666E-01	N/A	N/A	N/A	protein_coding	7	107621499	uncoupling protein 3 (mitochondrial, proton carrier) Gene [Source:MGI (curated);Acc:MGI:1099787]
ENSMUSG00000021461	Fancc	-17.28	6.5012E-05	1.45	6.7636E-04	1	0	4	0	1450861_at	1.17	8.3536E-04	ILMN_3144458	0.93	1.89E-01	protein_coding	13	63406017	Fanconi anemia, complementation group C Gene [Source:MGI (curated);Acc:MGI:95480]
ENSMUSG00000015843	Rxrg	-13.61	6.5219E-05	1.38	6.7783E-04	1	0	4	0	1418782_at	1.45	5.7303E-03	ILMN_1232561	1.18	7.34E-02	protein_coding	1	169528515	retinoid X receptor gamma Gene [Source:MGI (curated);Acc:MGI:98216]
ENSMUSG00000037325	Bbs7	-15.73	6.5289E-05	0.71	6.7786E-04	1	0	4	0	1454684_at	0.64	6.4512E-09	N/A	N/A	N/A	protein_coding	3	36472064	Bardet-Biedl syndrome 7 (human) Gene [Source:MGI (curated);Acc:MGI:1918742]
ENSMUSG00000032392	Parp16	-18.68	6.5567E-05	0.64	6.8006E-04	1	0	4	0	1426950_at	0.90	3.3423E-02	ILMN_1216174	1.01	4.69E-01	protein_coding	9	65062497	poly (ADP-ribose) polymerase family, member 16 Gene [Source:MGI Symbol;Acc:MGI:2446133]
ENSMUSG00000036040	Adamtsl2	-17.60	6.5703E-05	0.68	6.8078E-04	1	0	4	0	N/A	N/A	N/A	ILMN_2650115	0.96	3.21E-01	protein_coding	2	26934901	ADAMTS-like 2 Gene [Source:MGI (curated);Acc:MGI:1925044]
ENSMUSG00000023266	Frs3	-16.36	6.6293E-05	0.71	6.8598E-04	1	0	4	0	1424449_at	0.94	1.3608E-01	ILMN_2638186	1.15	1.54E-01	protein_coding	17	47825979	fibroblast growth factor receptor substrate 3 Gene [Source:MGI (curated);Acc:MGI:2135965]
ENSMUSG00000086098	RP23-105M23.5	-19.81	6.6338E-05	0.58	6.8598E-04	1	0	4	0	N/A	N/A	N/A	N/A	N/A	N/A	processed_transcript	2	167027076	N/A
ENSMUSG00000031196	F8	-18.22	6.6654E-05	1.48	6.8855E-04	1	0	4	0	N/A	N/A	N/A	ILMN_1221937	0.96	2.91E-01	protein_coding	X	72418054	coagulation factor VIII Gene [Source:MGI (curated);Acc:MGI:88383]
ENSMUSG00000073209	Klf14	-21.31	6.7026E-05	2.40	6.9145E-04	1	1	4	0	N/A	N/A	N/A	N/A	N/A	N/A	protein_coding	6	30906023	Kruppel-like factor 14 Gene [Source:MGI (curated);Acc:MGI:3577024]
ENSMUSG00000038425	Poli	-16.88	6.7069E-05	1.43	6.9145E-04	1	0	4	0	1449098_a_at	1.19	3.1442E-04	ILMN_2614540	1.13	6.18E-02	protein_coding	18	70668334	polymerase (DNA directed), iota Gene [Source:MGI (curated);Acc:MGI:1347081]
ENSMUSG00000042638	Gucy2c	-21.09	6.7281E-05	0.45	6.9293E-04	1	1	4	0	N/A	N/A	N/A	N/A	N/A	N/A	protein_coding	6	136645806	guanylate cyclase 2c Gene [Source:MGI (curated);Acc:MGI:106903]
ENSMUSG00000036198	RP23-225G17.1	-17.98	6.8170E-05	0.68	7.0093E-04	1	0	4	0	1454660_at	0.96	4.8732E-01	N/A	N/A	N/A	protein_coding	X	46817122	Rho GTPase-activating protein 36 [Source:UniProtKB/Swiss-Prot;Acc:B1AUC7]
ENSMUSG00000054418	RP24-133C15.1	-20.90	6.8194E-05	2.09	7.0093E-04	1	1	4	0	N/A	N/A	N/A	N/A	N/A	N/A	processed_transcript	11	117472561	RIKEN cDNA 2900041M22 gene (2900041M22Rik), non-coding RNA [Source:RefSeq DNA;Acc:NR_015489]
ENSMUSG00000027199	Gatm	-13.64	6.8406E-05	1.38	7.0240E-04	1	0	4	0	1423569_at	1.61	9.7382E-05	ILMN_2736337	1.29	7.90E-02	protein_coding	2	122420203	glycine amidinotransferase (L-arginine:glycine amidinotransferase) Gene [Source:MGI (curated);Acc:MGI:1914342]
ENSMUSG00000087322	RP23-78H4.5	-20.80	6.8873E-05	2.03	7.0649E-04	1	1	4	0	N/A	N/A	N/A	N/A	N/A	N/A	processed_transcript	11	75674471	N/A
ENSMUSG00000060716	Plekhh1	-15.02	6.9047E-05	1.39	7.0757E-04	1	0	4	0	1452517_at	1.02	5.1111E-01	N/A	N/A	N/A	protein_coding	12	80130181	pleckstrin homology domain containing, family H (with MyTH4 domain) member 1 Gene [Source:MGI Symbol;Acc:MGI:2144989]
ENSMUSG00000071658	Gng3	-14.00	6.9123E-05	0.72	7.0765E-04	1	0	4	0	1417428_at	0.87	4.4930E-03	N/A	N/A	N/A	protein_coding	19	8912303	guanine nucleotide binding protein (G protein), gamma 3 Gene [Source:MGI Symbol;Acc:MGI:102704]
ENSMUSG00000033705	Stard9	-15.17	6.9265E-05	1.40	7.0839E-04	1	0	4	0	1436324_at	1.22	6.0501E-02	ILMN_2639809	0.83	8.40E-02	protein_coding	2	120454862	START domain containing 9 Gene [Source:MGI (curated);Acc:MGI:3045258]
ENSMUSG00000000308	Ckmt1	-12.78	7.0146E-05	0.72	7.1669E-04	1	0	4	0	1432418_a_at	0.70	5.6573E-05	N/A	N/A	N/A	protein_coding	2	121183450	creatine kinase, mitochondrial 1, ubiquitous Gene [Source:MGI (curated);Acc:MGI:99441]
ENSMUSG00000040599	Mis12	-15.96	7.0306E-05	1.40	7.1747E-04	1	0	4	0	1424717_at	0.99	5.2629E-01	ILMN_2592174	1.16	4.76E-02	protein_coding	11	70833113	MIS12 homolog (yeast) Gene [Source:MGI (curated);Acc:MGI:1914389]
ENSMUSG00000042043	Tbca	-21.45	7.0363E-05	2.16	7.1747E-04	1	1	4	0	N/A	N/A	N/A	ILMN_2747103	0.89	8.27E-02	protein_coding	13	95558898	tubulin cofactor A Gene [Source:MGI Symbol;Acc:MGI:107549]
ENSMUSG00000039474	Wfs1	-12.32	7.0526E-05	0.72	7.1842E-04	1	0	4	0	1448411_at	0.93	2.2148E-01	ILMN_1224079	0.95	4.53E-01	protein_coding	5	37357343	Wolfram syndrome 1 homolog (human) Gene [Source:MGI Symbol;Acc:MGI:1328355]
ENSMUSG00000030254	Rad18	-18.27	7.1119E-05	1.51	7.2374E-04	1	0	4	0	1443954_at	2.00	2.5947E-07	ILMN_2652042	0.97	2.70E-01	protein_coding	6	112569844	RAD18 homolog (S. cerevisiae) Gene [Source:MGI (curated);Acc:MGI:1890476]
ENSMUSG00000001774	Chordc1	-14.57	7.1730E-05	1.38	7.2851E-04	1	0	4	0	1460645_at	1.04	2.3160E-01	ILMN_1247694	1.06	3.50E-01	protein_coding	9	18096711	cysteine and histidine-rich domain (CHORD)-containing, zinc-binding protein 1 Gene [Source:MGI Symbol;Acc:MGI:1914167]
ENSMUSG00000022325	Pop1	-16.79	7.1719E-05	1.43	7.2851E-04	1	0	4	0	1428458_at	1.18	2.1050E-02	N/A	N/A	N/A	protein_coding	15	34425059	processing of precursor 1, ribonuclease P/MRP family, (S. cerevisiae) Gene [Source:MGI (curated);Acc:MGI:1914974]
ENSMUSG00000070427	Il18bp	-17.76	7.2296E-05	1.47	7.3354E-04	1	0	4	0	N/A	N/A	N/A	ILMN_2477962	0.81	3.88E-02	protein_coding	7	109163593	interleukin 18 binding protein Gene [Source:MGI Symbol;Acc:MGI:1333800]
ENSMUSG00000024878	Cbwd1	-17.57	7.3429E-05	1.46	7.4430E-04	1	0	4	0	1451531_at	1.37	2.3530E-06	ILMN_2709864	1.37	5.77E-07	protein_coding	19	24994923	COBW domain containing 1 Gene [Source:MGI Symbol;Acc:MGI:2385089]
ENSMUSG00000050493	Fam167b	-22.14	7.3999E-05	0.36	7.4933E-04	1	1	4	0	N/A	N/A	N/A	ILMN_1235062	0.87	3.06E-02	protein_coding	4	129254059	family with sequence similarity 167, member B Gene [Source:MGI (curated);Acc:MGI:2668032]
ENSMUSG00000047259	Mc4r	-19.06	7.5084E-05	0.63	7.5957E-04	1	0	4	0	N/A	N/A	N/A	ILMN_2611237	0.82	1.92E-03	protein_coding	18	67018696	melanocortin 4 receptor Gene [Source:MGI Symbol;Acc:MGI:99457]
ENSMUSG00000042515	Mum1l1	-17.26	7.5516E-05	1.43	7.6319E-04	1	0	4	0	1455238_at	1.08	2.6975E-01	N/A	N/A	N/A	protein_coding	X	135744581	melanoma associated antigen (mutated) 1-like 1 Gene [Source:MGI (curated);Acc:MGI:2445062]
ENSMUSG00000086075	AC113299.3	-19.93	7.6203E-05	1.80	7.6937E-04	1	0	4	0	N/A	N/A	N/A	N/A	N/A	N/A	processed_transcript	5	117839148	N/A
ENSMUSG00000039770	Ypel5	-13.77	7.7123E-05	1.38	7.7790E-04	1	0	4	0	1433593_at	1.32	4.0192E-05	N/A	N/A	N/A	protein_coding	17	73186042	yippee-like 5 (Drosophila) Gene [Source:MGI Symbol;Acc:MGI:1916937]
ENSMUSG00000031861	Lpar2	-19.95	7.7586E-05	1.82	7.8180E-04	1	0	4	0	N/A	N/A	N/A	N/A	N/A	N/A	protein_coding	8	72346328	lysophosphatidic acid receptor 2 Gene [Source:MGI Symbol;Acc:MGI:1858422]
ENSMUSG00000030272	Camk1	-15.29	7.8234E-05	0.72	7.8755E-04	1	0	4	0	1417604_at	0.86	7.5899E-02	N/A	N/A	N/A	protein_coding	6	113284118	calcium/calmodulin-dependent protein kinase I Gene [Source:MGI (curated);Acc:MGI:1098535]
ENSMUSG00000087595	RP23-325E4.4	-20.19	7.8629E-05	0.54	7.9076E-04	1	1	4	0	N/A	N/A	N/A	N/A	N/A	N/A	processed_transcript	2	25994066	N/A
ENSMUSG00000046192	Iqub	-18.83	7.9200E-05	1.55	7.9572E-04	1	0	4	0	1436831_at	1.05	3.6196E-01	N/A	N/A	N/A	protein_coding	6	24394865	IQ motif and ubiquitin domain containing Gene [Source:MGI (curated);Acc:MGI:3041159]
ENSMUSG00000031112	2610018G03Rik	-15.73	7.9315E-05	1.39	7.9610E-04	1	0	4	0	1419032_at	1.25	4.0493E-02	N/A	N/A	N/A	protein_coding	X	48194224	RIKEN cDNA 2610018G03 gene Gene [Source:MGI Symbol;Acc:MGI:1917665]
ENSMUSG00000048537	Phldb1	-13.55	7.9867E-05	1.38	8.0042E-04	1	0	4	0	1424467_at	1.11	1.8720E-01	ILMN_2724371	1.36	3.14E-03	protein_coding	9	44494387	pleckstrin homology-like domain, family B, member 1 Gene [Source:MGI (curated);Acc:MGI:2143230]
ENSMUSG00000042133	Ppig	-13.94	7.9902E-05	1.38	8.0042E-04	1	0	4	0	1435341_at	0.88	6.8909E-02	N/A	N/A	N/A	protein_coding	2	69560602	peptidyl-prolyl isomerase G (cyclophilin G) Gene [Source:MGI (curated);Acc:MGI:2445173]
ENSMUSG00000004894	Hapln2	-15.79	8.2777E-05	1.40	8.2841E-04	1	0	4	0	1435629_at	1.35	6.5465E-02	ILMN_2666080	1.36	4.28E-04	protein_coding	3	87825672	hyaluronan and proteoglycan link protein 2 Gene [Source:MGI (curated);Acc:MGI:2137300]
ENSMUSG00000083076	RP23-42C15.2	-18.58	8.4154E-05	1.48	8.4137E-04	1	0	4	0	N/A	N/A	N/A	N/A	N/A	N/A	pseudogene	4	79649300	N/A
ENSMUSG00000026224	4933407L21Rik	-19.75	8.4453E-05	1.72	8.4354E-04	1	0	4	0	1430206_at	1.25	1.0583E-03	N/A	N/A	N/A	protein_coding	1	87825058	RIKEN cDNA 4933407L21 gene Gene [Source:MGI Symbol;Acc:MGI:1918391]
ENSMUSG00000049551	Fzd9	-18.21	8.4705E-05	0.67	8.4523E-04	1	0	4	0	1427529_at	1.03	3.8562E-01	N/A	N/A	N/A	protein_coding	5	135724808	frizzled homolog 9 (Drosophila) Gene [Source:MGI (curated);Acc:MGI:1313278]
ENSMUSG00000056919	4922501C03Rik	-15.88	8.5102E-05	0.71	8.4680E-04	1	0	4	0	1443899_at	0.78	7.4702E-04	N/A	N/A	N/A	protein_coding	9	87084408	RIKEN cDNA 4922501C03 gene Gene [Source:MGI Symbol;Acc:MGI:1925343]
ENSMUSG00000056656	Apol8	-18.27	8.5122E-05	0.67	8.4680E-04	1	0	4	0	1441054_at	0.73	1.9231E-04	N/A	N/A	N/A	protein_coding	15	77578229	apolipoprotein L 8 Gene [Source:MGI Symbol;Acc:MGI:2444921]
ENSMUSG00000040147	Maob	-16.08	8.5091E-05	1.40	8.4680E-04	1	0	4	0	1434354_at	1.17	1.1955E-01	ILMN_2719069	1.11	7.77E-02	protein_coding	X	16286408	monoamine oxidase B Gene [Source:MGI (curated);Acc:MGI:96916]
ENSMUSG00000050103	Tmem195	-18.46	8.5192E-05	1.50	8.4680E-04	1	0	4	0	1434191_at	1.59	2.4372E-05	N/A	N/A	N/A	protein_coding	12	37968228	transmembrane protein 195 Gene [Source:MGI (curated);Acc:MGI:2442495]
ENSMUSG00000067274	Rplp0	-20.25	8.5464E-05	1.77	8.4868E-04	1	1	1	0	N/A	N/A	N/A	ILMN_1249815	1.61	6.73E-08	protein_coding	5	116009476	ribosomal protein, large, P0 Gene [Source:MGI (curated);Acc:MGI:1927636]
ENSMUSG00000021815	Zmynd17	-20.24	8.6019E-05	0.55	8.5337E-04	1	1	4	0	N/A	N/A	N/A	N/A	N/A	N/A	protein_coding	14	21302138	zinc finger, MYND domain containing 17 Gene [Source:MGI Symbol;Acc:MGI:1922093]
ENSMUSG00000073680	Tmem88b	-17.08	8.6697E-05	1.44	8.5926E-04	1	0	4	0	1436974_at	0.99	5.3228E-01	ILMN_2832282	1.03	3.72E-01	protein_coding	4	155155700	transmembrane protein 88B Gene [Source:MGI Symbol;Acc:MGI:2444329]
ENSMUSG00000053192	Mllt11	-15.58	8.6926E-05	0.72	8.6070E-04	1	0	4	0	1416313_at	0.85	1.2136E-03	ILMN_1221429	0.72	2.13E-03	protein_coding	3	95023057	myeloid/lymphoid or mixed-lineage leukemia (trithorax homolog, Drosophila); translocated to, 11 Gene [Source:MGI (curated);Acc:MGI:1929671]
ENSMUSG00000078433	Gm4924	-21.20	8.8019E-05	0.44	8.7068E-04	1	1	4	0	N/A	N/A	N/A	N/A	N/A	N/A	protein_coding	10	81817000	predicted gene 4924 Gene [Source:MGI Symbol;Acc:MGI:3643133]
ENSMUSG00000027412	Lpin3	-20.45	8.8343E-05	1.93	8.7304E-04	1	1	4	0	N/A	N/A	N/A	N/A	N/A	N/A	protein_coding	2	160706406	lipin 3 Gene [Source:MGI (curated);Acc:MGI:1891342]
ENSMUSG00000022441	Efcab6	-17.46	8.8869E-05	0.69	8.7740E-04	1	0	4	0	N/A	N/A	N/A	ILMN_1249844	0.90	5.98E-02	protein_coding	15	83697142	EF-hand calcium binding domain 6 Gene [Source:MGI (curated);Acc:MGI:1924877]
ENSMUSG00000062808	Hist1h3d	-21.51	8.9037E-05	2.29	8.7821E-04	1	1	4	0	N/A	N/A	N/A	ILMN_2729958	1.19	7.94E-03	protein_coding	13	23667632	histone cluster 1, H3d Gene [Source:MGI (curated);Acc:MGI:2448322]
ENSMUSG00000055839	Tceb2	-18.52	8.9815E-05	0.66	8.8503E-04	1	0	4	0	N/A	N/A	N/A	ILMN_1216504	1.10	1.89E-01	protein_coding	17	23961707	transcription elongation factor B (SIII), polypeptide 2 Gene [Source:MGI Symbol;Acc:MGI:1914923]
ENSMUSG00000044645	AC154214.1	-18.58	9.1422E-05	1.52	9.0000E-04	1	0	4	0	N/A	N/A	N/A	N/A	N/A	N/A	protein_coding	17	50837846	Protein BTG3 (BTG family member 3)(Protein Tob5)(Abundant in neuroepithelium area protein) [Source:UniProtKB/Swiss-Prot;Acc:P50615]
ENSMUSG00000039109	F13a1	-19.52	9.1758E-05	0.58	9.0244E-04	1	0	4	0	1448929_at	0.95	2.9635E-01	N/A	N/A	N/A	protein_coding	13	36959059	coagulation factor XIII, A1 subunit Gene [Source:MGI Symbol;Acc:MGI:1921395]
ENSMUSG00000022136	Dnajc3	-14.67	9.3676E-05	1.38	9.1954E-04	1	0	4	0	1433887_at	1.04	3.1893E-01	N/A	N/A	N/A	protein_coding	14	119337198	DnaJ (Hsp40) homolog, subfamily C, member 3 Gene [Source:MGI Symbol;Acc:MGI:107373]
ENSMUSG00000033006	Sox10	-14.67	9.3668E-05	1.38	9.1954E-04	1	0	4	0	1424985_a_at	1.20	3.4191E-02	N/A	N/A	N/A	protein_coding	15	78985513	SRY-box containing gene 10 Gene [Source:MGI Symbol;Acc:MGI:98358]
ENSMUSG00000031842	Pde4c	-18.39	9.4562E-05	1.54	9.2735E-04	1	0	4	0	N/A	N/A	N/A	N/A	N/A	N/A	protein_coding	8	73247619	phosphodiesterase 4C, cAMP specific Gene [Source:MGI (curated);Acc:MGI:99556]
ENSMUSG00000028619	2210012G02Rik	-19.45	9.5066E-05	1.63	9.3140E-04	1	0	4	0	1431067_at	2.76	2.0158E-12	ILMN_1247919	1.86	2.06E-08	protein_coding	4	106806760	RIKEN cDNA 2210012G02 gene Gene [Source:MGI Symbol;Acc:MGI:1913776]
ENSMUSG00000073858	AC122912.1	-19.54	9.6131E-05	1.71	9.4093E-04	1	0	4	0	N/A	N/A	N/A	N/A	N/A	N/A	pseudogene	7	125633241	inositol 1,4,5-triphosphate receptor interacting protein-like 2 (Itpripl2), mRNA [Source:RefSeq DNA;Acc:NM_001033380]
ENSMUSG00000042797	Aqp11	-17.13	9.6719E-05	0.70	9.4579E-04	1	0	4	0	1429254_at	0.85	1.1429E-01	ILMN_1225901	0.71	3.25E-04	protein_coding	7	104874889	aquaporin 11 Gene [Source:MGI Symbol;Acc:MGI:1913583]
ENSMUSG00000029843	Slc13a4	-17.52	9.6888E-05	0.69	9.4654E-04	1	0	4	0	N/A	N/A	N/A	ILMN_2827072	0.82	2.03E-01	protein_coding	6	35217957	solute carrier family 13 (sodium/sulfate symporters), member 4 Gene [Source:MGI (curated);Acc:MGI:2442367]
ENSMUSG00000031715	Smarca5	-16.72	9.7165E-05	1.40	9.4835E-04	1	0	4	0	1424205_at	1.02	4.8446E-01	N/A	N/A	N/A	protein_coding	8	83222406	SWI/SNF related, matrix associated, actin dependent regulator of chromatin, subfamily a, member 5 Gene [Source:MGI (curated);Acc:MGI:1935129]
ENSMUSG00000024793	Tnfrsf25	-16.92	9.8910E-05	1.43	9.6446E-04	1	0	4	0	N/A	N/A	N/A	ILMN_2510383	1.19	9.95E-02	protein_coding	4	151490043	tumor necrosis factor receptor superfamily, member 25 Gene [Source:MGI (curated);Acc:MGI:1934667]
ENSMUSG00000000326	Comt1	-14.12	9.9749E-05	1.38	9.7171E-04	1	0	4	0	1418701_at	0.42	2.8744E-09	N/A	N/A	N/A	protein_coding	16	18407439	catechol-O-methyltransferase 1 Gene [Source:MGI (curated);Acc:MGI:88470]
ENSMUSG00000049630	C1ql3	-14.75	1.0022E-04	0.72	9.7542E-04	1	0	4	0	1425176_at	0.89	3.5110E-01	ILMN_2612990	1.02	4.49E-01	protein_coding	2	12925084	C1q-like 3 Gene [Source:MGI (curated);Acc:MGI:2387350]
ENSMUSG00000035790	1500031L02Rik	-14.28	1.0083E-04	1.37	9.8041E-04	1	0	4	0	1417840_at	1.23	1.1734E-05	ILMN_2982736	1.26	4.46E-03	protein_coding	16	32099886	RIKEN cDNA 1500031L02 gene Gene [Source:MGI Symbol;Acc:MGI:1914244]
ENSMUSG00000023991	Foxp4	-15.07	1.0308E-04	0.72	1.0013E-03	1	0	4	0	1429719_at	0.92	1.8565E-01	N/A	N/A	N/A	protein_coding	17	48004082	forkhead box P4 Gene [Source:MGI (curated);Acc:MGI:1921373]
ENSMUSG00000036712	Cyld	-11.67	1.0409E-04	1.37	1.0102E-03	1	0	4	0	1429201_at	1.19	6.6644E-03	ILMN_1249598	1.07	3.22E-01	protein_coding	8	91220959	cylindromatosis (turban tumor syndrome) Gene [Source:MGI Symbol;Acc:MGI:1921506]
ENSMUSG00000042190	Cmklr1	-18.68	1.0560E-04	1.55	1.0239E-03	1	0	4	0	N/A	N/A	N/A	ILMN_2774056	0.87	1.07E-01	protein_coding	5	114062363	chemokine-like receptor 1 Gene [Source:MGI (curated);Acc:MGI:109603]
ENSMUSG00000066704	Cyp2b19	-22.24	1.0596E-04	0.33	1.0263E-03	1	1	4	0	N/A	N/A	N/A	ILMN_2946959	0.90	1.20E-01	protein_coding	7	27542182	cytochrome P450, family 2, subfamily b, polypeptide 19 Gene [Source:MGI (curated);Acc:MGI:107303]
ENSMUSG00000040552	C3ar1	-19.57	1.0816E-04	1.69	1.0467E-03	1	0	4	0	1419483_at	1.14	3.2156E-02	N/A	N/A	N/A	protein_coding	6	122797156	complement component 3a receptor 1 Gene [Source:MGI (curated);Acc:MGI:1097680]
ENSMUSG00000048546	Tob2	-15.37	1.0939E-04	1.39	1.0576E-03	1	0	4	0	1417309_at	1.14	2.6712E-02	ILMN_1228501	0.96	3.77E-01	protein_coding	15	81678700	transducer of ERBB2, 2 Gene [Source:MGI Symbol;Acc:MGI:1888525]
ENSMUSG00000037474	Dtl	-17.22	1.1098E-04	0.69	1.0719E-03	1	0	4	0	N/A	N/A	N/A	ILMN_2724303	0.87	1.90E-02	protein_coding	1	193361244	denticleless homolog (Drosophila) Gene [Source:MGI Symbol;Acc:MGI:1924093]
ENSMUSG00000079469	Pigb	-17.50	1.1148E-04	0.69	1.0758E-03	1	0	4	0	N/A	N/A	N/A	N/A	N/A	N/A	protein_coding	9	72862474	phosphatidylinositol glycan anchor biosynthesis, class B Gene [Source:MGI Symbol;Acc:MGI:1891825]
ENSMUSG00000047281	Sfn	-20.90	1.1184E-04	1.99	1.0783E-03	1	1	4	0	N/A	N/A	N/A	N/A	N/A	N/A	protein_coding	4	133156471	stratifin Gene [Source:MGI (curated);Acc:MGI:1891831]
ENSMUSG00000030344	Akap3	-22.89	1.1241E-04	3.39	1.0817E-03	1	1	4	0	N/A	N/A	N/A	N/A	N/A	N/A	protein_coding	6	126803162	A kinase (PRKA) anchor protein 3 Gene [Source:MGI Symbol;Acc:MGI:1341149]
ENSMUSG00000030759	Far1	-13.14	1.1238E-04	1.37	1.0817E-03	1	0	4	0	1453550_a_at	1.35	2.6505E-03	ILMN_2712393	0.99	4.56E-01	protein_coding	7	120657348	fatty acyl CoA reductase 1 Gene [Source:MGI (curated);Acc:MGI:1914670]
ENSMUSG00000053846	Lipg	-17.54	1.1266E-04	0.69	1.0821E-03	1	0	4	0	N/A	N/A	N/A	N/A	N/A	N/A	protein_coding	18	75098976	lipase, endothelial Gene [Source:MGI Symbol;Acc:MGI:1341803]
ENSMUSG00000014776	Nol3	-17.42	1.1260E-04	0.70	1.0821E-03	1	0	4	0	1451503_at	0.91	7.7747E-02	ILMN_2931033	1.03	3.50E-01	protein_coding	8	107800347	nucleolar protein 3 (apoptosis repressor with CARD domain) Gene [Source:MGI Symbol;Acc:MGI:1925938]
ENSMUSG00000086943	RP23-263M10.3	-21.53	1.1330E-04	0.43	1.0872E-03	1	1	4	0	N/A	N/A	N/A	N/A	N/A	N/A	processed_transcript	11	72829367	N/A
ENSMUSG00000044562	Rasip1	-17.10	1.1423E-04	1.43	1.0951E-03	1	0	4	0	N/A	N/A	N/A	ILMN_2740217	1.04	2.74E-01	protein_coding	7	52882858	Ras interacting protein 1 Gene [Source:MGI (curated);Acc:MGI:1917153]
ENSMUSG00000013483	Card14	-22.34	1.1596E-04	0.33	1.1106E-03	1	1	4	0	N/A	N/A	N/A	N/A	N/A	N/A	protein_coding	11	119169082	caspase recruitment domain family, member 14 Gene [Source:MGI (curated);Acc:MGI:2386258]
ENSMUSG00000024515	Smad4	-14.06	1.1628E-04	1.37	1.1127E-03	1	0	4	0	1422485_at	1.71	6.6541E-10	ILMN_2706631	1.41	8.07E-06	protein_coding	18	73798663	MAD homolog 4 (Drosophila) Gene [Source:MGI (curated);Acc:MGI:894293]
ENSMUSG00000039831	Arhgap29	-15.57	1.1657E-04	1.38	1.1134E-03	1	0	4	0	1454745_at	1.23	3.9779E-03	ILMN_2753687	1.17	1.03E-01	protein_coding	3	121656147	Rho GTPase activating protein 29 Gene [Source:MGI (curated);Acc:MGI:2443818]
ENSMUSG00000031538	Plat	-15.46	1.1652E-04	1.38	1.1134E-03	1	0	4	0	1415806_at	1.22	3.5708E-03	N/A	N/A	N/A	protein_coding	8	23868226	plasminogen activator, tissue Gene [Source:MGI Symbol;Acc:MGI:97610]
ENSMUSG00000054737	Zfp182	-17.87	1.1721E-04	1.44	1.1184E-03	1	0	4	0	1456504_at	0.97	4.6512E-01	ILMN_2815571	0.99	4.60E-01	protein_coding	X	20606065	zinc finger protein 182 Gene [Source:MGI (curated);Acc:MGI:2442220]
ENSMUSG00000048899	Rimkla	-18.51	1.1733E-04	0.66	1.1186E-03	1	0	4	0	1455378_at	0.80	1.4013E-03	ILMN_2879195	0.71	6.43E-04	protein_coding	4	119137888	ribosomal modification protein rimK-like family member A Gene [Source:MGI (curated);Acc:MGI:3040686]
ENSMUSG00000006019	Dhx34	-16.30	1.2183E-04	0.72	1.1603E-03	1	0	4	0	1431561_a_at	0.90	2.3730E-02	N/A	N/A	N/A	protein_coding	7	16782496	DEAH (Asp-Glu-Ala-His) box polypeptide 34 Gene [Source:MGI (curated);Acc:MGI:1918973]
ENSMUSG00000032232	Cgnl1	-15.61	1.2209E-04	1.38	1.1607E-03	1	0	4	0	1452309_at	0.93	3.6331E-01	N/A	N/A	N/A	protein_coding	9	71474316	cingulin-like 1 Gene [Source:MGI (curated);Acc:MGI:1915428]
ENSMUSG00000021177	Tdp1	-16.55	1.2209E-04	1.40	1.1607E-03	1	0	4	0	1426492_at	1.12	4.0175E-02	ILMN_1222101	0.94	1.81E-01	protein_coding	12	101122727	tyrosyl-DNA phosphodiesterase 1 Gene [Source:MGI (curated);Acc:MGI:1920036]
ENSMUSG00000087445	RP23-169M4.4	-18.26	1.2280E-04	0.67	1.1664E-03	1	0	4	0	N/A	N/A	N/A	N/A	N/A	N/A	processed_transcript	2	157370002	N/A
ENSMUSG00000072770	Acrbp	-17.42	1.2358E-04	1.43	1.1727E-03	1	0	4	0	N/A	N/A	N/A	N/A	N/A	N/A	protein_coding	6	124999707	proacrosin binding protein Gene [Source:MGI (curated);Acc:MGI:1859515]
ENSMUSG00000020884	Asgr1	-22.12	1.2536E-04	0.35	1.1885E-03	1	1	4	0	N/A	N/A	N/A	N/A	N/A	N/A	protein_coding	11	69867587	asialoglycoprotein receptor 1 Gene [Source:MGI (curated);Acc:MGI:88081]
ENSMUSG00000062309	Rpp25	-16.70	1.2590E-04	1.41	1.1925E-03	1	0	4	0	1448845_at	1.40	1.5371E-04	ILMN_2754222	1.55	8.61E-04	protein_coding	9	57351833	ribonuclease P 25 subunit (human) Gene [Source:MGI Symbol;Acc:MGI:2143151]
ENSMUSG00000002847	Pla1a	-20.15	1.2626E-04	1.81	1.1945E-03	1	1	4	0	N/A	N/A	N/A	ILMN_2974343	1.01	4.14E-01	protein_coding	16	38396205	phospholipase A1 member A Gene [Source:MGI Symbol;Acc:MGI:1934677]
ENSMUSG00000074354	RP23-95E13.2	-22.08	1.2634E-04	0.37	1.1945E-03	1	1	4	0	N/A	N/A	N/A	N/A	N/A	N/A	processed_transcript	9	51640919	RIKEN cDNA 9230115E21 gene (9230115E21Rik), non-coding RNA [Source:RefSeq DNA;Acc:NR_033560]
ENSMUSG00000056770	Setd3	-15.21	1.2963E-04	1.37	1.2239E-03	1	0	4	0	N/A	N/A	N/A	ILMN_2764335	1.48	1.99E-03	protein_coding	12	109344641	SET domain containing 3 Gene [Source:MGI (curated);Acc:MGI:1289184]
ENSMUSG00000060985	Tdrd5	-19.67	1.2969E-04	1.69	1.2239E-03	1	0	4	0	N/A	N/A	N/A	N/A	N/A	N/A	protein_coding	1	158185426	tudor domain containing 5 Gene [Source:MGI (curated);Acc:MGI:2684949]
ENSMUSG00000038274	Fau	-19.15	1.2984E-04	0.61	1.2241E-03	1	0	4	0	N/A	N/A	N/A	N/A	N/A	N/A	protein_coding	19	6057951	Finkel-Biskis-Reilly murine sarcoma virus (FBR-MuSV) ubiquitously expressed (fox derived) Gene [Source:MGI Symbol;Acc:MGI:102547]
ENSMUSG00000016319	Slc25a5	-18.80	1.3044E-04	1.49	1.2287E-03	1	0	4	0	N/A	N/A	N/A	ILMN_2660099	1.08	1.12E-01	protein_coding	X	34335646	solute carrier family 25 (mitochondrial carrier, adenine nucleotide translocator), member 5 Gene [Source:MGI (curated);Acc:MGI:1353496]
ENSMUSG00000039735	Fnbp1l	-12.54	1.3217E-04	1.36	1.2439E-03	1	0	4	0	1434339_at	1.05	3.2412E-01	ILMN_2746132	1.13	6.95E-02	protein_coding	3	122241637	formin binding protein 1-like Gene [Source:MGI (curated);Acc:MGI:1925642]
ENSMUSG00000037362	Nov	-14.42	1.3289E-04	0.73	1.2495E-03	1	0	4	0	1426851_a_at	0.83	4.2707E-01	N/A	N/A	N/A	protein_coding	15	54577257	nephroblastoma overexpressed gene Gene [Source:MGI (curated);Acc:MGI:109185]
ENSMUSG00000007021	Syngr3	-12.71	1.3309E-04	0.73	1.2502E-03	1	0	4	0	1416098_at	0.87	1.0265E-03	ILMN_2655862	0.81	2.04E-03	protein_coding	17	24822037	synaptogyrin 3 Gene [Source:MGI (curated);Acc:MGI:1341881]
ENSMUSG00000022040	Ephx2	-16.32	1.3411E-04	1.39	1.2586E-03	1	0	4	0	1448499_a_at	1.19	1.1432E-03	ILMN_1226688	1.21	6.67E-02	protein_coding	14	66703214	epoxide hydrolase 2, cytoplasmic Gene [Source:MGI Symbol;Acc:MGI:99500]
ENSMUSG00000045349	Sh2d5	-12.85	1.3692E-04	1.36	1.2838E-03	1	0	4	0	1436100_at	1.34	5.4656E-04	N/A	N/A	N/A	protein_coding	4	137806318	SH2 domain containing 5 Gene [Source:MGI (curated);Acc:MGI:2446215]
ENSMUSG00000024070	Prkd3	-15.51	1.3730E-04	1.38	1.2862E-03	1	0	4	0	1428229_at	1.23	1.1340E-02	ILMN_1221007	1.07	2.01E-01	protein_coding	17	79348745	protein kinase D3 Gene [Source:MGI (curated);Acc:MGI:1922542]
ENSMUSG00000002031	1500035H01Rik	-15.55	1.3768E-04	0.72	1.2886E-03	1	0	4	0	1417474_at	0.75	2.8928E-06	N/A	N/A	N/A	protein_coding	9	44575991	RIKEN cDNA 1500035H01 gene Gene [Source:MGI Symbol;Acc:MGI:1923818]
ENSMUSG00000030259	Rassf8	-17.34	1.3780E-04	1.43	1.2886E-03	1	0	4	0	N/A	N/A	N/A	N/A	N/A	N/A	protein_coding	6	145695268	Ras association (RalGDS/AF-6) domain family (N-terminal) member 8 Gene [Source:MGI (curated);Acc:MGI:1918573]
ENSMUSG00000039086	Ss18l1	-14.15	1.3807E-04	0.73	1.2899E-03	1	0	4	0	1436911_at	0.84	2.5786E-04	ILMN_2726159	0.82	3.99E-03	protein_coding	2	179777214	synovial sarcoma translocation gene on chromosome 18-like 1 Gene [Source:MGI (curated);Acc:MGI:2444061]
ENSMUSG00000022893	Adamts1	-16.44	1.3976E-04	1.39	1.3045E-03	1	0	4	0	1450716_at	1.02	5.0020E-01	ILMN_2761082	0.90	8.58E-02	protein_coding	16	85794072	a disintegrin-like and metallopeptidase (reprolysin type) with thrombospondin type 1 motif, 1 Gene [Source:MGI (curated);Acc:MGI:109249]
ENSMUSG00000040424	Hipk4	-13.37	1.4015E-04	1.36	1.3069E-03	1	0	4	0	N/A	N/A	N/A	N/A	N/A	N/A	protein_coding	7	28308286	homeodomain interacting protein kinase 4 Gene [Source:MGI (curated);Acc:MGI:2685008]
ENSMUSG00000026972	Arrdc1	-17.80	1.4040E-04	0.69	1.3081E-03	1	0	4	0	1424578_at	0.96	2.5258E-01	N/A	N/A	N/A	protein_coding	2	24780872	arrestin domain containing 1 Gene [Source:MGI (curated);Acc:MGI:2446136]
ENSMUSG00000030771	Micalcl	-18.64	1.4081E-04	0.65	1.3107E-03	1	0	4	0	N/A	N/A	N/A	N/A	N/A	N/A	protein_coding	7	119517859	MICAL C-terminal like Gene [Source:MGI (curated);Acc:MGI:1918127]
ENSMUSG00000026879	Gsn	-13.99	1.4104E-04	1.37	1.3117E-03	1	0	4	0	1415812_at	1.17	1.9479E-01	ILMN_2679386	1.07	1.06E-01	protein_coding	2	35111950	gelsolin Gene [Source:MGI (curated);Acc:MGI:95851]
ENSMUSG00000049112	Oxtr	-17.16	1.4147E-04	0.70	1.3145E-03	1	0	4	0	1440888_at	0.87	1.4909E-01	N/A	N/A	N/A	protein_coding	6	112423678	oxytocin receptor Gene [Source:MGI Symbol;Acc:MGI:109147]
ENSMUSG00000026173	Plcd4	-16.67	1.4177E-04	1.40	1.3160E-03	1	0	4	0	N/A	N/A	N/A	ILMN_3139646	1.01	4.50E-01	protein_coding	1	74589462	phospholipase C, delta 4 Gene [Source:MGI (curated);Acc:MGI:107469]
ENSMUSG00000042734	Ttc9	-14.57	1.4247E-04	1.37	1.3214E-03	1	0	4	0	1455649_at	1.21	1.6700E-04	ILMN_2448678	1.20	8.05E-02	protein_coding	12	82732356	tetratricopeptide repeat domain 9 Gene [Source:MGI Symbol;Acc:MGI:1916730]
ENSMUSG00000041297	Cdk13	-13.64	1.4318E-04	0.73	1.3268E-03	1	0	4	0	1452897_at	0.73	1.0606E-07	ILMN_3118569	0.79	1.48E-03	protein_coding	13	17807568	cyclin-dependent kinase 13 Gene [Source:MGI Symbol;Acc:MGI:1916812]
ENSMUSG00000027338	Prnd	-21.54	1.4435E-04	2.16	1.3352E-03	1	1	4	0	N/A	N/A	N/A	N/A	N/A	N/A	protein_coding	2	131735693	prion protein dublet Gene [Source:MGI (curated);Acc:MGI:1346999]
ENSMUSG00000063406	Tmed5	-15.72	1.4434E-04	1.38	1.3352E-03	1	0	4	0	1424574_at	0.83	7.7052E-04	N/A	N/A	N/A	protein_coding	5	108535385	transmembrane emp24 protein transport domain containing 5 Gene [Source:MGI (curated);Acc:MGI:1921586]
ENSMUSG00000030064	Frmd4b	-15.23	1.4521E-04	1.37	1.3419E-03	1	0	4	0	1438169_a_at	1.25	2.7265E-02	ILMN_2599341	1.29	1.48E-02	protein_coding	6	97236861	FERM domain containing 4B Gene [Source:MGI (curated);Acc:MGI:2141794]
ENSMUSG00000039476	Prrx2	-21.59	1.4577E-04	0.44	1.3459E-03	1	1	4	0	N/A	N/A	N/A	N/A	N/A	N/A	protein_coding	2	30690492	paired related homeobox 2 Gene [Source:MGI (curated);Acc:MGI:98218]
ENSMUSG00000032323	Cyp11a1	-18.44	1.4699E-04	1.49	1.3559E-03	1	0	4	0	N/A	N/A	N/A	N/A	N/A	N/A	protein_coding	9	57862820	cytochrome P450, family 11, subfamily a, polypeptide 1 Gene [Source:MGI Symbol;Acc:MGI:88582]
ENSMUSG00000032383	Ppib	-17.70	1.4756E-04	1.45	1.3600E-03	1	0	4	0	1450911_at	1.02	4.3059E-01	N/A	N/A	N/A	protein_coding	9	65908062	peptidylprolyl isomerase B Gene [Source:MGI Symbol;Acc:MGI:97750]
ENSMUSG00000032899	Styk1	-20.89	1.4878E-04	0.49	1.3700E-03	1	1	4	0	N/A	N/A	N/A	N/A	N/A	N/A	protein_coding	6	131249162	serine/threonine/tyrosine kinase 1 Gene [Source:MGI (curated);Acc:MGI:2141396]
ENSMUSG00000030905	Crym	-13.76	1.4899E-04	1.36	1.3707E-03	1	0	4	0	1416776_at	1.38	4.9492E-03	ILMN_2913563	1.45	1.64E-02	protein_coding	7	127329894	crystallin, mu Gene [Source:MGI (curated);Acc:MGI:102675]
ENSMUSG00000030921	Trim30	-19.65	1.4970E-04	1.66	1.3760E-03	1	0	4	0	N/A	N/A	N/A	N/A	N/A	N/A	protein_coding	7	111557539	tripartite motif-containing 30 Gene [Source:MGI (curated);Acc:MGI:98178]
ENSMUSG00000030207	8430419L09Rik	-12.00	1.5079E-04	1.36	1.3847E-03	1	0	4	0	1449936_at	1.46	1.9552E-05	ILMN_1221940	0.98	4.90E-01	protein_coding	6	135147995	RIKEN cDNA 8430419L09 gene Gene [Source:MGI Symbol;Acc:MGI:1921775]
ENSMUSG00000035283	Adrb1	-16.02	1.5178E-04	0.72	1.3926E-03	1	0	4	0	1423420_at	0.94	3.6632E-01	ILMN_2710611	1.09	2.27E-01	protein_coding	19	56796862	adrenergic receptor, beta 1 Gene [Source:MGI Symbol;Acc:MGI:87937]
ENSMUSG00000034413	Neurl1B	-16.21	1.5436E-04	0.72	1.4150E-03	1	0	4	0	N/A	N/A	N/A	N/A	N/A	N/A	protein_coding	17	26551910	neuralized homolog 1B (Drosophila) Gene [Source:MGI Symbol;Acc:MGI:3643092]
ENSMUSG00000016984	Etaa1	-17.63	1.5513E-04	1.43	1.4208E-03	1	0	4	0	1457882_at	1.43	8.2309E-06	ILMN_1240716	1.10	6.43E-02	protein_coding	11	17838759	Ewing's tumor-associated antigen 1 Gene [Source:MGI (curated);Acc:MGI:1915395]
ENSMUSG00000038622	Med30	-17.37	1.5790E-04	1.41	1.4449E-03	1	0	4	0	1448917_at	1.17	4.6783E-04	ILMN_2616792	1.29	3.04E-02	protein_coding	15	52543997	mediator complex subunit 30 Gene [Source:MGI Symbol;Acc:MGI:1917040]
ENSMUSG00000078945	Naip2	-21.37	1.5894E-04	2.08	1.4531E-03	1	1	4	0	N/A	N/A	N/A	N/A	N/A	N/A	protein_coding	13	100914018	NLR family, apoptosis inhibitory protein 2 Gene [Source:MGI (curated);Acc:MGI:1298226]
ENSMUSG00000053985	Zfp14	-18.70	1.6015E-04	1.50	1.4629E-03	1	0	4	0	1456770_at	1.01	4.9159E-01	N/A	N/A	N/A	protein_coding	7	30822073	zinc finger protein 14 Gene [Source:MGI Symbol;Acc:MGI:99160]
ENSMUSG00000062510	Nsl1	-20.58	1.6049E-04	1.83	1.4647E-03	1	1	4	0	N/A	N/A	N/A	N/A	N/A	N/A	protein_coding	1	192886891	NSL1, MIND kinetochore complex component, homolog (S. cerevisiae) Gene [Source:MGI (curated);Acc:MGI:2685830]
ENSMUSG00000036854	Hspb6	-21.61	1.6378E-04	2.43	1.4934E-03	1	1	4	0	1436332_at	1.25	9.6592E-02	N/A	N/A	N/A	protein_coding	7	31337197	heat shock protein, alpha-crystallin-related, B6 Gene [Source:MGI (curated);Acc:MGI:2685325]
ENSMUSG00000046613	Vwa5b2	-14.18	1.6693E-04	0.73	1.5207E-03	1	0	4	0	1435124_at	0.90	1.9052E-01	ILMN_2753836	0.83	2.52E-02	protein_coding	16	20589544	von Willebrand factor A domain containing 5B2 Gene [Source:MGI (curated);Acc:MGI:2681859]
ENSMUSG00000048163	Selplg	-15.82	1.6793E-04	1.38	1.5285E-03	1	0	4	0	1449127_at	1.21	1.3101E-04	N/A	N/A	N/A	protein_coding	5	114268545	selectin, platelet (p-selectin) ligand Gene [Source:MGI Symbol;Acc:MGI:106689]
ENSMUSG00000036964	Trim17	-17.54	1.6831E-04	1.44	1.5306E-03	1	0	4	0	1440932_at	1.37	7.3414E-04	N/A	N/A	N/A	protein_coding	11	58768187	tripartite motif-containing 17 Gene [Source:MGI (curated);Acc:MGI:1861440]
ENSMUSG00000043445	Pgp	-14.73	1.6915E-04	0.73	1.5355E-03	1	0	4	0	1452919_a_at	0.87	1.7757E-02	ILMN_2727318	0.85	4.89E-02	protein_coding	17	24607418	phosphoglycolate phosphatase Gene [Source:MGI Symbol;Acc:MGI:1914328]
ENSMUSG00000029151	Slc30a3	-14.24	1.6915E-04	0.73	1.5355E-03	1	0	4	0	1460654_at	0.91	2.8493E-01	ILMN_2692938	0.90	1.62E-01	protein_coding	5	31388479	solute carrier family 30 (zinc transporter), member 3 Gene [Source:MGI (curated);Acc:MGI:1345280]
ENSMUSG00000024084	Qpct	-16.74	1.7039E-04	1.40	1.5454E-03	1	0	4	0	1426622_a_at	1.46	4.2454E-05	N/A	N/A	N/A	protein_coding	17	79451246	glutaminyl-peptide cyclotransferase (glutaminyl cyclase) Gene [Source:MGI Symbol;Acc:MGI:1917786]
ENSMUSG00000036138	Acaa1a	-17.24	1.7234E-04	1.42	1.5617E-03	1	0	4	0	N/A	N/A	N/A	ILMN_2762728	1.88	9.00E-08	protein_coding	9	119250578	acetyl-Coenzyme A acyltransferase 1A Gene [Source:MGI Symbol;Acc:MGI:2148491]
ENSMUSG00000044716	Dok7	-16.14	1.7263E-04	0.72	1.5629E-03	1	0	4	0	N/A	N/A	N/A	ILMN_2712878	0.97	3.05E-01	protein_coding	5	35399462	docking protein 7 Gene [Source:MGI (curated);Acc:MGI:3584043]
ENSMUSG00000042770	Hebp1	-16.45	1.7453E-04	1.39	1.5787E-03	1	0	4	1	1418172_at	1.10	4.3166E-02	ILMN_2699307	0.77	1.89E-03	protein_coding	6	135087537	heme binding protein 1 Gene [Source:MGI (curated);Acc:MGI:1333880]
ENSMUSG00000038233	Fam198a	-17.39	1.7616E-04	0.70	1.5921E-03	1	0	4	0	N/A	N/A	N/A	ILMN_2681690	0.95	2.17E-01	protein_coding	9	121860104	family with sequence similarity 198, member A Gene [Source:MGI Symbol;Acc:MGI:3041196]
ENSMUSG00000083830	RP23-346H6.3	-20.16	1.7653E-04	1.71	1.5940E-03	1	1	1	0	N/A	N/A	N/A	N/A	N/A	N/A	pseudogene	X	83516051	N/A
ENSMUSG00000036273	Lrrk2	-12.83	1.7941E-04	1.35	1.6186E-03	1	0	4	0	1431394_a_at	1.42	2.1296E-04	ILMN_2883267	1.14	9.70E-02	protein_coding	15	91503606	leucine-rich repeat kinase 2 Gene [Source:MGI (curated);Acc:MGI:1913975]
ENSMUSG00000047996	Prrg1	-17.93	1.7975E-04	1.43	1.6202E-03	1	0	4	0	1455724_at	1.02	4.8768E-01	N/A	N/A	N/A	protein_coding	X	75694952	proline rich Gla (G-carboxyglutamic acid) 1 Gene [Source:MGI (curated);Acc:MGI:1917364]
ENSMUSG00000038695	Josd2	-14.74	1.8146E-04	1.36	1.6343E-03	1	0	4	0	1449046_a_at	1.04	4.4324E-01	ILMN_2667614	0.97	4.44E-01	protein_coding	7	51723350	Josephin domain containing 2 Gene [Source:MGI (curated);Acc:MGI:1913374]
ENSMUSG00000059939	9430015G10Rik	-15.45	1.8169E-04	0.73	1.6349E-03	1	0	4	0	1424555_at	0.83	8.2423E-04	ILMN_2963754	0.71	1.81E-04	protein_coding	4	155484091	RIKEN cDNA 9430015G10 gene Gene [Source:MGI Symbol;Acc:MGI:2444364]
ENSMUSG00000037787	2810002N01Rik	-16.86	1.8220E-04	0.71	1.6381E-03	1	0	4	0	1429248_at	0.78	1.5132E-04	N/A	N/A	N/A	protein_coding	12	112951472	RIKEN cDNA 2810002N01 gene Gene [Source:MGI Symbol;Acc:MGI:1915270]
ENSMUSG00000040841	Six5	-19.02	1.8240E-04	0.65	1.6384E-03	1	0	4	0	N/A	N/A	N/A	N/A	N/A	N/A	protein_coding	7	19679893	sine oculis-related homeobox 5 homolog (Drosophila) Gene [Source:MGI Symbol;Acc:MGI:106220]
ENSMUSG00000026587	Astn1	-11.58	1.8401E-04	0.74	1.6514E-03	1	0	4	0	1418615_at	0.82	1.0373E-02	N/A	N/A	N/A	protein_coding	1	160292487	astrotactin 1 Gene [Source:MGI Symbol;Acc:MGI:1098567]
ENSMUSG00000082760	AC129215.2	-19.07	1.8635E-04	0.66	1.6709E-03	1	0	4	0	N/A	N/A	N/A	N/A	N/A	N/A	pseudogene	5	121921566	N/A
ENSMUSG00000028232	Tmem68	-14.86	1.8711E-04	1.36	1.6763E-03	1	0	4	0	1423649_at	1.12	5.8972E-02	N/A	N/A	N/A	protein_coding	4	3476188	transmembrane protein 68 Gene [Source:MGI (curated);Acc:MGI:1919348]
ENSMUSG00000032921	Odf4	-20.37	1.8847E-04	1.74	1.6870E-03	1	1	4	0	N/A	N/A	N/A	N/A	N/A	N/A	protein_coding	11	68735337	outer dense fiber of sperm tails 4 Gene [Source:MGI (curated);Acc:MGI:2182079]
ENSMUSG00000026393	Nek7	-15.08	1.8874E-04	1.36	1.6879E-03	1	0	4	0	1448474_at	1.07	3.2023E-01	N/A	N/A	N/A	protein_coding	1	140381291	NIMA (never in mitosis gene a)-related expressed kinase 7 Gene [Source:MGI Symbol;Acc:MGI:1890645]
ENSMUSG00000035172	Plekhh3	-16.93	1.8896E-04	0.72	1.6884E-03	1	0	4	0	N/A	N/A	N/A	N/A	N/A	N/A	protein_coding	11	101023993	pleckstrin homology domain containing, family H (with MyTH4 domain) member 3 Gene [Source:MGI (curated);Acc:MGI:2384950]
ENSMUSG00000033454	Zbtb1	-15.64	1.8966E-04	1.37	1.6932E-03	1	0	4	0	1438110_at	1.21	3.0709E-03	ILMN_3140383	1.20	1.24E-02	protein_coding	12	77471253	zinc finger and BTB domain containing 1 Gene [Source:MGI (curated);Acc:MGI:2442326]
ENSMUSG00000020891	Alox8	-18.89	1.9027E-04	1.57	1.6972E-03	1	0	4	0	N/A	N/A	N/A	N/A	N/A	N/A	protein_coding	11	68997387	arachidonate 8-lipoxygenase Gene [Source:MGI (curated);Acc:MGI:1098228]
ENSMUSG00000067578	Cbln4	-16.45	1.9263E-04	0.72	1.7152E-03	1	0	4	0	1433607_at	0.91	1.9818E-01	ILMN_2639849	0.69	4.91E-03	protein_coding	2	171861733	cerebellin 4 precursor protein Gene [Source:MGI (curated);Acc:MGI:2154433]
ENSMUSG00000029860	Zyx	-15.09	1.9246E-04	0.73	1.7152E-03	1	0	4	0	1417240_at	0.93	2.2733E-01	ILMN_2514292	0.80	5.89E-02	protein_coding	6	42300054	zyxin Gene [Source:MGI Symbol;Acc:MGI:103072]
ENSMUSG00000087040	RP23-256M16.1	-21.80	1.9337E-04	2.45	1.7204E-03	1	1	4	0	N/A	N/A	N/A	N/A	N/A	N/A	processed_transcript	2	55264201	N/A
ENSMUSG00000026004	1110028C15Rik	-17.10	1.9461E-04	1.40	1.7299E-03	1	0	4	0	1458128_at	0.58	4.4033E-08	N/A	N/A	N/A	protein_coding	1	66765822	RIKEN cDNA 1110028C15 gene Gene [Source:MGI Symbol;Acc:MGI:1915941]
ENSMUSG00000006764	Tph2	-20.16	1.9513E-04	1.74	1.7331E-03	1	1	4	0	N/A	N/A	N/A	ILMN_2460179	1.18	5.66E-03	protein_coding	10	114515697	tryptophan hydroxylase 2 Gene [Source:MGI (curated);Acc:MGI:2651811]
ENSMUSG00000045573	Penk	-10.37	1.9574E-04	1.35	1.7369E-03	1	0	4	0	1427038_at	1.19	2.2580E-02	N/A	N/A	N/A	protein_coding	4	4060678	preproenkephalin Gene [Source:MGI (curated);Acc:MGI:104629]
ENSMUSG00000071451	Psmg4	-17.95	1.9745E-04	0.69	1.7506E-03	1	0	4	0	1435431_at	0.85	5.0867E-03	N/A	N/A	N/A	protein_coding	13	34254833	proteasome (prosome, macropain) assembly chaperone 4 Gene [Source:MGI (curated);Acc:MGI:1916916]
ENSMUSG00000032018	Sc5d	-15.13	1.9910E-04	1.36	1.7637E-03	1	0	4	0	1451457_at	3.82	2.1037E-14	N/A	N/A	N/A	protein_coding	9	42062222	sterol-C5-desaturase (fungal ERG3, delta-5-desaturase) homolog (S. cerevisae) Gene [Source:MGI Symbol;Acc:MGI:1353611]
ENSMUSG00000004562	E130112L23Rik	-16.12	2.0073E-04	0.72	1.7760E-03	1	0	4	0	N/A	N/A	N/A	N/A	N/A	N/A	protein_coding	14	52604534	RIKEN cDNA E130112L23 gene Gene [Source:MGI Symbol;Acc:MGI:2685515]
ENSMUSG00000006342	Susd2	-16.19	2.0083E-04	0.72	1.7760E-03	1	0	4	0	1426511_at	0.93	1.4800E-01	ILMN_2709166	0.89	5.03E-02	protein_coding	10	75099373	sushi domain containing 2 Gene [Source:MGI Symbol;Acc:MGI:1918983]
ENSMUSG00000002459	Rgs20	-14.79	2.0128E-04	1.36	1.7784E-03	1	0	4	0	1421493_a_at	1.46	6.9200E-04	N/A	N/A	N/A	protein_coding	1	4899657	regulator of G-protein signaling 20 Gene [Source:MGI (curated);Acc:MGI:1929866]
ENSMUSG00000019996	Mtap7	-14.56	2.0362E-04	1.36	1.7975E-03	1	0	4	0	1429894_a_at	1.08	3.6292E-01	N/A	N/A	N/A	protein_coding	10	19868819	microtubule-associated protein 7 Gene [Source:MGI Symbol;Acc:MGI:1328328]
ENSMUSG00000024459	H2-M5	-20.41	2.0572E-04	0.55	1.8145E-03	1	1	4	0	N/A	N/A	N/A	N/A	N/A	N/A	protein_coding	17	37121006	histocompatibility 2, M region locus 5 Gene [Source:MGI (curated);Acc:MGI:95917]
ENSMUSG00000025507	Lrdd	-19.32	2.0639E-04	0.64	1.8188E-03	1	0	4	0	N/A	N/A	N/A	N/A	N/A	N/A	protein_coding	7	148624012	leucine-rich and death domain containing Gene [Source:MGI (curated);Acc:MGI:1889507]
ENSMUSG00000049422	Chchd10	-13.87	2.0694E-04	0.74	1.8206E-03	1	0	4	0	N/A	N/A	N/A	ILMN_2749037	1.13	9.90E-02	protein_coding	10	75398638	coiled-coil-helix-coiled-coil-helix domain containing 10 Gene [Source:MGI Symbol;Acc:MGI:2143558]
ENSMUSG00000046719	Nxph3	-15.32	2.0690E-04	0.73	1.8206E-03	1	0	4	0	1419710_at	1.00	5.4280E-01	ILMN_1227583	0.88	1.25E-02	protein_coding	11	95371159	neurexophilin 3 Gene [Source:MGI (curated);Acc:MGI:1336188]
ENSMUSG00000038930	Rccd1	-16.60	2.0724E-04	0.72	1.8216E-03	1	0	4	0	1456411_at	0.92	2.3049E-02	ILMN_1213882	0.97	2.37E-01	protein_coding	7	87461482	RCC1 domain containing 1 Gene [Source:MGI (curated);Acc:MGI:2444156]
ENSMUSG00000032113	Chek1	-19.76	2.0988E-04	1.62	1.8432E-03	1	0	4	0	1450677_at	1.10	1.0414E-01	N/A	N/A	N/A	protein_coding	9	36516067	checkpoint kinase 1 homolog (S. pombe) Gene [Source:MGI Symbol;Acc:MGI:1202065]
ENSMUSG00000036390	Gadd45a	-17.82	2.1040E-04	1.42	1.8462E-03	1	0	4	0	1449519_at	0.96	4.3578E-01	ILMN_2742152	1.22	9.69E-02	protein_coding	6	66985090	growth arrest and DNA-damage-inducible 45 alpha Gene [Source:MGI (curated);Acc:MGI:107799]
ENSMUSG00000087674	RP23-34E4.1	-18.27	2.1106E-04	0.68	1.8504E-03	1	0	4	0	N/A	N/A	N/A	N/A	N/A	N/A	processed_transcript	2	19265944	N/A
ENSMUSG00000081113	RP23-387P23.1	-18.18	2.1123E-04	1.46	1.8504E-03	1	0	4	0	N/A	N/A	N/A	N/A	N/A	N/A	pseudogene	6	127232081	N/A
ENSMUSG00000064307	Lrrc51	-18.05	2.1218E-04	0.68	1.8571E-03	1	0	4	0	1429212_a_at	0.56	3.6781E-05	N/A	N/A	N/A	protein_coding	7	109061498	leucine rich repeat containing 51 Gene [Source:MGI (curated);Acc:MGI:1916608]
ENSMUSG00000063297	Luzp2	-13.47	2.2077E-04	1.35	1.9307E-03	1	0	4	0	N/A	N/A	N/A	ILMN_1256309	1.03	3.76E-01	protein_coding	7	62091329	leucine zipper protein 2 Gene [Source:MGI Symbol;Acc:MGI:1889615]
ENSMUSG00000086983	AL672276.2	-22.05	2.2303E-04	0.39	1.9471E-03	1	1	4	0	N/A	N/A	N/A	N/A	N/A	N/A	lincRNA	4	43058899	N/A
ENSMUSG00000057003	Myh4	-22.03	2.2303E-04	0.42	1.9471E-03	1	1	4	0	N/A	N/A	N/A	N/A	N/A	N/A	protein_coding	11	67051531	myosin, heavy polypeptide 4, skeletal muscle Gene [Source:MGI (curated);Acc:MGI:1339713]
ENSMUSG00000044534	Ccbp2	-18.27	2.2460E-04	0.69	1.9591E-03	1	0	4	0	1437937_at	0.95	2.9627E-01	ILMN_2650557	0.94	2.83E-01	protein_coding	9	121807473	chemokine binding protein 2 Gene [Source:MGI Symbol;Acc:MGI:1891697]
ENSMUSG00000069727	Gm5595	-21.78	2.2581E-04	0.39	1.9663E-03	1	1	4	0	N/A	N/A	N/A	N/A	N/A	N/A	protein_coding	7	49915475	predicted gene 5595 Gene [Source:MGI Symbol;Acc:MGI:3648690]
ENSMUSG00000048992	Prss32	-21.88	2.2581E-04	0.36	1.9663E-03	1	1	4	0	N/A	N/A	N/A	N/A	N/A	N/A	protein_coding	17	23980822	protease, serine, 32 Gene [Source:MGI (curated);Acc:MGI:1917064]
ENSMUSG00000022678	Nde1	-15.78	2.2870E-04	1.37	1.9898E-03	1	0	4	0	1435737_a_at	1.00	5.3535E-01	ILMN_2690077	0.91	1.28E-01	protein_coding	16	14163368	nuclear distribution gene E homolog 1 (A nidulans) Gene [Source:MGI (curated);Acc:MGI:1914453]
ENSMUSG00000024065	Ehd3	-13.77	2.2891E-04	1.35	1.9899E-03	1	0	4	0	1417235_at	1.20	3.1363E-03	ILMN_1232989	1.18	9.88E-03	protein_coding	17	74154181	EH-domain containing 3 Gene [Source:MGI (curated);Acc:MGI:1928900]
ENSMUSG00000033972	6330416L07Rik	-19.10	2.2991E-04	1.54	1.9970E-03	1	0	4	0	1437911_at	1.16	4.5318E-02	N/A	N/A	N/A	protein_coding	17	22474961	RIKEN cDNA 6330416L07 gene Gene [Source:MGI Symbol;Acc:MGI:2442394]
ENSMUSG00000059970	Hspa2	-14.92	2.3176E-04	1.36	2.0113E-03	1	0	4	0	1417101_at	1.21	2.7812E-03	ILMN_1223285	1.12	3.41E-02	protein_coding	12	77505163	heat shock protein 2 Gene [Source:MGI Symbol;Acc:MGI:96243]
ENSMUSG00000081888	RP23-384K11.3	-17.18	2.3221E-04	1.40	2.0135E-03	1	0	4	0	N/A	N/A	N/A	N/A	N/A	N/A	pseudogene	2	129204007	N/A
ENSMUSG00000036931	Nfkbid	-18.95	2.3418E-04	1.55	2.0288E-03	1	0	4	0	1436074_at	1.11	1.0799E-01	ILMN_1225192	1.16	2.28E-02	protein_coding	7	31206751	nuclear factor of kappa light polypeptide gene enhancer in B-cells inhibitor, delta Gene [Source:MGI (curated);Acc:MGI:3041243]
ENSMUSG00000030834	Abcc6	-18.66	2.3446E-04	0.67	2.0296E-03	1	0	4	0	N/A	N/A	N/A	N/A	N/A	N/A	protein_coding	7	53231750	ATP-binding cassette, sub-family C (CFTR/MRP), member 6 Gene [Source:MGI (curated);Acc:MGI:1351634]
ENSMUSG00000085274	RP23-108D12.3	-19.27	2.3501E-04	1.59	2.0326E-03	1	0	4	0	N/A	N/A	N/A	N/A	N/A	N/A	processed_transcript	2	165683184	N/A
ENSMUSG00000038242	Aox4	-21.02	2.3549E-04	2.13	2.0351E-03	1	1	4	0	N/A	N/A	N/A	N/A	N/A	N/A	protein_coding	1	58267241	aldehyde oxidase 4 Gene [Source:MGI (curated);Acc:MGI:1919122]
ENSMUSG00000038072	Galnt11	-14.74	2.3767E-04	0.74	2.0522E-03	1	0	4	0	1424748_at	0.77	2.0184E-04	ILMN_2700400	0.68	1.61E-04	protein_coding	5	24728700	UDP-N-acetyl-alpha-D-galactosamine:polypeptide N-acetylgalactosaminyltransferase 11 Gene [Source:MGI (curated);Acc:MGI:2444392]
ENSMUSG00000064338	AY172335.23	-19.24	2.3880E-04	1.49	2.0602E-03	1	0	4	0	N/A	N/A	N/A	N/A	N/A	N/A	Mt_tRNA	MT	1025	N/A
ENSMUSG00000035513	Ntng2	-15.06	2.3902E-04	0.74	2.0604E-03	1	0	4	0	N/A	N/A	N/A	ILMN_2701486	0.93	2.04E-01	protein_coding	2	29050061	netrin G2 Gene [Source:MGI (curated);Acc:MGI:2159341]
ENSMUSG00000026158	Ogfrl1	-13.04	2.4178E-04	1.35	2.0825E-03	1	0	4	0	1424412_at	0.90	8.7890E-02	ILMN_3145814	0.93	2.14E-01	protein_coding	1	23373263	opioid growth factor receptor-like 1 Gene [Source:MGI Symbol;Acc:MGI:1917405]
ENSMUSG00000005483	Dnajb1	-13.78	2.4503E-04	1.35	2.1087E-03	1	0	4	0	1416756_at	0.96	3.5821E-01	ILMN_1240323	1.12	1.58E-01	protein_coding	8	86132172	DnaJ (Hsp40) homolog, subfamily B, member 1 Gene [Source:MGI Symbol;Acc:MGI:1931874]
ENSMUSG00000026605	Cenpf	-19.22	2.4527E-04	1.53	2.1090E-03	1	0	4	0	1427161_at	1.02	4.7520E-01	N/A	N/A	N/A	protein_coding	1	191464495	centromere protein F Gene [Source:MGI Symbol;Acc:MGI:1313302]
ENSMUSG00000043920	AC157657.1	-21.18	2.4629E-04	0.49	2.1159E-03	1	1	4	0	N/A	N/A	N/A	N/A	N/A	N/A	pseudogene	7	6693766	N/A
ENSMUSG00000029163	Emilin1	-19.36	2.4691E-04	0.64	2.1195E-03	1	0	4	0	N/A	N/A	N/A	N/A	N/A	N/A	protein_coding	5	31215858	elastin microfibril interfacer 1 Gene [Source:MGI Symbol;Acc:MGI:1926189]
ENSMUSG00000057969	Sema3b	-19.01	2.4717E-04	0.66	2.1199E-03	1	0	4	0	N/A	N/A	N/A	N/A	N/A	N/A	protein_coding	9	107500005	sema domain, immunoglobulin domain (Ig), short basic domain, secreted, (semaphorin) 3B Gene [Source:MGI (curated);Acc:MGI:107561]
ENSMUSG00000006445	Epha2	-19.64	2.4859E-04	1.65	2.1303E-03	1	0	4	0	N/A	N/A	N/A	N/A	N/A	N/A	protein_coding	4	140857155	Eph receptor A2 Gene [Source:MGI (curated);Acc:MGI:95278]
ENSMUSG00000021319	Sfrp4	-20.23	2.4962E-04	0.58	2.1373E-03	1	1	4	0	N/A	N/A	N/A	N/A	N/A	N/A	protein_coding	13	19715052	secreted frizzled-related protein 4 Gene [Source:MGI Symbol;Acc:MGI:892010]
ENSMUSG00000036948	BC037034	-15.44	2.5088E-04	0.74	2.1432E-03	1	0	4	0	N/A	N/A	N/A	ILMN_1257019	0.97	4.26E-01	protein_coding	5	138700884	Uncharacterized protein C7orf43 homolog [Source:UniProtKB/Swiss-Prot;Acc:Q3UTZ3]
ENSMUSG00000009075	Cabp7	-18.38	2.5092E-04	0.69	2.1432E-03	1	0	4	0	1436141_at	0.64	3.8290E-03	N/A	N/A	N/A	protein_coding	11	4636895	calcium binding protein 7 Gene [Source:MGI (curated);Acc:MGI:2183437]
ENSMUSG00000029761	Cald1	-15.84	2.5092E-04	1.36	2.1432E-03	1	0	4	0	1424768_at	1.24	1.1266E-02	ILMN_1232081	1.01	4.21E-01	protein_coding	6	34548500	caldesmon 1 Gene [Source:MGI (curated);Acc:MGI:88250]
ENSMUSG00000027368	Dusp2	-20.27	2.5484E-04	0.57	2.1694E-03	1	1	4	0	N/A	N/A	N/A	N/A	N/A	N/A	protein_coding	2	127161895	dual specificity phosphatase 2 Gene [Source:MGI (curated);Acc:MGI:101911]
ENSMUSG00000022112	Gpc5	-15.61	2.5443E-04	1.36	2.1694E-03	1	0	4	0	1457536_at	1.21	1.5571E-04	ILMN_1254628	1.20	8.15E-03	protein_coding	14	115491848	glypican 5 Gene [Source:MGI Symbol;Acc:MGI:1194894]
ENSMUSG00000082715	RP23-309H19.2	-15.56	2.5425E-04	0.73	2.1694E-03	1	0	4	0	N/A	N/A	N/A	N/A	N/A	N/A	pseudogene	11	97830106	N/A
ENSMUSG00000083879	RP23-418D21.1	-18.60	2.5479E-04	0.66	2.1694E-03	1	0	4	0	N/A	N/A	N/A	N/A	N/A	N/A	pseudogene	2	134588560	N/A
ENSMUSG00000024883	Rin1	-13.29	2.5607E-04	0.74	2.1781E-03	1	0	4	0	1424507_at	0.90	2.6298E-01	ILMN_2650289	0.83	1.49E-02	protein_coding	19	5050808	Ras and Rab interactor 1 Gene [Source:MGI Symbol;Acc:MGI:2385695]
ENSMUSG00000080904	RP23-385C16.6	-17.50	2.5894E-04	0.69	2.2006E-03	1	0	4	0	N/A	N/A	N/A	N/A	N/A	N/A	pseudogene	11	5718500	N/A
ENSMUSG00000067724	Gbx1	-18.66	2.6131E-04	1.52	2.2189E-03	1	0	4	0	N/A	N/A	N/A	N/A	N/A	N/A	protein_coding	5	24008575	gastrulation brain homeobox 1 Gene [Source:MGI (curated);Acc:MGI:95667]
ENSMUSG00000034255	Arhgap27	-16.92	2.6184E-04	1.40	2.2217E-03	1	0	4	0	N/A	N/A	N/A	N/A	N/A	N/A	protein_coding	11	103192811	Rho GTPase activating protein 27 Gene [Source:MGI (curated);Acc:MGI:1916903]
ENSMUSG00000078803	AC127420.1	-20.87	2.6326E-04	0.54	2.2318E-03	1	1	4	0	N/A	N/A	N/A	N/A	N/A	N/A	protein_coding	7	10455317	N/A
ENSMUSG00000024290	Rock1	-15.82	2.6361E-04	1.36	2.2329E-03	1	0	4	0	1423444_at	0.91	1.2784E-01	ILMN_2742675	1.01	4.43E-01	protein_coding	18	10067465	Rho-associated coiled-coil containing protein kinase 1 Gene [Source:MGI Symbol;Acc:MGI:107927]
ENSMUSG00000043832	Clec4a3	-20.94	2.6492E-04	1.87	2.2421E-03	1	1	4	0	1429954_at	1.13	5.6269E-02	ILMN_3161652	1.00	4.94E-01	protein_coding	6	122902533	C-type lectin domain family 4, member a3 Gene [Source:MGI (curated);Acc:MGI:1920399]
ENSMUSG00000078958	AC108947.1	-16.50	2.6585E-04	0.72	2.2482E-03	1	0	4	0	N/A	N/A	N/A	N/A	N/A	N/A	protein_coding	13	91023156	predicted gene, EG435376 [Source:RefSeq peptide;Acc:NP_001139351]
ENSMUSG00000025066	6330577E15Rik	-14.60	2.6705E-04	1.35	2.2565E-03	1	0	4	0	1425194_a_at	0.99	4.3135E-01	ILMN_2671366	0.91	2.74E-01	protein_coding	19	47806249	RIKEN cDNA 6330577E15 gene Gene [Source:MGI Symbol;Acc:MGI:1915038]
ENSMUSG00000079065	AC123687.1	-18.88	2.7458E-04	0.65	2.3182E-03	1	0	4	0	1427461_at	0.59	3.1151E-05	N/A	N/A	N/A	pseudogene	5	104946633	N/A
ENSMUSG00000024592	C330018D20Rik	-17.17	2.7533E-04	1.38	2.3227E-03	1	0	4	0	1453738_at	1.18	4.7591E-03	N/A	N/A	N/A	protein_coding	18	57115487	RIKEN cDNA C330018D20 gene Gene [Source:MGI Symbol;Acc:MGI:1924672]
ENSMUSG00000050390	C77080	-16.68	2.7899E-04	0.72	2.3438E-03	1	0	4	0	N/A	N/A	N/A	N/A	N/A	N/A	protein_coding	4	128896822	Uncharacterized protein KIAA1522 [Source:UniProtKB/Swiss-Prot;Acc:A2A7S8]
ENSMUSG00000029521	Chek2	-21.12	2.7827E-04	1.96	2.3438E-03	1	1	4	0	1422747_at	0.96	4.5973E-01	N/A	N/A	N/A	protein_coding	5	111269036	CHK2 checkpoint homolog (S. pombe) Gene [Source:MGI Symbol;Acc:MGI:1355321]
ENSMUSG00000035551	Igfbpl1	-19.47	2.7896E-04	1.61	2.3438E-03	1	0	4	0	N/A	N/A	N/A	ILMN_2828112	1.09	7.05E-02	protein_coding	4	45822340	insulin-like growth factor binding protein-like 1 Gene [Source:MGI (curated);Acc:MGI:1933198]
ENSMUSG00000074657	Kif5a	-8.76	2.7882E-04	1.34	2.3438E-03	1	0	4	0	1434670_at	1.09	1.5199E-02	ILMN_3065852	1.17	4.80E-02	protein_coding	10	126662752	kinesin family member 5A Gene [Source:MGI Symbol;Acc:MGI:109564]
ENSMUSG00000040387	Klhl32	-17.30	2.7849E-04	0.71	2.3438E-03	1	0	4	0	1458375_at	0.84	3.5644E-03	ILMN_1240069	0.71	7.66E-04	protein_coding	4	24539701	kelch-like 32 (Drosophila) Gene [Source:MGI (curated);Acc:MGI:3612790]
ENSMUSG00000024335	Brd2	-14.36	2.8108E-04	0.74	2.3595E-03	1	0	4	0	N/A	N/A	N/A	N/A	N/A	N/A	protein_coding	17	34248964	bromodomain containing 2 Gene [Source:MGI (curated);Acc:MGI:99495]
ENSMUSG00000087059	RP23-78H4.3	-20.70	2.8134E-04	1.94	2.3597E-03	1	1	4	0	N/A	N/A	N/A	N/A	N/A	N/A	processed_transcript	11	75608270	N/A
ENSMUSG00000025969	Nrp2	-14.74	2.8212E-04	0.74	2.3643E-03	1	0	4	0	1435349_at	0.83	1.8190E-03	ILMN_2766737	1.00	4.92E-01	protein_coding	1	62749859	neuropilin 2 Gene [Source:MGI (curated);Acc:MGI:1100492]
ENSMUSG00000023571	Fam132a	-16.79	2.8520E-04	1.39	2.3882E-03	1	0	4	0	1439422_a_at	1.29	2.8909E-04	ILMN_2645295	1.26	1.06E-02	protein_coding	4	155336427	family with sequence similarity 132, member A Gene [Source:MGI (curated);Acc:MGI:1914639]
ENSMUSG00000032128	Robo3	-14.85	2.8554E-04	0.74	2.3891E-03	1	0	4	0	1436634_at	0.85	1.1859E-01	N/A	N/A	N/A	protein_coding	9	37223630	roundabout homolog 3 (Drosophila) Gene [Source:MGI (curated);Acc:MGI:1343102]
ENSMUSG00000022425	Enpp2	-12.29	2.8629E-04	1.34	2.3934E-03	1	0	4	0	1448136_at	0.65	1.2824E-01	ILMN_2954474	1.25	1.32E-01	protein_coding	15	54670464	ectonucleotide pyrophosphatase/phosphodiesterase 2 Gene [Source:MGI Symbol;Acc:MGI:1321390]
ENSMUSG00000063235	Ptpmt1	-16.64	2.8676E-04	0.72	2.3954E-03	1	0	4	0	1426581_at	1.11	2.4778E-02	ILMN_2602406	1.10	6.89E-02	protein_coding	2	90750883	protein tyrosine phosphatase, mitochondrial 1 Gene [Source:MGI (curated);Acc:MGI:1913711]
ENSMUSG00000064336	AY172335.8	-18.67	2.8923E-04	1.46	2.4140E-03	1	0	4	0	N/A	N/A	N/A	N/A	N/A	N/A	Mt_tRNA	MT	1	N/A
ENSMUSG00000022229	Atp12a	-22.56	2.9041E-04	0.33	2.4220E-03	1	1	4	0	N/A	N/A	N/A	ILMN_1228582	0.85	4.12E-02	protein_coding	14	56983865	ATPase, H+/K+ transporting, nongastric, alpha polypeptide Gene [Source:MGI Symbol;Acc:MGI:1926943]
ENSMUSG00000038736	Nudcd1	-17.21	2.9106E-04	1.40	2.4254E-03	1	0	4	0	1429655_at	1.25	5.1944E-05	N/A	N/A	N/A	protein_coding	15	44207617	NudC domain containing 1 Gene [Source:MGI Symbol;Acc:MGI:1914679]
ENSMUSG00000033577	Myo6	-13.13	2.9153E-04	1.34	2.4273E-03	1	0	4	0	1435559_at	1.36	2.3764E-03	ILMN_2656854	1.00	4.93E-01	protein_coding	9	80012838	myosin VI Gene [Source:MGI (curated);Acc:MGI:104785]
ENSMUSG00000028064	Sema4a	-14.18	2.9177E-04	0.74	2.4273E-03	1	0	4	0	1448110_at	0.88	2.1486E-02	ILMN_1215120	0.93	2.66E-01	protein_coding	3	88239881	sema domain, immunoglobulin domain (Ig), transmembrane domain (TM) and short cytoplasmic domain, (semaphorin) 4A Gene [Source:MGI (curated);Acc:MGI:107560]
ENSMUSG00000081073	RP23-316D8.2	-20.73	2.9320E-04	0.54	2.4373E-03	1	1	4	0	N/A	N/A	N/A	N/A	N/A	N/A	pseudogene	2	88412209	N/A
ENSMUSG00000020523	Fam114a2	-15.09	2.9710E-04	1.35	2.4677E-03	1	0	4	0	1424253_at	1.17	7.7282E-03	ILMN_1232976	1.09	1.94E-01	protein_coding	11	57296495	family with sequence similarity 114, member A2 Gene [Source:MGI (curated);Acc:MGI:1917629]
ENSMUSG00000042644	Itpr3	-17.26	2.9752E-04	0.72	2.4692E-03	1	0	4	0	N/A	N/A	N/A	N/A	N/A	N/A	protein_coding	17	27194249	inositol 1,4,5-triphosphate receptor 3 Gene [Source:MGI (curated);Acc:MGI:96624]
ENSMUSG00000055639	Dach1	-14.38	2.9873E-04	1.34	2.4772E-03	1	0	4	0	1433743_at	1.18	1.0720E-01	ILMN_3072197	0.89	8.70E-02	protein_coding	14	98186066	dachshund 1 (Drosophila) Gene [Source:MGI (curated);Acc:MGI:1277991]
ENSMUSG00000042804	Gpr153	-14.95	3.0000E-04	0.74	2.4858E-03	1	0	4	0	N/A	N/A	N/A	ILMN_2590975	0.99	4.70E-01	protein_coding	4	151648341	G protein-coupled receptor 153 Gene [Source:MGI (curated);Acc:MGI:1916157]
ENSMUSG00000032204	Aqp9	-19.91	3.0241E-04	1.64	2.5037E-03	1	0	4	0	N/A	N/A	N/A	ILMN_1214634	1.03	3.37E-01	protein_coding	9	70958466	aquaporin 9 Gene [Source:MGI (curated);Acc:MGI:1891066]
ENSMUSG00000030718	Ppme1	-12.54	3.0427E-04	0.75	2.5171E-03	1	0	4	0	1423810_at	0.92	6.0072E-02	ILMN_1234766	0.88	1.49E-01	protein_coding	7	107475248	protein phosphatase methylesterase 1 Gene [Source:MGI Symbol;Acc:MGI:1919840]
ENSMUSG00000027326	Casc5	-21.53	3.0655E-04	2.19	2.5333E-03	1	1	4	0	N/A	N/A	N/A	N/A	N/A	N/A	protein_coding	2	118872855	cancer susceptibility candidate 5 Gene [Source:MGI (curated);Acc:MGI:1923714]
ENSMUSG00000021680	Crhbp	-16.35	3.0673E-04	0.73	2.5333E-03	1	0	4	0	1436127_at	0.76	1.9145E-01	ILMN_1231710	0.63	7.21E-05	protein_coding	13	96201326	corticotropin releasing hormone binding protein Gene [Source:MGI Symbol;Acc:MGI:88497]
ENSMUSG00000037922	Bank1	-19.65	3.1009E-04	1.62	2.5528E-03	1	0	4	0	1456328_at	1.29	6.5835E-04	N/A	N/A	N/A	protein_coding	3	135716330	B-cell scaffold protein with ankyrin repeats 1 Gene [Source:MGI Symbol;Acc:MGI:2442120]
ENSMUSG00000041762	Gpr155	-12.84	3.0971E-04	1.34	2.5528E-03	1	0	4	0	1452353_at	1.12	7.9314E-02	N/A	N/A	N/A	protein_coding	2	73179563	G protein-coupled receptor 155 Gene [Source:MGI (curated);Acc:MGI:1915776]
ENSMUSG00000026241	Nppc	-19.35	3.0970E-04	0.64	2.5528E-03	1	0	4	0	N/A	N/A	N/A	N/A	N/A	N/A	protein_coding	1	88562866	natriuretic peptide precursor type C Gene [Source:MGI Symbol;Acc:MGI:97369]
ENSMUSG00000087084	RP23-87P16.1	-22.05	3.1008E-04	2.66	2.5528E-03	1	1	4	0	N/A	N/A	N/A	N/A	N/A	N/A	processed_transcript	4	139936545	N/A
ENSMUSG00000004885	Crabp2	-19.47	3.1054E-04	0.61	2.5545E-03	1	0	4	0	N/A	N/A	N/A	ILMN_1214483	0.94	1.72E-01	protein_coding	3	87752588	cellular retinoic acid binding protein II Gene [Source:MGI (curated);Acc:MGI:88491]
ENSMUSG00000025421	Hdhd2	-13.98	3.1151E-04	1.34	2.5605E-03	1	0	4	0	1428507_at	1.36	1.1823E-06	ILMN_2745240	1.31	1.07E-03	protein_coding	18	77168865	haloacid dehalogenase-like hydrolase domain containing 2 Gene [Source:MGI (curated);Acc:MGI:1924237]
ENSMUSG00000041272	Tox	-16.58	3.1291E-04	0.73	2.5699E-03	1	0	4	0	1425483_at	0.82	2.8126E-02	N/A	N/A	N/A	protein_coding	4	6613500	thymocyte selection-associated high mobility group box Gene [Source:MGI (curated);Acc:MGI:2181659]
ENSMUSG00000021806	Nid2	-18.08	3.1415E-04	1.45	2.5781E-03	1	0	4	0	1423516_a_at	0.87	2.7119E-01	ILMN_2961933	1.03	3.39E-01	protein_coding	14	20570479	nidogen 2 Gene [Source:MGI Symbol;Acc:MGI:1298229]
ENSMUSG00000071176	Arhgef10	-14.32	3.1737E-04	1.34	2.6024E-03	1	0	4	0	1452302_at	1.13	2.1391E-01	N/A	N/A	N/A	protein_coding	8	14911663	Rho guanine nucleotide exchange factor (GEF) 10 Gene [Source:MGI (curated);Acc:MGI:2444453]
ENSMUSG00000021758	Ddx4	-18.91	3.1852E-04	1.48	2.6085E-03	1	0	4	0	1427242_at	1.34	1.2916E-05	ILMN_1250802	0.89	8.33E-02	protein_coding	13	113388544	DEAD (Asp-Glu-Ala-Asp) box polypeptide 4 Gene [Source:MGI Symbol;Acc:MGI:102670]
ENSMUSG00000027533	Fabp5	-18.59	3.1862E-04	1.50	2.6085E-03	1	0	1	0	N/A	N/A	N/A	ILMN_1235908	1.02	4.27E-01	protein_coding	3	10012548	fatty acid binding protein 5, epidermal Gene [Source:MGI (curated);Acc:MGI:101790]
ENSMUSG00000006930	Hap1	-13.04	3.1926E-04	0.75	2.6116E-03	1	0	4	0	1416997_a_at	0.93	2.9659E-01	ILMN_2676208	0.83	1.90E-02	protein_coding	11	100208641	huntingtin-associated protein 1 Gene [Source:MGI (curated);Acc:MGI:1261831]
ENSMUSG00000020522	Mfap3	-14.83	3.2105E-04	1.35	2.6241E-03	1	0	4	0	1424721_at	1.13	5.4446E-04	ILMN_2686125	1.00	4.85E-01	protein_coding	11	57332166	microfibrillar-associated protein 3 Gene [Source:MGI (curated);Acc:MGI:1924068]
ENSMUSG00000039579	Grin3a	-14.13	3.2337E-04	0.74	2.6410E-03	1	0	4	0	1458378_at	0.86	2.3219E-02	N/A	N/A	N/A	protein_coding	4	49674483	glutamate receptor ionotropic, NMDA3A Gene [Source:MGI (curated);Acc:MGI:1933206]
ENSMUSG00000051456	Hspb3	-20.29	3.2824E-04	0.58	2.6786E-03	1	1	4	0	N/A	N/A	N/A	ILMN_2748205	0.98	3.90E-01	protein_coding	13	114453236	heat shock protein 3 Gene [Source:MGI Symbol;Acc:MGI:1928479]
ENSMUSG00000026238	Ptma	-16.43	3.2873E-04	1.37	2.6806E-03	1	0	4	0	N/A	N/A	N/A	ILMN_2755660	1.17	1.26E-01	protein_coding	1	88423311	predicted pseudogene 12504 Pseudogene [Source:MGI Symbol;Acc:MGI:3651567]
ENSMUSG00000026074	Map4k4	-13.38	3.3040E-04	1.34	2.6882E-03	1	0	4	0	1422615_at	1.04	4.2249E-01	ILMN_1233116	1.04	3.03E-01	protein_coding	1	39958075	mitogen-activated protein kinase kinase kinase kinase 4 Gene [Source:MGI Symbol;Acc:MGI:1349394]
ENSMUSG00000019865	Nmbr	-18.62	3.3046E-04	0.67	2.6882E-03	1	0	4	0	N/A	N/A	N/A	ILMN_2662901	0.88	4.31E-02	protein_coding	10	14480027	neuromedin B receptor Gene [Source:MGI Symbol;Acc:MGI:1100525]
ENSMUSG00000043843	Tmem145	-15.59	3.3020E-04	0.74	2.6882E-03	1	0	4	0	N/A	N/A	N/A	ILMN_1214060	0.92	2.25E-01	protein_coding	7	26091125	transmembrane protein 145 Gene [Source:MGI (curated);Acc:MGI:3607779]
ENSMUSG00000029022	Miip	-16.52	3.3361E-04	1.38	2.7096E-03	1	0	4	0	1417120_at	1.17	2.0378E-03	ILMN_3162138	1.01	4.33E-01	protein_coding	4	147234887	migration and invasion inhibitory protein Gene [Source:MGI (curated);Acc:MGI:106506]
ENSMUSG00000087381	RP23-118E21.9	-21.73	3.3359E-04	2.46	2.7096E-03	1	1	4	0	N/A	N/A	N/A	N/A	N/A	N/A	processed_transcript	4	155397836	N/A
ENSMUSG00000048826	Dact2	-14.34	3.3584E-04	0.74	2.7252E-03	1	0	4	0	1437929_at	0.93	3.0781E-01	ILMN_2697012	1.03	3.53E-01	protein_coding	17	14332590	dapper homolog 2, antagonist of beta-catenin (xenopus) Gene [Source:MGI Symbol;Acc:MGI:1920347]
ENSMUSG00000038351	Sgsm2	-12.85	3.3607E-04	0.75	2.7252E-03	1	0	4	0	1455178_at	0.80	2.8805E-04	ILMN_2754233	0.83	9.39E-02	protein_coding	11	74662763	small G protein signaling modulator 2 Gene [Source:MGI (curated);Acc:MGI:2144695]
ENSMUSG00000038172	Ttc39b	-13.59	3.4214E-04	1.34	2.7723E-03	1	0	4	0	1452008_at	1.43	5.0016E-04	ILMN_2633062	0.93	3.00E-01	protein_coding	4	82866204	tetratricopeptide repeat domain 39B Gene [Source:MGI (curated);Acc:MGI:1917113]
ENSMUSG00000025776	Crispld1	-17.61	3.4271E-04	1.40	2.7725E-03	1	0	4	0	N/A	N/A	N/A	ILMN_1230529	0.98	3.50E-01	protein_coding	1	17717126	cysteine-rich secretory protein LCCL domain containing 1 Gene [Source:MGI (curated);Acc:MGI:1934666]
ENSMUSG00000053965	Pde5a	-17.83	3.4247E-04	0.70	2.7725E-03	1	0	4	0	N/A	N/A	N/A	N/A	N/A	N/A	protein_coding	3	122432076	phosphodiesterase 5A, cGMP-specific Gene [Source:MGI Symbol;Acc:MGI:2651499]
ENSMUSG00000034422	Parp14	-18.11	3.4304E-04	1.45	2.7730E-03	1	0	4	0	N/A	N/A	N/A	ILMN_2825803	1.08	4.20E-02	protein_coding	16	35832960	poly (ADP-ribose) polymerase family, member 14 Gene [Source:MGI (curated);Acc:MGI:1919489]
ENSMUSG00000043419	RP23-26L6.12	-13.41	3.4468E-04	0.75	2.7826E-03	1	0	4	0	1418100_at	0.75	4.3243E-08	ILMN_2627765	0.79	2.09E-01	processed_transcript	11	69153963	RIKEN cDNA A030009H04 gene (A030009H04Rik), non-coding RNA [Source:RefSeq DNA;Acc:NR_027827]
ENSMUSG00000063171	Rps4y2	-18.80	3.4478E-04	1.53	2.7826E-03	1	0	4	0	N/A	N/A	N/A	ILMN_2737090	1.34	1.94E-03	protein_coding	6	148303178	ribosomal protein S4, Y-linked 2 Gene [Source:MGI (curated);Acc:MGI:1913434]
ENSMUSG00000009356	Lpo	-20.82	3.4542E-04	2.02	2.7856E-03	1	1	4	0	N/A	N/A	N/A	N/A	N/A	N/A	protein_coding	11	87619930	lactoperoxidase Gene [Source:MGI (curated);Acc:MGI:1923363]
ENSMUSG00000022419	Depdc6	-15.40	3.4591E-04	1.35	2.7874E-03	1	0	4	0	1453571_at	1.61	7.2529E-06	ILMN_3163001	1.15	8.01E-02	protein_coding	15	54943872	DEP domain containing 6 Gene [Source:MGI (curated);Acc:MGI:2146322]
ENSMUSG00000031787	Katnb1	-14.74	3.5187E-04	0.74	2.8332E-03	1	0	4	0	1426665_at	0.81	4.1354E-04	N/A	N/A	N/A	protein_coding	8	97605189	katanin p80 (WD40-containing) subunit B 1 Gene [Source:MGI Symbol;Acc:MGI:1921437]
ENSMUSG00000034800	Zfp661	-17.73	3.5597E-04	0.70	2.8639E-03	1	0	4	0	1428704_at	1.60	3.3317E-07	N/A	N/A	N/A	protein_coding	2	127400398	zinc finger protein 661 Gene [Source:MGI (curated);Acc:MGI:1919430]
ENSMUSG00000056116	H2-T22	-19.82	3.5676E-04	1.65	2.8680E-03	1	0	4	0	N/A	N/A	N/A	ILMN_1214731	1.67	4.50E-08	protein_coding	17	36175352	histocompatibility 2, T region locus 22 Gene [Source:MGI (curated);Acc:MGI:95956]
ENSMUSG00000085336	RP23-101J23.4	-22.36	3.5738E-04	0.38	2.8708E-03	1	1	4	0	N/A	N/A	N/A	N/A	N/A	N/A	processed_transcript	11	117287492	N/A
ENSMUSG00000078570	RP23-168M5.3	-15.56	3.5767E-04	0.74	2.8709E-03	1	0	4	0	1455545_at	0.93	8.8679E-02	N/A	N/A	N/A	protein_coding	4	124526729	Uncharacterized protein C1orf122 [Source:UniProtKB/Swiss-Prot;Acc:B1ARW8]
ENSMUSG00000058620	Adra2b	-18.89	3.5910E-04	0.66	2.8779E-03	1	0	4	0	N/A	N/A	N/A	ILMN_1228610	0.86	1.02E-02	protein_coding	2	127188944	adrenergic receptor, alpha 2b Gene [Source:MGI (curated);Acc:MGI:87935]
ENSMUSG00000029027	Dffb	-17.46	3.5906E-04	0.72	2.8779E-03	1	0	4	0	1421229_at	0.84	6.2491E-03	N/A	N/A	N/A	protein_coding	4	153338558	DNA fragmentation factor, beta subunit Gene [Source:MGI (curated);Acc:MGI:1196287]
ENSMUSG00000033579	Fa2h	-14.60	3.5939E-04	1.34	2.8779E-03	1	0	4	0	1426960_a_at	1.14	2.4344E-01	ILMN_2746783	1.15	9.71E-02	protein_coding	8	113869035	fatty acid 2-hydroxylase Gene [Source:MGI (curated);Acc:MGI:2443327]
ENSMUSG00000049556	Lingo1	-11.83	3.6067E-04	0.75	2.8836E-03	1	0	4	0	1437386_at	0.94	3.7388E-01	ILMN_3162809	0.88	1.58E-01	protein_coding	9	56466282	leucine rich repeat and Ig domain containing 1 Gene [Source:MGI (curated);Acc:MGI:1915522]
ENSMUSG00000028309	Rnf20	-13.76	3.6054E-04	1.34	2.8836E-03	1	0	4	0	1444146_at	1.43	4.4144E-06	N/A	N/A	N/A	protein_coding	4	49644878	ring finger protein 20 Gene [Source:MGI (curated);Acc:MGI:1925927]
ENSMUSG00000030491	Tdrd12	-21.14	3.6143E-04	0.47	2.8875E-03	1	1	4	0	N/A	N/A	N/A	ILMN_2751804	0.95	1.66E-01	protein_coding	7	36254117	tudor domain containing 12 Gene [Source:MGI (curated);Acc:MGI:1919231]
ENSMUSG00000024614	Tmx3	-14.20	3.6187E-04	1.34	2.8888E-03	1	0	4	0	1440279_at	1.05	4.1628E-01	ILMN_2624977	0.98	4.03E-01	protein_coding	18	90679546	thioredoxin-related transmembrane protein 3 Gene [Source:MGI Symbol;Acc:MGI:2442418]
ENSMUSG00000035258	Abi3bp	-16.04	3.6361E-04	0.73	2.8958E-03	1	0	4	0	N/A	N/A	N/A	ILMN_3132588	0.75	1.25E-03	protein_coding	16	56478013	ABI gene family, member 3 (NESH) binding protein Gene [Source:MGI Symbol;Acc:MGI:2444583]
ENSMUSG00000027562	Car2	-12.68	3.6307E-04	0.75	2.8958E-03	1	0	4	0	1448752_at	0.75	2.3416E-03	ILMN_2603504	0.95	2.95E-01	protein_coding	3	14886691	carbonic anhydrase 2 Gene [Source:MGI Symbol;Acc:MGI:88269]
ENSMUSG00000021647	Cartpt	-17.13	3.6346E-04	0.72	2.8958E-03	1	0	4	0	1422825_at	1.03	4.9062E-01	ILMN_2719755	0.69	3.12E-02	protein_coding	13	100668439	CART prepropeptide Gene [Source:MGI Symbol;Acc:MGI:1351330]
ENSMUSG00000022123	Scel	-19.30	3.6562E-04	1.53	2.9096E-03	1	0	4	0	1422837_at	1.14	9.3815E-02	ILMN_2682120	1.01	4.09E-01	protein_coding	14	103912558	sciellin Gene [Source:MGI Symbol;Acc:MGI:1891228]
ENSMUSG00000050896	Rtn4rl2	-15.49	3.6754E-04	0.74	2.9226E-03	1	0	4	0	N/A	N/A	N/A	ILMN_2678199	0.94	3.25E-01	protein_coding	2	84712035	reticulon 4 receptor-like 2 Gene [Source:MGI (curated);Acc:MGI:2669796]
ENSMUSG00000061306	Slc38a10	-13.43	3.6843E-04	0.75	2.9275E-03	1	0	4	0	1427295_at	0.86	3.3278E-04	ILMN_2729743	0.96	2.49E-01	protein_coding	11	119965274	solute carrier family 38, member 10 Gene [Source:MGI (curated);Acc:MGI:1919305]
ENSMUSG00000051985	Igfn1	-16.17	3.6906E-04	0.73	2.9302E-03	1	0	4	0	N/A	N/A	N/A	N/A	N/A	N/A	protein_coding	1	137850155	immunoglobulin-like and fibronectin type III domain containing 1 Gene [Source:MGI (curated);Acc:MGI:3045352]
ENSMUSG00000020335	Zfp354b	-19.44	3.7139E-04	1.53	2.9464E-03	1	0	4	0	1421379_at	1.10	8.8679E-02	N/A	N/A	N/A	protein_coding	11	50735325	zinc finger protein 354B Gene [Source:MGI (curated);Acc:MGI:1351476]
ENSMUSG00000025036	Sfxn2	-17.45	3.7507E-04	0.72	2.9733E-03	1	0	4	0	1435896_at	1.02	4.1444E-01	N/A	N/A	N/A	protein_coding	19	46647855	sideroflexin 2 Gene [Source:MGI Symbol;Acc:MGI:2137678]
ENSMUSG00000068735	Trp53i11	-14.06	3.7788E-04	0.75	2.9933E-03	1	0	4	0	1436919_at	0.94	2.8939E-01	ILMN_2873131	0.91	1.79E-01	protein_coding	2	93027705	transformation related protein 53 inducible protein 11 Gene [Source:MGI (curated);Acc:MGI:2670995]
ENSMUSG00000064370	mt-Cytb	-7.91	3.7857E-04	1.33	2.9964E-03	1	0	4	0	N/A	N/A	N/A	N/A	N/A	N/A	protein_coding	MT	14145	mitochondrially encoded cytochrome b Gene [Source:MGI Symbol;Acc:MGI:102501]
ENSMUSG00000058900	Rsl1	-20.20	3.7904E-04	1.67	2.9978E-03	1	1	4	0	N/A	N/A	N/A	N/A	N/A	N/A	protein_coding	13	67274143	regulator of sex limited protein 1 Gene [Source:MGI (curated);Acc:MGI:3044162]
ENSMUSG00000074194	Zfp791	-19.58	3.7958E-04	1.55	2.9998E-03	1	0	4	0	N/A	N/A	N/A	N/A	N/A	N/A	protein_coding	8	87633067	zinc finger protein 791 Gene [Source:MGI Symbol;Acc:MGI:3648473]
ENSMUSG00000071604	Fam189a2	-17.21	3.8007E-04	1.39	3.0013E-03	1	0	4	0	1435282_at	1.03	3.8764E-01	N/A	N/A	N/A	protein_coding	19	24047241	family with sequence similarity 189, member A2 Gene [Source:MGI Symbol;Acc:MGI:2685813]
ENSMUSG00000044052	Ccr10	-20.87	3.8180E-04	0.55	3.0127E-03	1	1	4	0	N/A	N/A	N/A	N/A	N/A	N/A	protein_coding	11	101034311	chemokine (C-C motif) receptor 10 Gene [Source:MGI (curated);Acc:MGI:1096320]
ENSMUSG00000070942	Il1rl2	-20.63	3.8724E-04	0.54	3.0532E-03	1	1	4	0	N/A	N/A	N/A	ILMN_1241831	0.85	7.20E-02	protein_coding	1	40381472	interleukin 1 receptor-like 2 Gene [Source:MGI Symbol;Acc:MGI:1913107]
ENSMUSG00000032028	Fam55b	-21.74	3.8946E-04	2.19	3.0684E-03	1	1	4	0	N/A	N/A	N/A	N/A	N/A	N/A	protein_coding	9	48126089	family with sequence similarity 55, member B Gene [Source:MGI (curated);Acc:MGI:1925502]
ENSMUSG00000024376	Epb4.1l4a	-18.56	3.9062E-04	0.68	3.0751E-03	1	0	4	0	1449167_at	0.86	1.4233E-01	N/A	N/A	N/A	protein_coding	18	33955981	erythrocyte protein band 4.1-like 4a Gene [Source:MGI Symbol;Acc:MGI:103007]
ENSMUSG00000078584	AU022252	-18.45	3.9258E-04	1.48	3.0883E-03	1	0	1	0	1442124_at	2.69	2.6594E-10	ILMN_2893437	0.84	2.68E-02	protein_coding	4	118876175	Uncharacterized protein C1orf50 homolog [Source:UniProtKB/Swiss-Prot;Acc:Q5EBG8]
ENSMUSG00000003809	Gcdh	-15.67	3.9324E-04	1.35	3.0911E-03	1	0	4	0	1448717_at	1.04	2.8889E-01	ILMN_3136542	1.07	1.60E-01	protein_coding	8	87410292	glutaryl-Coenzyme A dehydrogenase Gene [Source:MGI (curated);Acc:MGI:104541]
ENSMUSG00000037071	Scd1	-12.49	3.9521E-04	1.33	3.1041E-03	1	0	4	0	1415964_at	1.19	3.7479E-02	ILMN_1237375	1.35	3.25E-03	protein_coding	19	44468945	stearoyl-Coenzyme A desaturase 1 Gene [Source:MGI Symbol;Acc:MGI:98239]
ENSMUSG00000081451	RP23-273P3.3	-20.35	3.9588E-04	1.67	3.1070E-03	1	1	4	0	N/A	N/A	N/A	N/A	N/A	N/A	pseudogene	11	77355635	N/A
ENSMUSG00000020591	Ntsr2	-14.07	3.9880E-04	1.34	3.1238E-03	1	0	4	0	1417151_a_at	1.28	5.6170E-04	N/A	N/A	N/A	protein_coding	12	16660276	neurotensin receptor 2 Gene [Source:MGI Symbol;Acc:MGI:108018]
ENSMUSG00000009549	Srp14	-14.40	3.9893E-04	0.75	3.1238E-03	1	0	4	0	1418567_a_at	0.89	1.8376E-02	ILMN_2694245	0.83	2.08E-01	protein_coding	2	118301586	signal recognition particle 14 Gene [Source:MGI (curated);Acc:MGI:107169]
ENSMUSG00000024050	Wiz	-14.24	3.9853E-04	0.75	3.1238E-03	1	0	4	0	1418202_a_at	1.06	2.7737E-01	ILMN_3095005	0.85	4.23E-02	protein_coding	17	32491011	widely-interspaced zinc finger motifs Gene [Source:MGI Symbol;Acc:MGI:1332638]
ENSMUSG00000046434	Hnrnpa1	-16.01	3.9985E-04	1.35	3.1286E-03	1	0	4	0	N/A	N/A	N/A	ILMN_3024068	0.98	3.33E-01	protein_coding	15	103070885	predicted gene 6296 Pseudogene [Source:MGI Symbol;Acc:MGI:3648150]
ENSMUSG00000005611	Mrvi1	-18.51	4.0311E-04	1.47	3.1517E-03	1	0	4	0	N/A	N/A	N/A	ILMN_2746283	1.12	5.37E-02	protein_coding	7	118011780	MRV integration site 1 Gene [Source:MGI (curated);Acc:MGI:1338023]
ENSMUSG00000007877	Tcap	-19.06	4.0346E-04	0.67	3.1521E-03	1	0	4	0	N/A	N/A	N/A	ILMN_2933357	0.99	4.46E-01	protein_coding	11	98245125	titin-cap Gene [Source:MGI (curated);Acc:MGI:1330233]
ENSMUSG00000037405	Icam1	-18.53	4.0539E-04	1.50	3.1648E-03	1	0	4	0	N/A	N/A	N/A	ILMN_2896601	1.08	2.93E-01	protein_coding	9	20820429	intercellular adhesion molecule 1 Gene [Source:MGI Symbol;Acc:MGI:96392]
ENSMUSG00000063698	Sfxn4	-16.42	4.0865E-04	0.73	3.1878E-03	1	0	4	0	1418873_at	0.60	1.1617E-07	ILMN_1248840	0.76	1.35E-01	protein_coding	19	60913180	sideroflexin 4 Gene [Source:MGI (curated);Acc:MGI:2137680]
ENSMUSG00000013593	Ndufs2	-12.62	4.0913E-04	0.75	3.1891E-03	1	0	4	0	1451096_at	0.85	1.0686E-04	ILMN_2704165	0.77	1.14E-01	protein_coding	1	173164984	NADH dehydrogenase (ubiquinone) Fe-S protein 2 Gene [Source:MGI (curated);Acc:MGI:2385112]
ENSMUSG00000070000	Fcho1	-13.16	4.0948E-04	0.75	3.1894E-03	1	0	4	0	1436078_at	0.76	1.8315E-06	ILMN_2703023	0.68	2.37E-03	protein_coding	8	74232293	FCH domain only 1 Gene [Source:MGI (curated);Acc:MGI:1921265]
ENSMUSG00000042750	Bex2	-14.04	4.1155E-04	1.33	3.2021E-03	1	0	4	0	1417388_at	1.12	7.1010E-03	ILMN_1232107	1.23	1.58E-03	protein_coding	X	132601103	brain expressed X-linked 2 Gene [Source:MGI (curated);Acc:MGI:1338017]
ENSMUSG00000020937	Plcd3	-16.74	4.1174E-04	0.73	3.2021E-03	1	0	4	0	N/A	N/A	N/A	ILMN_2620145	0.90	8.52E-02	protein_coding	11	102931618	phospholipase C, delta 3 Gene [Source:MGI (curated);Acc:MGI:107451]
ENSMUSG00000032122	Slc37a2	-18.34	4.1481E-04	1.46	3.2236E-03	1	0	4	0	N/A	N/A	N/A	N/A	N/A	N/A	protein_coding	9	37036734	solute carrier family 37 (glycerol-3-phosphate transporter), member 2 Gene [Source:MGI (curated);Acc:MGI:1929693]
ENSMUSG00000032717	Mdfi	-22.57	4.1652E-04	2.92	3.2295E-03	1	1	4	0	N/A	N/A	N/A	N/A	N/A	N/A	protein_coding	17	47952277	MyoD family inhibitor Gene [Source:MGI (curated);Acc:MGI:107687]
ENSMUSG00000046854	Pip5kl1	-18.07	4.1624E-04	0.71	3.2295E-03	1	0	4	0	1427900_at	0.87	9.1705E-02	ILMN_1223829	0.88	1.09E-01	protein_coding	2	32430317	phosphatidylinositol-4-phosphate 5-kinase-like 1 Gene [Source:MGI (curated);Acc:MGI:2448520]
ENSMUSG00000029701	Rbm28	-15.02	4.1633E-04	1.34	3.2295E-03	1	0	4	0	1452091_a_at	2.22	8.2799E-12	N/A	N/A	N/A	protein_coding	6	29075158	RNA binding motif protein 28 Gene [Source:MGI Symbol;Acc:MGI:2655711]
ENSMUSG00000034488	Edil3	-13.33	4.1919E-04	1.33	3.2453E-03	1	0	4	0	1425622_at	1.08	3.0457E-01	ILMN_3124083	1.00	4.82E-01	protein_coding	13	88961077	EGF-like repeats and discoidin I-like domains 3 Gene [Source:MGI (curated);Acc:MGI:1329025]
ENSMUSG00000015120	Ube2i	-18.18	4.1904E-04	1.43	3.2453E-03	1	0	4	0	N/A	N/A	N/A	ILMN_2786360	0.99	4.71E-01	protein_coding	17	25397456	ubiquitin-conjugating enzyme E2I Gene [Source:MGI Symbol;Acc:MGI:107365]
ENSMUSG00000087115	RP23-235A15.7	-20.20	4.2031E-04	1.70	3.2515E-03	1	1	1	0	N/A	N/A	N/A	N/A	N/A	N/A	processed_transcript	2	143573319	N/A
ENSMUSG00000030898	Cckbr	-14.39	4.2162E-04	0.75	3.2584E-03	1	0	4	0	1454770_at	0.79	1.7725E-01	ILMN_2691478	0.91	2.35E-01	protein_coding	7	112574334	cholecystokinin B receptor Gene [Source:MGI Symbol;Acc:MGI:99479]
ENSMUSG00000037572	Wdhd1	-17.80	4.2184E-04	1.41	3.2584E-03	1	0	4	0	1435114_at	1.26	6.9736E-05	ILMN_1245448	1.13	2.32E-03	protein_coding	14	47860619	WD repeat and HMG-box DNA binding protein 1 Gene [Source:MGI (curated);Acc:MGI:2443514]
ENSMUSG00000038811	Gngt2	-19.95	4.2255E-04	1.64	3.2615E-03	1	0	4	0	N/A	N/A	N/A	N/A	N/A	N/A	protein_coding	11	95698530	guanine nucleotide binding protein (G protein), gamma transducing activity polypeptide 2 Gene [Source:MGI (curated);Acc:MGI:893584]
ENSMUSG00000002043	Trappc6a	-18.71	4.2333E-04	1.50	3.2650E-03	1	0	4	0	1417034_at	1.34	4.4301E-05	ILMN_2643057	1.08	1.89E-01	protein_coding	7	20094019	trafficking protein particle complex 6A Gene [Source:MGI (curated);Acc:MGI:1914341]
ENSMUSG00000036098	Gm98	-14.29	4.2527E-04	1.34	3.2775E-03	1	0	4	0	1439506_at	1.22	6.4675E-02	N/A	N/A	N/A	protein_coding	19	10283795	predicted gene 98 Gene [Source:MGI Symbol;Acc:MGI:2684944]
ENSMUSG00000083823	Amd-ps1	-18.83	4.2746E-04	0.66	3.2889E-03	1	0	4	0	N/A	N/A	N/A	N/A	N/A	N/A	pseudogene	X	151589738	S-adenosylmethionine decarboxylase, pseudogene 1 Pseudogene [Source:MGI (curated);Acc:MGI:1310005]
ENSMUSG00000031340	Gabre	-20.09	4.2780E-04	0.62	3.2889E-03	1	1	4	0	N/A	N/A	N/A	N/A	N/A	N/A	protein_coding	X	69501338	gamma-aminobutyric acid (GABA) A receptor, subunit epsilon Gene [Source:MGI (curated);Acc:MGI:1330235]
ENSMUSG00000037196	Pacrg	-17.00	4.2803E-04	0.72	3.2889E-03	1	0	4	0	1428751_at	0.66	3.9799E-06	ILMN_2625279	0.64	3.22E-06	protein_coding	17	10595878	PARK2 co-regulated Gene [Source:MGI (curated);Acc:MGI:1916560]
ENSMUSG00000086328	RP23-162G11.1	-18.54	4.2759E-04	1.45	3.2889E-03	1	0	4	0	N/A	N/A	N/A	N/A	N/A	N/A	processed_transcript	2	115891954	N/A
ENSMUSG00000039529	Atp8b1	-18.52	4.2844E-04	1.45	3.2896E-03	1	0	4	0	1455396_at	1.15	8.7487E-03	ILMN_2977129	1.06	1.77E-01	protein_coding	18	64688654	ATPase, class I, type 8B, member 1 Gene [Source:MGI Symbol;Acc:MGI:1859665]
ENSMUSG00000028675	Pnrc2	-15.32	4.2927E-04	1.34	3.2935E-03	1	0	4	0	N/A	N/A	N/A	ILMN_2861331	1.15	3.73E-02	protein_coding	4	135426833	proline-rich nuclear receptor coactivator 2 Gene [Source:MGI (curated);Acc:MGI:106512]
ENSMUSG00000024697	Gna14	-21.62	4.3140E-04	0.48	3.3073E-03	1	1	4	0	N/A	N/A	N/A	N/A	N/A	N/A	protein_coding	19	16510252	guanine nucleotide binding protein, alpha 14 Gene [Source:MGI Symbol;Acc:MGI:95769]
ENSMUSG00000085601	AC145199.4	-22.09	4.3266E-04	2.22	3.3146E-03	1	1	4	0	N/A	N/A	N/A	N/A	N/A	N/A	protein_coding	7	19686900	Putative uncharacterized protein Gm4969 [Source:UniProtKB/TrEMBL;Acc:D3YZT1]
ENSMUSG00000086988	AC133646.1	-19.81	4.3439E-04	0.61	3.3254E-03	1	0	4	0	N/A	N/A	N/A	N/A	N/A	N/A	lincRNA	18	38398059	RIKEN cDNA 1700086O06 gene (1700086O06Rik), transcript variant 1, non-coding RNA [Source:RefSeq DNA;Acc:NR_015475]
ENSMUSG00000074876	Spata5l1	-18.17	4.3487E-04	0.70	3.3265E-03	1	0	4	0	N/A	N/A	N/A	N/A	N/A	N/A	processed_transcript	2	122456361	spermatogenesis associated 5-like 1 Gene [Source:MGI (curated);Acc:MGI:3036261]
ENSMUSG00000005237	Dnahc2	-17.47	4.3755E-04	0.72	3.3445E-03	1	0	4	0	N/A	N/A	N/A	N/A	N/A	N/A	protein_coding	11	69234311	dynein, axonemal, heavy chain 2 Gene [Source:MGI (curated);Acc:MGI:107731]
ENSMUSG00000020926	Adam11	-13.16	4.4124E-04	0.75	3.3702E-03	1	0	4	0	1455270_at	0.85	7.6439E-03	N/A	N/A	N/A	protein_coding	11	102622753	a disintegrin and metallopeptidase domain 11 Gene [Source:MGI (curated);Acc:MGI:1098667]
ENSMUSG00000068882	Ssb	-14.51	4.4264E-04	1.33	3.3784E-03	1	0	4	0	1416422_a_at	1.15	1.7479E-02	ILMN_2591749	0.99	4.86E-01	protein_coding	2	69699619	Sjogren syndrome antigen B Gene [Source:MGI (curated);Acc:MGI:98423]
ENSMUSG00000015305	Sash1	-13.73	4.4472E-04	1.33	3.3917E-03	1	0	4	0	1448005_at	1.20	2.8939E-02	ILMN_1246459	1.34	2.40E-02	protein_coding	10	8442017	SAM and SH3 domain containing 1 Gene [Source:MGI Symbol;Acc:MGI:1917347]
ENSMUSG00000051246	A930005I04Rik	-18.22	4.5094E-04	1.44	3.4341E-03	1	0	4	0	N/A	N/A	N/A	ILMN_1230498	1.09	7.59E-02	protein_coding	5	35258564	RIKEN cDNA A930005I04 gene Gene [Source:MGI Symbol;Acc:MGI:2684990]
ENSMUSG00000073940	Hbb-b1	-19.29	4.5066E-04	1.57	3.4341E-03	1	0	4	0	N/A	N/A	N/A	N/A	N/A	N/A	protein_coding	7	110961038	hemoglobin, beta adult major chain Gene [Source:MGI (curated);Acc:MGI:96021]
ENSMUSG00000037958	Ccdc55	-16.08	4.5188E-04	1.35	3.4387E-03	1	0	4	0	1439046_at	0.93	1.2314E-01	N/A	N/A	N/A	protein_coding	11	76857794	coiled-coil domain containing 55 Gene [Source:MGI (curated);Acc:MGI:2144305]
ENSMUSG00000029669	Tspan12	-16.05	4.5249E-04	1.35	3.4408E-03	1	0	4	0	N/A	N/A	N/A	ILMN_1249289	0.98	4.17E-01	protein_coding	6	21721395	tetraspanin 12 Gene [Source:MGI (curated);Acc:MGI:1889818]
ENSMUSG00000078439	2210404O07Rik	-20.52	4.6300E-04	0.57	3.5181E-03	1	1	4	0	N/A	N/A	N/A	N/A	N/A	N/A	protein_coding	10	80855796	RIKEN cDNA 2210404O07 gene Gene [Source:MGI Symbol;Acc:MGI:1919523]
ENSMUSG00000021032	Ngb	-18.41	4.6513E-04	0.69	3.5317E-03	1	0	4	0	N/A	N/A	N/A	ILMN_2895873	1.05	2.32E-01	protein_coding	12	88438481	neuroglobin Gene [Source:MGI (curated);Acc:MGI:2151886]
ENSMUSG00000055489	Ano5	-19.09	4.6616E-04	0.65	3.5321E-03	1	0	4	0	N/A	N/A	N/A	N/A	N/A	N/A	protein_coding	7	58766399	anoctamin 5 Gene [Source:MGI Symbol;Acc:MGI:3576659]
ENSMUSG00000020604	Arsg	-15.62	4.6576E-04	1.35	3.5321E-03	1	0	4	0	1452277_at	1.04	4.8284E-01	ILMN_2732601	1.05	2.19E-01	protein_coding	11	109334688	arylsulfatase G Gene [Source:MGI (curated);Acc:MGI:1921258]
ENSMUSG00000021033	Gstz1	-16.38	4.6656E-04	0.74	3.5321E-03	1	0	4	0	1427552_a_at	0.88	3.1937E-02	ILMN_1229964	0.84	2.02E-02	protein_coding	12	88488668	glutathione transferase zeta 1 (maleylacetoacetate isomerase) Gene [Source:MGI Symbol;Acc:MGI:1341859]
ENSMUSG00000025188	Hps1	-16.18	4.6647E-04	1.36	3.5321E-03	1	0	4	0	N/A	N/A	N/A	N/A	N/A	N/A	protein_coding	19	42829595	Hermansky-Pudlak syndrome 1 homolog (human) Gene [Source:MGI (curated);Acc:MGI:2177763]
ENSMUSG00000021772	Nkiras1	-15.67	4.6894E-04	1.35	3.5475E-03	1	0	4	0	1428503_a_at	1.24	2.7407E-05	ILMN_2649696	1.10	1.63E-01	protein_coding	14	19103650	NFKB inhibitor interacting Ras-like protein 1 Gene [Source:MGI (curated);Acc:MGI:1916971]
ENSMUSG00000038523	1700003F12Rik	-19.02	4.7439E-04	0.67	3.5861E-03	1	0	4	0	N/A	N/A	N/A	N/A	N/A	N/A	protein_coding	2	154372821	RIKEN cDNA 1700003F12 gene Gene [Source:MGI Symbol;Acc:MGI:1922730]
ENSMUSG00000020898	1500010J02Rik	-14.83	4.7550E-04	0.75	3.5866E-03	1	0	4	0	1423655_a_at	0.94	1.1410E-01	ILMN_3127704	0.87	7.55E-02	protein_coding	11	68829413	RIKEN cDNA 1500010J02 gene Gene [Source:MGI Symbol;Acc:MGI:1916214]
ENSMUSG00000027793	Ccna1	-20.88	4.7552E-04	0.52	3.5866E-03	1	1	4	0	N/A	N/A	N/A	N/A	N/A	N/A	protein_coding	3	54849399	cyclin A1 Gene [Source:MGI Symbol;Acc:MGI:108042]
ENSMUSG00000028174	Rpe65	-19.40	4.7540E-04	1.51	3.5866E-03	1	0	4	0	N/A	N/A	N/A	ILMN_1259961	1.07	1.05E-01	protein_coding	3	159262168	retinal pigment epithelium 65 Gene [Source:MGI Symbol;Acc:MGI:98001]
ENSMUSG00000028164	Manba	-17.14	4.7802E-04	1.38	3.6029E-03	1	0	4	0	1450626_at	1.15	1.6421E-01	ILMN_2835723	1.09	1.32E-01	protein_coding	3	135148575	mannosidase, beta A, lysosomal Gene [Source:MGI (curated);Acc:MGI:88175]
ENSMUSG00000001948	Spa17	-20.12	4.8131E-04	1.63	3.6250E-03	1	1	4	0	1417635_at	0.92	3.2998E-01	N/A	N/A	N/A	protein_coding	9	37410880	sperm autoantigenic protein 17 Gene [Source:MGI Symbol;Acc:MGI:1333778]
ENSMUSG00000047797	Gjb1	-16.52	4.8387E-04	1.36	3.6416E-03	1	0	4	0	1448766_at	1.24	1.2291E-01	N/A	N/A	N/A	protein_coding	X	98571717	gap junction protein, beta 1 Gene [Source:MGI (curated);Acc:MGI:95719]
ENSMUSG00000045087	S1pr5	-16.52	4.8515E-04	1.36	3.6485E-03	1	0	4	0	1449365_at	1.14	2.4636E-01	ILMN_2801385	1.22	3.57E-03	protein_coding	9	21047356	sphingosine-1-phosphate receptor 5 Gene [Source:MGI (curated);Acc:MGI:2150641]
ENSMUSG00000021217	Tshz3	-15.02	4.8731E-04	0.75	3.6621E-03	1	0	4	0	1435337_at	0.85	2.0355E-01	ILMN_1253593	0.60	3.08E-03	protein_coding	7	37483137	teashirt zinc finger family member 3 Gene [Source:MGI Symbol;Acc:MGI:2442819]
ENSMUSG00000040258	Nxph4	-17.35	4.9239E-04	0.72	3.6976E-03	1	0	4	0	N/A	N/A	N/A	ILMN_2648687	1.07	1.01E-01	protein_coding	10	126962529	neurexophilin 4 Gene [Source:MGI Symbol;Acc:MGI:1336197]
ENSMUSG00000015806	Qdpr	-12.97	4.9508E-04	1.33	3.7150E-03	1	0	4	0	1423664_at	1.04	4.1535E-01	ILMN_2699933	1.39	3.25E-02	protein_coding	5	45825271	quinoid dihydropteridine reductase Gene [Source:MGI (curated);Acc:MGI:97836]
ENSMUSG00000014782	Plekhg4	-16.92	4.9966E-04	1.37	3.7467E-03	1	0	4	0	1457145_at	1.13	4.6124E-02	ILMN_2726005	1.11	8.51E-02	protein_coding	8	107897174	pleckstrin homology domain containing, family G (with RhoGef domain) member 4 Gene [Source:MGI (curated);Acc:MGI:2142544]
ENSMUSG00000030220	Arhgdib	-16.09	5.0477E-04	1.35	3.7823E-03	1	0	4	0	1426454_at	1.15	5.9102E-02	ILMN_2789948	1.12	1.81E-01	protein_coding	6	136872044	Rho, GDP dissociation inhibitor (GDI) beta Gene [Source:MGI (curated);Acc:MGI:101940]
ENSMUSG00000006587	Snai3	-19.19	5.0566E-04	0.65	3.7862E-03	1	0	4	0	N/A	N/A	N/A	ILMN_1239726	1.09	2.08E-01	protein_coding	8	124978108	snail homolog 3 (Drosophila) Gene [Source:MGI Symbol;Acc:MGI:1353563]
ENSMUSG00000085825	AC163280.1	-20.42	5.0961E-04	0.57	3.8129E-03	1	1	4	0	N/A	N/A	N/A	N/A	N/A	N/A	lincRNA	14	35572588	N/A
ENSMUSG00000019261	Mtap1s	-13.94	5.1276E-04	0.75	3.8337E-03	1	0	4	0	1454732_at	0.99	5.1740E-01	N/A	N/A	N/A	protein_coding	8	73429881	microtubule-associated protein 1S Gene [Source:MGI Symbol;Acc:MGI:2443304]
ENSMUSG00000086802	AC117663.2	-21.05	5.1612E-04	0.52	3.8560E-03	1	1	4	0	N/A	N/A	N/A	N/A	N/A	N/A	lincRNA	5	23356415	N/A
ENSMUSG00000028441	1110017D15Rik	-19.38	5.1759E-04	0.66	3.8642E-03	1	0	4	0	N/A	N/A	N/A	ILMN_3118081	0.69	3.44E-04	protein_coding	4	41452042	RIKEN cDNA 1110017D15 gene Gene [Source:MGI Symbol;Acc:MGI:1920971]
ENSMUSG00000026604	Ptpn14	-16.67	5.1925E-04	1.37	3.8738E-03	1	0	4	0	1455359_at	1.10	5.9952E-02	N/A	N/A	N/A	protein_coding	1	191552147	protein tyrosine phosphatase, non-receptor type 14 Gene [Source:MGI (curated);Acc:MGI:102467]
ENSMUSG00000048368	Omd	-21.19	5.2182E-04	0.51	3.8901E-03	1	1	4	0	N/A	N/A	N/A	N/A	N/A	N/A	protein_coding	13	49678116	osteomodulin Gene [Source:MGI Symbol;Acc:MGI:1350918]
ENSMUSG00000027428	Rbbp9	-15.62	5.2644E-04	1.34	3.9217E-03	1	0	4	0	1416174_at	1.13	1.3743E-02	N/A	N/A	N/A	protein_coding	2	144368001	retinoblastoma binding protein 9 Gene [Source:MGI (curated);Acc:MGI:1347074]
ENSMUSG00000084099	RP23-204N19.2	-17.61	5.2760E-04	0.72	3.9275E-03	1	0	4	0	N/A	N/A	N/A	N/A	N/A	N/A	pseudogene	4	126153546	N/A
ENSMUSG00000028463	Car9	-21.80	5.2859E-04	2.53	3.9291E-03	1	1	4	0	N/A	N/A	N/A	N/A	N/A	N/A	protein_coding	4	43519838	carbonic anhydrase 9 Gene [Source:MGI (curated);Acc:MGI:2447188]
ENSMUSG00000085222	RP23-142N2.1	-21.81	5.2859E-04	2.36	3.9291E-03	1	1	4	0	N/A	N/A	N/A	N/A	N/A	N/A	processed_transcript	2	114679829	N/A
ENSMUSG00000036473	Tbc1d24	-13.60	5.2978E-04	0.75	3.9352E-03	1	0	4	0	1442325_at	0.61	1.8956E-06	ILMN_1222184	0.98	3.45E-01	protein_coding	17	24312377	TBC1 domain family, member 24 Gene [Source:MGI Symbol;Acc:MGI:2443456]
ENSMUSG00000004952	Rasa4	-18.00	5.3056E-04	0.71	3.9381E-03	1	0	4	0	N/A	N/A	N/A	N/A	N/A	N/A	protein_coding	5	136559786	RAS p21 protein activator 4 Gene [Source:MGI (curated);Acc:MGI:1858600]
ENSMUSG00000087178	AC102121.3	-16.80	5.3641E-04	1.36	3.9786E-03	1	0	1	0	N/A	N/A	N/A	N/A	N/A	N/A	processed_transcript	7	63217901	RIKEN cDNA A230056P14 gene (A230056P14Rik), non-coding RNA [Source:RefSeq DNA;Acc:NR_015495]
ENSMUSG00000085238	RP23-158O11.6	-20.83	5.3794E-04	1.87	3.9871E-03	1	1	4	0	N/A	N/A	N/A	N/A	N/A	N/A	processed_transcript	6	146605740	N/A
ENSMUSG00000053198	Prx	-19.02	5.4055E-04	0.66	4.0035E-03	1	0	4	0	N/A	N/A	N/A	N/A	N/A	N/A	protein_coding	7	28284343	periaxin Gene [Source:MGI (curated);Acc:MGI:108176]
ENSMUSG00000040935	Padi6	-22.15	5.4131E-04	2.53	4.0063E-03	1	1	4	0	N/A	N/A	N/A	N/A	N/A	N/A	protein_coding	4	140283270	peptidyl arginine deiminase, type VI Gene [Source:MGI (curated);Acc:MGI:2655198]
ENSMUSG00000021996	Esd	-17.54	5.4283E-04	0.71	4.0117E-03	1	0	4	0	N/A	N/A	N/A	N/A	N/A	N/A	protein_coding	14	75132179	esterase D/formylglutathione hydrolase Gene [Source:MGI Symbol;Acc:MGI:95421]
ENSMUSG00000086939	RP23-65G6.2	-21.54	5.4267E-04	2.17	4.0117E-03	1	1	4	0	N/A	N/A	N/A	N/A	N/A	N/A	processed_transcript	2	33345302	N/A
ENSMUSG00000023723	Mrps23	-15.57	5.4434E-04	1.34	4.0200E-03	1	0	4	0	1421874_a_at	0.84	8.6824E-03	ILMN_2909068	1.09	1.67E-01	protein_coding	11	88017890	mitochondrial ribosomal protein S23 Gene [Source:MGI (curated);Acc:MGI:1928138]
ENSMUSG00000040877	Wdr25	-18.15	5.4674E-04	0.70	4.0348E-03	1	0	4	0	1456645_at	0.86	6.0356E-03	N/A	N/A	N/A	protein_coding	12	110259079	WD repeat domain 25 Gene [Source:MGI Symbol;Acc:MGI:3045255]
ENSMUSG00000010476	Ebf3	-21.07	5.4788E-04	1.95	4.0374E-03	1	1	4	0	N/A	N/A	N/A	N/A	N/A	N/A	protein_coding	7	144385404	early B-cell factor 3 Gene [Source:MGI Symbol;Acc:MGI:894289]
ENSMUSG00000072946	Ptgr2	-15.40	5.4759E-04	1.33	4.0374E-03	1	0	4	0	1429474_at	1.05	2.3336E-01	ILMN_2476885	1.04	2.69E-01	protein_coding	12	85626182	prostaglandin reductase 2 Gene [Source:MGI (curated);Acc:MGI:1916372]
ENSMUSG00000045004	Spata21	-21.58	5.4858E-04	2.34	4.0397E-03	1	1	4	0	N/A	N/A	N/A	N/A	N/A	N/A	protein_coding	4	140644248	spermatogenesis associated 21 Gene [Source:MGI (curated);Acc:MGI:3607787]
ENSMUSG00000029090	Gpr125	-15.39	5.5040E-04	0.75	4.0502E-03	1	0	4	0	1426782_at	0.79	2.3401E-03	N/A	N/A	N/A	protein_coding	5	50351195	G protein-coupled receptor 125 Gene [Source:MGI Symbol;Acc:MGI:1917943]
ENSMUSG00000023011	Faim2	-11.41	5.5157E-04	0.76	4.0559E-03	1	0	4	0	1455410_at	0.83	1.3798E-02	ILMN_3136149	0.72	2.41E-04	protein_coding	15	99327436	Fas apoptotic inhibitory molecule 2 Gene [Source:MGI Symbol;Acc:MGI:1919643]
ENSMUSG00000032363	Adamts7	-21.48	5.5468E-04	0.46	4.0671E-03	1	1	4	0	N/A	N/A	N/A	N/A	N/A	N/A	protein_coding	9	90057816	a disintegrin-like and metallopeptidase (reprolysin type) with thrombospondin type 1 motif, 7 Gene [Source:MGI (curated);Acc:MGI:1347346]
ENSMUSG00000027107	Chrna1	-21.48	5.5468E-04	0.48	4.0671E-03	1	1	4	0	N/A	N/A	N/A	N/A	N/A	N/A	protein_coding	2	73401272	cholinergic receptor, nicotinic, alpha polypeptide 1 (muscle) Gene [Source:MGI (curated);Acc:MGI:87885]
ENSMUSG00000035041	Creb3l3	-21.49	5.5468E-04	0.47	4.0671E-03	1	1	4	0	N/A	N/A	N/A	N/A	N/A	N/A	protein_coding	10	80547069	cAMP responsive element binding protein 3-like 3 Gene [Source:MGI (curated);Acc:MGI:2384786]
ENSMUSG00000038677	Scube3	-15.34	5.5460E-04	1.34	4.0671E-03	1	0	4	0	1436002_at	1.24	4.6539E-02	ILMN_2780286	1.24	1.95E-02	protein_coding	17	28279261	signal peptide, CUB domain, EGF-like 3 Gene [Source:MGI (curated);Acc:MGI:3045253]
ENSMUSG00000072800	AC078896.2	-16.36	5.6262E-04	0.74	4.1224E-03	1	0	4	0	N/A	N/A	N/A	N/A	N/A	N/A	pseudogene	6	120442106	N/A
ENSMUSG00000033544	Angptl1	-20.11	5.6358E-04	0.60	4.1235E-03	1	1	4	0	N/A	N/A	N/A	N/A	N/A	N/A	protein_coding	1	158768693	angiopoietin-like 1 Gene [Source:MGI (curated);Acc:MGI:1919963]
ENSMUSG00000009828	Ick	-15.29	5.6355E-04	1.33	4.1235E-03	1	0	4	0	1448310_at	1.16	5.8649E-02	ILMN_1248854	1.11	6.43E-02	protein_coding	9	77956999	intestinal cell kinase Gene [Source:MGI (curated);Acc:MGI:1934157]
ENSMUSG00000023048	Prr13	-16.98	5.6466E-04	0.73	4.1285E-03	1	0	4	0	1423686_a_at	0.92	2.0642E-01	ILMN_2657516	0.86	3.88E-02	protein_coding	15	102289647	proline rich 13 Gene [Source:MGI Symbol;Acc:MGI:1913401]
ENSMUSG00000032311	Nrg4	-24.74	5.6574E-04	9.23	4.1334E-03	1	1	4	0	N/A	N/A	N/A	N/A	N/A	N/A	protein_coding	9	54963071	neuregulin 4 Gene [Source:MGI (curated);Acc:MGI:1933833]
ENSMUSG00000024983	Vti1a	-14.09	5.6666E-04	0.75	4.1372E-03	1	0	4	0	1419189_at	0.82	8.3328E-05	ILMN_2480180	0.77	1.51E-05	protein_coding	19	55390547	vesicle transport through interaction with t-SNAREs homolog 1A (yeast) Gene [Source:MGI Symbol;Acc:MGI:1855699]
ENSMUSG00000043289	4930486G11Rik	-18.85	5.6831E-04	1.46	4.1446E-03	1	0	4	0	1437935_at	1.30	3.0642E-03	N/A	N/A	N/A	protein_coding	9	81757277	RIKEN cDNA 4930486G11 gene Gene [Source:MGI Symbol;Acc:MGI:1922283]
ENSMUSG00000063506	Arhgap22	-19.16	5.6849E-04	0.66	4.1446E-03	1	0	4	0	N/A	N/A	N/A	ILMN_2672380	0.98	3.42E-01	protein_coding	14	34030009	Rho GTPase activating protein 22 Gene [Source:MGI (curated);Acc:MGI:2443418]
ENSMUSG00000021294	Kif26a	-16.68	5.7043E-04	0.74	4.1559E-03	1	0	4	0	N/A	N/A	N/A	N/A	N/A	N/A	protein_coding	12	113384446	kinesin family member 26A Gene [Source:MGI (curated);Acc:MGI:2447072]
ENSMUSG00000044770	Scml4	-18.82	5.7384E-04	0.68	4.1757E-03	1	0	4	0	N/A	N/A	N/A	N/A	N/A	N/A	protein_coding	10	42580176	sex comb on midleg-like 4 (Drosophila) Gene [Source:MGI (curated);Acc:MGI:2446140]
ENSMUSG00000072845	Tmprss11a	-21.62	5.7398E-04	0.47	4.1757E-03	1	1	4	0	N/A	N/A	N/A	N/A	N/A	N/A	protein_coding	5	86839435	transmembrane protease, serine 11a Gene [Source:MGI (curated);Acc:MGI:2684853]
ENSMUSG00000025324	Atp10a	-16.18	5.7451E-04	1.35	4.1767E-03	1	0	4	0	1452013_at	1.15	4.5318E-02	ILMN_2725188	1.05	2.81E-01	protein_coding	7	65913786	ATPase, class V, type 10A Gene [Source:MGI Symbol;Acc:MGI:1330809]
ENSMUSG00000085231	AC102570.1	-19.19	5.8237E-04	1.49	4.2308E-03	1	0	4	0	1436506_a_at	1.52	9.3443E-09	N/A	N/A	N/A	lincRNA	1	9932106	small nucleolar RNA host gene (non-protein coding) 6 (Snhg6), non-coding RNA [Source:RefSeq DNA;Acc:NR_024067]
ENSMUSG00000040706	Agmat	-21.00	5.8446E-04	0.55	4.2430E-03	1	1	4	0	N/A	N/A	N/A	N/A	N/A	N/A	protein_coding	4	141302587	agmatine ureohydrolase (agmatinase) Gene [Source:MGI (curated);Acc:MGI:1923236]
ENSMUSG00000018659	Pnpo	-18.35	5.8875E-04	0.70	4.2711E-03	1	0	4	0	1415793_at	0.88	8.3155E-03	ILMN_2713686	0.85	4.49E-03	protein_coding	11	96799139	pyridoxine 5'-phosphate oxidase Gene [Source:MGI (curated);Acc:MGI:2144151]
ENSMUSG00000014075	Tctex1d2	-17.50	5.9069E-04	0.72	4.2822E-03	1	0	4	0	1428972_at	0.69	9.8550E-06	ILMN_2720925	0.71	3.85E-05	protein_coding	16	32419788	Tctex1 domain containing 2 Gene [Source:MGI (curated);Acc:MGI:1913311]
ENSMUSG00000027864	Ptgfrn	-14.15	5.9369E-04	0.75	4.3009E-03	1	0	4	0	1434891_at	0.86	3.9348E-03	N/A	N/A	N/A	protein_coding	3	100844155	prostaglandin F2 receptor negative regulator Gene [Source:MGI (curated);Acc:MGI:1277114]
ENSMUSG00000045382	Cxcr4	-19.65	5.9719E-04	0.63	4.3203E-03	1	0	4	0	1448710_at	0.70	3.3811E-03	N/A	N/A	N/A	protein_coding	1	130484776	chemokine (C-X-C motif) receptor 4 Gene [Source:MGI (curated);Acc:MGI:109563]
ENSMUSG00000035778	Ggta1	-18.62	5.9722E-04	1.47	4.3203E-03	1	0	4	0	1418483_a_at	1.04	3.6901E-01	ILMN_2784019	1.10	7.55E-02	protein_coding	2	35255699	glycoprotein galactosyltransferase alpha 1, 3 Gene [Source:MGI (curated);Acc:MGI:95704]
ENSMUSG00000052384	Lrrc33	-17.47	6.0713E-04	0.73	4.3890E-03	1	0	4	0	N/A	N/A	N/A	ILMN_2634235	0.90	1.67E-01	protein_coding	16	32142871	leucine rich repeat containing 33 Gene [Source:MGI (curated);Acc:MGI:2445095]
ENSMUSG00000035305	Ror1	-17.74	6.0897E-04	1.40	4.3991E-03	1	0	4	0	1429313_at	1.13	2.6006E-01	N/A	N/A	N/A	protein_coding	4	99768396	receptor tyrosine kinase-like orphan receptor 1 Gene [Source:MGI (curated);Acc:MGI:1347520]
ENSMUSG00000055923	Aasdh	-16.35	6.1237E-04	1.35	4.4205E-03	1	0	4	0	1419824_a_at	0.98	4.2984E-01	ILMN_1221418	0.97	3.89E-01	protein_coding	5	77302684	aminoadipate-semialdehyde dehydrogenase Gene [Source:MGI (curated);Acc:MGI:2442517]
ENSMUSG00000027750	Postn	-17.52	6.1309E-04	0.71	4.4227E-03	1	0	4	0	1423606_at	0.76	2.7133E-02	N/A	N/A	N/A	protein_coding	3	54165031	periostin, osteoblast specific factor Gene [Source:MGI (curated);Acc:MGI:1926321]
ENSMUSG00000026380	Tcfcp2l1	-20.72	6.1377E-04	1.82	4.4245E-03	1	1	1	0	N/A	N/A	N/A	N/A	N/A	N/A	protein_coding	1	120524527	transcription factor CP2-like 1 Gene [Source:MGI Symbol;Acc:MGI:2444691]
ENSMUSG00000085098	AC163347.2	-21.80	6.2716E-04	2.24	4.5178E-03	1	1	4	0	N/A	N/A	N/A	N/A	N/A	N/A	lincRNA	18	55149964	N/A
ENSMUSG00000006392	Med8	-16.30	6.2896E-04	1.34	4.5263E-03	1	0	4	0	1442417_at	1.64	4.1538E-07	ILMN_1222516	1.18	1.19E-01	protein_coding	4	118081942	mediator of RNA polymerase II transcription, subunit 8 homolog (yeast) Gene [Source:MGI (curated);Acc:MGI:1915269]
ENSMUSG00000032220	Myo1e	-16.00	6.2922E-04	1.34	4.5263E-03	1	0	4	0	1428509_at	1.16	2.2384E-02	N/A	N/A	N/A	protein_coding	9	70055157	myosin IE Gene [Source:MGI Symbol;Acc:MGI:106621]
ENSMUSG00000056899	Immp2l	-18.99	6.3271E-04	1.47	4.5431E-03	1	0	4	0	1419495_at	1.11	4.8103E-02	ILMN_1242333	1.00	4.69E-01	protein_coding	12	41750677	IMP2 inner mitochondrial membrane peptidase-like (S. cerevisiae) Gene [Source:MGI (curated);Acc:MGI:2135611]
ENSMUSG00000051285	Pcmtd1	-14.03	6.3240E-04	1.32	4.5431E-03	1	0	1	0	1455388_at	0.93	3.4654E-01	ILMN_1218131	1.16	3.76E-02	protein_coding	1	7079231	protein-L-isoaspartate (D-aspartate) O-methyltransferase domain containing 1 Gene [Source:MGI Symbol;Acc:MGI:2441773]
ENSMUSG00000050334	RP23-88A13.2	-19.03	6.3376E-04	0.65	4.5431E-03	1	0	4	0	1435179_at	0.86	5.8171E-02	N/A	N/A	N/A	processed_transcript	13	83861160	microRNA 9-2 (Mir9-2), microRNA [Source:RefSeq DNA;Acc:NR_029545]
ENSMUSG00000020180	Snrpd3	-15.87	6.3346E-04	1.33	4.5431E-03	1	0	4	0	1422884_at	1.07	3.5569E-01	ILMN_1244776	1.16	1.17E-01	protein_coding	10	74980296	small nuclear ribonucleoprotein D3 Gene [Source:MGI Symbol;Acc:MGI:1914582]
ENSMUSG00000022427	Tomm22	-18.07	6.3325E-04	1.43	4.5431E-03	1	0	1	0	N/A	N/A	N/A	N/A	N/A	N/A	protein_coding	15	79501291	translocase of outer mitochondrial membrane 22 homolog (yeast) Gene [Source:MGI (curated);Acc:MGI:2450248]
ENSMUSG00000028583	Pdpn	-17.46	6.3563E-04	0.71	4.5529E-03	1	0	4	0	1419309_at	0.39	4.5255E-08	ILMN_2654754	0.74	1.81E-04	protein_coding	4	142857334	podoplanin Gene [Source:MGI (curated);Acc:MGI:103098]
ENSMUSG00000040511	Pvr	-17.69	6.3647E-04	1.39	4.5529E-03	1	0	4	0	1423904_a_at	1.40	9.8349E-04	ILMN_2972585	1.10	3.55E-02	protein_coding	7	20488927	poliovirus receptor Gene [Source:MGI (curated);Acc:MGI:107741]
ENSMUSG00000086794	RP23-272P17.7	-21.34	6.3619E-04	1.98	4.5529E-03	1	1	4	0	N/A	N/A	N/A	N/A	N/A	N/A	processed_transcript	11	103585264	N/A
ENSMUSG00000047115	D330028D13Rik	-20.61	6.3858E-04	0.56	4.5648E-03	1	1	4	0	1434428_at	0.82	1.4911E-04	ILMN_1217670	0.71	1.19E-04	protein_coding	6	49317738	RIKEN cDNA D330028D13 gene Gene [Source:MGI Symbol;Acc:MGI:2442161]
ENSMUSG00000085492	Trmt61b	-18.02	6.3974E-04	1.42	4.5699E-03	1	0	4	0	1437481_at	1.76	2.1138E-09	N/A	N/A	N/A	processed_transcript	17	71906367	tRNA methyltransferase 61 homolog B (S. cerevisiae) Gene [Source:MGI (curated);Acc:MGI:1916039]
ENSMUSG00000031371	Haus7	-17.96	6.4209E-04	0.71	4.5835E-03	1	0	4	0	1424277_at	0.75	2.2755E-04	N/A	N/A	N/A	protein_coding	X	70682654	HAUS augmin-like complex, subunit 7 Gene [Source:MGI (curated);Acc:MGI:1920988]
ENSMUSG00000037736	Limch1	-12.89	6.4459E-04	1.32	4.5981E-03	1	0	4	0	1435106_at	1.18	1.6194E-02	N/A	N/A	N/A	protein_coding	5	67137074	LIM and calponin homology domains 1 Gene [Source:MGI (curated);Acc:MGI:1924819]
ENSMUSG00000069835	Sat2	-18.75	6.4533E-04	1.46	4.6002E-03	1	0	4	0	N/A	N/A	N/A	ILMN_2645473	1.09	1.06E-01	protein_coding	11	69435526	spermidine/spermine N1-acetyl transferase 2 Gene [Source:MGI (curated);Acc:MGI:1916465]
ENSMUSG00000020723	Cacng4	-13.22	6.4607E-04	1.32	4.6023E-03	1	0	4	0	1455230_at	1.26	1.0668E-02	ILMN_2662214	1.22	5.71E-02	protein_coding	11	107593671	calcium channel, voltage-dependent, gamma subunit 4 Gene [Source:MGI (curated);Acc:MGI:1859167]
ENSMUSG00000035829	Gm347	-15.58	6.5120E-04	0.75	4.6324E-03	1	0	4	0	1435473_at	0.94	2.0033E-01	ILMN_2911307	0.72	7.00E-02	protein_coding	2	28302320	predicted gene 347 Gene [Source:MGI Symbol;Acc:MGI:2685193]
ENSMUSG00000015757	Ppil4	-14.89	6.5110E-04	1.32	4.6324E-03	1	0	4	0	1424043_at	1.07	1.7839E-01	N/A	N/A	N/A	protein_coding	10	7512689	peptidylprolyl isomerase (cyclophilin)-like 4 Gene [Source:MGI (curated);Acc:MGI:1914668]
ENSMUSG00000085139	RP23-48J18.2	-20.52	6.5372E-04	0.57	4.6471E-03	1	1	4	0	N/A	N/A	N/A	N/A	N/A	N/A	processed_transcript	X	140588238	N/A
ENSMUSG00000032495	Lrrc2	-20.30	6.5657E-04	1.71	4.6642E-03	1	1	4	0	N/A	N/A	N/A	N/A	N/A	N/A	protein_coding	9	110854049	leucine rich repeat containing 2 Gene [Source:MGI Symbol;Acc:MGI:1921499]
ENSMUSG00000085069	RP23-360O1.1	-16.38	6.6070E-04	1.34	4.6902E-03	1	0	4	0	1457215_at	1.05	1.8722E-01	N/A	N/A	N/A	processed_transcript	4	154011685	N/A
ENSMUSG00000031782	Coq9	-14.50	6.6240E-04	0.75	4.6990E-03	1	0	4	0	1428134_at	0.81	4.9809E-04	N/A	N/A	N/A	protein_coding	8	97362221	coenzyme Q9 homolog (yeast) Gene [Source:MGI (curated);Acc:MGI:1915164]
ENSMUSG00000028132	Tmem56	-13.74	6.6441E-04	1.32	4.7101E-03	1	0	4	0	1434553_at	1.19	3.3640E-02	ILMN_2966162	1.09	2.17E-01	protein_coding	3	120904679	transmembrane protein 56 Gene [Source:MGI (curated);Acc:MGI:1923195]
ENSMUSG00000047735	Samd9l	-17.61	6.6594E-04	1.37	4.7176E-03	1	0	4	0	N/A	N/A	N/A	ILMN_1224855	1.22	9.66E-03	protein_coding	6	3322257	sterile alpha motif domain containing 9-like Gene [Source:MGI (curated);Acc:MGI:1343184]
ENSMUSG00000021591	Glrx	-16.63	6.6645E-04	0.74	4.7180E-03	1	0	4	0	1416593_at	0.75	2.7182E-03	ILMN_2945348	0.68	1.18E-05	protein_coding	13	75977316	glutaredoxin Gene [Source:MGI (curated);Acc:MGI:2135625]
ENSMUSG00000017009	Sdc4	-14.52	6.6799E-04	1.32	4.7256E-03	1	0	4	0	1417654_at	1.32	6.7477E-04	ILMN_2728729	1.02	3.96E-01	protein_coding	2	164249747	syndecan 4 Gene [Source:MGI (curated);Acc:MGI:1349164]
ENSMUSG00000030513	Pcsk6	-16.03	6.7436E-04	1.34	4.7674E-03	1	0	4	0	1426981_at	1.05	2.1296E-01	N/A	N/A	N/A	protein_coding	7	73007099	proprotein convertase subtilisin/kexin type 6 Gene [Source:MGI Symbol;Acc:MGI:102897]
ENSMUSG00000063531	Sema3e	-14.33	6.7713E-04	1.32	4.7837E-03	1	0	4	0	1427673_a_at	1.15	1.9303E-02	ILMN_2720976	1.15	2.48E-01	protein_coding	5	14025276	sema domain, immunoglobulin domain (Ig), short basic domain, secreted, (semaphorin) 3E Gene [Source:MGI (curated);Acc:MGI:1340034]
ENSMUSG00000085565	AC133954.1	-18.31	6.7902E-04	0.70	4.7937E-03	1	0	4	0	N/A	N/A	N/A	N/A	N/A	N/A	processed_transcript	5	148761458	N/A
ENSMUSG00000021548	Ccnh	-15.80	6.7992E-04	1.33	4.7968E-03	1	0	4	0	1418584_at	0.85	1.5341E-04	N/A	N/A	N/A	protein_coding	13	85329082	cyclin H Gene [Source:MGI Symbol;Acc:MGI:1913921]
ENSMUSG00000020160	Meis1	-16.77	6.8175E-04	1.35	4.8064E-03	1	0	4	0	1450992_a_at	1.26	3.8917E-03	ILMN_1218266	1.23	2.93E-02	protein_coding	11	18780433	Meis homeobox 1 Gene [Source:MGI (curated);Acc:MGI:104717]
ENSMUSG00000075706	Gpx4	-17.34	6.8260E-04	0.73	4.8091E-03	1	0	4	0	N/A	N/A	N/A	ILMN_3027761	0.93	4.25E-02	protein_coding	10	79509911	glutathione peroxidase 4 Gene [Source:MGI (curated);Acc:MGI:104767]
ENSMUSG00000043542	Fam164a	-14.27	6.8553E-04	1.32	4.8264E-03	1	0	4	0	1428417_at	2.46	9.4468E-10	ILMN_2761169	1.56	2.58E-03	protein_coding	3	7503426	family with sequence similarity 164, member A Gene [Source:MGI Symbol;Acc:MGI:1914556]
ENSMUSG00000042312	S100a13	-16.96	6.8887E-04	1.35	4.8466E-03	1	0	4	0	1418704_at	1.18	7.0705E-03	ILMN_2987984	1.23	2.51E-02	protein_coding	3	90318357	S100 calcium binding protein A13 Gene [Source:MGI (curated);Acc:MGI:109581]
ENSMUSG00000072639	4930565B19Rik	-20.62	6.9907E-04	0.58	4.9150E-03	1	1	4	0	N/A	N/A	N/A	N/A	N/A	N/A	protein_coding	5	122689186	RIKEN cDNA 4930565B19 gene Gene [Source:MGI Symbol;Acc:MGI:1922575]
ENSMUSG00000054196	Cthrc1	-17.79	7.0338E-04	0.71	4.9419E-03	1	0	4	0	1452968_at	0.79	5.7622E-02	N/A	N/A	N/A	protein_coding	15	38908478	collagen triple helix repeat containing 1 Gene [Source:MGI (curated);Acc:MGI:1915838]
ENSMUSG00000024725	Ostf1	-17.51	7.0506E-04	1.37	4.9504E-03	1	0	4	0	1452246_at	0.97	4.4392E-01	ILMN_2744398	1.07	1.31E-01	protein_coding	19	18653818	osteoclast stimulating factor 1 Gene [Source:MGI (curated);Acc:MGI:700012]
ENSMUSG00000054944	RP23-79J21.1	-19.51	7.0560E-04	1.51	4.9508E-03	1	0	4	0	N/A	N/A	N/A	N/A	N/A	N/A	processed_transcript	13	98503453	N/A
ENSMUSG00000048612	Myof	-18.07	7.0684E-04	0.71	4.9527E-03	1	0	4	0	N/A	N/A	N/A	N/A	N/A	N/A	protein_coding	19	37973723	myoferlin Gene [Source:MGI Symbol;Acc:MGI:1919192]
ENSMUSG00000020961	Ston2	-16.58	7.0653E-04	1.35	4.9527E-03	1	0	4	0	N/A	N/A	N/A	N/A	N/A	N/A	protein_coding	12	92876991	stonin 2 Gene [Source:MGI Symbol;Acc:MGI:1918272]
ENSMUSG00000007594	Hapln4	-13.34	7.0857E-04	0.76	4.9614E-03	1	0	4	0	1435650_at	0.80	2.5572E-02	ILMN_2589915	0.63	7.95E-04	protein_coding	8	72607428	hyaluronan and proteoglycan link protein 4 Gene [Source:MGI Symbol;Acc:MGI:2679531]
ENSMUSG00000032698	Lmo2	-15.36	7.0960E-04	1.33	4.9652E-03	1	0	4	0	1454086_a_at	1.21	1.1897E-02	ILMN_2767605	1.23	1.24E-02	protein_coding	2	103798143	LIM domain only 2 Gene [Source:MGI (curated);Acc:MGI:102811]
ENSMUSG00000016344	Ppdpf	-15.63	7.1286E-04	1.33	4.9812E-03	1	0	4	0	N/A	N/A	N/A	N/A	N/A	N/A	protein_coding	2	180921952	pancreatic progenitor cell differentiation and proliferation factor homolog (zebrafish)RIKEN cDNA 2700038C09 gene Gene [Source:MGI (curated);Acc:MGI:1913746]
ENSMUSG00000055320	Tead1	-17.92	7.1263E-04	1.40	4.9812E-03	1	0	4	0	N/A	N/A	N/A	N/A	N/A	N/A	protein_coding	7	119822871	TEA domain family member 1 Gene [Source:MGI Symbol;Acc:MGI:101876]
ENSMUSG00000043168	AC140283.1	-20.85	7.1514E-04	1.83	4.9913E-03	1	1	4	0	N/A	N/A	N/A	N/A	N/A	N/A	processed_transcript	18	21809949	N/A
ENSMUSG00000020897	Aurkb	-21.78	7.1527E-04	2.19	4.9913E-03	1	1	4	0	N/A	N/A	N/A	N/A	N/A	N/A	protein_coding	11	68859149	aurora kinase B Gene [Source:MGI (curated);Acc:MGI:107168]
ENSMUSG00000043668	Tox3	-16.62	7.2264E-04	0.74	5.0393E-03	1	0	4	0	1436600_at	0.95	3.5399E-01	ILMN_2434900	0.82	6.99E-02	protein_coding	8	92770939	TOX high mobility group box family member 3 Gene [Source:MGI Symbol;Acc:MGI:3039593]
ENSMUSG00000015749	Anp32e	-15.22	7.2329E-04	1.32	5.0404E-03	1	0	4	0	1420592_a_at	1.04	3.6919E-01	N/A	N/A	N/A	protein_coding	3	95733231	acidic (leucine-rich) nuclear phosphoprotein 32 family, member E Gene [Source:MGI Symbol;Acc:MGI:1913721]
ENSMUSG00000026656	Fcgr2b	-18.88	7.2387E-04	0.67	5.0410E-03	1	0	2	0	1451941_a_at	0.95	2.5356E-01	ILMN_1228657	0.94	1.42E-01	protein_coding	1	172890689	Fc receptor, IgG, low affinity IIb Gene [Source:MGI (curated);Acc:MGI:95499]
ENSMUSG00000082829	RP23-355N5.4	-21.42	7.2669E-04	0.47	5.0572E-03	1	1	4	0	N/A	N/A	N/A	N/A	N/A	N/A	pseudogene	6	149021226	N/A
ENSMUSG00000039963	Ccdc40	-19.05	7.2854E-04	1.51	5.0666E-03	1	0	4	0	N/A	N/A	N/A	N/A	N/A	N/A	protein_coding	11	119089886	coiled-coil domain containing 40 Gene [Source:MGI (curated);Acc:MGI:2443893]
ENSMUSG00000018470	Kcnab3	-15.83	7.2990E-04	0.75	5.0727E-03	1	0	4	0	N/A	N/A	N/A	ILMN_2655386	1.04	4.34E-01	protein_coding	11	69139760	potassium voltage-gated channel, shaker-related subfamily, beta member 3 Gene [Source:MGI (curated);Acc:MGI:1336208]
ENSMUSG00000090266	1110005A03Rik	-20.96	7.3079E-04	0.53	5.0745E-03	1	1	4	0	N/A	N/A	N/A	ILMN_1244997	1.06	2.91E-01	protein_coding	11	116704829	RIKEN cDNA 1110005A03 gene Gene [Source:MGI Symbol;Acc:MGI:1921569]
ENSMUSG00000049246	Hspe1-rs1	-18.52	7.3115E-04	1.41	5.0745E-03	1	0	4	0	N/A	N/A	N/A	N/A	N/A	N/A	protein_coding	18	47271803	heat shock protein 1 (chaperonin 10), related sequence 1 Gene [Source:MGI Symbol;Acc:MGI:1935159]
ENSMUSG00000027327	1700037H04Rik	-14.13	7.3946E-04	0.76	5.1168E-03	1	0	4	0	1419742_at	0.90	8.5888E-02	ILMN_1213070	0.83	5.20E-02	protein_coding	2	130972060	RIKEN cDNA 1700037H04 gene Gene [Source:MGI Symbol;Acc:MGI:1914576]
ENSMUSG00000086964	AC119834.3	-22.81	7.3863E-04	0.34	5.1168E-03	1	1	4	0	N/A	N/A	N/A	N/A	N/A	N/A	processed_transcript	5	67380055	N/A
ENSMUSG00000001998	Ap4e1	-15.73	7.3801E-04	1.33	5.1168E-03	1	0	4	0	1456948_at	1.21	3.6664E-03	N/A	N/A	N/A	protein_coding	2	126834453	adaptor-related protein complex AP-4, epsilon 1 Gene [Source:MGI (curated);Acc:MGI:1336993]
ENSMUSG00000020736	Nt5c	-17.83	7.3975E-04	0.71	5.1168E-03	1	0	4	0	1417252_at	0.85	2.4949E-03	ILMN_1223097	0.92	1.33E-01	protein_coding	11	115351734	5',3'-nucleotidase, cytosolic Gene [Source:MGI (curated);Acc:MGI:1354954]
ENSMUSG00000054556	RP23-413D8.2	-20.71	7.3912E-04	1.85	5.1168E-03	1	1	4	0	N/A	N/A	N/A	ILMN_2605183	1.21	2.79E-03	processed_transcript	6	17015010	N/A
ENSMUSG00000036430	Tbcc	-16.25	7.5014E-04	0.75	5.1852E-03	1	0	4	0	1424644_at	0.99	4.9260E-01	N/A	N/A	N/A	protein_coding	17	47027633	tubulin-specific chaperone C Gene [Source:MGI Symbol;Acc:MGI:1919976]
ENSMUSG00000083708	RP23-468M24.4	-18.35	7.5424E-04	0.70	5.2101E-03	1	0	4	0	N/A	N/A	N/A	N/A	N/A	N/A	pseudogene	4	143837680	N/A
ENSMUSG00000073617	Hdac4	-18.59	7.5566E-04	0.70	5.2163E-03	1	0	4	0	1454693_at	0.92	1.5854E-01	N/A	N/A	N/A	protein_coding	1	93826589	histone deacetylase 4 Gene [Source:MGI Symbol;Acc:MGI:3036234]
ENSMUSG00000066975	Cryba4	-22.13	7.5630E-04	2.59	5.2172E-03	1	1	4	0	N/A	N/A	N/A	ILMN_1258732	1.15	1.45E-03	protein_coding	5	112675513	crystallin, beta A4 Gene [Source:MGI (curated);Acc:MGI:102716]
ENSMUSG00000032340	Neo1	-12.89	7.5862E-04	0.76	5.2298E-03	1	0	4	0	1423513_at	0.82	7.7271E-06	ILMN_2610156	0.86	8.74E-02	protein_coding	9	58722486	neogenin Gene [Source:MGI Symbol;Acc:MGI:1097159]
ENSMUSG00000035560	Wdr20b	-21.32	7.7234E-04	2.03	5.3207E-03	1	1	4	0	N/A	N/A	N/A	N/A	N/A	N/A	protein_coding	12	66326504	WD repeat domain 20b Gene [Source:MGI Symbol;Acc:MGI:1918198]
ENSMUSG00000049881	2810025M15Rik	-18.71	7.7505E-04	1.45	5.3359E-03	1	0	4	0	N/A	N/A	N/A	N/A	N/A	N/A	protein_coding	1	159342483	RIKEN cDNA 2810025M15 gene Gene [Source:MGI Symbol;Acc:MGI:1917203]
ENSMUSG00000047507	Baiap3	-15.61	7.7582E-04	0.75	5.3375E-03	1	0	4	0	1427509_at	1.11	3.4044E-01	N/A	N/A	N/A	protein_coding	17	25379605	BAI1-associated protein 3 Gene [Source:MGI Symbol;Acc:MGI:2685783]
ENSMUSG00000030994	D7Ertd443e	-17.75	7.8066E-04	1.40	5.3672E-03	1	0	4	0	1459703_at	1.21	2.1961E-02	N/A	N/A	N/A	protein_coding	7	141457945	FATSMCG125306, isoform CRA_b ; [Source:UniProtKB/TrEMBL;Acc:D2J0Y4]
ENSMUSG00000020309	Chac2	-17.62	7.8298E-04	1.36	5.3796E-03	1	0	4	0	1419074_at	1.08	6.8034E-02	ILMN_2615920	1.02	3.22E-01	protein_coding	11	30876707	ChaC, cation transport regulator homolog 2 (E. coli) Gene [Source:MGI (curated);Acc:MGI:1915294]
ENSMUSG00000032403	2300009A05Rik	-17.98	7.8734E-04	0.71	5.4060E-03	1	0	4	0	1428836_at	0.92	4.9167E-02	N/A	N/A	N/A	protein_coding	9	63242254	RIKEN cDNA 2300009A05 gene Gene [Source:MGI Symbol;Acc:MGI:1916728]
ENSMUSG00000028794	A3galt2	-20.91	7.8936E-04	1.84	5.4126E-03	1	1	4	0	N/A	N/A	N/A	N/A	N/A	N/A	protein_coding	4	128432608	alpha 1,3-galactosyltransferase 2 (isoglobotriaosylceramide synthase) Gene [Source:MGI (curated);Acc:MGI:2685279]
ENSMUSG00000073073	RP23-384G1.1	-18.80	7.8932E-04	1.47	5.4126E-03	1	0	4	0	N/A	N/A	N/A	N/A	N/A	N/A	processed_transcript	11	30167464	N/A
ENSMUSG00000021044	Adck1	-15.19	7.9000E-04	0.76	5.4132E-03	1	0	4	0	1423762_at	0.94	1.1782E-01	ILMN_2656440	0.78	3.50E-02	protein_coding	12	89598998	aarF domain containing kinase 1 Gene [Source:MGI Symbol;Acc:MGI:1919363]
ENSMUSG00000081907	RP24-388A9.10	-19.73	7.9051E-04	1.58	5.4132E-03	1	0	4	0	N/A	N/A	N/A	N/A	N/A	N/A	pseudogene	2	87173959	N/A
ENSMUSG00000038495	Otud7b	-14.10	7.9139E-04	1.32	5.4156E-03	1	0	4	0	1429139_at	1.23	1.8174E-02	ILMN_3122383	1.19	5.03E-02	protein_coding	3	95908450	OTU domain containing 7B Gene [Source:MGI (curated);Acc:MGI:2654703]
ENSMUSG00000087680	AC124444.1	-21.99	7.9250E-04	2.45	5.4163E-03	1	1	4	0	N/A	N/A	N/A	N/A	N/A	N/A	lincRNA	7	125736038	N/A
ENSMUSG00000026586	Prrx1	-17.80	7.9254E-04	1.38	5.4163E-03	1	0	4	1	1425527_at	0.81	7.2266E-04	ILMN_2678094	0.98	4.27E-01	protein_coding	1	165175256	paired related homeobox 1 Gene [Source:MGI Symbol;Acc:MGI:97712]
ENSMUSG00000086476	AC164612.1	-17.91	7.9743E-04	0.70	5.4461E-03	1	0	4	0	1441197_at	0.82	4.1504E-02	N/A	N/A	N/A	lincRNA	9	122481615	RIKEN cDNA 9530059O14 gene (9530059O14Rik), non-coding RNA [Source:RefSeq DNA;Acc:NR_015610]
ENSMUSG00000045659	Plekha7	-15.87	8.0063E-04	0.75	5.4643E-03	1	0	4	0	1434889_at	0.91	5.2413E-02	ILMN_2623199	0.99	4.21E-01	protein_coding	7	123267632	pleckstrin homology domain containing, family A member 7 Gene [Source:MGI Symbol;Acc:MGI:2445094]
ENSMUSG00000070697	Utp3	-15.44	8.0342E-04	1.32	5.4796E-03	1	0	4	0	1417583_a_at	1.05	2.2195E-01	N/A	N/A	N/A	protein_coding	5	88983508	UTP3, small subunit (SSU) processome component, homolog (S. cerevisiae) Gene [Source:MGI Symbol;Acc:MGI:1919230]
ENSMUSG00000028035	Dnajb4	-13.63	8.0455E-04	1.31	5.4837E-03	1	0	4	0	1451177_at	1.05	2.1007E-01	ILMN_2614246	1.21	1.66E-01	protein_coding	3	151841475	DnaJ (Hsp40) homolog, subfamily B, member 4 Gene [Source:MGI (curated);Acc:MGI:1914285]
ENSMUSG00000024170	Telo2	-15.76	8.1130E-04	0.75	5.5260E-03	1	0	4	0	1423887_a_at	1.00	5.4296E-01	N/A	N/A	N/A	protein_coding	17	25236515	TEL2, telomere maintenance 2, homolog (S. cerevisiae) Gene [Source:MGI (curated);Acc:MGI:1918968]
ENSMUSG00000029219	Slc10a4	-19.22	8.1197E-04	0.67	5.5270E-03	1	0	4	0	N/A	N/A	N/A	ILMN_1251845	0.96	4.91E-01	protein_coding	5	73398143	solute carrier family 10 (sodium/bile acid cotransporter family), member 4 Gene [Source:MGI (curated);Acc:MGI:3606480]
ENSMUSG00000002781	Tmem143	-15.97	8.1470E-04	0.75	5.5419E-03	1	0	4	0	N/A	N/A	N/A	ILMN_2803344	0.85	3.25E-02	protein_coding	7	53152311	transmembrane protein 143 Gene [Source:MGI (curated);Acc:MGI:1917459]
ENSMUSG00000029826	Zc3hav1	-18.04	8.1580E-04	1.40	5.5456E-03	1	0	4	0	1436183_at	1.28	3.4381E-04	N/A	N/A	N/A	protein_coding	6	38255286	zinc finger CCCH type, antiviral 1 Gene [Source:MGI (curated);Acc:MGI:1926031]
ENSMUSG00000032537	Ephb1	-13.84	8.1768E-04	1.31	5.5511E-03	1	0	4	0	1455188_at	1.14	2.3336E-02	ILMN_2672903	1.10	7.34E-02	protein_coding	9	101824458	Eph receptor B1 Gene [Source:MGI (curated);Acc:MGI:1096337]
ENSMUSG00000047658	Gal3st3	-14.60	8.1760E-04	0.76	5.5511E-03	1	0	4	0	N/A	N/A	N/A	ILMN_3033192	0.91	1.92E-01	protein_coding	19	5298341	galactose-3-O-sulfotransferase 3 Gene [Source:MGI Symbol;Acc:MGI:3617843]
ENSMUSG00000024134	Six2	-22.15	8.1859E-04	0.41	5.5525E-03	1	1	4	0	N/A	N/A	N/A	N/A	N/A	N/A	protein_coding	17	86083622	sine oculis-related homeobox 2 homolog (Drosophila) Gene [Source:MGI Symbol;Acc:MGI:102778]
ENSMUSG00000027423	Snx5	-14.13	8.1897E-04	1.31	5.5525E-03	1	0	4	1	1448791_at	0.81	5.8953E-05	ILMN_2706101	3.64	1.04E-10	protein_coding	2	144075859	sorting nexin 5 Gene [Source:MGI (curated);Acc:MGI:1916428]
ENSMUSG00000028780	Sema3c	-15.71	8.2075E-04	1.33	5.5609E-03	1	0	4	0	1420696_at	1.17	4.4104E-03	ILMN_2673323	1.14	6.50E-02	protein_coding	5	17080634	sema domain, immunoglobulin domain (Ig), short basic domain, secreted, (semaphorin) 3C Gene [Source:MGI Symbol;Acc:MGI:107557]
ENSMUSG00000026791	Slc2a8	-15.69	8.2491E-04	0.75	5.5854E-03	1	0	4	0	1450628_at	0.90	3.0994E-02	ILMN_2696642	0.87	1.05E-01	protein_coding	2	32828508	solute carrier family 2, (facilitated glucose transporter), member 8 Gene [Source:MGI (curated);Acc:MGI:1860103]
ENSMUSG00000081744	RP24-548D19.1	-21.46	8.2591E-04	1.99	5.5885E-03	1	1	4	0	N/A	N/A	N/A	N/A	N/A	N/A	pseudogene	6	16875231	N/A
ENSMUSG00000071180	2810008M24Rik	-15.07	8.4227E-04	1.32	5.6917E-03	1	0	4	0	1452737_at	1.09	1.5075E-01	ILMN_2950721	1.03	3.63E-01	protein_coding	13	108834640	RIKEN cDNA 2810008M24 gene Gene [Source:MGI Symbol;Acc:MGI:1922866]
ENSMUSG00000024501	Dpysl3	-14.38	8.4212E-04	0.76	5.6917E-03	1	0	4	0	1454613_at	0.87	7.0377E-03	ILMN_1250075	0.68	2.58E-04	protein_coding	18	43480633	dihydropyrimidinase-like 3 Gene [Source:MGI (curated);Acc:MGI:1349762]
ENSMUSG00000030600	Lrfn1	-14.93	8.5817E-04	0.76	5.7953E-03	1	0	4	0	1421364_at	0.95	3.0482E-01	ILMN_2734991	0.85	9.79E-03	protein_coding	7	29243646	leucine rich repeat and fibronectin type III domain containing 1 Gene [Source:MGI Symbol;Acc:MGI:2136810]
ENSMUSG00000086191	RP23-17C2.3	-19.67	8.6025E-04	0.65	5.8031E-03	1	0	4	0	1440976_at	0.81	8.1079E-03	N/A	N/A	N/A	processed_transcript	11	95561420	N/A
ENSMUSG00000046991	Wdr27	-20.32	8.6045E-04	0.60	5.8031E-03	1	1	4	0	N/A	N/A	N/A	N/A	N/A	N/A	protein_coding	17	14955679	WD repeat domain 27 Gene [Source:MGI Symbol;Acc:MGI:1918932]
ENSMUSG00000000184	Ccnd2	-15.61	8.6146E-04	1.33	5.8061E-03	1	0	4	0	1416122_at	1.15	7.7140E-02	N/A	N/A	N/A	protein_coding	6	127080253	cyclin D2 Gene [Source:MGI Symbol;Acc:MGI:88314]
ENSMUSG00000038668	Lpar1	-14.69	8.6300E-04	1.32	5.8126E-03	1	0	4	0	1426110_a_at	1.13	2.5870E-01	N/A	N/A	N/A	protein_coding	4	58448127	lysophosphatidic acid receptor 1 Gene [Source:MGI (curated);Acc:MGI:108429]
ENSMUSG00000064080	Fbln2	-17.15	8.7320E-04	0.74	5.8774E-03	1	0	4	0	N/A	N/A	N/A	ILMN_1245307	0.60	1.32E-09	protein_coding	6	91162449	fibulin 2 Gene [Source:MGI (curated);Acc:MGI:95488]
ENSMUSG00000004035	Gstm7	-17.19	8.8251E-04	1.36	5.9362E-03	1	0	4	0	1419072_at	1.07	3.7897E-01	N/A	N/A	N/A	protein_coding	3	107729252	glutathione S-transferase, mu 7 Gene [Source:MGI (curated);Acc:MGI:1915562]
ENSMUSG00000087094	RP23-123I20.3	-20.28	8.8574E-04	0.59	5.9540E-03	1	1	4	0	N/A	N/A	N/A	N/A	N/A	N/A	processed_transcript	4	149487988	N/A
ENSMUSG00000033774	Npbwr1	-20.98	8.8864E-04	0.54	5.9696E-03	1	1	4	0	N/A	N/A	N/A	N/A	N/A	N/A	protein_coding	1	5906385	neuropeptides B/W receptor 1 Gene [Source:MGI Symbol;Acc:MGI:891989]
ENSMUSG00000081302	RP23-334J9.1	-17.04	8.9317E-04	1.34	5.9961E-03	1	0	4	0	N/A	N/A	N/A	N/A	N/A	N/A	pseudogene	11	18225633	N/A
ENSMUSG00000037813	D630003M21Rik	-17.26	9.0104E-04	0.74	6.0450E-03	1	0	4	0	N/A	N/A	N/A	ILMN_2963009	0.94	1.61E-01	protein_coding	2	158008269	RIKEN cDNA D630003M21 gene Gene [Source:MGI Symbol;Acc:MGI:3606579]
ENSMUSG00000040464	Gtpbp10	-19.70	9.0445E-04	1.53	6.0639E-03	1	0	4	0	N/A	N/A	N/A	N/A	N/A	N/A	protein_coding	5	5537454	GTP-binding protein 10 (putative) Gene [Source:MGI (curated);Acc:MGI:2385599]
ENSMUSG00000039563	AC131803.2	-19.75	9.0640E-04	1.60	6.0730E-03	1	0	4	0	1431769_at	1.05	3.0676E-01	N/A	N/A	N/A	processed_transcript	5	36790260	N/A
ENSMUSG00000022022	Mtrf1	-18.00	9.1075E-04	1.39	6.0982E-03	1	0	4	0	N/A	N/A	N/A	ILMN_1230693	1.12	5.20E-02	protein_coding	14	79797579	mitochondrial translational release factor 1 Gene [Source:MGI Symbol;Acc:MGI:2384815]
ENSMUSG00000029014	Dnajc2	-16.65	9.1278E-04	1.34	6.1078E-03	1	0	4	0	N/A	N/A	N/A	ILMN_1233931	1.06	2.71E-01	protein_coding	5	21263085	DnaJ (Hsp40) homolog, subfamily C, member 2 Gene [Source:MGI (curated);Acc:MGI:99470]
ENSMUSG00000038768	9130409I23Rik	-23.55	9.1836E-04	0.28	6.1411E-03	1	1	4	0	N/A	N/A	N/A	N/A	N/A	N/A	protein_coding	1	182981368	RIKEN cDNA 9130409I23 gene Gene [Source:MGI Symbol;Acc:MGI:3588271]
ENSMUSG00000029381	Shroom3	-18.13	9.2069E-04	1.42	6.1527E-03	1	0	4	0	N/A	N/A	N/A	ILMN_3085841	0.91	1.11E-01	protein_coding	5	93112461	shroom family member 3 Gene [Source:MGI Symbol;Acc:MGI:1351655]
ENSMUSG00000038059	2010002N04Rik	-17.60	9.3013E-04	1.38	6.2117E-03	1	0	4	0	1423306_at	1.10	3.4960E-02	ILMN_2706014	1.06	3.03E-01	protein_coding	18	60633847	RIKEN cDNA 2010002N04 gene Gene [Source:MGI Symbol;Acc:MGI:1917088]
ENSMUSG00000022849	Hspbap1	-17.84	9.3143E-04	0.73	6.2164E-03	1	0	4	0	N/A	N/A	N/A	ILMN_1243903	0.99	4.38E-01	protein_coding	16	35770472	Hspb associated protein 1 Gene [Source:MGI Symbol;Acc:MGI:1913917]
ENSMUSG00000042379	Esm1	-21.90	9.4052E-04	2.23	6.2729E-03	1	1	4	0	N/A	N/A	N/A	N/A	N/A	N/A	protein_coding	13	113999867	endothelial cell-specific molecule 1 Gene [Source:MGI (curated);Acc:MGI:1918940]
ENSMUSG00000083563	RP23-407K8.3	-21.37	9.4193E-04	1.79	6.2742E-03	1	1	4	0	N/A	N/A	N/A	N/A	N/A	N/A	pseudogene	2	22443623	N/A
ENSMUSG00000056055	Sag	-20.46	9.4173E-04	1.67	6.2742E-03	1	1	4	0	N/A	N/A	N/A	ILMN_2730436	1.13	1.12E-02	protein_coding	1	89700255	retinal S-antigen Gene [Source:MGI (curated);Acc:MGI:98227]
ENSMUSG00000027559	Car3	-20.83	9.4463E-04	1.66	6.2881E-03	1	1	4	0	1449434_at	1.20	6.8619E-02	N/A	N/A	N/A	protein_coding	3	14863512	carbonic anhydrase 3 Gene [Source:MGI Symbol;Acc:MGI:88270]
ENSMUSG00000021969	Zdhhc20	-13.99	9.5912E-04	0.76	6.3804E-03	1	0	4	0	1451437_at	0.93	2.4623E-01	ILMN_1216728	1.00	4.87E-01	protein_coding	14	58451539	zinc finger, DHHC domain containing 20 Gene [Source:MGI Symbol;Acc:MGI:1923215]
ENSMUSG00000087483	AC122863.2	-19.11	9.6412E-04	1.47	6.4095E-03	1	0	4	0	1436255_at	1.03	3.6521E-01	N/A	N/A	N/A	lincRNA	7	134115234	N/A
ENSMUSG00000078651	Aoc2	-17.17	9.6660E-04	1.36	6.4218E-03	1	0	4	0	N/A	N/A	N/A	ILMN_1242109	0.87	2.84E-02	protein_coding	11	101186377	amine oxidase, copper containing 2 (retina-specific) Gene [Source:MGI (curated);Acc:MGI:2668431]
ENSMUSG00000021025	Nfkbia	-16.38	9.7411E-04	1.34	6.4675E-03	1	0	4	0	1420088_at	1.15	1.0051E-02	N/A	N/A	N/A	protein_coding	12	56590404	nuclear factor of kappa light polypeptide gene enhancer in B-cells inhibitor, alpha Gene [Source:MGI Symbol;Acc:MGI:104741]
ENSMUSG00000030124	Lag3	-17.96	9.7940E-04	1.40	6.4985E-03	1	0	4	0	N/A	N/A	N/A	ILMN_2719811	1.19	3.42E-04	protein_coding	6	124854379	lymphocyte-activation gene 3 Gene [Source:MGI (curated);Acc:MGI:106588]
ENSMUSG00000034349	Smc4	-17.55	9.8252E-04	1.36	6.5149E-03	1	0	4	0	1427275_at	1.03	4.3651E-01	N/A	N/A	N/A	protein_coding	3	68808660	structural maintenance of chromosomes 4 Gene [Source:MGI (curated);Acc:MGI:1917349]
ENSMUSG00000033904	6330503K22Rik	-13.37	9.8487E-04	1.31	6.5221E-03	1	0	4	0	1455218_at	1.00	5.4833E-01	ILMN_1228426	1.06	2.09E-01	protein_coding	7	125856066	RIKEN cDNA 6330503K22 gene Gene [Source:MGI Symbol;Acc:MGI:2141942]
ENSMUSG00000003184	Irf3	-16.15	9.8485E-04	1.33	6.5221E-03	1	0	4	0	N/A	N/A	N/A	ILMN_2664319	1.19	1.17E-03	protein_coding	7	52253018	interferon regulatory factor 3 Gene [Source:MGI (curated);Acc:MGI:1859179]
ENSMUSG00000040250	4933424B01Rik	-15.46	9.8882E-04	1.32	6.5398E-03	1	0	4	0	1455076_a_at	1.11	2.6309E-02	ILMN_2694356	1.17	2.32E-02	protein_coding	6	146498154	RIKEN cDNA 4933424B01 gene Gene [Source:MGI Symbol;Acc:MGI:1918427]
ENSMUSG00000023088	Abcc1	-15.08	9.8833E-04	1.32	6.5398E-03	1	0	4	0	1452233_at	1.12	7.8225E-03	N/A	N/A	N/A	protein_coding	16	14361651	ATP-binding cassette, sub-family C (CFTR/MRP), member 1 Gene [Source:MGI (curated);Acc:MGI:102676]
ENSMUSG00000066196	Spag8	-19.77	9.9681E-04	0.64	6.5884E-03	1	0	4	0	N/A	N/A	N/A	N/A	N/A	N/A	protein_coding	4	43664202	sperm associated antigen 8 Gene [Source:MGI (curated);Acc:MGI:3056295]
ENSMUSG00000033773	Rpap2	-17.08	9.9832E-04	1.35	6.5942E-03	1	0	4	0	1435034_at	1.57	6.0331E-07	ILMN_2652260	1.10	5.18E-02	protein_coding	5	108026392	RNA polymerase II associated protein 2 Gene [Source:MGI (curated);Acc:MGI:2141142]
ENSMUSG00000020099	Unc5b	-14.90	1.0003E-03	1.32	6.6031E-03	1	0	4	0	1435110_at	1.11	2.0355E-01	ILMN_2523316	1.23	3.41E-02	protein_coding	10	60225358	unc-5 homolog B (C. elegans) Gene [Source:MGI Symbol;Acc:MGI:894703]
ENSMUSG00000030990	Pgap2	-16.78	1.0032E-03	1.35	6.6180E-03	1	0	4	0	1424615_at	1.36	4.3090E-06	ILMN_1235347	1.20	4.29E-04	protein_coding	7	109358722	post-GPI attachment to proteins 2 Gene [Source:MGI (curated);Acc:MGI:2385286]
ENSMUSG00000027322	Siglec1	-21.76	1.0079E-03	0.45	6.6444E-03	1	1	4	0	N/A	N/A	N/A	N/A	N/A	N/A	protein_coding	2	130894956	sialic acid binding Ig-like lectin 1, sialoadhesin Gene [Source:MGI (curated);Acc:MGI:99668]
ENSMUSG00000087184	RP23-329L1.1	-19.97	1.0197E-03	1.54	6.7180E-03	1	0	4	0	N/A	N/A	N/A	N/A	N/A	N/A	processed_transcript	11	107655180	N/A
ENSMUSG00000028962	Slc4a2	-15.32	1.0219E-03	1.32	6.7282E-03	1	0	4	0	1416637_at	1.00	5.4733E-01	ILMN_1239662	1.01	3.79E-01	protein_coding	5	23929655	solute carrier family 4 (anion exchanger), member 2 Gene [Source:MGI (curated);Acc:MGI:109351]
ENSMUSG00000085988	AC122387.1	-18.90	1.0232E-03	0.71	6.7283E-03	1	0	4	0	N/A	N/A	N/A	N/A	N/A	N/A	lincRNA	6	89254624	N/A
ENSMUSG00000050405	Tmem151b	-16.23	1.0228E-03	0.76	6.7283E-03	1	0	4	0	1434199_at	0.92	1.8674E-01	N/A	N/A	N/A	protein_coding	17	45678901	transmembrane protein 151B Gene [Source:MGI Symbol;Acc:MGI:2685169]
ENSMUSG00000033952	Aspm	-19.92	1.0256E-03	1.60	6.7350E-03	1	0	4	0	1422814_at	1.04	4.0361E-01	N/A	N/A	N/A	protein_coding	1	141351350	asp (abnormal spindle)-like, microcephaly associated (Drosophila) Gene [Source:MGI (curated);Acc:MGI:1334448]
ENSMUSG00000060579	Fhit	-18.66	1.0250E-03	0.68	6.7350E-03	1	0	4	0	N/A	N/A	N/A	ILMN_2748680	0.94	3.60E-01	protein_coding	14	10382606	fragile histidine triad gene Gene [Source:MGI (curated);Acc:MGI:1277947]
ENSMUSG00000043190	Rfesd	-17.04	1.0270E-03	0.74	6.7404E-03	1	0	4	0	1445877_at	0.55	4.9040E-08	ILMN_2920676	0.86	4.75E-04	protein_coding	13	76138983	Rieske (Fe-S) domain containing Gene [Source:MGI Symbol;Acc:MGI:2145198]
ENSMUSG00000060441	Trim5	-22.40	1.0294E-03	0.40	6.7513E-03	1	1	4	0	N/A	N/A	N/A	N/A	N/A	N/A	protein_coding	7	111411900	tripartite motif-containing 5 Gene [Source:MGI Symbol;Acc:MGI:3646853]
ENSMUSG00000019461	Plscr3	-17.42	1.0314E-03	0.73	6.7603E-03	1	0	4	0	1431081_a_at	0.90	8.0659E-03	N/A	N/A	N/A	protein_coding	11	69659878	phospholipid scramblase 3 Gene [Source:MGI (curated);Acc:MGI:1917560]
ENSMUSG00000079254	Itprip	-20.22	1.0334E-03	0.62	6.7690E-03	1	1	4	0	N/A	N/A	N/A	N/A	N/A	N/A	protein_coding	19	47969110	inositol 1,4,5-triphosphate receptor interacting protein Gene [Source:MGI Symbol;Acc:MGI:3042776]
ENSMUSG00000058407	Txndc9	-16.46	1.0386E-03	0.75	6.7988E-03	1	0	4	0	1436108_at	0.43	4.7790E-07	N/A	N/A	N/A	protein_coding	1	38040712	thioredoxin domain containing 9 Gene [Source:MGI (curated);Acc:MGI:2138153]
ENSMUSG00000047428	Dlk2	-17.48	1.0429E-03	0.74	6.8228E-03	1	0	4	0	1420807_a_at	0.83	2.0450E-04	ILMN_2699621	0.81	1.07E-01	protein_coding	17	46434370	delta-like 2 homolog (Drosophila) Gene [Source:MGI Symbol;Acc:MGI:2146838]
ENSMUSG00000046714	Foxc2	-20.87	1.0451E-03	0.57	6.8324E-03	1	1	4	0	N/A	N/A	N/A	ILMN_2703433	0.90	2.83E-01	protein_coding	8	123640483	forkhead box C2 Gene [Source:MGI Symbol;Acc:MGI:1347481]
ENSMUSG00000058833	2810428I15Rik	-15.73	1.0491E-03	0.76	6.8545E-03	1	0	4	0	1418702_a_at	0.84	5.7143E-03	ILMN_2749143	0.99	4.82E-01	protein_coding	8	73028191	RIKEN cDNA 2810428I15 gene Gene [Source:MGI Symbol;Acc:MGI:1913712]
ENSMUSG00000038260	Trpm4	-16.73	1.0684E-03	0.75	6.9764E-03	1	0	4	0	1435549_at	0.89	1.1650E-02	N/A	N/A	N/A	protein_coding	7	52558002	transient receptor potential cation channel, subfamily M, member 4 Gene [Source:MGI Symbol;Acc:MGI:1915917]
ENSMUSG00000029422	Rsrc2	-14.62	1.0714E-03	1.31	6.9882E-03	1	0	4	0	1451640_a_at	0.96	3.5975E-01	ILMN_3111334	0.93	3.13E-01	protein_coding	5	124178439	arginine/serine-rich coiled-coil 2 Gene [Source:MGI Symbol;Acc:MGI:1913489]
ENSMUSG00000054162	Spock3	-12.10	1.0716E-03	1.30	6.9882E-03	1	0	4	0	1449979_a_at	1.05	3.0057E-01	ILMN_2991930	1.18	1.77E-01	protein_coding	8	65429806	sparc/osteonectin, cwcv and kazal-like domains proteoglycan 3 Gene [Source:MGI (curated);Acc:MGI:1920152]
ENSMUSG00000081583	RP23-390P18.1	-19.36	1.0726E-03	1.45	6.9905E-03	1	0	4	0	N/A	N/A	N/A	N/A	N/A	N/A	pseudogene	X	81308672	N/A
ENSMUSG00000054199	Gon4l	-14.99	1.0803E-03	0.76	7.0358E-03	1	0	4	0	1424385_at	0.82	1.0932E-05	N/A	N/A	N/A	protein_coding	3	88639153	gon-4-like (C.elegans) Gene [Source:MGI (curated);Acc:MGI:1917579]
ENSMUSG00000024598	Fbn2	-18.20	1.0899E-03	0.72	7.0939E-03	1	0	4	0	N/A	N/A	N/A	N/A	N/A	N/A	protein_coding	18	58168277	fibrillin 2 Gene [Source:MGI Symbol;Acc:MGI:95490]
ENSMUSG00000029319	Coq2	-16.12	1.0972E-03	1.33	7.1191E-03	1	0	4	0	N/A	N/A	N/A	ILMN_3009260	1.54	6.84E-03	protein_coding	5	101083742	coenzyme Q2 homolog, prenyltransferase (yeast) Gene [Source:MGI (curated);Acc:MGI:1919133]
ENSMUSG00000039167	Eltd1	-15.82	1.0958E-03	1.32	7.1191E-03	1	0	4	0	1418058_at	1.23	7.3504E-04	N/A	N/A	N/A	protein_coding	3	151100851	EGF, latrophilin seven transmembrane domain containing 1 Gene [Source:MGI (curated);Acc:MGI:2655562]
ENSMUSG00000035745	Grin3b	-20.15	1.0969E-03	1.61	7.1191E-03	1	1	4	0	N/A	N/A	N/A	N/A	N/A	N/A	protein_coding	10	79433460	glutamate receptor, ionotropic, NMDA3B Gene [Source:MGI (curated);Acc:MGI:2150393]
ENSMUSG00000082886	RP23-24E16.1	-20.19	1.0969E-03	1.59	7.1191E-03	1	1	4	0	N/A	N/A	N/A	N/A	N/A	N/A	pseudogene	X	42900108	N/A
ENSMUSG00000036086	Zranb3	-16.84	1.0967E-03	0.75	7.1191E-03	1	0	4	0	1455544_at	0.90	5.2162E-02	ILMN_2493067	0.80	9.71E-02	protein_coding	1	129850761	zinc finger, RAN-binding domain containing 3 Gene [Source:MGI (curated);Acc:MGI:1918362]
ENSMUSG00000021097	Clmn	-13.52	1.1013E-03	1.30	7.1362E-03	1	0	4	0	1425321_a_at	0.80	2.5396E-02	ILMN_1241142	0.97	3.17E-01	protein_coding	12	106001324	calmin Gene [Source:MGI Symbol;Acc:MGI:2136957]
ENSMUSG00000024661	Fth1	-10.89	1.1008E-03	1.30	7.1362E-03	1	0	4	0	1448771_a_at	1.07	6.6170E-02	ILMN_2876066	1.02	3.94E-01	protein_coding	19	10057194	ferritin heavy chain 1 Gene [Source:MGI Symbol;Acc:MGI:95588]
ENSMUSG00000020411	Nipal4	-17.43	1.1044E-03	1.36	7.1523E-03	1	0	4	0	N/A	N/A	N/A	ILMN_2844642	0.89	3.68E-02	protein_coding	11	45961657	NIPA-like domain containing 4 Gene [Source:MGI (curated);Acc:MGI:2444671]
ENSMUSG00000028524	Sgip1	-12.62	1.1056E-03	1.30	7.1554E-03	1	0	4	1	1425180_at	1.19	1.0624E-03	ILMN_2610891	0.82	3.10E-03	protein_coding	4	102413902	SH3-domain GRB2-like (endophilin) interacting protein 1 Gene [Source:MGI (curated);Acc:MGI:1920344]
ENSMUSG00000026740	Dnajc1	-16.90	1.1120E-03	1.35	7.1925E-03	1	0	4	0	1459791_at	1.46	8.5399E-03	N/A	N/A	N/A	protein_coding	2	18117281	DnaJ (Hsp40) homolog, subfamily C, member 1 Gene [Source:MGI (curated);Acc:MGI:103268]
ENSMUSG00000011254	Thg1l	-16.75	1.1147E-03	0.74	7.2048E-03	1	0	4	0	1432393_a_at	0.47	3.5003E-09	ILMN_2979430	0.76	1.90E-05	protein_coding	11	45760345	tRNA-histidine guanylyltransferase 1-like (S. cerevisiae) Gene [Source:MGI (curated);Acc:MGI:1913878]
ENSMUSG00000055633	Zfp580	-16.47	1.1162E-03	0.76	7.2106E-03	1	0	4	0	1429634_at	1.02	4.5688E-01	N/A	N/A	N/A	protein_coding	7	5003186	zinc finger protein 580 Gene [Source:MGI Symbol;Acc:MGI:1916242]
ENSMUSG00000062691	1110001A16Rik	-19.93	1.1320E-03	1.52	7.3080E-03	1	0	4	0	1435755_at	1.37	4.0848E-06	N/A	N/A	N/A	protein_coding	17	79315842	RIKEN cDNA 1110001A16 gene Gene [Source:MGI Symbol;Acc:MGI:1915804]
ENSMUSG00000085291	AC153860.1	-19.47	1.1373E-03	1.47	7.3327E-03	1	0	4	0	N/A	N/A	N/A	N/A	N/A	N/A	lincRNA	6	88666418	N/A
ENSMUSG00000062542	Syt9	-16.33	1.1367E-03	1.33	7.3327E-03	1	0	4	0	1423258_at	1.11	3.9532E-01	ILMN_2668020	1.14	6.87E-02	protein_coding	7	114514242	synaptotagmin IX Gene [Source:MGI (curated);Acc:MGI:1926373]
ENSMUSG00000024795	Kif20b	-20.57	1.1389E-03	1.66	7.3384E-03	1	1	4	0	N/A	N/A	N/A	N/A	N/A	N/A	protein_coding	19	34999116	kinesin family member 20B Gene [Source:MGI Symbol;Acc:MGI:2444576]
ENSMUSG00000027287	Snap23	-17.08	1.1431E-03	1.34	7.3611E-03	1	0	4	0	1420896_at	0.89	6.7443E-02	ILMN_2834696	1.15	1.79E-02	protein_coding	2	120393407	synaptosomal-associated protein 23 Gene [Source:MGI (curated);Acc:MGI:109356]
ENSMUSG00000043614	Vps37d	-17.32	1.1443E-03	0.74	7.3639E-03	1	0	4	0	1457736_at	0.94	1.8066E-01	ILMN_1234930	0.85	1.27E-01	protein_coding	5	135548770	vacuolar protein sorting 37D (yeast) Gene [Source:MGI (curated);Acc:MGI:2159402]
ENSMUSG00000050266	Olfr690	-21.76	1.1491E-03	0.48	7.3904E-03	1	1	4	0	N/A	N/A	N/A	N/A	N/A	N/A	protein_coding	7	112477757	olfactory receptor 690 Gene [Source:MGI Symbol;Acc:MGI:3030524]
ENSMUSG00000026301	Iqca	-20.32	1.1511E-03	0.64	7.3983E-03	1	1	4	0	1435992_at	0.79	8.8471E-03	N/A	N/A	N/A	protein_coding	1	91938710	IQ motif containing with AAA domain Gene [Source:MGI Symbol;Acc:MGI:1922168]
ENSMUSG00000073906	Olfr692	-19.94	1.1549E-03	0.62	7.4179E-03	1	0	4	0	N/A	N/A	N/A	ILMN_2607075	0.97	3.42E-01	protein_coding	7	112516744	olfactory receptor 692 Gene [Source:MGI Symbol;Acc:MGI:3030526]
ENSMUSG00000035674	Ndufa3	-15.51	1.1564E-03	1.31	7.4232E-03	1	0	4	0	1428464_at	1.08	3.3825E-02	N/A	N/A	N/A	protein_coding	7	3568975	NADH dehydrogenase (ubiquinone) 1 alpha subcomplex, 3 Gene [Source:MGI (curated);Acc:MGI:1913341]
ENSMUSG00000045319	5430407P10Rik	-18.76	1.1584E-03	0.70	7.4316E-03	1	0	4	0	N/A	N/A	N/A	N/A	N/A	N/A	protein_coding	2	6021071	RIKEN cDNA 5430407P10 gene Gene [Source:MGI Symbol;Acc:MGI:2442238]
ENSMUSG00000026365	Cfh	-17.55	1.1619E-03	1.35	7.4495E-03	1	0	4	0	1450876_at	1.03	4.1590E-01	ILMN_2592066	1.01	4.51E-01	protein_coding	1	141982432	complement component factor h Gene [Source:MGI (curated);Acc:MGI:88385]
ENSMUSG00000067869	Tcea1-ps1	-17.81	1.1721E-03	1.35	7.5098E-03	1	0	4	0	N/A	N/A	N/A	N/A	N/A	N/A	pseudogene	15	90713043	transcription elongation factor A (SII) 1, pseudogene 1 Pseudogene [Source:MGI (curated);Acc:MGI:1861432]
ENSMUSG00000031142	Cacna1f	-20.90	1.1741E-03	0.57	7.5133E-03	1	1	4	0	N/A	N/A	N/A	N/A	N/A	N/A	protein_coding	X	7184209	calcium channel, voltage-dependent, alpha 1F subunit Gene [Source:MGI (curated);Acc:MGI:1859639]
ENSMUSG00000083841	RP23-22J3.2	-21.39	1.1735E-03	1.84	7.5133E-03	1	1	4	0	N/A	N/A	N/A	N/A	N/A	N/A	pseudogene	X	153867349	N/A
ENSMUSG00000029055	Plch2	-13.67	1.1797E-03	0.77	7.5443E-03	1	0	4	0	1436335_at	0.90	1.7429E-01	ILMN_2925433	0.84	1.75E-01	protein_coding	4	154357235	phospholipase C, eta 2 Gene [Source:MGI (curated);Acc:MGI:2443078]
ENSMUSG00000021871	Pnp1	-18.89	1.1957E-03	0.69	7.6422E-03	1	0	2	0	N/A	N/A	N/A	ILMN_1256633	0.65	8.09E-05	protein_coding	14	51563977	purine-nucleoside phosphorylase Gene [Source:MGI (curated);Acc:MGI:97365]
ENSMUSG00000077928	mmu-mir-208b	-21.56	1.1968E-03	0.48	7.6445E-03	1	1	4	0	N/A	N/A	N/A	N/A	N/A	N/A	miRNA	14	55594537	mmu-mir-208b [Source:miRBase;Acc:MI0005552]
ENSMUSG00000047181	Samd14	-15.10	1.1987E-03	0.76	7.6519E-03	1	0	4	0	1454630_at	1.00	5.3775E-01	ILMN_1240598	0.80	2.71E-04	protein_coding	11	94871193	sterile alpha motif domain containing 14 Gene [Source:MGI (curated);Acc:MGI:2384945]
ENSMUSG00000037638	Zbtb42	-21.34	1.2003E-03	0.55	7.6571E-03	1	1	4	0	N/A	N/A	N/A	N/A	N/A	N/A	protein_coding	12	113917039	zinc finger and BTB domain containing 42 Gene [Source:MGI Symbol;Acc:MGI:3644133]
ENSMUSG00000020305	Asb3	-16.20	1.2036E-03	1.32	7.6732E-03	1	0	1	0	1417361_at	1.35	4.9209E-06	ILMN_1236376	0.87	3.22E-02	protein_coding	11	30854395	ankyrin repeat and SOCS box-containing 3 Gene [Source:MGI (curated);Acc:MGI:1929749]
ENSMUSG00000028165	Cisd2	-14.86	1.2051E-03	1.31	7.6736E-03	1	0	4	0	1428441_at	1.10	1.2650E-02	N/A	N/A	N/A	protein_coding	3	135069376	CDGSH iron sulfur domain 2 Gene [Source:MGI (curated);Acc:MGI:1914256]
ENSMUSG00000007610	Gtpbp3	-15.54	1.2046E-03	0.76	7.6736E-03	1	0	4	0	1450980_at	0.74	1.6404E-04	ILMN_1258042	0.70	9.16E-05	protein_coding	8	74012002	GTP binding protein 3 Gene [Source:MGI (curated);Acc:MGI:1917609]
ENSMUSG00000036002	B230312A22Rik	-15.25	1.2072E-03	0.76	7.6805E-03	1	0	4	0	1434059_at	0.89	1.7049E-02	ILMN_2603662	0.72	6.31E-03	protein_coding	4	43045286	RIKEN cDNA B230312A22 gene Gene [Source:MGI Symbol;Acc:MGI:2441854]
ENSMUSG00000073411	H2-L	-17.55	1.2077E-03	1.37	7.6805E-03	1	0	1	0	1451784_x_at	1.15	1.4476E-01	N/A	N/A	N/A	protein_coding	17	35400039	histocompatibility 2, D region Gene [Source:MGI Symbol;Acc:MGI:95912]
ENSMUSG00000033268	Duox1	-21.41	1.2108E-03	0.52	7.6850E-03	1	1	4	0	N/A	N/A	N/A	N/A	N/A	N/A	protein_coding	2	122141408	dual oxidase 1 Gene [Source:MGI (curated);Acc:MGI:2139422]
ENSMUSG00000072730	Gm10405	-21.44	1.2108E-03	0.52	7.6850E-03	1	1	4	0	N/A	N/A	N/A	N/A	N/A	N/A	protein_coding	5	111821080	predicted gene 10405 Gene [Source:MGI Symbol;Acc:MGI:3641856]
ENSMUSG00000063234	Gpr84	-20.50	1.2096E-03	0.57	7.6850E-03	1	1	4	0	N/A	N/A	N/A	ILMN_1212695	0.87	3.40E-02	protein_coding	15	103138670	G protein-coupled receptor 84 Gene [Source:MGI Symbol;Acc:MGI:1934129]
ENSMUSG00000039179	Tekt5	-16.79	1.2114E-03	0.75	7.6850E-03	1	0	4	0	N/A	N/A	N/A	N/A	N/A	N/A	protein_coding	16	10358041	tektin 5 Gene [Source:MGI (curated);Acc:MGI:1917676]
ENSMUSG00000024160	Spsb3	-17.85	1.2123E-03	1.38	7.6857E-03	1	0	4	0	N/A	N/A	N/A	ILMN_2994108	1.14	7.41E-02	protein_coding	17	25023588	splA/ryanodine receptor domain and SOCS box containing 3 Gene [Source:MGI (curated);Acc:MGI:1891471]
ENSMUSG00000022178	Jub	-19.29	1.2139E-03	0.68	7.6912E-03	1	0	4	0	N/A	N/A	N/A	N/A	N/A	N/A	protein_coding	14	55186312	ajuba Gene [Source:MGI Symbol;Acc:MGI:1341886]
ENSMUSG00000021884	Hacl1	-18.47	1.2188E-03	1.42	7.7177E-03	1	0	4	0	1449047_at	1.04	3.7965E-01	N/A	N/A	N/A	protein_coding	14	32411916	2-hydroxyacyl-CoA lyase 1 Gene [Source:MGI (curated);Acc:MGI:1929657]
ENSMUSG00000028976	Slc2a5	-18.12	1.2230E-03	1.39	7.7396E-03	1	0	4	0	1416639_at	1.13	1.4360E-02	N/A	N/A	N/A	protein_coding	4	149493392	solute carrier family 2 (facilitated glucose transporter), member 5 Gene [Source:MGI (curated);Acc:MGI:1928369]
ENSMUSG00000036622	Atp13a2	-12.85	1.2282E-03	0.77	7.7667E-03	1	0	4	0	1452747_at	0.90	5.2659E-02	ILMN_1254562	1.05	3.53E-01	protein_coding	4	140542788	ATPase type 13A2 Gene [Source:MGI (curated);Acc:MGI:1922022]
ENSMUSG00000086176	RP23-100J15.1	-18.54	1.2288E-03	1.41	7.7667E-03	1	0	4	0	N/A	N/A	N/A	N/A	N/A	N/A	pseudogene	6	64940949	N/A
ENSMUSG00000059631	1500035N22Rik	-20.13	1.2365E-03	0.62	7.8057E-03	1	1	4	0	N/A	N/A	N/A	N/A	N/A	N/A	protein_coding	5	24491660	RIKEN cDNA 1500035N22 gene Gene [Source:MGI Symbol;Acc:MGI:1917508]
ENSMUSG00000039236	Isg20	-21.49	1.2361E-03	2.00	7.8057E-03	1	1	4	0	N/A	N/A	N/A	N/A	N/A	N/A	protein_coding	7	86058310	interferon-stimulated protein Gene [Source:MGI (curated);Acc:MGI:1928895]
ENSMUSG00000019971	Cep290	-15.91	1.2465E-03	1.31	7.8638E-03	1	0	4	0	1425642_at	0.88	5.4431E-02	N/A	N/A	N/A	protein_coding	10	99950941	centrosomal protein 290 Gene [Source:MGI Symbol;Acc:MGI:2384917]
ENSMUSG00000031805	Jak3	-17.44	1.2483E-03	0.74	7.8704E-03	1	0	4	0	N/A	N/A	N/A	ILMN_1219155	0.87	3.85E-02	protein_coding	8	74200195	Janus kinase 3 Gene [Source:MGI (curated);Acc:MGI:99928]
ENSMUSG00000051169	Rpusd3	-18.09	1.2524E-03	0.72	7.8912E-03	1	0	4	0	N/A	N/A	N/A	N/A	N/A	N/A	protein_coding	6	113365313	RNA pseudouridylate synthase domain containing 3 Gene [Source:MGI (curated);Acc:MGI:2141440]
ENSMUSG00000000340	Dbt	-16.02	1.2581E-03	1.32	7.9225E-03	1	0	4	0	1449118_at	1.11	1.9122E-02	N/A	N/A	N/A	protein_coding	3	116215988	dihydrolipoamide branched chain transacylase E2 Gene [Source:MGI (curated);Acc:MGI:105386]
ENSMUSG00000003039	Fam32a	-14.62	1.2652E-03	0.76	7.9572E-03	1	0	4	0	1423216_a_at	0.56	2.9079E-08	N/A	N/A	N/A	protein_coding	8	74743646	family with sequence similarity 32, member A Gene [Source:MGI Symbol;Acc:MGI:1915172]
ENSMUSG00000047361	Gm973	-18.00	1.2645E-03	1.38	7.9572E-03	1	0	4	0	N/A	N/A	N/A	N/A	N/A	N/A	protein_coding	1	59573108	predicted gene 973 Gene [Source:MGI Symbol;Acc:MGI:2685819]
ENSMUSG00000037514	Pank2	-15.79	1.2669E-03	1.31	7.9630E-03	1	0	4	0	1458358_at	1.08	1.6312E-01	ILMN_2662825	1.00	4.85E-01	protein_coding	2	131088231	pantothenate kinase 2 (Hallervorden-Spatz syndrome) Gene [Source:MGI (curated);Acc:MGI:1921700]
ENSMUSG00000028550	Atg4c	-15.03	1.2686E-03	1.31	7.9640E-03	1	0	1	0	1434014_at	1.23	1.5688E-04	N/A	N/A	N/A	protein_coding	4	98860625	autophagy-related 4C (yeast) Gene [Source:MGI (curated);Acc:MGI:2651854]
ENSMUSG00000034171	Faah	-13.87	1.2680E-03	0.77	7.9640E-03	1	0	4	0	1421969_a_at	0.72	6.7928E-04	ILMN_2657980	0.85	4.86E-02	protein_coding	4	115639750	fatty acid amide hydrolase Gene [Source:MGI (curated);Acc:MGI:109609]
ENSMUSG00000025579	Gaa	-11.48	1.2748E-03	0.77	7.9982E-03	1	0	4	0	1419428_a_at	0.93	1.8786E-01	ILMN_1254199	0.86	1.35E-01	protein_coding	11	119129201	glucosidase, alpha, acid Gene [Source:MGI (curated);Acc:MGI:95609]
ENSMUSG00000043999	Gpr75	-16.30	1.2766E-03	0.75	8.0047E-03	1	0	4	0	1434536_at	0.98	3.7348E-01	ILMN_3161775	0.95	2.26E-01	protein_coding	11	30785358	G protein-coupled receptor 75 Gene [Source:MGI (curated);Acc:MGI:2441843]
ENSMUSG00000063727	Tnfrsf11b	-19.17	1.2786E-03	0.65	8.0118E-03	1	0	4	0	N/A	N/A	N/A	ILMN_2513826	0.84	6.53E-03	protein_coding	15	54082181	tumor necrosis factor receptor superfamily, member 11b (osteoprotegerin) Gene [Source:MGI Symbol;Acc:MGI:109587]
ENSMUSG00000001506	Col1a1	-17.66	1.2917E-03	0.74	8.0844E-03	1	0	4	0	1455494_at	1.04	3.1124E-01	N/A	N/A	N/A	protein_coding	11	94797538	collagen, type I, alpha 1 Gene [Source:MGI (curated);Acc:MGI:88467]
ENSMUSG00000015337	Endog	-17.85	1.2911E-03	0.74	8.0844E-03	1	0	4	0	1421097_at	0.95	2.5288E-01	N/A	N/A	N/A	protein_coding	2	30027013	endonuclease G Gene [Source:MGI (curated);Acc:MGI:1261433]
ENSMUSG00000058818	Lilrb3	-22.38	1.2987E-03	0.44	8.1135E-03	1	1	4	0	N/A	N/A	N/A	N/A	N/A	N/A	protein_coding	7	3663011	leukocyte immunoglobulin-like receptor, subfamily B (with TM and ITIM domains), member 3 Gene [Source:MGI (curated);Acc:MGI:894311]
ENSMUSG00000049044	Rapgef4	-11.07	1.2986E-03	1.30	8.1135E-03	1	0	4	0	1421622_a_at	1.07	2.5733E-01	N/A	N/A	N/A	protein_coding	2	71819297	Rap guanine nucleotide exchange factor (GEF) 4 Gene [Source:MGI (curated);Acc:MGI:1917723]
ENSMUSG00000025666	Tmem47	-13.08	1.2973E-03	1.30	8.1135E-03	1	0	4	0	1449885_at	0.95	3.6477E-01	ILMN_2470672	1.18	1.61E-01	protein_coding	X	78316037	transmembrane protein 47 Gene [Source:MGI (curated);Acc:MGI:2177570]
ENSMUSG00000051920	Rspo2	-16.36	1.3034E-03	0.75	8.1379E-03	1	0	4	0	1455893_at	0.78	2.6766E-01	ILMN_2910230	0.93	2.61E-01	protein_coding	15	42852357	R-spondin 2 homolog (Xenopus laevis) Gene [Source:MGI Symbol;Acc:MGI:1922667]
ENSMUSG00000032508	Myd88	-18.15	1.3052E-03	1.40	8.1438E-03	1	0	4	0	N/A	N/A	N/A	ILMN_2971767	1.20	2.35E-02	protein_coding	9	119245052	myeloid differentiation primary response gene 88 Gene [Source:MGI (curated);Acc:MGI:108005]
ENSMUSG00000037868	Egr2	-15.80	1.3114E-03	1.31	8.1675E-03	1	0	4	0	1427683_at	1.17	2.9448E-01	ILMN_2623983	1.16	1.55E-01	protein_coding	10	66998223	early growth response 2 Gene [Source:MGI (curated);Acc:MGI:95296]
ENSMUSG00000002249	Tead3	-18.97	1.3110E-03	0.71	8.1675E-03	1	0	4	0	1420593_a_at	1.04	2.9969E-01	N/A	N/A	N/A	protein_coding	17	28468616	TEA domain family member 3 Gene [Source:MGI (curated);Acc:MGI:109241]
ENSMUSG00000014158	Trpv4	-18.93	1.3110E-03	1.46	8.1675E-03	1	0	4	0	N/A	N/A	N/A	N/A	N/A	N/A	protein_coding	5	115072161	transient receptor potential cation channel, subfamily V, member 4 Gene [Source:MGI (curated);Acc:MGI:1926945]
ENSMUSG00000050873	Kbtbd11	-16.58	1.3158E-03	1.33	8.1902E-03	1	0	4	0	1430073_at	0.27	8.5338E-08	N/A	N/A	N/A	protein_coding	8	15011025	kelch repeat and BTB (POZ) domain containing 11 Gene [Source:MGI Symbol;Acc:MGI:1922151]
ENSMUSG00000013766	Ly6g6e	-20.49	1.3244E-03	1.65	8.2389E-03	1	1	4	0	N/A	N/A	N/A	ILMN_2991389	1.13	3.88E-02	protein_coding	17	35213887	lymphocyte antigen 6 complex, locus G6E Gene [Source:MGI Symbol;Acc:MGI:1917524]
ENSMUSG00000033063	Cntnap3	-15.82	1.3280E-03	1.32	8.2512E-03	1	0	4	0	N/A	N/A	N/A	N/A	N/A	N/A	protein_coding	13	64838899	contactin associated protein-like 3 Gene [Source:MGI Symbol;Acc:MGI:3588199]
ENSMUSG00000000088	Cox5a	-14.46	1.3276E-03	0.77	8.2512E-03	1	0	4	0	1415933_a_at	0.92	4.8191E-02	ILMN_2682800	1.02	3.71E-01	protein_coding	9	57369105	cytochrome c oxidase, subunit Va Gene [Source:MGI Symbol;Acc:MGI:88474]
ENSMUSG00000031600	Vps37a	-15.71	1.3361E-03	0.76	8.2963E-03	1	0	4	0	1429363_at	0.53	1.5835E-06	ILMN_1244133	0.96	2.78E-01	protein_coding	8	41597137	vacuolar protein sorting 37A (yeast) Gene [Source:MGI Symbol;Acc:MGI:1261835]
ENSMUSG00000022070	6720463M24Rik	-18.20	1.3395E-03	1.39	8.3127E-03	1	0	1	0	1433807_at	1.10	1.2766E-01	ILMN_1234641	1.03	2.73E-01	protein_coding	14	99445646	RIKEN cDNA 6720463M24 gene Gene [Source:MGI Symbol;Acc:MGI:1924994]
ENSMUSG00000045205	Dpy19l4	-15.29	1.3416E-03	1.31	8.3204E-03	1	0	4	0	1434860_at	1.17	1.1819E-02	N/A	N/A	N/A	protein_coding	4	11188462	dpy-19-like 4 (C. elegans) Gene [Source:MGI (curated);Acc:MGI:2685869]
ENSMUSG00000036820	Amdhd2	-16.85	1.3585E-03	0.75	8.4098E-03	1	0	4	0	1434855_at	1.01	4.8437E-01	ILMN_2605556	0.94	4.31E-02	protein_coding	17	24292800	amidohydrolase domain containing 2 Gene [Source:MGI (curated);Acc:MGI:2443978]
ENSMUSG00000033902	Mapkbp1	-14.07	1.3584E-03	0.77	8.4098E-03	1	0	4	0	1423403_at	0.86	1.9956E-02	ILMN_2873793	0.94	3.15E-01	protein_coding	2	119798435	mitogen-activated protein kinase binding protein 1 Gene [Source:MGI (curated);Acc:MGI:1347004]
ENSMUSG00000033295	Ptprf	-13.06	1.3583E-03	0.77	8.4098E-03	1	0	4	0	1420841_at	0.84	9.6381E-05	ILMN_2662690	0.75	1.60E-03	protein_coding	4	117880818	protein tyrosine phosphatase, receptor type, F Gene [Source:MGI (curated);Acc:MGI:102695]
ENSMUSG00000024227	2610034M16Rik	-18.34	1.3619E-03	0.70	8.4260E-03	1	0	4	0	1425408_a_at	0.92	2.8650E-01	ILMN_2980212	0.80	8.19E-04	protein_coding	17	59018231	RIKEN cDNA 2610034M16 gene Gene [Source:MGI Symbol;Acc:MGI:1916489]
ENSMUSG00000040680	Kremen2	-20.16	1.3649E-03	1.64	8.4385E-03	1	1	1	0	N/A	N/A	N/A	ILMN_2951946	1.11	8.15E-02	protein_coding	17	23878167	kringle containing transmembrane protein 2 Gene [Source:MGI Symbol;Acc:MGI:1920266]
ENSMUSG00000025584	Pde8a	-15.69	1.3656E-03	1.31	8.4385E-03	1	0	4	0	1418406_at	1.21	7.3651E-02	ILMN_1255207	1.39	3.48E-02	protein_coding	7	88358482	phosphodiesterase 8A Gene [Source:MGI (curated);Acc:MGI:1277116]
ENSMUSG00000024670	Cd6	-19.99	1.3730E-03	1.59	8.4794E-03	1	0	4	0	N/A	N/A	N/A	ILMN_2769325	1.19	4.46E-03	protein_coding	19	10863829	CD6 antigen Gene [Source:MGI Symbol;Acc:MGI:103566]
ENSMUSG00000015839	Nfe2l2	-16.23	1.3742E-03	1.32	8.4819E-03	1	0	4	0	1416543_at	1.13	6.4833E-02	ILMN_1224128	1.02	3.90E-01	protein_coding	2	75513570	nuclear factor, erythroid derived 2, like 2 Gene [Source:MGI (curated);Acc:MGI:108420]
ENSMUSG00000000290	Itgb2	-18.33	1.3760E-03	1.39	8.4878E-03	1	0	4	0	1450678_at	1.15	5.1781E-02	ILMN_1242661	0.90	5.80E-02	protein_coding	10	76992997	integrin beta 2 Gene [Source:MGI (curated);Acc:MGI:96611]
ENSMUSG00000064284	2210021J22Rik	-17.68	1.3803E-03	1.37	8.5041E-03	1	0	1	0	1451409_at	1.29	1.6735E-06	ILMN_2781118	1.02	4.34E-01	protein_coding	15	85637402	RIKEN cDNA 2210021J22 gene Gene [Source:MGI Symbol;Acc:MGI:1919605]
ENSMUSG00000051486	Pcdhb11	-18.03	1.3803E-03	0.71	8.5041E-03	1	0	4	0	1450270_at	0.76	1.4937E-04	N/A	N/A	N/A	protein_coding	18	37581072	protocadherin beta 11 Gene [Source:MGI Symbol;Acc:MGI:2136746]
ENSMUSG00000032565	Nudt16	-16.71	1.3877E-03	0.75	8.5446E-03	1	0	4	0	1421204_a_at	0.75	5.9512E-06	ILMN_2629030	0.74	9.44E-07	protein_coding	9	105031668	nudix (nucleoside diphosphate linked moiety X)-type motif 16 Gene [Source:MGI Symbol;Acc:MGI:1922936]
ENSMUSG00000042671	Rgs8	-12.17	1.3895E-03	1.29	8.5502E-03	1	0	1	0	1453060_at	1.17	1.9502E-02	ILMN_2732430	1.00	4.50E-01	protein_coding	1	155500155	regulator of G-protein signaling 8 Gene [Source:MGI (curated);Acc:MGI:108408]
ENSMUSG00000003072	Atp5d	-12.92	1.3936E-03	0.77	8.5701E-03	1	0	4	0	N/A	N/A	N/A	ILMN_1254705	1.04	3.05E-01	protein_coding	10	79601377	ATP synthase, H+ transporting, mitochondrial F1 complex, delta subunit Gene [Source:MGI (curated);Acc:MGI:1913293]
ENSMUSG00000022558	Heatr7a	-13.68	1.3986E-03	0.77	8.5960E-03	1	0	4	0	1433808_at	0.86	1.9025E-02	N/A	N/A	N/A	protein_coding	15	76173986	HEAT repeat containing 7A Gene [Source:MGI Symbol;Acc:MGI:2442558]
ENSMUSG00000050174	Nudt6	-21.50	1.4014E-03	2.03	8.6079E-03	1	1	1	0	1424510_at	1.36	4.2621E-05	N/A	N/A	N/A	protein_coding	3	37303832	nudix (nucleoside diphosphate linked moiety X)-type motif 6 Gene [Source:MGI (curated);Acc:MGI:2387618]
ENSMUSG00000024974	Smc3	-14.38	1.4034E-03	1.30	8.6150E-03	1	0	4	0	1450950_at	0.98	3.5573E-01	ILMN_2604080	1.07	1.91E-01	protein_coding	19	53674888	structural maintenace of chromosomes 3 Gene [Source:MGI (curated);Acc:MGI:1339795]
ENSMUSG00000025355	Mmp19	-21.93	1.4135E-03	0.47	8.6718E-03	1	1	4	0	N/A	N/A	N/A	N/A	N/A	N/A	protein_coding	10	128228017	matrix metallopeptidase 19 Gene [Source:MGI Symbol;Acc:MGI:1927899]
ENSMUSG00000079259	Trim71	-20.24	1.4291E-03	1.71	8.7624E-03	1	1	4	0	N/A	N/A	N/A	N/A	N/A	N/A	protein_coding	9	114420393	tripartite motif-containing 71 Gene [Source:MGI Symbol;Acc:MGI:2685973]
ENSMUSG00000064125	BC068157	-15.05	1.4329E-03	0.77	8.7699E-03	1	0	4	0	1429269_at	0.94	3.3201E-01	ILMN_2690232	0.98	4.37E-01	protein_coding	8	4209545	Putative uncharacterized protein Fragment [Source:UniProtKB/TrEMBL;Acc:Q8CEU8]
ENSMUSG00000044461	Shisa2	-17.35	1.4329E-03	1.34	8.7699E-03	1	0	4	0	1423852_at	1.02	4.7790E-01	ILMN_1246285	1.03	4.00E-01	protein_coding	14	60244145	shisa homolog 2 (Xenopus laevis) Gene [Source:MGI Symbol;Acc:MGI:2444716]
ENSMUSG00000030731	Syt3	-14.31	1.4321E-03	0.77	8.7699E-03	1	0	4	0	1417708_at	0.90	1.5581E-02	ILMN_1244378	0.96	2.06E-01	protein_coding	7	51639472	synaptotagmin III Gene [Source:MGI (curated);Acc:MGI:99665]
ENSMUSG00000035759	Bbs10	-18.17	1.4467E-03	1.39	8.8495E-03	1	0	4	0	N/A	N/A	N/A	N/A	N/A	N/A	protein_coding	10	110735735	Bardet-Biedl syndrome 10 (human) Gene [Source:MGI Symbol;Acc:MGI:1919019]
ENSMUSG00000050565	Tor1aip2	-16.08	1.4520E-03	1.31	8.8764E-03	1	0	1	0	1435526_at	0.93	1.6293E-01	N/A	N/A	N/A	protein_coding	1	157882533	torsin A interacting protein 2 Gene [Source:MGI (curated);Acc:MGI:3582695]
ENSMUSG00000027358	Bmp2	-17.29	1.4592E-03	1.36	8.9151E-03	1	0	4	0	1423635_at	1.07	2.0386E-01	N/A	N/A	N/A	protein_coding	2	133377895	bone morphogenetic protein 2 Gene [Source:MGI (curated);Acc:MGI:88177]
ENSMUSG00000030111	A2m	-19.61	1.4612E-03	1.56	8.9169E-03	1	0	4	0	1434719_at	0.87	3.8944E-01	N/A	N/A	N/A	protein_coding	6	121586245	alpha-2-macroglobulin Gene [Source:MGI Symbol;Acc:MGI:2449119]
ENSMUSG00000085434	RP23-268N22.4	-22.35	1.4605E-03	0.38	8.9169E-03	1	1	4	0	N/A	N/A	N/A	N/A	N/A	N/A	processed_transcript	11	117732564	N/A
ENSMUSG00000029556	Hnf1a	-23.58	1.4689E-03	0.29	8.9584E-03	1	1	4	0	N/A	N/A	N/A	ILMN_1251123	0.90	8.75E-02	protein_coding	5	115398370	HNF1 homeobox A Gene [Source:MGI (curated);Acc:MGI:98504]
ENSMUSG00000074738	Gm14131	-15.61	1.4770E-03	0.77	9.0024E-03	1	0	4	0	1427230_at	0.96	2.5628E-01	ILMN_1250201	0.79	6.54E-02	protein_coding	4	155068451	RIKEN cDNA B930041F14 gene Gene [Source:MGI Symbol;Acc:MGI:2444790]
ENSMUSG00000037661	Gpr160	-20.37	1.4779E-03	1.64	9.0025E-03	1	1	4	0	N/A	N/A	N/A	N/A	N/A	N/A	protein_coding	3	30754872	G protein-coupled receptor 160 Gene [Source:MGI (curated);Acc:MGI:1919112]
ENSMUSG00000032470	Mras	-14.81	1.4789E-03	1.30	9.0033E-03	1	0	4	0	1453419_at	1.33	9.9606E-05	ILMN_1252830	1.06	2.49E-01	protein_coding	9	99285841	muscle and microspikes RAS Gene [Source:MGI (curated);Acc:MGI:1100856]
ENSMUSG00000023046	Igfbp6	-15.84	1.4971E-03	0.76	9.1035E-03	1	0	4	0	1417933_at	0.90	3.5435E-01	ILMN_2689790	0.79	8.78E-02	protein_coding	15	101974793	insulin-like growth factor binding protein 6 Gene [Source:MGI (curated);Acc:MGI:96441]
ENSMUSG00000026778	Prkcq	-16.43	1.4970E-03	1.32	9.1035E-03	1	0	4	0	1426044_a_at	0.99	5.3388E-01	ILMN_2667829	1.10	1.14E-02	protein_coding	2	11093740	protein kinase C, theta Gene [Source:MGI (curated);Acc:MGI:97601]
ENSMUSG00000051295	AC131980.1	-21.37	1.5125E-03	0.48	9.1914E-03	1	1	4	0	N/A	N/A	N/A	ILMN_2857095	0.88	9.28E-02	processed_transcript	1	187253236	N/A
ENSMUSG00000059355	BC056474	-21.69	1.5207E-03	2.08	9.2279E-03	1	1	1	0	N/A	N/A	N/A	N/A	N/A	N/A	protein_coding	8	87604639	UPF0139 membrane protein C19orf56 homolog [Source:UniProtKB/Swiss-Prot;Acc:Q6ZWX0]
ENSMUSG00000028487	Bnc2	-21.77	1.5207E-03	0.48	9.2279E-03	1	1	4	0	N/A	N/A	N/A	N/A	N/A	N/A	protein_coding	4	83920748	basonuclin 2 Gene [Source:MGI (curated);Acc:MGI:2443805]
ENSMUSG00000032261	Sh3bgrl2	-15.66	1.5212E-03	1.31	9.2279E-03	1	0	1	0	1434109_at	1.07	2.9998E-01	ILMN_2622804	1.07	1.50E-01	protein_coding	9	83441957	SH3 domain binding glutamic acid-rich protein like 2 Gene [Source:MGI Symbol;Acc:MGI:1915350]
ENSMUSG00000041660	Bbox1	-20.51	1.5251E-03	1.71	9.2460E-03	1	1	4	0	N/A	N/A	N/A	ILMN_2686029	0.98	3.93E-01	protein_coding	2	110102854	butyrobetaine (gamma), 2-oxoglutarate dioxygenase 1 (gamma-butyrobetaine hydroxylase) Gene [Source:MGI (curated);Acc:MGI:1891372]
ENSMUSG00000021055	Esr2	-21.68	1.5306E-03	0.49	9.2689E-03	1	1	2	0	N/A	N/A	N/A	N/A	N/A	N/A	protein_coding	12	77221406	estrogen receptor 2 (beta) Gene [Source:MGI (curated);Acc:MGI:109392]
ENSMUSG00000023935	Spats1	-20.08	1.5307E-03	0.65	9.2689E-03	1	1	4	0	N/A	N/A	N/A	ILMN_1247027	0.90	2.51E-02	protein_coding	17	45582830	spermatogenesis associated, serine-rich 1 Gene [Source:MGI Symbol;Acc:MGI:1918270]
ENSMUSG00000022843	Clcn2	-14.65	1.5324E-03	0.77	9.2741E-03	1	0	4	0	1449248_at	0.95	1.4660E-01	ILMN_1256594	0.75	6.54E-04	protein_coding	16	20703037	chloride channel 2 Gene [Source:MGI (curated);Acc:MGI:105061]
ENSMUSG00000035085	1700020L24Rik	-22.07	1.5382E-03	2.22	9.2818E-03	1	1	4	0	N/A	N/A	N/A	N/A	N/A	N/A	protein_coding	11	83251188	RIKEN cDNA 1700020L24 gene Gene [Source:MGI Symbol;Acc:MGI:1913580]
ENSMUSG00000033192	Lpcat2	-17.14	1.5350E-03	1.34	9.2818E-03	1	0	1	1	1434945_at	1.28	2.5746E-06	ILMN_2956973	0.76	7.13E-05	protein_coding	8	95379249	lysophosphatidylcholine acyltransferase 2 Gene [Source:MGI (curated);Acc:MGI:3606214]
ENSMUSG00000072720	Myo18b	-22.11	1.5382E-03	2.24	9.2818E-03	1	1	4	0	N/A	N/A	N/A	N/A	N/A	N/A	protein_coding	5	113246244	myosin XVIIIb Gene [Source:MGI Symbol;Acc:MGI:1921626]
ENSMUSG00000083579	RP23-312H15.2	-22.05	1.5382E-03	2.26	9.2818E-03	1	1	4	0	N/A	N/A	N/A	N/A	N/A	N/A	pseudogene	16	3926428	N/A
ENSMUSG00000025480	Syce1	-22.20	1.5382E-03	0.40	9.2818E-03	1	1	4	0	N/A	N/A	N/A	N/A	N/A	N/A	protein_coding	7	147963132	synaptonemal complex central element protein 1 Gene [Source:MGI Symbol;Acc:MGI:1921325]
ENSMUSG00000074794	Arrdc3	-14.43	1.5409E-03	1.30	9.2871E-03	1	0	4	0	1454617_at	1.00	5.3984E-01	ILMN_2666279	1.21	4.88E-02	protein_coding	13	81022645	arrestin domain containing 3 Gene [Source:MGI (curated);Acc:MGI:2145242]
ENSMUSG00000036095	Dgkb	-11.60	1.5404E-03	1.29	9.2871E-03	1	0	4	0	1440901_at	1.09	3.3407E-01	ILMN_2856771	1.04	3.75E-01	protein_coding	12	38607292	diacylglycerol kinase, beta Gene [Source:MGI Symbol;Acc:MGI:2442474]
ENSMUSG00000015647	Lama5	-16.34	1.5440E-03	1.33	9.3001E-03	1	0	4	0	N/A	N/A	N/A	N/A	N/A	N/A	protein_coding	2	179911078	laminin, alpha 5 Gene [Source:MGI (curated);Acc:MGI:105382]
ENSMUSG00000080242	RP23-459F14.1	-16.04	1.5471E-03	0.76	9.3136E-03	1	0	2	0	N/A	N/A	N/A	N/A	N/A	N/A	pseudogene	6	37756010	N/A
ENSMUSG00000054619	Mettl7a1	-18.02	1.5526E-03	1.36	9.3303E-03	1	0	4	0	1434151_at	1.01	5.2696E-01	N/A	N/A	N/A	protein_coding	15	100135257	methyltransferase like 7A1 Gene [Source:MGI Symbol;Acc:MGI:1916523]
ENSMUSG00000027188	Pamr1	-15.28	1.5526E-03	0.77	9.3303E-03	1	0	4	0	1433529_at	0.93	3.4361E-01	N/A	N/A	N/A	protein_coding	2	102390169	peptidase domain containing associated with muscle regeneration 1 Gene [Source:MGI (curated);Acc:MGI:2445082]
ENSMUSG00000084304	RP24-425F2.2	-18.02	1.5526E-03	1.33	9.3303E-03	1	0	4	0	N/A	N/A	N/A	N/A	N/A	N/A	pseudogene	16	4320356	N/A
ENSMUSG00000039463	Slc9a8	-14.73	1.5538E-03	0.77	9.3320E-03	1	0	4	0	1430932_at	0.86	8.3153E-02	ILMN_2626535	0.88	4.02E-02	protein_coding	2	167247212	solute carrier family 9 (sodium/hydrogen exchanger), member 8 Gene [Source:MGI (curated);Acc:MGI:1924281]
ENSMUSG00000031858	9130404D08Rik	-13.78	1.5564E-03	0.77	9.3353E-03	1	0	4	0	N/A	N/A	N/A	ILMN_2648607	0.88	7.32E-03	protein_coding	8	72542481	RIKEN cDNA 9130404D08 gene Gene [Source:MGI Symbol;Acc:MGI:1921799]
ENSMUSG00000038646	Fam103a1	-19.78	1.5567E-03	1.53	9.3353E-03	1	0	4	0	N/A	N/A	N/A	ILMN_2810443	1.21	6.32E-02	protein_coding	7	88907811	family with sequence similarity 103, member A1 Gene [Source:MGI (curated);Acc:MGI:1914398]
ENSMUSG00000029419	Gm996	-12.54	1.5571E-03	0.77	9.3353E-03	1	0	4	0	1436445_at	0.97	3.2239E-01	N/A	N/A	N/A	protein_coding	2	25430936	predicted gene 996 Gene [Source:MGI Symbol;Acc:MGI:2685842]
ENSMUSG00000048988	Elfn1	-15.20	1.5623E-03	0.77	9.3610E-03	1	0	4	0	1442101_at	0.90	2.6067E-02	ILMN_2606433	0.90	1.22E-01	protein_coding	5	140383897	leucine rich repeat and fibronectin type III, extracellular 1 Gene [Source:MGI Symbol;Acc:MGI:2442479]
ENSMUSG00000027509	Rae1	-15.67	1.5641E-03	0.76	9.3664E-03	1	0	4	0	1429528_at	0.90	4.4649E-02	N/A	N/A	N/A	protein_coding	2	172825618	RAE1 RNA export 1 homolog (S. pombe) Gene [Source:MGI (curated);Acc:MGI:1913929]
ENSMUSG00000089931	RP24-483K3.6	-20.09	1.5696E-03	0.64	9.3936E-03	1	1	4	0	N/A	N/A	N/A	N/A	N/A	N/A	pseudogene	6	122516733	N/A
ENSMUSG00000048921	Zfp689	-17.95	1.5766E-03	0.73	9.4303E-03	1	0	4	0	N/A	N/A	N/A	N/A	N/A	N/A	protein_coding	7	134587266	zinc finger protein 689 Gene [Source:MGI (curated);Acc:MGI:1918381]
ENSMUSG00000036721	Zscan12	-18.61	1.5886E-03	1.41	9.4965E-03	1	0	4	0	1451281_at	1.19	6.7570E-04	ILMN_1246450	0.95	3.52E-01	protein_coding	13	21454696	zinc finger and SCAN domain containing 12 Gene [Source:MGI (curated);Acc:MGI:1099444]
ENSMUSG00000000167	Pih1d2	-19.33	1.5933E-03	0.66	9.5187E-03	1	0	4	0	N/A	N/A	N/A	N/A	N/A	N/A	protein_coding	9	50425426	PIH1 domain containing 2 Gene [Source:MGI (curated);Acc:MGI:1919864]
ENSMUSG00000032373	Car12	-14.44	1.5990E-03	1.30	9.5475E-03	1	0	4	0	1428485_at	1.04	4.1019E-01	N/A	N/A	N/A	protein_coding	9	66561493	carbonic anyhydrase 12 Gene [Source:MGI (curated);Acc:MGI:1923709]
ENSMUSG00000026726	Cubn	-21.07	1.6030E-03	0.54	9.5655E-03	1	1	2	0	N/A	N/A	N/A	N/A	N/A	N/A	protein_coding	2	13197965	cubilin (intrinsic factor-cobalamin receptor) Gene [Source:MGI (curated);Acc:MGI:1931256]
ENSMUSG00000041235	Chd7	-15.81	1.6108E-03	1.31	9.6066E-03	1	0	4	0	1437745_at	1.03	4.3517E-01	N/A	N/A	N/A	protein_coding	4	8617617	chromodomain helicase DNA binding protein 7 Gene [Source:MGI (curated);Acc:MGI:2444748]
ENSMUSG00000036249	Rbm43	-16.48	1.6246E-03	0.76	9.6833E-03	1	0	4	0	1451321_a_at	0.82	2.7931E-04	ILMN_2995426	0.95	3.60E-01	protein_coding	2	51779968	RNA binding motif protein 43 Gene [Source:MGI (curated);Acc:MGI:1918934]
ENSMUSG00000006724	Cyp27b1	-20.79	1.6293E-03	1.75	9.7058E-03	1	1	4	0	N/A	N/A	N/A	ILMN_2589433	1.18	6.15E-02	protein_coding	10	126485306	cytochrome P450, family 27, subfamily b, polypeptide 1 Gene [Source:MGI Symbol;Acc:MGI:1098274]
ENSMUSG00000024380	Gypc	-20.13	1.6352E-03	0.63	9.7355E-03	1	1	4	0	N/A	N/A	N/A	N/A	N/A	N/A	protein_coding	18	32687979	glycophorin C Gene [Source:MGI Symbol;Acc:MGI:1098566]
ENSMUSG00000028328	Tmod1	-15.49	1.6469E-03	1.30	9.7993E-03	1	0	4	0	1422754_at	1.39	9.7301E-06	ILMN_2977404	1.19	2.46E-02	protein_coding	4	46051807	tropomodulin 1 Gene [Source:MGI (curated);Acc:MGI:98775]
ENSMUSG00000024136	Dnase1l2	-17.20	1.6700E-03	1.34	9.9310E-03	1	0	1	0	1423320_at	1.12	1.0016E-01	ILMN_2696488	1.12	2.03E-03	protein_coding	17	24577026	deoxyribonuclease 1-like 2 Gene [Source:MGI (curated);Acc:MGI:1913955]
ENSMUSG00000034774	Dsg1c	-19.94	1.6786E-03	0.63	9.9764E-03	1	0	4	0	N/A	N/A	N/A	N/A	N/A	N/A	protein_coding	18	20405841	desmoglein 1 gamma Gene [Source:MGI (curated);Acc:MGI:2664358]
ENSMUSG00000015085	Entpd2	-18.73	1.6810E-03	1.44	9.9845E-03	1	0	4	0	1418259_a_at	1.28	7.0370E-07	ILMN_1237670	1.28	4.63E-03	protein_coding	2	25251394	ectonucleoside triphosphate diphosphohydrolase 2 Gene [Source:MGI (curated);Acc:MGI:1096863]
ENSMUSG00000067818	Myl9	-16.68	1.6860E-03	1.33	1.0008E-02	0	0	4	N/A	1452670_at	1.28	5.5548E-04	N/A	N/A	N/A	protein_coding	2	156601156	myosin, light polypeptide 9, regulatory Gene [Source:MGI (curated);Acc:MGI:2138915]
ENSMUSG00000001156	Mxd1	-15.38	1.6931E-03	1.30	1.0039E-02	0	0	5	N/A	1434830_at	1.15	5.7176E-02	N/A	N/A	N/A	protein_coding	6	86598976	MAX dimerization protein 1 Gene [Source:MGI Symbol;Acc:MGI:96908]
ENSMUSG00000071068	Treml2	-22.63	1.6925E-03	2.69	1.0039E-02	0	1	5	N/A	N/A	N/A	N/A	N/A	N/A	N/A	protein_coding	17	48439265	triggering receptor expressed on myeloid cells-like 2 Gene [Source:MGI Symbol;Acc:MGI:2147038]
ENSMUSG00000059554	Ccdc28a	-16.24	1.6978E-03	0.76	1.0061E-02	0	0	6	N/A	N/A	N/A	N/A	ILMN_2619718	0.92	1.63E-01	protein_coding	10	17933491	coiled-coil domain containing 28A Gene [Source:MGI Symbol;Acc:MGI:2443508]
ENSMUSG00000059842	Zfp341	-16.55	1.7048E-03	0.76	1.0097E-02	0	0	6	N/A	N/A	N/A	N/A	N/A	N/A	N/A	protein_coding	2	154439033	zinc finger protein 341 Gene [Source:MGI (curated);Acc:MGI:2682937]
ENSMUSG00000010609	Psen2	-16.42	1.7146E-03	0.76	1.0149E-02	0	0	6	N/A	1425869_a_at	0.86	3.5357E-04	ILMN_2941992	0.98	3.92E-01	protein_coding	1	182157135	presenilin 2 Gene [Source:MGI (curated);Acc:MGI:109284]
ENSMUSG00000039838	Slc45a1	-14.32	1.7156E-03	0.77	1.0149E-02	0	0	6	N/A	1436252_at	0.97	2.8662E-01	N/A	N/A	N/A	protein_coding	4	150002681	solute carrier family 45, member 1 Gene [Source:MGI (curated);Acc:MGI:2653235]
ENSMUSG00000023495	Pcbp4	-13.76	1.7281E-03	0.77	1.0217E-02	0	0	6	N/A	1449054_a_at	0.84	4.7088E-03	N/A	N/A	N/A	protein_coding	9	106356221	poly(rC) binding protein 4 Gene [Source:MGI Symbol;Acc:MGI:1890471]
ENSMUSG00000085859	AC133510.1	-21.93	1.7299E-03	2.05	1.0222E-02	0	1	5	N/A	N/A	N/A	N/A	N/A	N/A	N/A	lincRNA	8	111599122	N/A
ENSMUSG00000071235	7420416P09Rik	-21.58	1.7526E-03	0.54	1.0329E-02	0	1	4	N/A	N/A	N/A	N/A	N/A	N/A	N/A	protein_coding	12	85989423	RIKEN cDNA 7420416P09 gene Gene [Source:MGI Symbol;Acc:MGI:3588197]
ENSMUSG00000044811	Cd300d	-19.56	1.7518E-03	1.45	1.0329E-02	0	0	5	N/A	1428018_a_at	1.05	1.5183E-01	N/A	N/A	N/A	protein_coding	11	114858035	CMRF35-like molecule Precursor (CLM)(Myeloid-associated immunoglobulin-like receptor 2)(MAIR-2)(MAIR-II)(Leukocyte mono-Ig-like receptor 2)(Immunoglobulin superfamily member 7)(IgSF7)(Dendritic cell-derived Ig-like receptor 1)(DIgR1) [Source:UniProtKB/Swiss-Prot;Acc:Q7TSN2]
ENSMUSG00000056888	Glipr1	-21.60	1.7526E-03	0.50	1.0329E-02	0	1	4	N/A	1424927_at	0.91	1.0221E-01	N/A	N/A	N/A	protein_coding	10	111422511	GLI pathogenesis-related 1 (glioma) Gene [Source:MGI (curated);Acc:MGI:1920940]
ENSMUSG00000074899	Spnb5	-18.91	1.7504E-03	1.46	1.0329E-02	0	0	4	N/A	N/A	N/A	N/A	N/A	N/A	N/A	protein_coding	2	119871893	spectrin beta 5 Gene [Source:MGI (curated);Acc:MGI:2685200]
ENSMUSG00000030699	Tbx6	-20.00	1.7530E-03	1.54	1.0329E-02	0	1	4	N/A	N/A	N/A	N/A	ILMN_1249014	1.08	8.88E-02	protein_coding	7	133924997	T-box 6 Gene [Source:MGI Symbol;Acc:MGI:102539]
ENSMUSG00000032265	AC159809.2	-19.19	1.7735E-03	1.46	1.0437E-02	0	0	4	N/A	N/A	N/A	N/A	N/A	N/A	N/A	protein_coding	9	85218012	family with sequence similarity 46, member A (Fam46a), transcript variant 2, mRNA [Source:RefSeq DNA;Acc:NM_001160379]
ENSMUSG00000024925	Rnaseh2c	-19.23	1.7735E-03	0.68	1.0437E-02	0	0	4	N/A	1417427_at	0.89	6.6967E-02	ILMN_1259794	0.82	4.08E-02	protein_coding	19	5601873	ribonuclease H2, subunit C Gene [Source:MGI (curated);Acc:MGI:1915459]
ENSMUSG00000056121	Fez2	-15.22	1.7750E-03	1.30	1.0440E-02	0	0	5	N/A	1434348_at	1.18	5.8953E-03	ILMN_2761876	1.37	2.60E-03	protein_coding	17	78777225	fasciculation and elongation protein zeta 2 (zygin II) Gene [Source:MGI (curated);Acc:MGI:2675856]
ENSMUSG00000050373	Snx21	-17.38	1.7792E-03	0.75	1.0459E-02	0	0	4	N/A	1427070_at	0.88	2.0551E-02	ILMN_2807449	0.88	7.79E-02	protein_coding	2	164611491	sorting nexin family member 21 Gene [Source:MGI (curated);Acc:MGI:1917729]
ENSMUSG00000014503	Pkd2l2	-20.57	1.7826E-03	1.70	1.0473E-02	0	1	4	N/A	N/A	N/A	N/A	N/A	N/A	N/A	protein_coding	18	34569077	polycystic kidney disease 2-like 2 Gene [Source:MGI Symbol;Acc:MGI:1858231]
ENSMUSG00000031246	Sh3bgrl	-14.14	1.8016E-03	1.29	1.0578E-02	0	0	5	N/A	1421871_at	0.97	4.2477E-01	ILMN_2636212	1.18	2.18E-01	protein_coding	X	106290704	SH3-binding domain glutamic acid-rich protein like Gene [Source:MGI (curated);Acc:MGI:1930849]
ENSMUSG00000028068	Iqgap3	-20.50	1.8113E-03	1.74	1.0629E-02	0	1	4	N/A	N/A	N/A	N/A	N/A	N/A	N/A	protein_coding	3	87885973	IQ motif containing GTPase activating protein 3 Gene [Source:MGI Symbol;Acc:MGI:3028642]
ENSMUSG00000020680	Taf15	-15.46	1.8126E-03	1.30	1.0631E-02	0	0	5	N/A	1453504_at	1.10	1.9780E-01	ILMN_2650732	1.39	3.19E-02	protein_coding	11	83286588	TAF15 RNA polymerase II, TATA box binding protein (TBP)-associated factor Gene [Source:MGI (curated);Acc:MGI:1917689]
ENSMUSG00000009216	Fam163b	-16.64	1.8204E-03	0.76	1.0658E-02	0	0	4	N/A	N/A	N/A	N/A	ILMN_2595441	0.88	8.94E-02	processed_transcript	2	26967521	family with sequence similarity 163, member B Gene [Source:MGI (curated);Acc:MGI:1926106]
ENSMUSG00000019433	Gipc1	-14.58	1.8197E-03	0.77	1.0658E-02	0	0	4	N/A	1422763_at	0.90	5.6079E-02	ILMN_2594419	0.82	1.94E-02	protein_coding	8	86176597	GIPC PDZ domain containing family, member 1 Gene [Source:MGI Symbol;Acc:MGI:1926252]
ENSMUSG00000084910	RP24-535M24.3	-18.01	1.8202E-03	1.35	1.0658E-02	0	0	4	N/A	1455542_at	0.97	4.0974E-01	N/A	N/A	N/A	processed_transcript	4	71862382	N/A
ENSMUSG00000030134	Rasgef1a	-11.85	1.8470E-03	1.29	1.0802E-02	0	0	4	N/A	1435218_at	1.24	1.3005E-02	N/A	N/A	N/A	protein_coding	6	117961392	RasGEF domain family, member 1A Gene [Source:MGI Symbol;Acc:MGI:1917977]
ENSMUSG00000065147	SNORA31	-20.84	1.8466E-03	1.75	1.0802E-02	0	1	4	N/A	N/A	N/A	N/A	N/A	N/A	N/A	snoRNA	14	76247712	Small nucleolar RNA SNORA31 [Source:RFAM;Acc:RF00322]
ENSMUSG00000020182	Ddc	-17.90	1.8564E-03	1.35	1.0846E-02	0	0	4	N/A	1426215_at	1.30	1.0070E-02	ILMN_2628647	1.17	3.35E-02	protein_coding	11	11714104	dopa decarboxylase Gene [Source:MGI (curated);Acc:MGI:94876]
ENSMUSG00000032172	Olfm2	-13.79	1.8567E-03	0.78	1.0846E-02	0	0	4	N/A	1435790_at	0.97	4.7468E-01	ILMN_2660009	1.10	1.00E-01	protein_coding	9	20472144	olfactomedin 2 Gene [Source:MGI Symbol;Acc:MGI:3045350]
ENSMUSG00000039518	Cdsn	-20.66	1.8680E-03	1.76	1.0906E-02	0	1	4	N/A	N/A	N/A	N/A	ILMN_2796382	0.98	4.37E-01	protein_coding	17	35689073	corneodesmosin Gene [Source:MGI Symbol;Acc:MGI:3505689]
ENSMUSG00000055415	Atp10b	-19.68	1.8806E-03	1.56	1.0973E-02	0	0	4	N/A	N/A	N/A	N/A	N/A	N/A	N/A	protein_coding	11	42963379	ATPase, class V, type 10B Gene [Source:MGI (curated);Acc:MGI:2442688]
ENSMUSG00000051228	Nyx	-20.65	1.8837E-03	0.59	1.0985E-02	0	1	4	N/A	N/A	N/A	N/A	N/A	N/A	N/A	protein_coding	X	13043236	nyctalopin Gene [Source:MGI (curated);Acc:MGI:2448607]
ENSMUSG00000040563	BC018242	-13.01	1.8938E-03	0.78	1.1038E-02	0	0	4	N/A	1424757_at	0.94	3.0470E-01	ILMN_2850073	0.89	9.63E-02	protein_coding	9	21741477	Lipid phosphate phosphatase-related protein type 2 (EC 3.1.3.4)(Plasticity-related gene 4 protein)(PRG-4) [Source:UniProtKB/Swiss-Prot;Acc:Q8VCY8]
ENSMUSG00000064372	AY172335.3	-17.18	1.9002E-03	1.31	1.1068E-02	0	0	4	N/A	N/A	N/A	N/A	N/A	N/A	N/A	Mt_tRNA	MT	15356	N/A
ENSMUSG00000019772	Vip	-16.42	1.9076E-03	0.76	1.1106E-02	0	0	4	N/A	1428664_at	0.65	1.1366E-01	ILMN_2943387	0.86	2.12E-01	protein_coding	10	4698927	vasoactive intestinal polypeptide Gene [Source:MGI Symbol;Acc:MGI:98933]
ENSMUSG00000075296	Aldh3b2	-21.22	1.9271E-03	0.56	1.1213E-02	0	1	4	N/A	N/A	N/A	N/A	N/A	N/A	N/A	protein_coding	19	3972328	aldehyde dehydrogenase 3 family, member B2 Gene [Source:MGI (curated);Acc:MGI:2147613]
ENSMUSG00000032407	2610101N10Rik	-14.55	1.9304E-03	1.29	1.1223E-02	0	0	4	N/A	1454914_at	1.07	4.9384E-02	ILMN_2719131	0.94	2.30E-01	protein_coding	9	95360840	RIKEN cDNA 2610101N10 gene Gene [Source:MGI Symbol;Acc:MGI:1915208]
ENSMUSG00000016637	Ift27	-16.90	1.9311E-03	1.33	1.1223E-02	0	0	4	N/A	1424648_at	1.30	9.7178E-05	ILMN_2679711	1.58	6.87E-07	protein_coding	15	77989895	intraflagellar transport 27 homolog (Chlamydomonas) Gene [Source:MGI Symbol;Acc:MGI:1914292]
ENSMUSG00000000355	Mcts1	-15.89	1.9409E-03	1.30	1.1274E-02	0	0	4	N/A	1425018_at	1.02	4.5199E-01	ILMN_1215810	1.05	2.79E-01	protein_coding	X	35953755	malignant T cell amplified sequence 1 Gene [Source:MGI (curated);Acc:MGI:1916245]
ENSMUSG00000044095	2410075B13Rik	-18.70	1.9473E-03	0.72	1.1304E-02	0	0	4	N/A	1425147_at	0.98	4.6684E-01	N/A	N/A	N/A	protein_coding	15	75811197	RIKEN cDNA 2410075B13 gene Gene [Source:MGI Symbol;Acc:MGI:1925902]
ENSMUSG00000041346	Wrap53	-17.01	1.9506E-03	1.33	1.1318E-02	0	0	4	N/A	1423808_at	1.32	1.8467E-04	N/A	N/A	N/A	protein_coding	11	69375260	WD repeat containing, antisense to TP53 Gene [Source:MGI (curated);Acc:MGI:2384933]
ENSMUSG00000034748	Sirt6	-16.55	1.9579E-03	0.76	1.1353E-02	0	0	4	N/A	N/A	N/A	N/A	ILMN_2684909	0.91	2.43E-02	protein_coding	10	81084530	sirtuin 6 (silent mating type information regulation 2, homolog) 6 (S. cerevisiae) Gene [Source:MGI (curated);Acc:MGI:1354161]
ENSMUSG00000029513	Prkab1	-16.36	1.9692E-03	0.76	1.1412E-02	0	0	6	N/A	1424119_at	0.87	4.0242E-03	ILMN_2653081	0.84	4.61E-03	protein_coding	5	116463595	protein kinase, AMP-activated, beta 1 non-catalytic subunit Gene [Source:MGI (curated);Acc:MGI:1336167]
ENSMUSG00000044320	1700001O22Rik	-18.00	1.9715E-03	0.73	1.1419E-02	0	0	4	N/A	N/A	N/A	N/A	N/A	N/A	N/A	protein_coding	2	30650289	RIKEN cDNA 1700001O22 gene Gene [Source:MGI Symbol;Acc:MGI:1923631]
ENSMUSG00000037411	Serpine1	-19.21	1.9742E-03	0.68	1.1429E-02	0	0	4	N/A	N/A	N/A	N/A	N/A	N/A	N/A	protein_coding	5	137537378	serine (or cysteine) peptidase inhibitor, clade E, member 1 Gene [Source:MGI Symbol;Acc:MGI:97608]
ENSMUSG00000052751	Repin1	-14.67	1.9775E-03	0.77	1.1441E-02	0	0	4	N/A	1434044_at	0.91	8.4082E-03	ILMN_2605767	0.83	1.18E-02	protein_coding	6	48543882	replication initiator 1 Gene [Source:MGI (curated);Acc:MGI:1889817]
ENSMUSG00000043648	Pld6	-19.32	1.9801E-03	0.68	1.1450E-02	0	0	4	N/A	1438493_at	1.02	4.6053E-01	N/A	N/A	N/A	protein_coding	11	59597399	phospholipase D family, member 6 Gene [Source:MGI (curated);Acc:MGI:2687283]
ENSMUSG00000021614	Vcan	-14.71	1.9852E-03	1.29	1.1472E-02	0	0	4	N/A	1427256_at	1.04	3.8839E-01	N/A	N/A	N/A	protein_coding	13	89794915	versican Gene [Source:MGI (curated);Acc:MGI:102889]
ENSMUSG00000021607	Mrpl36	-16.57	1.9907E-03	0.76	1.1498E-02	0	0	4	N/A	1422819_at	1.01	4.8795E-01	ILMN_2797212	1.21	1.09E-01	protein_coding	13	73468466	mitochondrial ribosomal protein L36 Gene [Source:MGI Symbol;Acc:MGI:2137228]
ENSMUSG00000021223	Papln	-16.68	2.0003E-03	0.76	1.1547E-02	0	0	4	N/A	N/A	N/A	N/A	ILMN_2709167	0.88	2.16E-02	protein_coding	12	85104584	papilin, proteoglycan-like sulfated glycoprotein Gene [Source:MGI (curated);Acc:MGI:2386139]
ENSMUSG00000003355	Fkbp11	-21.65	2.0021E-03	0.53	1.1551E-02	0	1	4	N/A	N/A	N/A	N/A	ILMN_1224635	0.92	6.50E-02	protein_coding	15	98554801	FK506 binding protein 11 Gene [Source:MGI Symbol;Acc:MGI:1913370]
ENSMUSG00000024831	Ighmbp2	-16.42	2.0038E-03	0.76	1.1554E-02	0	0	4	N/A	N/A	N/A	N/A	N/A	N/A	N/A	protein_coding	19	3260924	immunoglobulin mu binding protein 2 Gene [Source:MGI (curated);Acc:MGI:99954]
ENSMUSG00000034771	Tle2	-15.57	2.0082E-03	0.77	1.1573E-02	0	0	4	N/A	1436244_a_at	0.89	8.1949E-02	ILMN_1250103	0.94	2.02E-01	protein_coding	10	81037306	transducin-like enhancer of split 2, homolog of Drosophila E(spl) Gene [Source:MGI (curated);Acc:MGI:104635]
ENSMUSG00000002732	Fkbp7	-19.72	2.0138E-03	1.50	1.1599E-02	0	0	4	N/A	1416803_at	1.11	2.6898E-02	ILMN_1227875	1.11	5.38E-02	protein_coding	2	76501101	FK506 binding protein 7 Gene [Source:MGI (curated);Acc:MGI:1336879]
ENSMUSG00000026577	Blzf1	-15.70	2.0153E-03	1.30	1.1601E-02	0	0	4	N/A	1418974_at	0.99	4.7733E-01	N/A	N/A	N/A	protein_coding	1	166219931	basic leucine zipper nuclear factor 1 Gene [Source:MGI (curated);Acc:MGI:1201607]
ENSMUSG00000034416	Pkd1l2	-22.20	2.0180E-03	2.19	1.1610E-02	0	1	4	N/A	N/A	N/A	N/A	N/A	N/A	N/A	protein_coding	8	119519579	polycystic kidney disease 1 like 2 Gene [Source:MGI (curated);Acc:MGI:2664668]
ENSMUSG00000073590	3222401L13Rik	-19.32	2.0416E-03	0.70	1.1731E-02	0	0	4	N/A	N/A	N/A	N/A	N/A	N/A	N/A	protein_coding	18	37815561	RIKEN cDNA 3222401L13 gene Gene [Source:MGI Symbol;Acc:MGI:2444186]
ENSMUSG00000030075	Cntn3	-15.60	2.0414E-03	1.30	1.1731E-02	0	0	4	N/A	1420739_at	1.19	5.5022E-03	N/A	N/A	N/A	protein_coding	6	102113300	contactin 3 Gene [Source:MGI Symbol;Acc:MGI:99534]
ENSMUSG00000023781	Hes7	-21.52	2.0429E-03	0.54	1.1731E-02	0	1	4	N/A	N/A	N/A	N/A	N/A	N/A	N/A	protein_coding	11	68933906	hairy and enhancer of split 7 (Drosophila) Gene [Source:MGI (curated);Acc:MGI:2135679]
ENSMUSG00000037624	Kcnk2	-12.77	2.0436E-03	1.28	1.1731E-02	0	0	4	N/A	1449158_at	1.23	2.5499E-02	ILMN_1226055	1.44	2.21E-02	protein_coding	1	191031810	potassium channel, subfamily K, member 2 Gene [Source:MGI Symbol;Acc:MGI:109366]
ENSMUSG00000034796	Cpne7	-15.20	2.0465E-03	0.77	1.1741E-02	0	0	4	N/A	1433715_at	0.91	2.7412E-01	N/A	N/A	N/A	protein_coding	8	125641274	copine VII Gene [Source:MGI (curated);Acc:MGI:2142747]
ENSMUSG00000028743	Akr7a5	-16.23	2.0522E-03	0.77	1.1767E-02	0	0	4	N/A	1417294_at	0.95	2.2192E-01	ILMN_1256518	0.77	3.76E-02	protein_coding	4	138866659	aldo-keto reductase family 7, member A5 (aflatoxin aldehyde reductase) Gene [Source:MGI (curated);Acc:MGI:107796]
ENSMUSG00000028337	Coro2a	-16.49	2.0545E-03	0.76	1.1774E-02	0	0	4	N/A	1452367_at	0.94	2.4109E-01	ILMN_2768936	0.84	9.74E-03	protein_coding	4	46549815	coronin, actin binding protein 2A Gene [Source:MGI (curated);Acc:MGI:1345966]
ENSMUSG00000041354	Rgl2	-15.22	2.0597E-03	1.30	1.1797E-02	0	0	4	N/A	1450688_at	1.18	1.0520E-02	ILMN_2899788	1.27	8.59E-04	protein_coding	17	34066840	ral guanine nucleotide dissociation stimulator-like 2 Gene [Source:MGI Symbol;Acc:MGI:107483]
ENSMUSG00000026709	Dars2	-16.25	2.0646E-03	1.31	1.1799E-02	0	0	4	N/A	1433838_at	1.19	2.7830E-03	ILMN_2688721	1.21	2.32E-02	protein_coding	1	162970732	aspartyl-tRNA synthetase 2 (mitochondrial) Gene [Source:MGI (curated);Acc:MGI:2442510]
ENSMUSG00000026048	Ercc5	-15.20	2.0624E-03	1.29	1.1799E-02	0	0	4	N/A	1450935_at	1.16	4.1795E-03	N/A	N/A	N/A	protein_coding	1	44204692	excision repair cross-complementing rodent repair deficiency, complementation group 5 Gene [Source:MGI (curated);Acc:MGI:103582]
ENSMUSG00000044022	Pcdhb21	-18.00	2.0630E-03	0.73	1.1799E-02	0	0	4	N/A	1420422_at	0.81	7.4149E-03	ILMN_2696207	1.00	4.87E-01	protein_coding	18	37673306	protocadherin beta 21 Gene [Source:MGI Symbol;Acc:MGI:2136759]
ENSMUSG00000043760	Pkhd1	-22.88	2.0646E-03	0.31	1.1799E-02	0	1	4	N/A	N/A	N/A	N/A	N/A	N/A	N/A	protein_coding	1	20047860	polycystic kidney and hepatic disease 1 Gene [Source:MGI (curated);Acc:MGI:2155808]
ENSMUSG00000000126	Wnt9a	-16.78	2.0686E-03	0.76	1.1815E-02	0	0	4	N/A	1436978_at	0.92	3.4429E-01	N/A	N/A	N/A	protein_coding	11	59120430	wingless-type MMTV integration site 9A Gene [Source:MGI (curated);Acc:MGI:2446084]
ENSMUSG00000048409	AL645471.1	-20.26	2.0748E-03	0.65	1.1843E-02	0	1	4	N/A	1429136_at	0.80	1.9863E-04	N/A	N/A	N/A	pseudogene	11	105042048	RIKEN cDNA 1700052K11 gene (1700052K11Rik), non-coding RNA [Source:RefSeq DNA;Acc:NR_027956]
ENSMUSG00000024798	Htr7	-17.13	2.0798E-03	0.75	1.1865E-02	0	0	4	N/A	1435332_at	0.90	2.5765E-01	N/A	N/A	N/A	protein_coding	19	36033224	5-hydroxytryptamine (serotonin) receptor 7 Gene [Source:MGI Symbol;Acc:MGI:99841]
ENSMUSG00000028150	Rorc	-19.38	2.0865E-03	1.49	1.1897E-02	0	0	4	N/A	N/A	N/A	N/A	N/A	N/A	N/A	protein_coding	3	94176716	RAR-related orphan receptor gamma Gene [Source:MGI (curated);Acc:MGI:104856]
ENSMUSG00000081226	AC133514.1	-18.01	2.0913E-03	0.73	1.1918E-02	0	0	4	N/A	N/A	N/A	N/A	N/A	N/A	N/A	pseudogene	5	7857108	N/A
ENSMUSG00000006732	Mettl1	-17.19	2.1149E-03	0.75	1.2046E-02	0	0	4	N/A	1419122_at	0.82	5.3022E-04	ILMN_2732419	0.89	1.17E-02	protein_coding	10	126478470	methyltransferase like 1 Gene [Source:MGI (curated);Acc:MGI:1339986]
ENSMUSG00000026062	Slc9a2	-17.08	2.1221E-03	1.33	1.2074E-02	0	0	4	N/A	1437259_at	1.17	3.7289E-02	N/A	N/A	N/A	protein_coding	1	40738470	solute carrier family 9 (sodium/hydrogen exchanger), member 2 Gene [Source:MGI Symbol;Acc:MGI:105075]
ENSMUSG00000022858	Tra2b	-17.22	2.1211E-03	1.32	1.2074E-02	0	0	4	N/A	1441466_at	0.92	3.0680E-01	N/A	N/A	N/A	protein_coding	16	22244622	transformer 2 beta homolog (Drosophila) Gene [Source:MGI (curated);Acc:MGI:106016]
ENSMUSG00000041653	Pnpla3	-18.54	2.1243E-03	1.41	1.2079E-02	0	0	4	N/A	N/A	N/A	N/A	N/A	N/A	N/A	protein_coding	15	83998266	patatin-like phospholipase domain containing 3 Gene [Source:MGI Symbol;Acc:MGI:2151796]
ENSMUSG00000035944	Ttc38	-17.42	2.1401E-03	1.34	1.2163E-02	0	0	4	N/A	N/A	N/A	N/A	N/A	N/A	N/A	protein_coding	15	85662736	tetratricopeptide repeat domain 38 Gene [Source:MGI (curated);Acc:MGI:2146198]
ENSMUSG00000072792	Gm10421	-19.50	2.1475E-03	1.49	1.2197E-02	0	0	4	N/A	1442558_at	1.28	2.3246E-03	N/A	N/A	N/A	protein_coding	12	118383003	predicted gene 10421 Gene [Source:MGI Symbol;Acc:MGI:3642601]
ENSMUSG00000006344	Ggt5	-18.85	2.1503E-03	1.43	1.2207E-02	0	0	4	N/A	N/A	N/A	N/A	N/A	N/A	N/A	protein_coding	10	75052126	gamma-glutamyltransferase 5 Gene [Source:MGI Symbol;Acc:MGI:1346063]
ENSMUSG00000014932	Yes1	-16.64	2.1518E-03	1.31	1.2209E-02	0	0	4	N/A	1449090_a_at	1.08	2.6496E-01	N/A	N/A	N/A	protein_coding	5	32913606	Yamaguchi sarcoma viral (v-yes) oncogene homolog 1 Gene [Source:MGI Symbol;Acc:MGI:99147]
ENSMUSG00000052133	Sema5b	-14.34	2.1562E-03	0.78	1.2227E-02	0	0	4	N/A	1435963_at	0.73	6.4907E-04	ILMN_2606570	0.79	8.31E-03	protein_coding	16	35541231	sema domain, seven thrombospondin repeats (type 1 and type 1-like), transmembrane domain (TM) and short cytoplasmic domain, (semaphorin) 5B Gene [Source:MGI (curated);Acc:MGI:107555]
ENSMUSG00000046761	Fam83h	-18.97	2.1599E-03	0.72	1.2236E-02	0	0	4	N/A	N/A	N/A	N/A	ILMN_2743155	1.03	3.45E-01	protein_coding	15	75831533	family with sequence similarity 83, member H Gene [Source:MGI Symbol;Acc:MGI:2145900]
ENSMUSG00000032202	Rab27a	-17.86	2.1603E-03	0.74	1.2236E-02	0	0	4	N/A	1429123_at	0.90	4.2040E-02	ILMN_2614966	0.68	9.49E-04	protein_coding	9	72892672	RAB27A, member RAS oncogene family Gene [Source:MGI Symbol;Acc:MGI:1861441]
ENSMUSG00000017969	Ptgis	-18.13	2.1642E-03	0.73	1.2252E-02	0	0	4	N/A	N/A	N/A	N/A	ILMN_2724942	0.95	2.99E-01	protein_coding	2	167017305	prostaglandin I2 (prostacyclin) synthase Gene [Source:MGI (curated);Acc:MGI:1097156]
ENSMUSG00000074910	AC123954.1	-17.51	2.1721E-03	1.33	1.2290E-02	0	0	4	N/A	N/A	N/A	N/A	N/A	N/A	N/A	protein_coding	13	49588687	Putative uncharacterized protein ENSMUSP00000097126 [Source:UniProtKB/TrEMBL;Acc:D3Z546]
ENSMUSG00000020787	P2rx1	-21.32	2.1791E-03	0.56	1.2323E-02	0	1	4	N/A	N/A	N/A	N/A	N/A	N/A	N/A	protein_coding	11	72812605	purinergic receptor P2X, ligand-gated ion channel, 1 Gene [Source:MGI (curated);Acc:MGI:1098235]
ENSMUSG00000029009	Mthfr	-14.66	2.2027E-03	0.78	1.2449E-02	0	0	4	N/A	1434087_at	0.79	7.6556E-06	N/A	N/A	N/A	protein_coding	4	147413186	5,10-methylenetetrahydrofolate reductase Gene [Source:MGI (curated);Acc:MGI:106639]
ENSMUSG00000054716	Zfp771	-16.08	2.2226E-03	0.77	1.2554E-02	0	0	4	N/A	N/A	N/A	N/A	ILMN_2848354	0.96	3.78E-01	protein_coding	7	134388040	zinc finger protein 771 Gene [Source:MGI (curated);Acc:MGI:2442050]
ENSMUSG00000046185	Zfp84	-16.33	2.2273E-03	1.31	1.2574E-02	0	0	4	N/A	1435916_at	0.98	3.9008E-01	N/A	N/A	N/A	protein_coding	7	30553571	zinc finger protein 84 Gene [Source:MGI (curated);Acc:MGI:107780]
ENSMUSG00000032679	Cd59a	-18.59	2.2292E-03	0.71	1.2576E-02	0	0	4	N/A	1429830_a_at	0.56	2.1655E-03	ILMN_1228942	0.64	1.19E-04	protein_coding	2	103935958	CD59a antigen Gene [Source:MGI (curated);Acc:MGI:109177]
ENSMUSG00000036503	Rnf13	-13.69	2.2300E-03	1.28	1.2576E-02	0	0	4	N/A	1420620_a_at	1.08	2.6884E-01	N/A	N/A	N/A	protein_coding	3	57540042	ring finger protein 13 Gene [Source:MGI Symbol;Acc:MGI:1346341]
ENSMUSG00000070873	AC101941.5	-22.93	2.2391E-03	2.73	1.2620E-02	0	1	4	N/A	N/A	N/A	N/A	N/A	N/A	N/A	protein_coding	7	4189356	leukocyte immunoglobulin-like receptor [Source:RefSeq peptide;Acc:NP_001074708]
ENSMUSG00000029034	Cpsf3l	-16.11	2.2604E-03	1.30	1.2733E-02	0	0	4	N/A	1423964_at	1.07	8.1211E-02	ILMN_1249116	1.13	8.08E-02	protein_coding	4	155243655	cleavage and polyadenylation specific factor 3-like Gene [Source:MGI (curated);Acc:MGI:1919207]
ENSMUSG00000024027	Glp1r	-20.24	2.2642E-03	0.64	1.2748E-02	0	1	6	N/A	N/A	N/A	N/A	N/A	N/A	N/A	protein_coding	17	31038812	glucagon-like peptide 1 receptor Gene [Source:MGI Symbol;Acc:MGI:99571]
ENSMUSG00000030929	Eri2	-21.00	2.2666E-03	1.69	1.2754E-02	0	1	4	N/A	1435390_at	1.28	3.0423E-02	ILMN_1221039	1.18	3.53E-04	protein_coding	7	126912193	exoribonuclease 2 Gene [Source:MGI (curated);Acc:MGI:1918401]
ENSMUSG00000019873	Reep3	-17.30	2.2719E-03	1.33	1.2777E-02	0	0	4	N/A	1424779_at	1.08	2.6393E-01	N/A	N/A	N/A	protein_coding	10	66476432	receptor accessory protein 3 Gene [Source:MGI Symbol;Acc:MGI:88930]
ENSMUSG00000053664	AC142244.1	-19.74	2.2744E-03	0.65	1.2784E-02	0	0	4	N/A	N/A	N/A	N/A	N/A	N/A	N/A	protein_coding	1	169153958	Uck2 protein Fragment [Source:UniProtKB/TrEMBL;Acc:Q99KT8]
ENSMUSG00000017721	Pigt	-14.21	2.2768E-03	0.78	1.2791E-02	0	0	4	N/A	1447382_at	0.59	2.6407E-07	ILMN_2868131	0.66	7.26E-04	protein_coding	2	164323020	phosphatidylinositol glycan anchor biosynthesis, class T Gene [Source:MGI (curated);Acc:MGI:1926178]
ENSMUSG00000034854	F630110N24Rik	-16.88	2.2824E-03	0.77	1.2815E-02	0	0	4	N/A	1434263_at	0.92	6.5428E-02	N/A	N/A	N/A	protein_coding	10	80820236	RIKEN cDNA F630110N24 gene Gene [Source:MGI Symbol;Acc:MGI:3604804]
ENSMUSG00000035594	Chrna5	-18.81	2.3066E-03	0.71	1.2936E-02	0	0	4	N/A	N/A	N/A	N/A	ILMN_2735905	0.85	2.04E-03	protein_coding	9	54828904	cholinergic receptor, nicotinic, alpha polypeptide 5 Gene [Source:MGI Symbol;Acc:MGI:87889]
ENSMUSG00000000416	Cttnbp2	-12.41	2.3077E-03	1.28	1.2936E-02	0	0	4	N/A	1435435_at	1.09	2.8541E-02	N/A	N/A	N/A	protein_coding	6	18316478	cortactin binding protein 2 Gene [Source:MGI (curated);Acc:MGI:1353467]
ENSMUSG00000001555	Fkbp10	-18.07	2.3064E-03	1.37	1.2936E-02	0	0	4	N/A	N/A	N/A	N/A	ILMN_1215085	0.98	4.32E-01	protein_coding	11	100277011	FK506 binding protein 10 Gene [Source:MGI (curated);Acc:MGI:104769]
ENSMUSG00000018554	Ybx2	-19.07	2.3163E-03	0.70	1.2977E-02	0	0	4	N/A	N/A	N/A	N/A	ILMN_3086192	0.82	8.69E-02	protein_coding	11	69749298	Y box protein 2 Gene [Source:MGI (curated);Acc:MGI:1096372]
ENSMUSG00000028760	Eif4g3	-12.01	2.3181E-03	1.28	1.2980E-02	0	0	4	N/A	1430578_at	1.62	5.7651E-08	N/A	N/A	N/A	protein_coding	4	137548937	eukaryotic translation initiation factor 4 gamma, 3 Gene [Source:MGI (curated);Acc:MGI:1923935]
ENSMUSG00000036944	Tmem71	-21.81	2.3213E-03	2.11	1.2991E-02	0	1	4	N/A	N/A	N/A	N/A	N/A	N/A	N/A	protein_coding	15	66357774	transmembrane protein 71 Gene [Source:MGI Symbol;Acc:MGI:2146049]
ENSMUSG00000022483	Col2a1	-20.43	2.3251E-03	1.70	1.3005E-02	0	1	4	N/A	N/A	N/A	N/A	ILMN_2759142	0.98	3.81E-01	protein_coding	15	97805402	collagen, type II, alpha 1 Gene [Source:MGI (curated);Acc:MGI:88452]
ENSMUSG00000078480	Mrpl48-ps	-17.20	2.3372E-03	1.32	1.3064E-02	0	0	5	N/A	N/A	N/A	N/A	N/A	N/A	N/A	pseudogene	4	88245014	mitochondrial ribosomal protein L48 pseudogene Pseudogene [Source:MGI (curated);Acc:MGI:3050089]
ENSMUSG00000030223	Ptpro	-14.37	2.3383E-03	0.78	1.3064E-02	0	0	6	N/A	1425863_a_at	0.82	1.0361E-02	ILMN_1226086	0.81	1.61E-03	protein_coding	6	137200986	protein tyrosine phosphatase, non-receptor type 15 Gene [Source:MGI Symbol;Acc:MGI:104711]
ENSMUSG00000033427	Upb1	-19.55	2.3479E-03	1.45	1.3104E-02	0	0	4	N/A	N/A	N/A	N/A	N/A	N/A	N/A	protein_coding	10	74869656	ureidopropionase, beta Gene [Source:MGI (curated);Acc:MGI:2143535]
ENSMUSG00000000125	Wnt3	-19.09	2.3471E-03	1.45	1.3104E-02	0	0	4	N/A	N/A	N/A	N/A	N/A	N/A	N/A	protein_coding	11	103635464	wingless-related MMTV integration site 3 Gene [Source:MGI (curated);Acc:MGI:98955]
ENSMUSG00000040794	C1qtnf4	-13.03	2.3671E-03	0.78	1.3196E-02	0	0	4	N/A	1417050_at	0.93	1.9385E-01	ILMN_1252584	1.09	1.16E-01	protein_coding	2	90726015	C1q and tumor necrosis factor related protein 4 Gene [Source:MGI (curated);Acc:MGI:1914695]
ENSMUSG00000033581	Igf2bp2	-18.42	2.3669E-03	1.38	1.3196E-02	0	0	4	N/A	N/A	N/A	N/A	ILMN_2974720	1.05	2.21E-01	protein_coding	16	22059082	insulin-like growth factor 2 mRNA binding protein 2 Gene [Source:MGI (curated);Acc:MGI:1890358]
ENSMUSG00000057899	Gpr111	-20.03	2.3819E-03	1.54	1.3272E-02	0	1	4	N/A	N/A	N/A	N/A	N/A	N/A	N/A	protein_coding	17	42845885	G protein-coupled receptor 111 Gene [Source:MGI (curated);Acc:MGI:2182728]
ENSMUSG00000071855	AC124717.1	-17.94	2.3883E-03	1.33	1.3300E-02	0	0	4	N/A	N/A	N/A	N/A	N/A	N/A	N/A	protein_coding	18	46447184	coiled-coil domain containing 112 [Source:RefSeq peptide;Acc:NP_001153871]
ENSMUSG00000008540	Mgst1	-18.17	2.4013E-03	1.35	1.3365E-02	0	0	4	N/A	1415897_a_at	1.14	2.0586E-01	ILMN_2940195	1.10	1.81E-01	protein_coding	6	138088837	microsomal glutathione S-transferase 1 Gene [Source:MGI (curated);Acc:MGI:1913850]
ENSMUSG00000088272	mmu-mir-2133-2	-17.05	2.4075E-03	1.33	1.3393E-02	0	0	4	N/A	N/A	N/A	N/A	N/A	N/A	N/A	miRNA	17	39984071	mmu-mir-2133-2 [Source:miRBase;Acc:MI0010739]
ENSMUSG00000056328	Myh1	-22.30	2.4088E-03	0.40	1.3393E-02	0	1	4	N/A	N/A	N/A	N/A	N/A	N/A	N/A	protein_coding	11	67013554	myosin, heavy polypeptide 1, skeletal muscle, adult Gene [Source:MGI (curated);Acc:MGI:1339711]
ENSMUSG00000038173	Enpp6	-17.27	2.4169E-03	1.33	1.3430E-02	0	0	4	N/A	1442075_at	1.09	3.5424E-01	ILMN_2766894	1.14	1.13E-01	protein_coding	8	48072279	ectonucleotide pyrophosphatase/phosphodiesterase 6 Gene [Source:MGI (curated);Acc:MGI:2445171]
ENSMUSG00000087266	AC125262.1	-21.22	2.4260E-03	1.84	1.3474E-02	0	1	4	N/A	N/A	N/A	N/A	N/A	N/A	N/A	processed_transcript	8	70480669	N/A
ENSMUSG00000022766	Serpind1	-18.83	2.4356E-03	0.71	1.3520E-02	0	0	4	N/A	N/A	N/A	N/A	ILMN_2731446	1.01	3.99E-01	protein_coding	16	17331464	serine (or cysteine) peptidase inhibitor, clade D, member 1 Gene [Source:MGI (curated);Acc:MGI:96051]
ENSMUSG00000011171	Vipr2	-20.81	2.4489E-03	0.59	1.3586E-02	0	1	4	N/A	N/A	N/A	N/A	N/A	N/A	N/A	protein_coding	12	117316264	vasoactive intestinal peptide receptor 2 Gene [Source:MGI Symbol;Acc:MGI:107166]
ENSMUSG00000039096	Rsad1	-17.06	2.4550E-03	0.76	1.3613E-02	0	0	4	N/A	1437449_at	0.89	6.1382E-02	ILMN_2802168	0.81	6.64E-02	protein_coding	11	94401112	radical S-adenosyl methionine domain containing 1 Gene [Source:MGI (curated);Acc:MGI:3039628]
ENSMUSG00000081691	RP23-387E5.4	-20.23	2.4600E-03	1.49	1.3633E-02	0	1	4	N/A	N/A	N/A	N/A	N/A	N/A	N/A	pseudogene	11	5578359	N/A
ENSMUSG00000031610	Scrg1	-16.16	2.4631E-03	0.77	1.3643E-02	0	0	4	N/A	1420764_at	0.73	2.9072E-05	ILMN_2599233	0.72	1.14E-05	protein_coding	8	59934852	scrapie responsive gene 1 Gene [Source:MGI Symbol;Acc:MGI:1328308]
ENSMUSG00000020994	Pnn	-14.00	2.4733E-03	1.28	1.3684E-02	0	0	4	N/A	1423325_at	0.94	3.0810E-01	ILMN_2773034	0.93	1.84E-01	protein_coding	12	60167906	pinin Gene [Source:MGI Symbol;Acc:MGI:1100514]
ENSMUSG00000021486	Prelid1	-18.10	2.4731E-03	0.74	1.3684E-02	0	0	4	N/A	N/A	N/A	N/A	ILMN_2710312	0.95	2.91E-01	protein_coding	13	55423400	PRELI domain containing 1 Gene [Source:MGI Symbol;Acc:MGI:1913744]
ENSMUSG00000029591	Ung	-18.97	2.4798E-03	0.71	1.3713E-02	0	0	6	N/A	1425753_a_at	0.88	2.3730E-02	N/A	N/A	N/A	protein_coding	5	114580395	uracil DNA glycosylase Gene [Source:MGI (curated);Acc:MGI:109352]
ENSMUSG00000020486	Sept4	-13.03	2.5006E-03	1.28	1.3821E-02	0	0	4	N/A	1448729_a_at	1.03	4.9179E-01	N/A	N/A	N/A	protein_coding	11	87382405	septin 4 Gene [Source:MGI (curated);Acc:MGI:1270156]
ENSMUSG00000024987	Cyp26a1	-23.26	2.5064E-03	3.51	1.3838E-02	0	1	4	N/A	N/A	N/A	N/A	N/A	N/A	N/A	protein_coding	19	37772344	cytochrome P450, family 26, subfamily a, polypeptide 1 Gene [Source:MGI Symbol;Acc:MGI:1096359]
ENSMUSG00000083537	RP23-74L11.1	-23.09	2.5064E-03	2.58	1.3838E-02	0	1	4	N/A	1429600_at	1.15	7.8166E-02	N/A	N/A	N/A	pseudogene	X	119461222	N/A
ENSMUSG00000037031	Tspan15	-16.41	2.5283E-03	1.31	1.3951E-02	0	0	4	N/A	1424653_at	1.11	2.0333E-01	N/A	N/A	N/A	protein_coding	10	61648144	tetraspanin 15 Gene [Source:MGI Symbol;Acc:MGI:1917673]
ENSMUSG00000039834	Zfp335	-15.15	2.5301E-03	0.78	1.3954E-02	0	0	4	N/A	1453039_at	0.88	3.4783E-03	ILMN_1243052	0.84	9.59E-02	protein_coding	2	164717382	zinc finger protein 335 Gene [Source:MGI (curated);Acc:MGI:2682313]
ENSMUSG00000058587	Tmod3	-15.51	2.5318E-03	1.29	1.3955E-02	0	0	4	N/A	1423089_at	1.30	2.7528E-04	ILMN_2479359	1.08	2.46E-01	protein_coding	9	75345926	tropomodulin 3 Gene [Source:MGI Symbol;Acc:MGI:1355315]
ENSMUSG00000085612	RP24-85F23.4	-21.98	2.5360E-03	0.47	1.3971E-02	0	1	4	N/A	N/A	N/A	N/A	N/A	N/A	N/A	processed_transcript	16	14311934	N/A
ENSMUSG00000021760	Gpx8	-18.90	2.5433E-03	1.39	1.4004E-02	0	0	4	N/A	1424099_at	0.86	3.0053E-01	ILMN_2625855	0.94	2.73E-01	protein_coding	13	113832971	glutathione peroxidase 8 (putative) Gene [Source:MGI Symbol;Acc:MGI:1916840]
ENSMUSG00000019936	Epyc	-18.34	2.5529E-03	1.35	1.4049E-02	0	0	4	N/A	1421114_a_at	1.02	4.7176E-01	N/A	N/A	N/A	protein_coding	10	97106702	epiphycan Gene [Source:MGI (curated);Acc:MGI:107942]
ENSMUSG00000089840	RP24-448F1.2	-21.57	2.5569E-03	0.52	1.4064E-02	0	1	4	N/A	N/A	N/A	N/A	N/A	N/A	N/A	protein_coding	14	57731343	N/A
ENSMUSG00000078671	Chd2	-17.75	2.5724E-03	1.33	1.4136E-02	0	0	4	N/A	N/A	N/A	N/A	N/A	N/A	N/A	protein_coding	7	80649967	chromodomain helicase DNA binding protein 2 Gene [Source:MGI Symbol;Acc:MGI:2448567]
ENSMUSG00000063296	Tmem117	-17.13	2.5729E-03	0.76	1.4136E-02	0	0	4	N/A	1433615_at	0.69	1.2067E-04	ILMN_2692733	0.85	5.73E-02	protein_coding	15	94459616	transmembrane protein 117 Gene [Source:MGI Symbol;Acc:MGI:2444580]
ENSMUSG00000046847	AC101743.2	-21.73	2.5837E-03	1.97	1.4179E-02	0	1	4	N/A	N/A	N/A	N/A	N/A	N/A	N/A	pseudogene	1	21262484	N/A
ENSMUSG00000034892	Rps29	-20.33	2.5877E-03	0.64	1.4179E-02	0	1	4	N/A	N/A	N/A	N/A	N/A	N/A	N/A	protein_coding	12	70258709	ribosomal protein S29 Gene [Source:MGI (curated);Acc:MGI:107681]
ENSMUSG00000050989	Sepn1	-15.51	2.5859E-03	0.78	1.4179E-02	0	0	4	N/A	1426680_at	0.86	4.5121E-02	ILMN_2660862	0.80	7.24E-03	protein_coding	4	134093807	selenoprotein N, 1 Gene [Source:MGI (curated);Acc:MGI:2151208]
ENSMUSG00000003271	Sult2b1	-18.19	2.5864E-03	1.37	1.4179E-02	0	0	4	N/A	N/A	N/A	N/A	ILMN_2686353	1.20	7.44E-02	protein_coding	7	52985353	sulfotransferase family, cytosolic, 2B, member 1 Gene [Source:MGI (curated);Acc:MGI:1926342]
ENSMUSG00000000296	Tpd52l1	-15.77	2.5863E-03	1.29	1.4179E-02	0	0	4	N/A	1418412_at	1.14	5.0881E-02	ILMN_1249224	1.23	2.99E-02	protein_coding	10	31052186	tumor protein D52-like 1 Gene [Source:MGI Symbol;Acc:MGI:1298386]
ENSMUSG00000000058	Cav2	-15.92	2.5903E-03	1.29	1.4187E-02	0	0	4	N/A	1417327_at	1.12	8.8444E-03	ILMN_2639018	1.05	2.18E-01	protein_coding	6	17231185	caveolin 2 Gene [Source:MGI (curated);Acc:MGI:107571]
ENSMUSG00000033429	Mcee	-16.87	2.5963E-03	1.30	1.4212E-02	0	0	4	N/A	1438477_a_at	1.01	4.8497E-01	ILMN_2707494	1.09	8.69E-02	protein_coding	7	71537531	methylmalonyl CoA epimerase Gene [Source:MGI (curated);Acc:MGI:1920974]
ENSMUSG00000040782	Rfwd2	-18.12	2.5997E-03	1.34	1.4223E-02	0	0	4	N/A	N/A	N/A	N/A	N/A	N/A	N/A	protein_coding	1	161162457	ring finger and WD repeat domain 2 Gene [Source:MGI Symbol;Acc:MGI:1347046]
ENSMUSG00000084289	RP23-203J4.1	-13.43	2.6118E-03	1.28	1.4281E-02	0	0	4	N/A	N/A	N/A	N/A	N/A	N/A	N/A	pseudogene	X	87989885	N/A
ENSMUSG00000037904	Ankrd9	-16.95	2.6139E-03	0.76	1.4285E-02	0	0	4	N/A	N/A	N/A	N/A	N/A	N/A	N/A	protein_coding	12	112213563	ankyrin repeat domain 9 Gene [Source:MGI (curated);Acc:MGI:1921501]
ENSMUSG00000040407	Akap9	-11.64	2.6156E-03	1.27	1.4287E-02	0	0	4	N/A	1435769_at	1.08	1.9397E-01	ILMN_2678495	0.86	1.07E-01	protein_coding	5	3928054	A kinase (PRKA) anchor protein (yotiao) 9 Gene [Source:MGI (curated);Acc:MGI:2178217]
ENSMUSG00000079020	Slc45a4	-20.93	2.6514E-03	0.59	1.4475E-02	0	1	4	N/A	1433559_at	0.92	3.0358E-02	N/A	N/A	N/A	protein_coding	15	73407854	solute carrier family 45, member 4 Gene [Source:MGI (curated);Acc:MGI:2146236]
ENSMUSG00000078977	AL591207.2	-19.54	2.6569E-03	0.68	1.4497E-02	0	0	4	N/A	N/A	N/A	N/A	N/A	N/A	N/A	pseudogene	12	111557805	N/A
ENSMUSG00000021694	Ercc8	-16.95	2.6712E-03	0.76	1.4567E-02	0	0	4	N/A	1432249_a_at	0.89	2.9056E-02	ILMN_2719001	0.88	1.27E-01	protein_coding	13	108948925	excision repaiross-complementing rodent repair deficiency, complementation group 8 Gene [Source:MGI (curated);Acc:MGI:1919241]
ENSMUSG00000061436	Hipk2	-13.11	2.6767E-03	1.28	1.4590E-02	0	0	4	N/A	1429566_a_at	1.11	2.3764E-01	ILMN_2705324	0.99	4.20E-01	protein_coding	6	38644389	homeodomain interacting protein kinase 2 Gene [Source:MGI (curated);Acc:MGI:1314872]
ENSMUSG00000038026	Kcnj9	-13.60	2.6894E-03	0.78	1.4651E-02	0	0	6	N/A	1450712_at	0.20	8.9410E-09	ILMN_1242415	0.76	7.99E-04	protein_coding	1	174251164	potassium inwardly-rectifying channel, subfamily J, member 9 Gene [Source:MGI Symbol;Acc:MGI:108007]
ENSMUSG00000000983	Expi	-21.86	2.6922E-03	2.10	1.4659E-02	0	1	5	N/A	N/A	N/A	N/A	N/A	N/A	N/A	protein_coding	11	83522517	extracellular proteinase inhibitor Gene [Source:MGI (curated);Acc:MGI:107506]
ENSMUSG00000007833	Aldh16a1	-17.85	2.7001E-03	0.75	1.4694E-02	0	0	4	N/A	N/A	N/A	N/A	N/A	N/A	N/A	protein_coding	7	52396054	aldehyde dehydrogenase 16 family, member A1 Gene [Source:MGI (curated);Acc:MGI:1916998]
ENSMUSG00000046718	Bst2	-20.01	2.7111E-03	1.54	1.4738E-02	0	1	4	N/A	N/A	N/A	N/A	N/A	N/A	N/A	protein_coding	8	74058163	bone marrow stromal cell antigen 2 Gene [Source:MGI Symbol;Acc:MGI:1916800]
ENSMUSG00000022974	Gcfc1	-14.38	2.7111E-03	1.28	1.4738E-02	0	0	4	N/A	1418008_at	1.25	4.4590E-04	ILMN_2681311	0.99	4.65E-01	protein_coding	16	91014282	GC-rich sequence DNA-binding factor 1 Gene [Source:MGI Symbol;Acc:MGI:1914617]
ENSMUSG00000021903	Galntl2	-19.17	2.7203E-03	1.49	1.4775E-02	0	0	4	N/A	1429236_at	1.07	1.5901E-01	N/A	N/A	N/A	protein_coding	14	32842175	UDP-N-acetyl-alpha-D-galactosamine:polypeptide N-acetylgalactosaminyltransferase-like 2 Gene [Source:MGI Symbol;Acc:MGI:1926004]
ENSMUSG00000045934	Mtmr11	-17.26	2.7214E-03	0.76	1.4775E-02	0	0	4	N/A	N/A	N/A	N/A	ILMN_2642922	0.86	3.37E-02	protein_coding	3	95965927	myotubularin related protein 11 Gene [Source:MGI (curated);Acc:MGI:2652817]
ENSMUSG00000024901	Peli3	-15.40	2.7222E-03	0.78	1.4775E-02	0	0	4	N/A	N/A	N/A	N/A	ILMN_1239882	0.98	4.42E-01	protein_coding	19	4930651	pellino 3 Gene [Source:MGI (curated);Acc:MGI:1924963]
ENSMUSG00000062778	Chia	-18.82	2.7305E-03	1.40	1.4812E-02	0	0	4	N/A	N/A	N/A	N/A	ILMN_2955940	1.32	3.80E-03	protein_coding	3	105916147	chitinase, acidic Gene [Source:MGI (curated);Acc:MGI:1932052]
ENSMUSG00000048960	Prex2	-14.83	2.7321E-03	1.28	1.4813E-02	0	0	4	N/A	N/A	N/A	N/A	ILMN_3143920	0.93	1.21E-01	protein_coding	1	10983546	phosphatidylinositol-3,4,5-trisphosphate-dependent Rac exchange factor 2 Gene [Source:MGI Symbol;Acc:MGI:1923385]
ENSMUSG00000065087	SNORD22	-22.11	2.7439E-03	2.11	1.4869E-02	0	1	4	N/A	N/A	N/A	N/A	N/A	N/A	N/A	snoRNA	19	8800356	Small nucleolar RNA SNORD22 [Source:RFAM;Acc:RF00099]
ENSMUSG00000026864	Hspa5	-11.55	2.7459E-03	1.27	1.4872E-02	0	0	4	N/A	1416064_a_at	0.94	1.7837E-01	ILMN_1255561	0.93	3.38E-01	protein_coding	2	34627490	heat shock protein 5 Gene [Source:MGI (curated);Acc:MGI:95835]
ENSMUSG00000043631	Ecm2	-18.69	2.7502E-03	1.38	1.4887E-02	0	0	4	N/A	N/A	N/A	N/A	N/A	N/A	N/A	protein_coding	13	49600179	extracellular matrix protein 2, female organ and adipocyte specific Gene [Source:MGI Symbol;Acc:MGI:3039578]
ENSMUSG00000022864	D16Ertd472e	-17.66	2.7557E-03	1.34	1.4897E-02	0	0	4	N/A	1451466_at	0.98	4.7518E-01	ILMN_1260073	0.85	6.49E-03	protein_coding	16	78543796	Putative uncharacterized protein [Source:UniProtKB/TrEMBL;Acc:Q9DAH7]
ENSMUSG00000043969	Emx2	-17.66	2.7557E-03	1.32	1.4897E-02	0	0	4	N/A	1456258_at	1.04	4.4859E-01	N/A	N/A	N/A	protein_coding	19	59533180	empty spiracles homolog 2 (Drosophila) Gene [Source:MGI Symbol;Acc:MGI:95388]
ENSMUSG00000034949	Zfr2	-14.06	2.7563E-03	0.78	1.4897E-02	0	0	4	N/A	1434992_at	0.95	1.9443E-01	ILMN_3162029	1.00	4.80E-01	protein_coding	10	80695900	zinc finger RNA binding protein 2 Gene [Source:MGI (curated);Acc:MGI:2143792]
ENSMUSG00000042631	Xkr7	-17.13	2.7876E-03	0.76	1.5058E-02	0	0	4	N/A	N/A	N/A	N/A	N/A	N/A	N/A	protein_coding	2	152857588	X Kell blood group precursor related family member 7 homolog Gene [Source:MGI (curated);Acc:MGI:3526711]
ENSMUSG00000024827	Gldc	-15.67	2.7892E-03	1.29	1.5058E-02	0	0	4	N/A	1416049_at	1.20	1.1560E-02	ILMN_2873750	1.16	1.54E-02	protein_coding	19	30172939	glycine decarboxylase Gene [Source:MGI Symbol;Acc:MGI:1341155]
ENSMUSG00000012443	Kif11	-19.82	2.8137E-03	1.47	1.5183E-02	0	0	4	N/A	1435306_a_at	1.06	2.0662E-01	N/A	N/A	N/A	protein_coding	19	37450893	kinesin family member 11 Gene [Source:MGI Symbol;Acc:MGI:1098231]
ENSMUSG00000037686	Aspg	-18.55	2.8174E-03	0.73	1.5195E-02	0	0	4	N/A	N/A	N/A	N/A	N/A	N/A	N/A	protein_coding	12	113344894	asparaginase homolog (S. cerevisiae) Gene [Source:MGI Symbol;Acc:MGI:2144822]
ENSMUSG00000011427	Zfp790	-16.37	2.8358E-03	1.29	1.5286E-02	0	0	4	N/A	1426292_at	1.10	4.1654E-02	N/A	N/A	N/A	protein_coding	7	30601091	zinc finger protein 790 Gene [Source:MGI Symbol;Acc:MGI:1923431]
ENSMUSG00000071141	RP23-100O18.1	-18.98	2.8390E-03	1.40	1.5295E-02	0	0	4	N/A	N/A	N/A	N/A	N/A	N/A	N/A	pseudogene	6	136437276	N/A
ENSMUSG00000047935	Gm5607	-16.84	2.8497E-03	0.76	1.5343E-02	0	0	4	N/A	N/A	N/A	N/A	ILMN_3161785	0.73	1.80E-03	protein_coding	8	12429930	predicted gene 5607 Gene [Source:MGI Symbol;Acc:MGI:3645522]
ENSMUSG00000019055	Plod1	-15.52	2.8508E-03	1.29	1.5343E-02	0	0	4	N/A	1416289_at	1.18	8.9005E-02	ILMN_2681289	1.01	4.44E-01	protein_coding	4	147283862	procollagen-lysine, 2-oxoglutarate 5-dioxygenase 1 Gene [Source:MGI (curated);Acc:MGI:99907]
ENSMUSG00000027253	Lrp4	-14.51	2.8671E-03	1.28	1.5422E-02	0	0	4	N/A	1426288_at	0.99	4.6383E-01	ILMN_1244134	1.38	3.10E-02	protein_coding	2	91297668	low density lipoprotein receptor-related protein 4 Gene [Source:MGI (curated);Acc:MGI:2442252]
ENSMUSG00000074750	AC131187.1	-18.90	2.8809E-03	1.39	1.5489E-02	0	0	4	N/A	N/A	N/A	N/A	N/A	N/A	N/A	pseudogene	13	99383463	N/A
ENSMUSG00000021420	Fars2	-15.87	2.8892E-03	0.78	1.5525E-02	0	0	4	N/A	1431354_a_at	0.75	1.5221E-06	ILMN_3139479	0.77	2.91E-06	protein_coding	13	36209280	phenylalanine-tRNA synthetase 2 (mitochondrial) Gene [Source:MGI Symbol;Acc:MGI:1917205]
ENSMUSG00000082420	AC158994.1	-20.93	2.9001E-03	1.73	1.5551E-02	0	1	5	N/A	N/A	N/A	N/A	N/A	N/A	N/A	pseudogene	5	67281603	N/A
ENSMUSG00000038526	Car14	-17.45	2.8976E-03	1.33	1.5551E-02	0	0	4	N/A	N/A	N/A	N/A	ILMN_2973824	1.14	1.04E-01	protein_coding	3	95701691	carbonic anhydrase 14 Gene [Source:MGI (curated);Acc:MGI:1344341]
ENSMUSG00000039683	Sdk1	-16.34	2.8966E-03	0.77	1.5551E-02	0	0	4	N/A	N/A	N/A	N/A	ILMN_2728889	0.78	3.99E-02	protein_coding	5	141717444	sidekick homolog 1 (chicken) Gene [Source:MGI (curated);Acc:MGI:2444413]
ENSMUSG00000006313	Upk1a	-20.96	2.9001E-03	1.85	1.5551E-02	0	1	4	N/A	N/A	N/A	N/A	N/A	N/A	N/A	protein_coding	7	31388111	uroplakin 1A Gene [Source:MGI Symbol;Acc:MGI:98911]
ENSMUSG00000079662	Ntn3	-19.15	2.9019E-03	0.71	1.5553E-02	0	0	4	N/A	N/A	N/A	N/A	ILMN_1220826	1.21	7.94E-04	protein_coding	17	24340793	netrin 3 Gene [Source:MGI Symbol;Acc:MGI:1341188]
ENSMUSG00000024851	Pitpnm1	-12.34	2.9061E-03	0.79	1.5567E-02	0	0	4	N/A	1438974_x_at	0.91	9.8225E-02	ILMN_2794116	1.22	1.28E-01	protein_coding	19	4099998	phosphatidylinositol transfer protein, membrane-associated 1 Gene [Source:MGI (curated);Acc:MGI:1197524]
ENSMUSG00000086235	AC102786.2	-20.25	2.9119E-03	0.64	1.5590E-02	0	1	6	N/A	N/A	N/A	N/A	N/A	N/A	N/A	pseudogene	1	8458507	N/A
ENSMUSG00000068134	Zfp120	-16.80	2.9624E-03	1.29	1.5852E-02	0	0	4	N/A	1421519_a_at	0.94	3.0737E-01	N/A	N/A	N/A	protein_coding	2	149940142	zinc finger protein 120 Gene [Source:MGI (curated);Acc:MGI:1345179]
ENSMUSG00000040694	Apobec2	-22.74	2.9728E-03	2.62	1.5891E-02	0	1	4	N/A	N/A	N/A	N/A	N/A	N/A	N/A	protein_coding	17	48558556	apolipoprotein B mRNA editing enzyme, catalytic polypeptide 2 Gene [Source:MGI Symbol;Acc:MGI:1343178]
ENSMUSG00000042851	Zc3h6	-17.05	2.9713E-03	0.76	1.5891E-02	0	0	4	N/A	1428682_at	0.89	6.9392E-02	ILMN_1230396	0.85	7.64E-02	protein_coding	2	128793138	zinc finger CCCH type containing 6 Gene [Source:MGI (curated);Acc:MGI:1926001]
ENSMUSG00000034459	Ifit1	-19.38	2.9762E-03	1.46	1.5895E-02	0	0	4	N/A	N/A	N/A	N/A	N/A	N/A	N/A	protein_coding	19	34715361	interferon-induced protein with tetratricopeptide repeats 1 Gene [Source:MGI (curated);Acc:MGI:99450]
ENSMUSG00000057457	Phex	-17.59	2.9766E-03	1.32	1.5895E-02	0	0	4	N/A	1421979_at	1.35	1.0666E-01	ILMN_1243830	1.16	9.57E-02	protein_coding	X	153596618	phosphate regulating gene with homologies to endopeptidases on the X chromosome (hypophosphatemia, vitamin D resistant rickets) Gene [Source:MGI (curated);Acc:MGI:107489]
ENSMUSG00000070569	9230110K08Rik	-23.03	2.9784E-03	0.38	1.5896E-02	0	1	4	N/A	N/A	N/A	N/A	N/A	N/A	N/A	protein_coding	4	151236299	RIKEN cDNA 9230110K08 gene Gene [Source:MGI Symbol;Acc:MGI:1925157]
ENSMUSG00000043850	Clrn1	-21.81	2.9815E-03	0.51	1.5904E-02	0	1	4	N/A	N/A	N/A	N/A	N/A	N/A	N/A	protein_coding	3	58647950	clarin 1 Gene [Source:MGI (curated);Acc:MGI:2388124]
ENSMUSG00000035431	Sstr1	-15.33	2.9950E-03	0.78	1.5968E-02	0	0	4	N/A	N/A	N/A	N/A	N/A	N/A	N/A	protein_coding	12	59312791	somatostatin receptor 1 Gene [Source:MGI Symbol;Acc:MGI:98327]
ENSMUSG00000030725	Lipt2	-18.78	3.0005E-03	0.72	1.5989E-02	0	0	4	N/A	1423357_at	0.92	1.6968E-01	ILMN_3145474	1.24	4.18E-07	protein_coding	7	107307787	lipoyl(octanoyl) transferase 2 (putative) Gene [Source:MGI (curated);Acc:MGI:1914414]
ENSMUSG00000033684	Qsox1	-15.37	3.0133E-03	0.78	1.6049E-02	0	0	4	N/A	1420831_at	1.08	1.1817E-01	N/A	N/A	N/A	protein_coding	1	157625285	quiescin Q6 sulfhydryl oxidase 1 Gene [Source:MGI (curated);Acc:MGI:1330818]
ENSMUSG00000015133	Lrrk1	-17.65	3.0224E-03	1.34	1.6072E-02	0	0	4	N/A	N/A	N/A	N/A	ILMN_2701515	1.06	2.86E-01	protein_coding	7	73403631	leucine-rich repeat kinase 1 Gene [Source:MGI (curated);Acc:MGI:2142227]
[truncated: 14,256 more rows]
