# Supplementary material for: Evaluating Gene Expression in C57BL/6J and DBA/2J Mouse Striatum Using RNA-Seq and Microarrays
Source: PLoS One. 2011 Mar 24;6(3):e17820. doi: 10.1371/journal.pone.0017820 (PMC3063777; doi:10.1371/journal.pone.0017820)
Supplement: Dataset S2 — Microarray results of all probesets detected by Affymetrix MOE 430 2.0 array in B6 and D2 mouse striatum. (TXT) [file pone.0017820.s010.txt]

Ensembl	Gene_Name	ProbeID	Average_RMA	p.value	Fold_Change	q.value	DE	Probes_per_gene	Multiple_probes	Biotype	Chr	Gene_start	Gene_Description
ENSMUSG00000038916	6330407J23Rik	1429628_at	8.66	7.6681E-21	5.32	5.7749E-17	1	1	2	protein_coding	10	28863802	RIKEN cDNA 6330407J23 gene Gene [Source:MGI Symbol;Acc:MGI:1914662]
ENSMUSG00000003992	Ssbp2	1429951_at	6.08	1.3309E-20	26.84	5.7749E-17	1	3	5	protein_coding	13	91599888	single-stranded DNA binding protein 2 Gene [Source:MGI (curated);Acc:MGI:1914220]
ENSMUSG00000071337	Tia1	1431708_a_at	6.88	2.0091E-20	19.11	5.8116E-17	1	6	5	protein_coding	6	86354213	cytotoxic granule-associated RNA binding protein 1 Gene [Source:MGI (curated);Acc:MGI:107914]
ENSMUSG00000005161	Prdx2	1430979_a_at	8.17	6.2856E-20	4.35	1.3636E-16	1	1	2	protein_coding	8	87493486	peroxiredoxin 2 Gene [Source:MGI (curated);Acc:MGI:109486]
ENSMUSG00000020415	Pttg1	1424105_a_at	8.36	1.5874E-19	7.58	2.7551E-16	1	1	2	protein_coding	11	43233752	pituitary tumor-transforming gene 1 Gene [Source:MGI (curated);Acc:MGI:1353578]
ENSMUSG00000089214	mmu-mir-1931	1446130_at	5.88	2.5451E-19	13.88	3.1551E-16	1	1	2	miRNA	10	92625530	mmu-mir-1931 [Source:miRBase;Acc:MI0009920]
ENSMUSG00000034875	Nudt19	1434216_a_at	9.32	2.3293E-19	3.43	3.1551E-16	1	2	1	protein_coding	7	36332204	nudix (nucleoside diphosphate linked moiety X)-type motif 19 Gene [Source:MGI (curated);Acc:MGI:94203]
ENSMUSG00000022680	Pdxdc1	1452705_at	7.15	5.5836E-19	7.07	6.0567E-16	1	3	1	protein_coding	16	13833241	pyridoxal-dependent decarboxylase domain containing 1 Gene [Source:MGI (curated);Acc:MGI:1920909]
ENSMUSG00000046447	Camk2n1	1440455_at	9.11	6.1833E-18	6.75	5.9621E-15	1	2	3	protein_coding	4	138010229	calcium/calmodulin-dependent protein kinase II inhibitor 1 Gene [Source:MGI (curated);Acc:MGI:1913509]
ENSMUSG00000057132	Rpgrip1	1421144_at	8.23	1.2117E-17	6.88	1.0515E-14	1	1	2	protein_coding	14	52730597	retinitis pigmentosa GTPase regulator interacting protein 1 Gene [Source:MGI Symbol;Acc:MGI:1932134]
ENSMUSG00000072694	2610524H06Rik	1428370_at	9.81	2.0214E-17	4.51	1.5947E-14	1	3	5	protein_coding	5	115258205	RIKEN cDNA 1500011B03 gene Gene [Source:MGI Symbol;Acc:MGI:1913486]
ENSMUSG00000032018	Sc5d	1451457_at	8.24	2.9091E-17	3.82	2.1037E-14	1	2	1	protein_coding	9	42062222	sterol-C5-desaturase (fungal ERG3, delta-5-desaturase) homolog (S. cerevisae) Gene [Source:MGI Symbol;Acc:MGI:1353611]
ENSMUSG00000015852	Fcrls	1448891_at	7.58	6.2212E-17	3.26	4.1529E-14	1	1	2	protein_coding	3	87054680	Fc receptor-like S, scavenger receptor Gene [Source:MGI (curated);Acc:MGI:1933397]
ENSMUSG00000026277	Stk25	1416770_at	9.10	7.4265E-17	4.01	4.6033E-14	1	1	2	protein_coding	1	95518479	serine/threonine kinase 25 (yeast) Gene [Source:MGI (curated);Acc:MGI:1891699]
ENSMUSG00000052962	Mrpl35	1440989_at	7.29	1.0174E-16	3.37	5.8857E-14	1	3	4	protein_coding	6	71762997	mitochondrial ribosomal protein L35 Gene [Source:MGI (curated);Acc:MGI:1913473]
ENSMUSG00000034875	Nudt19	1432332_a_at	9.13	1.8258E-16	2.34	9.9026E-14	1	2	1	protein_coding	7	36332204	nudix (nucleoside diphosphate linked moiety X)-type motif 19 Gene [Source:MGI (curated);Acc:MGI:94203]
ENSMUSG00000044783	Hjurp	1433685_a_at	8.03	3.3648E-16	2.69	1.7176E-13	1	3	1	protein_coding	1	90159046	Holliday junction recognition protein Gene [Source:MGI (curated);Acc:MGI:2685821]
ENSMUSG00000062822	4833420G17Rik	1419635_at	6.69	7.0948E-16	3.49	3.4205E-13	1	2	1	protein_coding	13	120251579	RIKEN cDNA 4833420G17 gene Gene [Source:MGI Symbol;Acc:MGI:1914642]
ENSMUSG00000039410	Prdm16	1429308_at	5.57	1.6424E-15	3.52	7.5016E-13	1	2	4	protein_coding	4	153690234	PR domain containing 16 Gene [Source:MGI (curated);Acc:MGI:1917923]
ENSMUSG00000068299	1700019G17Rik	1436669_at	5.11	2.9010E-15	5.65	1.1988E-12	1	1	2	protein_coding	6	85849045	RIKEN cDNA 1700019G17 gene Gene [Source:MGI Symbol;Acc:MGI:1922791]
ENSMUSG00000046056	Sbsn	1459897_a_at	7.49	2.8452E-15	4.02	1.1988E-12	1	1	2	protein_coding	7	31536581	suprabasin Gene [Source:MGI Symbol;Acc:MGI:2446326]
ENSMUSG00000021510	A530054K11Rik	1442654_at	6.99	4.1627E-15	0.35	1.6420E-12	1	2	1	protein_coding	13	67717938	RIKEN cDNA A530054K11 gene Gene [Source:MGI Symbol;Acc:MGI:3036250]
ENSMUSG00000028619	2210012G02Rik	1431067_at	5.09	5.3427E-15	2.76	2.0158E-12	1	1	2	protein_coding	4	106806760	RIKEN cDNA 2210012G02 gene Gene [Source:MGI Symbol;Acc:MGI:1913776]
ENSMUSG00000055670	Zzef1	1438691_at	8.12	1.0517E-14	2.42	3.8029E-12	1	3	5	protein_coding	11	72609728	zinc finger, ZZ-type with EF hand domain 1 Gene [Source:MGI (curated);Acc:MGI:2444286]
ENSMUSG00000039385	Cdh6	1437558_at	7.06	1.1637E-14	4.61	4.0393E-12	1	2	1	protein_coding	15	12963955	cadherin 6 Gene [Source:MGI Symbol;Acc:MGI:107435]
ENSMUSG00000038215	BC088983	1440773_at	6.09	2.7054E-14	3.34	8.0957E-12	1	2	4	protein_coding	8	59010319	Uncharacterized protein KIAA1712 [Source:UniProtKB/Swiss-Prot;Acc:Q5HZK1]
ENSMUSG00000026344	Lypd1	1442887_at	7.43	2.6264E-14	2.61	8.0957E-12	1	2	4	protein_coding	1	127764199	Ly6/Plaur domain containing 1 Gene [Source:MGI (curated);Acc:MGI:1919835]
ENSMUSG00000021745	Ptprg	1429691_at	7.00	2.6974E-14	7.39	8.0957E-12	1	3	4	protein_coding	14	12386046	protein tyrosine phosphatase, receptor type, G Gene [Source:MGI (curated);Acc:MGI:97814]
ENSMUSG00000069206	Zfp874	1434171_at	5.51	2.6787E-14	7.07	8.0957E-12	1	1	2	protein_coding	13	67525485	zinc finger protein 874 Gene [Source:MGI Symbol;Acc:MGI:3040703]
ENSMUSG00000070355	AC105336.1	1419115_at	6.79	2.9578E-14	3.86	8.2799E-12	1	2	3	protein_coding	3	121065676	Putative uncharacterized protein [Source:UniProtKB/TrEMBL;Acc:Q8C8J2]
ENSMUSG00000029701	Rbm28	1452091_a_at	8.85	2.8758E-14	2.22	8.2799E-12	1	1	2	protein_coding	6	29075158	RNA binding motif protein 28 Gene [Source:MGI Symbol;Acc:MGI:2655711]
ENSMUSG00000021510	A530054K11Rik	1440125_at	6.07	3.1932E-14	0.25	8.6596E-12	1	2	1	protein_coding	13	67717938	RIKEN cDNA A530054K11 gene Gene [Source:MGI Symbol;Acc:MGI:3036250]
ENSMUSG00000032570	Atp2c1	1442742_at	5.37	4.4961E-14	4.57	1.1823E-11	1	4	4	protein_coding	9	105313693	ATPase, Ca++-sequestering Gene [Source:MGI Symbol;Acc:MGI:1889008]
ENSMUSG00000022899	Slc15a2	1417600_at	8.86	5.4661E-14	0.41	1.3951E-11	1	2	3	protein_coding	16	36750267	solute carrier family 15 (H+/peptide transporter), member 2 Gene [Source:MGI Symbol;Acc:MGI:1890457]
ENSMUSG00000008683	Rps15a	1457726_at	7.69	7.0504E-14	2.13	1.7481E-11	1	1	2	protein_coding	7	125249342	ribosomal protein S15A Gene [Source:MGI (curated);Acc:MGI:2389091]
ENSMUSG00000042595	Fam199x	1439059_at	4.97	7.6419E-14	5.44	1.8421E-11	1	2	1	protein_coding	X	133584133	family with sequence similarity 199, X-linked Gene [Source:MGI Symbol;Acc:MGI:2384304]
ENSMUSG00000036896	C1qc	1449401_at	8.35	8.3846E-14	2.18	1.8657E-11	1	1	2	protein_coding	4	136445719	complement component 1, q subcomponent, C chain Gene [Source:MGI (curated);Acc:MGI:88225]
ENSMUSG00000068921	Dap3	1450848_at	9.64	8.2089E-14	1.83	1.8657E-11	1	1	2	protein_coding	3	88724725	death associated protein 3 Gene [Source:MGI (curated);Acc:MGI:1929538]
ENSMUSG00000028668	Tceb3	1422591_at	6.24	8.2043E-14	2.28	1.8657E-11	1	2	4	protein_coding	4	135559283	transcription elongation factor B (SIII), polypeptide 3 Gene [Source:MGI (curated);Acc:MGI:1351315]
ENSMUSG00000028788	Ptp4a2	1444188_at	5.46	8.9863E-14	3.14	1.9496E-11	1	1	2	protein_coding	4	129488463	protein tyrosine phosphatase 4a2 Gene [Source:MGI (curated);Acc:MGI:1277117]
ENSMUSG00000062822	4833420G17Rik	1419636_at	8.02	1.1166E-13	2.39	2.3634E-11	1	2	1	protein_coding	13	120251579	RIKEN cDNA 4833420G17 gene Gene [Source:MGI Symbol;Acc:MGI:1914642]
ENSMUSG00000024948	Map4k2	1434833_at	6.16	1.3159E-13	3.93	2.7188E-11	1	3	4	protein_coding	19	6341135	mitogen-activated protein kinase kinase kinase kinase 2 Gene [Source:MGI (curated);Acc:MGI:1346883]
ENSMUSG00000052560	Cpne8	1430520_at	5.68	1.4189E-13	4.75	2.8636E-11	1	1	2	protein_coding	15	90317913	copine VIII Gene [Source:MGI (curated);Acc:MGI:1914121]
ENSMUSG00000018736	Ndel1	1424893_at	5.61	1.6910E-13	3.56	3.2791E-11	1	2	4	protein_coding	11	68634936	nuclear distribution gene E-like homolog 1 (A. nidulans) Gene [Source:MGI (curated);Acc:MGI:1932915]
ENSMUSG00000022680	Pdxdc1	1436372_a_at	7.60	1.7004E-13	1.87	3.2791E-11	1	3	1	protein_coding	16	13833241	pyridoxal-dependent decarboxylase domain containing 1 Gene [Source:MGI (curated);Acc:MGI:1920909]
ENSMUSG00000020646	Mboat2	1425029_a_at	8.50	1.7627E-13	1.97	3.3254E-11	1	1	2	protein_coding	12	25514254	membrane bound O-acyltransferase domain containing 2 Gene [Source:MGI Symbol;Acc:MGI:1914466]
ENSMUSG00000074629	4930518I15Rik	1429423_at	6.19	1.9741E-13	2.09	3.6449E-11	1	1	2	protein_coding	2	156682777	RIKEN cDNA 4930518I15 gene Gene [Source:MGI Symbol;Acc:MGI:1921954]
ENSMUSG00000035726	Supt16h	1419741_at	9.35	2.1642E-13	0.30	3.9127E-11	1	2	1	protein_coding	14	52780092	suppressor of Ty 16 homolog (S. cerevisiae) Gene [Source:MGI Symbol;Acc:MGI:1890948]
ENSMUSG00000059142	A630033E08Rik	1437128_a_at	6.61	2.2156E-13	5.36	3.9238E-11	1	2	3	protein_coding	17	22985997	RIKEN cDNA A630033E08 gene Gene [Source:MGI Symbol;Acc:MGI:2445132]
ENSMUSG00000034377	Tulp4	1434585_at	7.39	2.9741E-13	2.63	5.1619E-11	1	1	2	protein_coding	17	6106437	tubby like protein 4 Gene [Source:MGI (curated);Acc:MGI:1916092]
ENSMUSG00000025089	Gfra1	1439015_at	8.81	3.9788E-13	1.76	6.7702E-11	1	2	1	protein_coding	19	58310094	glial cell line derived neurotrophic factor family receptor alpha 1 Gene [Source:MGI (curated);Acc:MGI:1100842]
ENSMUSG00000030760	Acer3	1438435_at	6.51	4.2127E-13	3.33	7.0304E-11	1	3	4	protein_coding	7	105362168	alkaline ceramidase 3 Gene [Source:MGI (curated);Acc:MGI:1913440]
ENSMUSG00000003464	Pex19	1455208_at	6.31	4.2979E-13	2.38	7.0372E-11	1	3	4	protein_coding	1	174056886	peroxisomal biogenesis factor 19 Gene [Source:MGI (curated);Acc:MGI:1334458]
ENSMUSG00000005804	Pldn	1457088_at	6.44	5.8896E-13	0.25	9.4648E-11	1	3	4	protein_coding	2	122564239	pallidin Gene [Source:MGI (curated);Acc:MGI:1927580]
ENSMUSG00000087566	AC159313.1	1435704_at	5.33	6.7003E-13	3.49	1.0572E-10	1	1	2	lincRNA	9	78023721	N/A
ENSMUSG00000033808	Tmem87a	1424454_at	8.01	7.2546E-13	0.17	1.1242E-10	1	1	2	protein_coding	2	120181048	transmembrane protein 87A Gene [Source:MGI (curated);Acc:MGI:2441844]
ENSMUSG00000003778	Brd8	1456351_at	7.39	8.1905E-13	0.36	1.2255E-10	1	6	4	protein_coding	18	34758269	bromodomain containing 8 Gene [Source:MGI (curated);Acc:MGI:1925906]
ENSMUSG00000003660	Snrnp200	1454772_at	6.34	8.1492E-13	2.52	1.2255E-10	1	2	3	protein_coding	2	127034122	small nuclear ribonucleoprotein 200 (U5) Gene [Source:MGI (curated);Acc:MGI:2444401]
ENSMUSG00000044783	Hjurp	1454686_at	7.00	8.5835E-13	2.20	1.2527E-10	1	3	1	protein_coding	1	90159046	Holliday junction recognition protein Gene [Source:MGI (curated);Acc:MGI:2685821]
ENSMUSG00000026113	Inpp4a	1436616_at	10.26	8.6611E-13	0.30	1.2527E-10	1	2	1	protein_coding	1	37356710	inositol polyphosphate-4-phosphatase, type I Gene [Source:MGI (curated);Acc:MGI:1931123]
ENSMUSG00000053644	Aldh7a1	1460167_at	9.09	9.0380E-13	1.69	1.2704E-10	1	1	2	protein_coding	18	56686402	aldehyde dehydrogenase family 7, member A1 Gene [Source:MGI Symbol;Acc:MGI:108186]
ENSMUSG00000032932	Hspa13	1453172_at	9.45	9.0761E-13	0.26	1.2704E-10	1	4	5	protein_coding	16	75755435	heat shock protein 70 family, member 13 Gene [Source:MGI (curated);Acc:MGI:1309463]
ENSMUSG00000068040	Tm9sf4	1423205_at	8.07	1.0493E-12	2.06	1.4228E-10	1	2	1	protein_coding	2	152987037	transmembrane 9 superfamily protein member 4 Gene [Source:MGI (curated);Acc:MGI:2139220]
ENSMUSG00000058301	Upf1	1419685_at	6.45	1.0383E-12	1.82	1.4228E-10	1	1	2	protein_coding	8	72855432	UPF1 regulator of nonsense transcripts homolog (yeast) Gene [Source:MGI Symbol;Acc:MGI:107995]
ENSMUSG00000062519	Zfp398	1458003_at	5.23	1.0907E-12	0.25	1.4562E-10	1	3	4	protein_coding	6	47785660	zinc finger protein 398 Gene [Source:MGI (curated);Acc:MGI:1917856]
ENSMUSG00000009013	Dynll1	1440278_at	6.96	1.1752E-12	2.24	1.5452E-10	1	1	2	protein_coding	5	115747119	dynein light chain LC8-type 1 Gene [Source:MGI (curated);Acc:MGI:1861457]
ENSMUSG00000040483	Xaf1	1443621_at	6.14	1.4337E-12	0.32	1.8570E-10	1	1	2	protein_coding	11	72115131	XIAP associated factor 1 Gene [Source:MGI (curated);Acc:MGI:3772572]
ENSMUSG00000024370	Cdc23	1443087_at	4.03	1.5533E-12	2.17	1.9823E-10	1	2	4	protein_coding	18	34790605	CDC23 (cell division cycle 23, yeast, homolog) Gene [Source:MGI (curated);Acc:MGI:1098815]
ENSMUSG00000024120	Lrpprc	1424353_at	8.80	1.7651E-12	1.61	2.2199E-10	1	1	2	protein_coding	17	85104587	leucine-rich PPR-motif containing Gene [Source:MGI (curated);Acc:MGI:1919666]
ENSMUSG00000042210	Abhd14a	1425699_a_at	8.45	1.9427E-12	1.78	2.4083E-10	1	1	2	protein_coding	9	106342385	abhydrolase domain containing 14A Gene [Source:MGI Symbol;Acc:MGI:1915894]
ENSMUSG00000078584	AU022252	1442124_at	6.48	2.2322E-12	2.69	2.6594E-10	1	3	4	protein_coding	4	118876175	Uncharacterized protein C1orf50 homolog [Source:UniProtKB/Swiss-Prot;Acc:Q5EBG8]
ENSMUSG00000033526	Hisppd2a	1442466_a_at	7.29	2.2224E-12	2.36	2.6594E-10	1	2	3	protein_coding	2	121136297	diphosphoinositol pentakisphosphate kinase 1 Gene [Source:MGI (curated);Acc:MGI:2443281]
ENSMUSG00000025949	Pikfyve	1422994_at	5.77	2.2570E-12	3.00	2.6594E-10	1	2	1	protein_coding	1	65233259	phosphoinositide kinase, FYVE finger containing Gene [Source:MGI Symbol;Acc:MGI:1335106]
ENSMUSG00000012405	Rpl15	1434328_at	10.82	2.2678E-12	0.61	2.6594E-10	1	1	2	protein_coding	14	19100337	ribosomal protein L15 Gene [Source:MGI (curated);Acc:MGI:1913730]
ENSMUSG00000032320	Rcn2	1444248_at	5.61	2.3657E-12	2.84	2.7373E-10	1	1	2	protein_coding	9	55889652	reticulocalbin 2 Gene [Source:MGI (curated);Acc:MGI:1349765]
ENSMUSG00000045967	Gpr158	1438526_at	4.63	2.5607E-12	4.01	2.8860E-10	1	2	4	protein_coding	2	21289169	G protein-coupled receptor 158 Gene [Source:MGI (curated);Acc:MGI:2441697]
ENSMUSG00000031864	Ints10	1439712_at	5.63	2.5350E-12	0.17	2.8860E-10	1	3	5	protein_coding	8	71317828	integrator complex subunit 10 Gene [Source:MGI (curated);Acc:MGI:1918135]
ENSMUSG00000043671	Dpy19l3	1437858_at	6.91	2.7015E-12	1.89	3.0055E-10	1	3	3	protein_coding	7	36470184	dpy-19-like 3 (C. elegans) Gene [Source:MGI (curated);Acc:MGI:2443952]
ENSMUSG00000027339	Rassf2	1443998_at	4.92	4.1679E-12	2.29	4.5783E-10	1	2	4	protein_coding	2	131815151	Ras association (RalGDS/AF-6) domain family member 2 Gene [Source:MGI (curated);Acc:MGI:2442060]
ENSMUSG00000029461	Fam168a	1434375_at	10.41	4.4866E-12	1.79	4.7481E-10	1	4	4	protein_coding	7	107855165	family with sequence similarity 168, member A Gene [Source:MGI Symbol;Acc:MGI:2442372]
ENSMUSG00000071984	Fndc1	1453321_at	7.04	4.4380E-12	0.51	4.7481E-10	1	1	2	protein_coding	17	7931433	fibronectin type III domain containing 1 Gene [Source:MGI Symbol;Acc:MGI:1915905]
ENSMUSG00000020459	Mtif2	1415685_at	8.30	4.4288E-12	1.75	4.7481E-10	1	1	2	protein_coding	11	29426408	mitochondrial translational initiation factor 2 Gene [Source:MGI (curated);Acc:MGI:1924034]
ENSMUSG00000021597	Ankrd32	1430047_at	5.00	6.4410E-12	2.57	6.6541E-10	1	2	1	protein_coding	13	77182349	ankyrin repeat domain 32 Gene [Source:MGI (curated);Acc:MGI:2145448]
ENSMUSG00000024515	Smad4	1422485_at	9.48	6.3701E-12	1.71	6.6541E-10	1	3	4	protein_coding	18	73798663	MAD homolog 4 (Drosophila) Gene [Source:MGI (curated);Acc:MGI:894293]
ENSMUSG00000032115	Hyou1	1423290_at	7.81	7.5740E-12	0.48	7.7326E-10	1	2	1	protein_coding	9	44187573	hypoxia up-regulated 1 Gene [Source:MGI (curated);Acc:MGI:108030]
ENSMUSG00000029064	Gnb1	1454696_at	11.23	7.8407E-12	0.27	7.9117E-10	1	2	1	protein_coding	4	154865479	guanine nucleotide binding protein (G protein), beta 1 Gene [Source:MGI (curated);Acc:MGI:95781]
ENSMUSG00000028957	Per3	1460662_at	6.16	8.1540E-12	0.29	8.1333E-10	1	4	4	protein_coding	4	150377761	period homolog 3 (Drosophila) Gene [Source:MGI (curated);Acc:MGI:1277134]
ENSMUSG00000036905	C1qb	1417063_at	8.76	8.2797E-12	1.85	8.1649E-10	1	2	4	protein_coding	4	136436044	complement component 1, q subcomponent, beta polypeptide Gene [Source:MGI (curated);Acc:MGI:88224]
ENSMUSG00000073643	Wdfy1	1435588_at	7.31	9.4675E-12	0.31	9.2313E-10	1	3	1	protein_coding	1	79698837	WD repeat and FYVE domain containing 1 Gene [Source:MGI (curated);Acc:MGI:1916618]
ENSMUSG00000043542	Fam164a	1428417_at	8.72	9.7974E-12	2.46	9.4468E-10	1	2	4	protein_coding	3	7503426	family with sequence similarity 164, member A Gene [Source:MGI Symbol;Acc:MGI:1914556]
ENSMUSG00000010651	Acaa1b	1416946_a_at	8.41	1.0122E-11	1.73	9.6529E-10	1	1	2	protein_coding	9	119057141	acetyl-Coenzyme A acyltransferase 1B Gene [Source:MGI (curated);Acc:MGI:3605455]
ENSMUSG00000072572	Slc39a2	1443163_at	6.43	1.2654E-11	2.23	1.1936E-09	1	1	2	protein_coding	14	52512564	solute carrier family 39 (zinc transporter), member 2 Gene [Source:MGI (curated);Acc:MGI:2684326]
ENSMUSG00000033943	Mga	1431232_a_at	8.07	1.3840E-11	2.14	1.2914E-09	1	3	5	protein_coding	2	119722964	MAX gene associated Gene [Source:MGI (curated);Acc:MGI:1352483]
ENSMUSG00000025451	Paip1	1425521_at	6.11	1.5087E-11	0.07	1.3928E-09	1	2	4	protein_coding	13	120217407	polyadenylate binding protein-interacting protein 1 Gene [Source:MGI (curated);Acc:MGI:2384993]
ENSMUSG00000026335	Pam	1418908_at	8.32	1.5360E-11	0.25	1.4031E-09	1	1	2	protein_coding	1	99691691	peptidylglycine alpha-amidating monooxygenase Gene [Source:MGI (curated);Acc:MGI:97475]
ENSMUSG00000052270	Fpr2	1422953_at	6.17	1.9424E-11	0.43	1.7378E-09	1	1	2	protein_coding	17	18024788	formyl peptide receptor 2 Gene [Source:MGI (curated);Acc:MGI:1278319]
ENSMUSG00000069041	Slc25a31	1453133_at	3.88	1.9264E-11	0.40	1.7378E-09	1	1	2	protein_coding	3	40512777	solute carrier family 25 (mitochondrial carrier; adenine nucleotide translocator), member 31 Gene [Source:MGI (curated);Acc:MGI:1920583]
ENSMUSG00000032024	9030425E11Rik	1448250_at	7.89	2.0459E-11	2.01	1.8117E-09	1	2	1	protein_coding	9	40494045	RIKEN cDNA 9030425E11 gene Gene [Source:MGI Symbol;Acc:MGI:1918816]
ENSMUSG00000032932	Hspa13	1430026_at	7.45	2.1793E-11	0.38	1.9103E-09	1	4	5	protein_coding	16	75755435	heat shock protein 70 family, member 13 Gene [Source:MGI (curated);Acc:MGI:1309463]
ENSMUSG00000026414	Tnnt2	1418726_a_at	4.31	2.2646E-11	2.38	1.9652E-09	1	1	2	protein_coding	1	137737452	troponin T2, cardiac Gene [Source:MGI Symbol;Acc:MGI:104597]
ENSMUSG00000042369	Rbm45	1437904_at	8.31	2.3873E-11	0.33	2.0512E-09	1	1	2	protein_coding	2	76208041	RNA binding motif protein 45 Gene [Source:MGI (curated);Acc:MGI:2387367]
ENSMUSG00000035726	Supt16h	1449578_at	6.42	2.4978E-11	0.18	2.1138E-09	1	2	1	protein_coding	14	52780092	suppressor of Ty 16 homolog (S. cerevisiae) Gene [Source:MGI Symbol;Acc:MGI:1890948]
ENSMUSG00000085492	Trmt61b	1437481_at	7.25	2.5089E-11	1.76	2.1138E-09	1	1	2	processed_transcript	17	71906367	tRNA methyltransferase 61 homolog B (S. cerevisiae) Gene [Source:MGI (curated);Acc:MGI:1916039]
ENSMUSG00000036860	Mrpl55	1429453_a_at	8.74	2.6087E-11	1.53	2.1768E-09	1	1	2	protein_coding	11	59015988	mitochondrial ribosomal protein L55 Gene [Source:MGI (curated);Acc:MGI:1914462]
ENSMUSG00000028573	Fggy	1452799_at	6.09	2.8421E-11	2.92	2.3489E-09	1	1	2	protein_coding	4	95224198	FGGY carbohydrate kinase domain containing Gene [Source:MGI (curated);Acc:MGI:1922828]
ENSMUSG00000030532	Hddc3	1428692_at	8.34	3.0093E-11	0.34	2.4637E-09	1	2	4	protein_coding	7	87488023	HD domain containing 3 Gene [Source:MGI Symbol;Acc:MGI:1915945]
ENSMUSG00000086496	RP23-392P11.4	1441203_at	7.84	3.1154E-11	0.65	2.5267E-09	1	1	2	processed_transcript	2	158421208	N/A
ENSMUSG00000029705	Cux1	1424668_a_at	5.68	3.5169E-11	1.98	2.7999E-09	1	4	4	protein_coding	5	136724005	cut-like homeobox 1 Gene [Source:MGI Symbol;Acc:MGI:88568]
ENSMUSG00000030209	Grin2b	1422223_at	7.11	3.5061E-11	3.53	2.7999E-09	1	2	1	protein_coding	6	135679844	glutamate receptor, ionotropic, NMDA2B (epsilon 2) Gene [Source:MGI (curated);Acc:MGI:95821]
ENSMUSG00000000326	Comt1	1418701_at	8.22	3.6436E-11	0.42	2.8744E-09	1	2	4	protein_coding	16	18407439	catechol-O-methyltransferase 1 Gene [Source:MGI (curated);Acc:MGI:88470]
ENSMUSG00000018378	Cuedc1	1451447_at	7.11	3.8894E-11	0.22	3.0407E-09	1	3	4	protein_coding	11	87912648	CUE domain containing 1 Gene [Source:MGI (curated);Acc:MGI:2144281]
ENSMUSG00000028393	Alad	1424877_a_at	8.85	4.0362E-11	0.40	3.1274E-09	1	1	2	protein_coding	4	62170203	aminolevulinate, delta-, dehydratase Gene [Source:MGI (curated);Acc:MGI:96853]
ENSMUSG00000073643	Wdfy1	1437358_at	8.83	4.0916E-11	0.33	3.1422E-09	1	3	1	protein_coding	1	79698837	WD repeat and FYVE domain containing 1 Gene [Source:MGI (curated);Acc:MGI:1916618]
ENSMUSG00000072694	2610524H06Rik	1456857_at	8.36	4.5993E-11	0.52	3.5003E-09	1	3	5	protein_coding	5	115258205	RIKEN cDNA 1500011B03 gene Gene [Source:MGI Symbol;Acc:MGI:1913486]
ENSMUSG00000011254	Thg1l	1432393_a_at	6.00	4.6385E-11	0.47	3.5003E-09	1	1	2	protein_coding	11	45760345	tRNA-histidine guanylyltransferase 1-like (S. cerevisiae) Gene [Source:MGI (curated);Acc:MGI:1913878]
ENSMUSG00000018481	Appbp2	1451251_at	9.95	5.0440E-11	2.25	3.7734E-09	1	4	4	protein_coding	11	85000764	amyloid beta precursor protein (cytoplasmic tail) binding protein 2 Gene [Source:MGI (curated);Acc:MGI:1914134]
ENSMUSG00000028959	Fastk	1460635_at	8.36	5.1533E-11	1.67	3.8222E-09	1	1	2	protein_coding	5	23944258	Fas-activated serine/threonine kinase Gene [Source:MGI (curated);Acc:MGI:1913837]
ENSMUSG00000028656	Cap1	1417461_at	9.51	5.5581E-11	0.07	4.0746E-09	1	2	1	protein_coding	4	122536290	CAP, adenylate cyclase-associated protein 1 (yeast) Gene [Source:MGI (curated);Acc:MGI:88262]
ENSMUSG00000033392	Clasp2	1424836_a_at	10.24	5.5875E-11	0.32	4.0746E-09	1	4	4	protein_coding	9	113650591	CLIP associating protein 2 Gene [Source:MGI Symbol;Acc:MGI:1923749]
ENSMUSG00000063632	Sox11	1453125_at	8.44	5.6778E-11	0.43	4.1060E-09	1	4	5	protein_coding	12	28019129	SRY-box containing gene 11 Gene [Source:MGI (curated);Acc:MGI:98359]
ENSMUSG00000020922	Lsm12	1429509_at	6.85	5.8392E-11	0.28	4.1535E-09	1	2	1	protein_coding	11	102023811	LSM12 homolog (S. cerevisiae) Gene [Source:MGI (curated);Acc:MGI:1919592]
ENSMUSG00000020922	Lsm12	1427998_at	6.92	5.8349E-11	0.37	4.1535E-09	1	2	1	protein_coding	11	102023811	LSM12 homolog (S. cerevisiae) Gene [Source:MGI (curated);Acc:MGI:1919592]
ENSMUSG00000032425	4930422I07Rik	1458491_at	7.77	5.9993E-11	0.49	4.2327E-09	1	2	1	protein_coding	9	88442858	RIKEN cDNA 4930422I07 gene Gene [Source:MGI Symbol;Acc:MGI:1918890]
ENSMUSG00000027397	Slc20a1	1438824_at	4.27	6.2211E-11	2.82	4.3538E-09	1	3	3	protein_coding	2	129024500	solute carrier family 20, member 1 Gene [Source:MGI (curated);Acc:MGI:108392]
ENSMUSG00000040860	Crocc	1427338_at	7.63	6.4398E-11	1.81	4.4707E-09	1	1	2	protein_coding	4	140572552	ciliary rootlet coiled-coil, rootletin Gene [Source:MGI (curated);Acc:MGI:3529431]
ENSMUSG00000053768	Chchd3	1431241_at	6.96	6.8820E-11	0.45	4.7398E-09	1	2	4	protein_coding	6	32740976	coiled-coil-helix-coiled-coil-helix domain containing 3 Gene [Source:MGI (curated);Acc:MGI:1913325]
ENSMUSG00000033392	Clasp2	1427328_a_at	8.57	7.2322E-11	0.24	4.9418E-09	1	4	4	protein_coding	9	113650591	CLIP associating protein 2 Gene [Source:MGI Symbol;Acc:MGI:1923749]
ENSMUSG00000056023	Gm9989	1459945_at	3.97	7.8976E-11	3.39	5.3543E-09	1	1	2	protein_coding	3	81725976	predicted gene 9989 Gene [Source:MGI Symbol;Acc:MGI:3642361]
ENSMUSG00000043298	C030030A07Rik	1457323_at	5.05	8.2761E-11	2.86	5.5675E-09	1	1	2	protein_coding	6	136778448	RIKEN cDNA C030030A07 gene Gene [Source:MGI Symbol;Acc:MGI:2443451]
ENSMUSG00000026563	Tada1l	1424427_at	8.83	8.5786E-11	1.44	5.7265E-09	1	1	2	protein_coding	1	168309228	transcriptional adaptor 1 Gene [Source:MGI (curated);Acc:MGI:1196415]
ENSMUSG00000029647	Pan3	1428768_at	7.34	8.7222E-11	0.43	5.7779E-09	1	2	4	protein_coding	5	148242465	PAN3 polyA specific ribonuclease subunit homolog (S. cerevisiae) Gene [Source:MGI Symbol;Acc:MGI:1919837]
ENSMUSG00000045464	RP23-16O15.2	1452312_at	5.49	8.8196E-11	2.03	5.7982E-09	1	1	2	processed_transcript	2	94246308	RIKEN cDNA 2810002D19 gene (2810002D19Rik), non-coding RNA [Source:RefSeq DNA;Acc:NR_027831]
ENSMUSG00000074165	Zfp788	1429371_at	8.15	8.9277E-11	0.57	5.8251E-09	1	1	2	protein_coding	7	48888573	zinc finger protein 788 Gene [Source:MGI (curated);Acc:MGI:1914857]
ENSMUSG00000022066	Entpd4	1449190_a_at	9.23	9.1151E-11	1.70	5.9030E-09	1	1	2	protein_coding	14	69955242	ectonucleoside triphosphate diphosphohydrolase 4 Gene [Source:MGI Symbol;Acc:MGI:1914714]
ENSMUSG00000000276	Dgke	1436547_at	7.92	9.2985E-11	1.66	5.9772E-09	1	3	3	protein_coding	11	88896493	diacylglycerol kinase, epsilon Gene [Source:MGI (curated);Acc:MGI:1889276]
ENSMUSG00000037325	Bbs7	1454684_at	7.87	1.0110E-10	0.64	6.4512E-09	1	1	2	protein_coding	3	36472064	Bardet-Biedl syndrome 7 (human) Gene [Source:MGI (curated);Acc:MGI:1918742]
ENSMUSG00000039671	Zmynd8	1456143_at	7.51	1.0507E-10	0.46	6.6554E-09	1	3	4	protein_coding	2	165609655	zinc finger, MYND-type containing 8 Gene [Source:MGI (curated);Acc:MGI:1918025]
ENSMUSG00000026355	Mcm6	1416251_at	6.83	1.1913E-10	1.96	7.4914E-09	1	1	2	protein_coding	1	130228168	minichromosome maintenance deficient 6 (MIS5 homolog, S. pombe) (S. cerevisiae) Gene [Source:MGI Symbol;Acc:MGI:1298227]
ENSMUSG00000039385	Cdh6	1450288_at	6.52	1.2148E-10	1.91	7.5840E-09	1	2	1	protein_coding	15	12963955	cadherin 6 Gene [Source:MGI Symbol;Acc:MGI:107435]
ENSMUSG00000026312	Cdh7	1460045_at	7.50	1.2428E-10	3.06	7.7038E-09	1	2	4	protein_coding	1	111879008	cadherin 7, type 2 Gene [Source:MGI (curated);Acc:MGI:2442792]
ENSMUSG00000033392	Clasp2	1456911_at	7.17	1.2615E-10	0.27	7.7640E-09	1	4	4	protein_coding	9	113650591	CLIP associating protein 2 Gene [Source:MGI Symbol;Acc:MGI:1923749]
ENSMUSG00000068663	Clec16a	1455326_at	8.51	1.2857E-10	0.64	7.8569E-09	1	1	2	protein_coding	16	10545457	C-type lectin domain family 16, member A Gene [Source:MGI (curated);Acc:MGI:1921624]
ENSMUSG00000045498	Pcdhb3	1420429_at	7.31	1.3136E-10	0.53	7.9717E-09	1	1	2	protein_coding	18	37460453	protocadherin beta 3 Gene [Source:MGI Symbol;Acc:MGI:2136737]
ENSMUSG00000039542	Ncam1	1426865_a_at	9.26	1.3520E-10	0.57	8.1476E-09	1	3	4	protein_coding	9	49310257	neural cell adhesion molecule 1 Gene [Source:MGI Symbol;Acc:MGI:97281]
ENSMUSG00000021091	Serpina3n	1419100_at	7.47	1.3760E-10	0.47	8.2354E-09	1	1	2	protein_coding	12	105644939	serine (or cysteine) peptidase inhibitor, clade A, member 3N Gene [Source:MGI (curated);Acc:MGI:105045]
ENSMUSG00000047466	8030462N17Rik	1436446_at	7.99	1.4635E-10	0.49	8.6393E-09	1	1	2	protein_coding	18	77872020	RIKEN cDNA 8030462N17 gene Gene [Source:MGI Symbol;Acc:MGI:2444951]
ENSMUSG00000025089	Gfra1	1450440_at	7.74	1.4621E-10	1.70	8.6393E-09	1	2	1	protein_coding	19	58310094	glial cell line derived neurotrophic factor family receptor alpha 1 Gene [Source:MGI (curated);Acc:MGI:1100842]
ENSMUSG00000028434	Epb4.1l4b	1456570_at	8.41	1.4899E-10	2.41	8.7361E-09	1	2	4	protein_coding	4	57004844	erythrocyte protein band 4.1-like 4b Gene [Source:MGI Symbol;Acc:MGI:1859149]
ENSMUSG00000038026	Kcnj9	1450712_at	8.91	1.5418E-10	0.20	8.9410E-09	1	3	4	protein_coding	1	174251164	potassium inwardly-rectifying channel, subfamily J, member 9 Gene [Source:MGI Symbol;Acc:MGI:108007]
ENSMUSG00000023764	Sfi1	1426787_at	7.05	1.5455E-10	0.19	8.9410E-09	1	3	4	protein_coding	11	3031853	Sfi1 homolog, spindle assembly associated (yeast) Gene [Source:MGI (curated);Acc:MGI:1926137]
ENSMUSG00000028957	Per3	1421087_at	8.16	1.6025E-10	0.46	9.2097E-09	1	4	4	protein_coding	4	150377761	period homolog 3 (Drosophila) Gene [Source:MGI (curated);Acc:MGI:1277134]
ENSMUSG00000085231	AC102570.1	1436506_a_at	9.91	1.6367E-10	1.52	9.3443E-09	1	1	2	lincRNA	1	9932106	small nucleolar RNA host gene (non-protein coding) 6 (Snhg6), non-coding RNA [Source:RefSeq DNA;Acc:NR_024067]
ENSMUSG00000062169	Cnih4	1429763_at	8.73	1.7213E-10	0.52	9.7400E-09	1	2	3	protein_coding	1	183081062	cornichon homolog 4 (Drosophila) Gene [Source:MGI (curated);Acc:MGI:1925828]
ENSMUSG00000081534	Slc48a1	1450410_a_at	8.14	1.7285E-10	1.64	9.7400E-09	1	2	4	protein_coding	15	97614786	solute carrier family 48 (heme transporter), member 1 Gene [Source:MGI (curated);Acc:MGI:1914989]
ENSMUSG00000068040	Tm9sf4	1423204_at	7.21	1.7877E-10	2.14	1.0009E-08	1	2	1	protein_coding	2	152987037	transmembrane 9 superfamily protein member 4 Gene [Source:MGI (curated);Acc:MGI:2139220]
ENSMUSG00000007097	Atp1a2	1455136_at	10.03	1.8900E-10	0.37	1.0514E-08	1	4	4	protein_coding	1	174201840	ATPase, Na+/K+ transporting, alpha 2 polypeptide Gene [Source:MGI (curated);Acc:MGI:88106]
ENSMUSG00000052430	Bmpr1b	1437312_at	7.81	2.0038E-10	1.48	1.1076E-08	1	1	2	protein_coding	3	141500100	bone morphogenetic protein receptor, type 1B Gene [Source:MGI (curated);Acc:MGI:107191]
ENSMUSG00000073643	Wdfy1	1424749_at	7.39	2.0600E-10	0.31	1.1314E-08	1	3	1	protein_coding	1	79698837	WD repeat and FYVE domain containing 1 Gene [Source:MGI (curated);Acc:MGI:1916618]
ENSMUSG00000020886	Dlg4	1459105_at	5.92	2.1045E-10	2.12	1.1486E-08	1	3	4	protein_coding	11	69830587	discs, large homolog 4 (Drosophila) Gene [Source:MGI (curated);Acc:MGI:1277959]
ENSMUSG00000032042	Srpr	1427570_at	5.54	2.1308E-10	1.44	1.1557E-08	1	2	4	protein_coding	9	35007760	signal recognition particle receptor ('docking protein') Gene [Source:MGI (curated);Acc:MGI:1914648]
ENSMUSG00000038861	Pi4kb	1439197_at	6.61	2.1645E-10	0.38	1.1667E-08	1	1	2	protein_coding	3	94778653	phosphatidylinositol 4-kinase, catalytic, beta polypeptide Gene [Source:MGI (curated);Acc:MGI:1334433]
ENSMUSG00000042046	Dstyk	1436301_at	8.25	2.2534E-10	1.66	1.2071E-08	1	2	4	protein_coding	1	134314030	dual serine/threonine and tyrosine protein kinase Gene [Source:MGI Symbol;Acc:MGI:1925064]
ENSMUSG00000009630	Ppp2cb	1421823_a_at	10.40	2.4984E-10	1.36	1.3301E-08	1	1	2	protein_coding	8	34710097	protein phosphatase 2 (formerly 2A), catalytic subunit, beta isoform Gene [Source:MGI Symbol;Acc:MGI:1321161]
ENSMUSG00000039601	Rcan2	1450243_a_at	8.77	2.6155E-10	1.64	1.3840E-08	1	2	4	protein_coding	17	43938800	regulator of calcineurin 2 Gene [Source:MGI Symbol;Acc:MGI:1858219]
ENSMUSG00000018293	Pfn1	1449018_at	10.38	2.6488E-10	0.45	1.3931E-08	1	1	2	protein_coding	11	70465352	profilin 1 Gene [Source:MGI (curated);Acc:MGI:97549]
ENSMUSG00000018927	Ccl6	1417266_at	6.78	2.7463E-10	0.38	1.4357E-08	1	1	2	protein_coding	11	83401384	chemokine (C-C motif) ligand 6 Gene [Source:MGI (curated);Acc:MGI:98263]
ENSMUSG00000049553	Polr1a	1456066_a_at	6.79	2.8126E-10	1.50	1.4615E-08	1	2	1	protein_coding	6	71859055	polymerase (RNA) I polypeptide A Gene [Source:MGI Symbol;Acc:MGI:1096397]
ENSMUSG00000046876	Atxn1	1438294_at	8.83	2.8643E-10	2.26	1.4795E-08	1	1	2	protein_coding	13	45650262	ataxin 1 Gene [Source:MGI Symbol;Acc:MGI:104783]
ENSMUSG00000036333	Kidins220	1458528_at	8.02	2.9498E-10	0.42	1.5147E-08	1	4	4	protein_coding	12	25659797	kinase D-interacting substrate 220 Gene [Source:MGI Symbol;Acc:MGI:1924730]
ENSMUSG00000024026	Glo1	1424108_at	10.22	3.1517E-10	0.50	1.6088E-08	1	2	1	protein_coding	17	30729811	glyoxalase 1 Gene [Source:MGI Symbol;Acc:MGI:95742]
ENSMUSG00000033170	Card10	1449491_at	7.41	3.2193E-10	0.59	1.6242E-08	1	1	2	protein_coding	15	78605570	caspase recruitment domain family, member 10 Gene [Source:MGI Symbol;Acc:MGI:2146012]
ENSMUSG00000050211	Pla2g4e	1429862_at	7.35	3.2168E-10	0.55	1.6242E-08	1	1	2	protein_coding	2	119992148	phospholipase A2, group IVE Gene [Source:MGI (curated);Acc:MGI:1919144]
ENSMUSG00000029064	Gnb1	1417432_a_at	9.32	3.3394E-10	0.33	1.6751E-08	1	2	1	protein_coding	4	154865479	guanine nucleotide binding protein (G protein), beta 1 Gene [Source:MGI (curated);Acc:MGI:95781]
ENSMUSG00000078201	Tmem203	1426277_at	7.73	3.5228E-10	0.59	1.7570E-08	1	1	2	protein_coding	2	25110974	transmembrane protein 203 Gene [Source:MGI (curated);Acc:MGI:2443597]
ENSMUSG00000028957	Per3	1421086_at	6.05	3.6877E-10	0.59	1.8287E-08	1	4	4	protein_coding	4	150377761	period homolog 3 (Drosophila) Gene [Source:MGI (curated);Acc:MGI:1277134]
ENSMUSG00000026482	Rgl1	1418535_at	8.30	4.2472E-10	0.46	2.0942E-08	1	2	1	protein_coding	1	154363889	ral guanine nucleotide dissociation stimulator,-like 1 Gene [Source:MGI (curated);Acc:MGI:107484]
ENSMUSG00000028565	Nfia	1421163_a_at	7.56	4.5186E-10	0.37	2.2154E-08	1	4	4	protein_coding	4	97248668	nuclear factor I/A Gene [Source:MGI (curated);Acc:MGI:108056]
ENSMUSG00000003062	Stard3nl	1430274_a_at	9.29	4.7245E-10	1.55	2.3033E-08	1	1	2	protein_coding	13	19449546	STARD3 N-terminal like Gene [Source:MGI Symbol;Acc:MGI:1923455]
ENSMUSG00000082286	Pisd-ps1	1435353_a_at	10.48	4.7984E-10	0.45	2.3263E-08	1	1	2	processed_transcript	11	3025789	phosphatidylserine decarboxylase, pseudogene 1 Pseudogene [Source:MGI (curated);Acc:MGI:3842428]
ENSMUSG00000028656	Cap1	1417462_at	9.00	4.9706E-10	0.05	2.3831E-08	1	2	1	protein_coding	4	122536290	CAP, adenylate cyclase-associated protein 1 (yeast) Gene [Source:MGI (curated);Acc:MGI:88262]
ENSMUSG00000006850	Tmco6	1451692_at	7.14	4.9706E-10	0.62	2.3831E-08	1	1	2	protein_coding	18	36894724	transmembrane and coiled-coil domains 6 Gene [Source:MGI Symbol;Acc:MGI:1919233]
ENSMUSG00000039246	Lyplal1	1451490_at	8.01	5.1654E-10	0.59	2.4629E-08	1	1	2	protein_coding	1	187911610	lysophospholipase-like 1 Gene [Source:MGI (curated);Acc:MGI:2385115]
ENSMUSG00000025949	Pikfyve	1452994_at	8.02	5.4894E-10	1.78	2.6031E-08	1	2	1	protein_coding	1	65233259	phosphoinositide kinase, FYVE finger containing Gene [Source:MGI Symbol;Acc:MGI:1335106]
ENSMUSG00000003808	Farsa	1440063_at	5.48	5.5852E-10	0.62	2.6149E-08	1	2	1	protein_coding	8	87380888	phenylalanyl-tRNA synthetase, alpha subunit Gene [Source:MGI (curated);Acc:MGI:1913840]
ENSMUSG00000023236	Scg5	1423150_at	11.92	5.6039E-10	0.53	2.6149E-08	1	1	2	protein_coding	2	113616519	secretogranin V Gene [Source:MGI (curated);Acc:MGI:98289]
ENSMUSG00000060519	Tor3a	1421998_at	5.66	5.6046E-10	0.68	2.6149E-08	1	2	1	protein_coding	1	158583748	torsin family 3, member A Gene [Source:MGI (curated);Acc:MGI:1353652]
ENSMUSG00000020912	Krt12	1419230_at	6.37	5.7033E-10	4.52	2.6467E-08	1	1	2	protein_coding	11	99276980	keratin 12 Gene [Source:MGI (curated);Acc:MGI:96687]
ENSMUSG00000072844	RP23-154O12.1	1440342_at	6.39	5.7352E-10	3.54	2.6473E-08	1	1	2	processed_transcript	X	166412975	RIKEN cDNA G530011O06 gene (G530011O06Rik), non-coding RNA [Source:RefSeq DNA;Acc:NR_029457]
ENSMUSG00000027479	Mapre1	1428820_at	7.15	5.8126E-10	1.58	2.6689E-08	1	3	4	protein_coding	2	153567010	microtubule-associated protein, RP/EB family, member 1 Gene [Source:MGI (curated);Acc:MGI:891995]
ENSMUSG00000028278	Rragd	1440555_at	7.96	6.0326E-10	0.44	2.7553E-08	1	3	4	protein_coding	4	33070012	Ras-related GTP binding D Gene [Source:MGI (curated);Acc:MGI:1098604]
ENSMUSG00000017734	Dbndd2	1456943_a_at	8.47	6.0902E-10	1.77	2.7671E-08	1	3	4	protein_coding	2	164311606	dysbindin (dystrobrevin binding protein 1) domain containing 2 Gene [Source:MGI (curated);Acc:MGI:106562]
ENSMUSG00000000792	Slc5a5	1436239_at	6.74	6.1464E-10	1.79	2.7780E-08	1	1	2	protein_coding	8	73406788	solute carrier family 5 (sodium iodide symporter), member 5 Gene [Source:MGI (curated);Acc:MGI:2149330]
ENSMUSG00000032425	4930422I07Rik	1456518_at	7.83	6.2716E-10	0.43	2.8200E-08	1	2	1	protein_coding	9	88442858	RIKEN cDNA 4930422I07 gene Gene [Source:MGI Symbol;Acc:MGI:1918890]
ENSMUSG00000065649	SNORA74	1436796_at	8.87	6.3873E-10	0.63	2.8571E-08	1	1	2	snoRNA	18	35716686	Small nucleolar RNA SNORA74 [Source:RFAM;Acc:RF00090]
ENSMUSG00000003039	Fam32a	1423216_a_at	9.50	6.6013E-10	0.56	2.9079E-08	1	2	4	protein_coding	8	74743646	family with sequence similarity 32, member A Gene [Source:MGI Symbol;Acc:MGI:1915172]
ENSMUSG00000037461	Ints7	1428531_at	8.78	6.5607E-10	1.52	2.9079E-08	1	2	4	protein_coding	1	193399642	integrator complex subunit 7 Gene [Source:MGI Symbol;Acc:MGI:1924315]
ENSMUSG00000026037	Orc2l	1418225_at	8.06	6.5847E-10	0.70	2.9079E-08	1	3	1	protein_coding	1	58519615	origin recognition complex, subunit 2-like (S. cerevisiae) Gene [Source:MGI (curated);Acc:MGI:1328306]
ENSMUSG00000030744	Rps3	1455600_at	7.12	6.8996E-10	1.76	3.0240E-08	1	1	2	protein_coding	7	106626406	ribosomal protein S3 Gene [Source:MGI (curated);Acc:MGI:1350917]
ENSMUSG00000058267	Mrps14	1443262_at	6.65	7.4821E-10	0.56	3.2628E-08	1	3	1	protein_coding	1	162125346	mitochondrial ribosomal protein S14 Gene [Source:MGI (curated);Acc:MGI:1928141]
ENSMUSG00000020783	1200014J11Rik	1439363_at	5.92	7.9107E-10	1.89	3.4324E-08	1	2	4	protein_coding	11	72861285	RIKEN cDNA 1200014J11 gene Gene [Source:MGI Symbol;Acc:MGI:1914124]
ENSMUSG00000018160	Med1	1421907_at	9.21	8.5139E-10	0.43	3.6758E-08	1	3	1	protein_coding	11	98013468	mediator complex subunit 1 Gene [Source:MGI (curated);Acc:MGI:1100846]
ENSMUSG00000001380	Hars	1417024_at	9.29	8.6220E-10	0.55	3.7040E-08	1	2	4	protein_coding	18	36926352	histidyl-tRNA synthetase Gene [Source:MGI Symbol;Acc:MGI:108087]
ENSMUSG00000038422	Hdhd3	1425343_at	7.66	8.9491E-10	0.55	3.8256E-08	1	1	2	protein_coding	4	62160042	haloacid dehalogenase-like hydrolase domain containing 3 Gene [Source:MGI (curated);Acc:MGI:1919998]
ENSMUSG00000029001	Fbxo44	1434455_at	9.52	9.1483E-10	1.35	3.8538E-08	1	2	3	protein_coding	4	147526912	F-box protein 44 Gene [Source:MGI (curated);Acc:MGI:1354744]
ENSMUSG00000058761	Rnf169	1434208_at	5.86	9.0810E-10	3.21	3.8538E-08	1	2	1	protein_coding	7	107068767	ring finger protein 169 Gene [Source:MGI Symbol;Acc:MGI:1920257]
ENSMUSG00000046480	Scn4b	1434008_at	11.67	9.1436E-10	2.15	3.8538E-08	1	1	2	protein_coding	9	44946520	sodium channel, type IV, beta Gene [Source:MGI (curated);Acc:MGI:2687406]
ENSMUSG00000035868	3110052M02Rik	1440992_at	6.81	9.2373E-10	0.54	3.8725E-08	1	1	2	protein_coding	17	21787591	RIKEN cDNA 3110052M02 gene Gene [Source:MGI Symbol;Acc:MGI:1920479]
ENSMUSG00000024993	Fam45a	1431337_a_at	8.58	1.0412E-09	0.67	4.3243E-08	1	1	2	protein_coding	19	60887488	family with sequence similarity 45, member A Gene [Source:MGI (curated);Acc:MGI:1915144]
ENSMUSG00000043419	RP23-26L6.12	1418100_at	10.43	1.0415E-09	0.75	4.3243E-08	1	2	1	processed_transcript	11	69153963	RIKEN cDNA A030009H04 gene (A030009H04Rik), non-coding RNA [Source:RefSeq DNA;Acc:NR_027827]
ENSMUSG00000026004	1110028C15Rik	1458128_at	8.24	1.0656E-09	0.58	4.4033E-08	1	2	4	protein_coding	1	66765822	RIKEN cDNA 1110028C15 gene Gene [Source:MGI Symbol;Acc:MGI:1915941]
ENSMUSG00000028583	Pdpn	1419309_at	8.47	1.1004E-09	0.39	4.5255E-08	1	1	2	protein_coding	4	142857334	podoplanin Gene [Source:MGI (curated);Acc:MGI:103098]
ENSMUSG00000025078	Nhlrc2	1429145_at	6.86	1.1715E-09	2.43	4.7954E-08	1	2	1	protein_coding	19	56623109	NHL repeat containing 2 Gene [Source:MGI Symbol;Acc:MGI:1914116]
ENSMUSG00000030917	Tmem159	1426436_at	7.45	1.1949E-09	1.63	4.8683E-08	1	1	2	protein_coding	7	127245890	transmembrane protein 159 Gene [Source:MGI (curated);Acc:MGI:1925752]
ENSMUSG00000043190	Rfesd	1445877_at	4.46	1.2093E-09	0.55	4.9040E-08	1	2	4	protein_coding	13	76138983	Rieske (Fe-S) domain containing Gene [Source:MGI Symbol;Acc:MGI:2145198]
ENSMUSG00000085084	AC125047.1	1439684_at	6.28	1.2530E-09	0.48	5.0573E-08	1	1	2	processed_transcript	3	156209717	N/A
ENSMUSG00000040899	Ccr6	1450357_a_at	6.50	1.3221E-09	0.57	5.2627E-08	1	1	2	protein_coding	17	8435391	chemokine (C-C motif) receptor 6 Gene [Source:MGI Symbol;Acc:MGI:1333797]
ENSMUSG00000029613	Eif2ak1	1436006_at	7.52	1.3125E-09	0.65	5.2627E-08	1	3	3	protein_coding	5	144578657	eukaryotic translation initiation factor 2 alpha kinase 1 Gene [Source:MGI (curated);Acc:MGI:1353448]
ENSMUSG00000000560	Gabra2	1421738_at	8.93	1.3214E-09	0.44	5.2627E-08	1	1	2	protein_coding	5	71352296	gamma-aminobutyric acid (GABA) A receptor, subunit alpha 2 Gene [Source:MGI Symbol;Acc:MGI:95614]
ENSMUSG00000032666	1700025G04Rik	1455732_at	8.91	1.3560E-09	1.76	5.3734E-08	1	2	4	protein_coding	1	153737978	RIKEN cDNA 1700025G04 gene Gene [Source:MGI Symbol;Acc:MGI:1916649]
ENSMUSG00000078135	Eid1	1448406_at	10.73	1.4019E-09	0.57	5.5297E-08	1	2	4	protein_coding	2	125498863	EP300 interacting inhibitor of differentiation 1 Gene [Source:MGI (curated);Acc:MGI:1889651]
ENSMUSG00000006412	Pfdn2	1435620_at	9.17	1.4138E-09	1.53	5.5515E-08	1	2	4	protein_coding	1	173275801	prefoldin 2 Gene [Source:MGI (curated);Acc:MGI:1276111]
ENSMUSG00000046204	Pnma2	1437018_at	7.34	1.4440E-09	1.96	5.6448E-08	1	2	4	protein_coding	14	67530090	paraneoplastic antigen MA2 Gene [Source:MGI Symbol;Acc:MGI:2444129]
ENSMUSG00000028760	Eif4g3	1430578_at	5.38	1.4815E-09	1.62	5.7651E-08	1	3	4	protein_coding	4	137548937	eukaryotic translation initiation factor 4 gamma, 3 Gene [Source:MGI (curated);Acc:MGI:1923935]
ENSMUSG00000002396	Ocel1	1425191_at	5.80	1.5289E-09	0.52	5.9232E-08	1	1	2	protein_coding	8	73895197	occludin/ELL domain containing 1 Gene [Source:MGI (curated);Acc:MGI:1924340]
ENSMUSG00000055485	9830001H06Rik	1456634_at	5.67	1.5559E-09	1.61	6.0007E-08	1	1	2	protein_coding	2	156841535	RIKEN cDNA 9830001H06 gene Gene [Source:MGI Symbol;Acc:MGI:2444575]
ENSMUSG00000014353	Tmem87b	1429337_at	8.94	1.5953E-09	0.66	6.1256E-08	1	3	1	protein_coding	2	128643854	transmembrane protein 87B Gene [Source:MGI (curated);Acc:MGI:1919727]
ENSMUSG00000034845	Plvap	1418090_at	7.92	1.6763E-09	0.56	6.4083E-08	1	1	2	protein_coding	8	74021666	plasmalemma vesicle associated protein Gene [Source:MGI Symbol;Acc:MGI:1890497]
ENSMUSG00000090140	AL929071.1	1443698_at	6.12	1.7049E-09	1.93	6.4892E-08	1	1	2	protein_coding	11	72115180	N/A
ENSMUSG00000051048	P4ha3	1446951_at	4.59	1.7979E-09	0.60	6.8131E-08	1	1	2	protein_coding	7	107434030	procollagen-proline, 2-oxoglutarate 4-dioxygenase (proline 4-hydroxylase), alpha polypeptide III Gene [Source:MGI (curated);Acc:MGI:2444049]
ENSMUSG00000026113	Inpp4a	1421360_at	7.27	1.9969E-09	0.41	7.5343E-08	1	2	1	protein_coding	1	37356710	inositol polyphosphate-4-phosphatase, type I Gene [Source:MGI (curated);Acc:MGI:1931123]
ENSMUSG00000042104	Uggt2	1429836_at	5.97	2.0422E-09	0.63	7.6718E-08	1	2	4	protein_coding	14	119384207	UDP-glucose glycoprotein glucosyltransferase 2 Gene [Source:MGI (curated);Acc:MGI:1913685]
ENSMUSG00000070003	Ssbp4	1449511_a_at	9.50	2.0972E-09	0.69	7.8445E-08	1	1	2	protein_coding	8	73121390	single stranded DNA binding protein 4 Gene [Source:MGI Symbol;Acc:MGI:1924150]
ENSMUSG00000024712	Rfk	1415737_at	10.16	2.1461E-09	0.68	7.9930E-08	1	3	1	protein_coding	19	17468533	riboflavin kinase Gene [Source:MGI (curated);Acc:MGI:1914688]
ENSMUSG00000027714	Exosc9	1418462_at	8.92	2.1836E-09	1.36	8.0981E-08	1	1	2	protein_coding	3	36451528	exosome component 9 Gene [Source:MGI (curated);Acc:MGI:1355319]
ENSMUSG00000025068	Gsto1	1416531_at	9.34	2.2544E-09	1.40	8.3250E-08	1	1	2	protein_coding	19	47929460	glutathione S-transferase omega 1 Gene [Source:MGI (curated);Acc:MGI:1342273]
ENSMUSG00000050873	Kbtbd11	1430073_at	7.80	2.3208E-09	0.27	8.5338E-08	1	1	2	protein_coding	8	15011025	kelch repeat and BTB (POZ) domain containing 11 Gene [Source:MGI Symbol;Acc:MGI:1922151]
ENSMUSG00000035459	Stab2	1419423_at	6.83	2.3716E-09	0.10	8.6838E-08	1	1	2	protein_coding	10	86303943	stabilin 2 Gene [Source:MGI (curated);Acc:MGI:2178743]
ENSMUSG00000074064	Mlycd	1449964_a_at	8.11	2.5646E-09	0.60	9.3511E-08	1	1	2	protein_coding	8	121918778	malonyl-CoA decarboxylase Gene [Source:MGI (curated);Acc:MGI:1928485]
ENSMUSG00000087694	RP23-230H3.2	1438746_at	4.41	2.6376E-09	2.33	9.5771E-08	1	1	2	processed_transcript	2	113839299	RIKEN cDNA A530058N18 gene (A530058N18Rik), non-coding RNA [Source:RefSeq DNA;Acc:NR_028423]
ENSMUSG00000047767	Atg16l2	1429396_at	7.73	2.9228E-09	0.61	1.0568E-07	1	1	2	protein_coding	7	108437906	autophagy related 16 like 2 (S. cerevisiae) Gene [Source:MGI (curated);Acc:MGI:1920933]
ENSMUSG00000041297	Cdk13	1452897_at	9.11	2.9454E-09	0.73	1.0606E-07	1	1	2	protein_coding	13	17807568	cyclin-dependent kinase 13 Gene [Source:MGI Symbol;Acc:MGI:1916812]
ENSMUSG00000032377	Plscr4	1433626_at	4.24	2.9614E-09	1.53	1.0619E-07	1	1	2	protein_coding	9	92352216	phospholipid scramblase 4 Gene [Source:MGI (curated);Acc:MGI:2143267]
ENSMUSG00000055945	Prr18	1435642_at	9.92	2.9929E-09	2.36	1.0688E-07	1	2	4	protein_coding	17	8533271	proline rich region 18 Gene [Source:MGI Symbol;Acc:MGI:2443403]
ENSMUSG00000022195	6030458C11Rik	1428013_at	7.14	3.2017E-09	0.43	1.1341E-07	1	2	1	protein_coding	15	12738170	RIKEN cDNA 6030458C11 gene Gene [Source:MGI Symbol;Acc:MGI:1925127]
ENSMUSG00000026482	Rgl1	1449124_at	7.26	3.2003E-09	0.58	1.1341E-07	1	2	1	protein_coding	1	154363889	ral guanine nucleotide dissociation stimulator,-like 1 Gene [Source:MGI (curated);Acc:MGI:107484]
ENSMUSG00000018417	Myo1b	1458007_at	4.10	3.2470E-09	0.51	1.1408E-07	1	3	4	protein_coding	1	51806609	myosin IB Gene [Source:MGI (curated);Acc:MGI:107752]
ENSMUSG00000039234	Sec24d	1426972_at	7.28	3.2411E-09	1.44	1.1408E-07	1	1	2	protein_coding	3	122970414	Sec24 related gene family, member D (S. cerevisiae) Gene [Source:MGI Symbol;Acc:MGI:1916858]
ENSMUSG00000063698	Sfxn4	1418873_at	8.29	3.3200E-09	0.60	1.1617E-07	1	1	2	protein_coding	19	60913180	sideroflexin 4 Gene [Source:MGI (curated);Acc:MGI:2137680]
ENSMUSG00000070348	Ccnd1	1448698_at	8.51	3.4250E-09	1.32	1.1937E-07	1	3	4	protein_coding	7	152115836	cyclin D1 Gene [Source:MGI (curated);Acc:MGI:88313]
ENSMUSG00000021288	Klc1	1428881_at	8.27	3.7808E-09	1.65	1.3124E-07	1	3	4	protein_coding	12	112997060	kinesin light chain 1 Gene [Source:MGI (curated);Acc:MGI:107978]
ENSMUSG00000074024	AC104921.1	1429331_at	7.02	3.9896E-09	1.77	1.3794E-07	1	2	4	processed_transcript	7	99886168	N/A
ENSMUSG00000012483	Rpa3	1448938_at	9.40	4.3221E-09	0.62	1.4884E-07	1	1	2	protein_coding	6	8205936	replication protein A3 Gene [Source:MGI (curated);Acc:MGI:1915490]
ENSMUSG00000028575	4930579C15Rik	1453265_at	3.48	4.7566E-09	2.02	1.6315E-07	1	1	2	protein_coding	4	94573958	RIKEN cDNA 4930579C15 gene Gene [Source:MGI Symbol;Acc:MGI:1915003]
ENSMUSG00000037754	Ppp1r16b	1455080_at	10.58	4.7767E-09	0.58	1.6320E-07	1	1	2	protein_coding	2	158491134	protein phosphatase 1, regulatory (inhibitor) subunit 16B Gene [Source:MGI (curated);Acc:MGI:2151841]
ENSMUSG00000039536	Stau1	1435347_at	7.21	5.1067E-09	1.41	1.7379E-07	1	3	4	protein_coding	2	166773049	staufen (RNA binding protein) homolog 1 (Drosophila) Gene [Source:MGI (curated);Acc:MGI:1338864]
ENSMUSG00000008435	Rdh13	1433799_at	7.45	5.3639E-09	0.64	1.8183E-07	1	1	2	protein_coding	7	4376372	retinol dehydrogenase 13 (all-trans and 9-cis) Gene [Source:MGI (curated);Acc:MGI:1918732]
ENSMUSG00000029206	Nsun7	1457543_at	6.33	5.4001E-09	1.33	1.8234E-07	1	2	1	protein_coding	5	66651151	NOL1/NOP2/Sun domain family, member 7 Gene [Source:MGI (curated);Acc:MGI:1918168]
ENSMUSG00000044229	Fam55d	1456111_at	8.10	5.4894E-09	1.57	1.8464E-07	1	1	2	protein_coding	9	48169509	family with sequence similarity 55, member D Gene [Source:MGI Symbol;Acc:MGI:1924792]
ENSMUSG00000061666	Gdpd1	1424077_at	8.40	5.5551E-09	1.41	1.8613E-07	1	2	4	protein_coding	11	86847369	glycerophosphodiester phosphodiesterase domain containing 1 Gene [Source:MGI (curated);Acc:MGI:1913819]
ENSMUSG00000016346	Kcnq2	1420800_a_at	8.04	5.6143E-09	1.71	1.8739E-07	1	5	4	protein_coding	2	180810284	potassium voltage-gated channel, subfamily Q, member 2 Gene [Source:MGI (curated);Acc:MGI:1309503]
ENSMUSG00000017390	Aldoc	1424714_at	8.05	5.6645E-09	1.48	1.8834E-07	1	2	4	protein_coding	11	78136470	aldolase C, fructose-bisphosphate Gene [Source:MGI (curated);Acc:MGI:101863]
ENSMUSG00000058246	Gm10037	1458074_at	6.70	5.7601E-09	1.53	1.9079E-07	1	1	2	protein_coding	13	67934172	predicted gene 10037 Gene [Source:MGI Symbol;Acc:MGI:3645096]
ENSMUSG00000029922	Mkrn1	1451425_a_at	8.76	5.8467E-09	0.65	1.9292E-07	1	3	4	protein_coding	6	39347803	makorin, ring finger protein, 1 Gene [Source:MGI (curated);Acc:MGI:1859353]
ENSMUSG00000024026	Glo1	1451240_a_at	10.00	6.0636E-09	0.49	1.9932E-07	1	2	1	protein_coding	17	30729811	glyoxalase 1 Gene [Source:MGI Symbol;Acc:MGI:95742]
ENSMUSG00000026311	Asb1	1434961_at	7.76	6.2493E-09	1.45	2.0311E-07	1	2	4	protein_coding	1	93437121	ankyrin repeat and SOCS box-containing 1 Gene [Source:MGI Symbol;Acc:MGI:1929735]
ENSMUSG00000030209	Grin2b	1457003_at	9.95	6.2325E-09	1.83	2.0311E-07	1	2	1	protein_coding	6	135679844	glutamate receptor, ionotropic, NMDA2B (epsilon 2) Gene [Source:MGI (curated);Acc:MGI:95821]
ENSMUSG00000028657	Ppt1	1422467_at	10.04	6.2448E-09	0.71	2.0311E-07	1	2	1	protein_coding	4	122513485	palmitoyl-protein thioesterase 1 Gene [Source:MGI (curated);Acc:MGI:1298204]
ENSMUSG00000057672	Pkn1	1436851_at	6.19	6.5577E-09	0.72	2.1234E-07	1	1	2	protein_coding	8	86193661	protein kinase N1 Gene [Source:MGI (curated);Acc:MGI:108022]
ENSMUSG00000057858	D19Ertd737e	1444218_at	6.58	6.5883E-09	2.04	2.1254E-07	1	1	2	protein_coding	19	60274489	Uncharacterized protein C10orf84 homolog [Source:UniProtKB/Swiss-Prot;Acc:Q8C6C7]
ENSMUSG00000053460	Ggcx	1423554_at	5.39	6.6667E-09	1.75	2.1427E-07	1	1	2	protein_coding	6	72364302	gamma-glutamyl carboxylase Gene [Source:MGI (curated);Acc:MGI:1927655]
ENSMUSG00000035505	Cox18	1415710_at	8.89	6.7752E-09	0.71	2.1696E-07	1	1	2	protein_coding	5	90643749	COX18 cytochrome c oxidase assembly homolog (S. cerevisiae) Gene [Source:MGI (curated);Acc:MGI:2448532]
ENSMUSG00000042532	Golga7b	1453297_at	8.01	6.8048E-09	1.48	2.1710E-07	1	1	2	protein_coding	19	42322064	golgi autoantigen, golgin subfamily a, 7B Gene [Source:MGI (curated);Acc:MGI:1918396]
ENSMUSG00000032366	Tpm1	1423049_a_at	9.97	6.9594E-09	1.72	2.2122E-07	1	3	4	protein_coding	9	66870397	tropomyosin 1, alpha Gene [Source:MGI (curated);Acc:MGI:98809]
ENSMUSG00000035311	Gnptab	1452461_a_at	7.28	7.2261E-09	1.33	2.2886E-07	1	3	1	protein_coding	10	87841877	N-acetylglucosamine-1-phosphate transferase, alpha and beta subunits Gene [Source:MGI (curated);Acc:MGI:3643902]
ENSMUSG00000021411	1300014I06Rik	1428851_at	7.15	7.4001E-09	1.47	2.3352E-07	1	1	2	protein_coding	13	34719709	RIKEN cDNA 1300014I06 gene Gene [Source:MGI Symbol;Acc:MGI:1914145]
ENSMUSG00000058558	Rpl5	1451077_at	8.48	7.4668E-09	1.41	2.3392E-07	1	1	2	protein_coding	5	108329521	ribosomal protein L5 Gene [Source:MGI (curated);Acc:MGI:102854]
ENSMUSG00000024498	Tcerg1	1443557_at	5.96	7.4577E-09	0.56	2.3392E-07	1	3	4	protein_coding	18	42671141	transcription elongation regulator 1 (CA150) Gene [Source:MGI Symbol;Acc:MGI:1926421]
ENSMUSG00000029484	Anxa3	1460330_at	7.13	7.9742E-09	1.53	2.4803E-07	1	1	2	protein_coding	5	97222529	annexin A3 Gene [Source:MGI Symbol;Acc:MGI:1201378]
ENSMUSG00000030145	Zfp248	1453531_at	5.91	7.9708E-09	0.57	2.4803E-07	1	2	1	protein_coding	6	118377337	zinc finger protein 248 Gene [Source:MGI (curated);Acc:MGI:1919970]
ENSMUSG00000030536	Iqgap1	1417379_at	7.76	8.0624E-09	0.55	2.4988E-07	1	3	1	protein_coding	7	87857673	IQ motif containing GTPase activating protein 1 Gene [Source:MGI Symbol;Acc:MGI:1352757]
ENSMUSG00000072955	Tmsb15b1-Tmsb15b2	1455213_at	6.35	8.2204E-09	1.83	2.5387E-07	1	1	2	protein_coding	X	133489527	Tmsb15b1-Tmsb15b2 readthrough transcript Gene [Source:MGI (curated);Acc:MGI:3026988]
ENSMUSG00000017734	Dbndd2	1419903_at	8.58	8.3891E-09	1.66	2.5816E-07	1	3	4	protein_coding	2	164311606	dysbindin (dystrobrevin binding protein 1) domain containing 2 Gene [Source:MGI (curated);Acc:MGI:106562]
ENSMUSG00000027332	Ivd	1449001_at	8.59	8.5512E-09	1.46	2.5947E-07	1	2	1	protein_coding	2	118687690	isovaleryl coenzyme A dehydrogenase Gene [Source:MGI (curated);Acc:MGI:1929242]
ENSMUSG00000030254	Rad18	1443954_at	5.99	8.4778E-09	2.00	2.5947E-07	1	2	4	protein_coding	6	112569844	RAD18 homolog (S. cerevisiae) Gene [Source:MGI (curated);Acc:MGI:1890476]
ENSMUSG00000087334	RP23-97B15.2	1444259_at	5.19	8.5179E-09	1.76	2.5947E-07	1	1	2	processed_transcript	13	94476137	N/A
ENSMUSG00000027227	Sord	1426584_a_at	7.62	8.5339E-09	1.54	2.5947E-07	1	1	2	protein_coding	2	122060485	sorbitol dehydrogenase Gene [Source:MGI (curated);Acc:MGI:98266]
ENSMUSG00000073412	Lst1	1425548_a_at	8.14	8.7417E-09	0.62	2.6407E-07	1	1	2	protein_coding	17	35322040	leukocyte specific transcript 1 Gene [Source:MGI (curated);Acc:MGI:1096324]
ENSMUSG00000017721	Pigt	1447382_at	5.86	8.7638E-09	0.59	2.6407E-07	1	1	2	protein_coding	2	164323020	phosphatidylinositol glycan anchor biosynthesis, class T Gene [Source:MGI (curated);Acc:MGI:1926178]
ENSMUSG00000027248	Pdia3	1445330_at	7.64	9.1895E-09	1.82	2.7594E-07	1	2	4	protein_coding	2	121239511	protein disulfide isomerase associated 3 Gene [Source:MGI (curated);Acc:MGI:95834]
ENSMUSG00000047419	Cmya5	1427312_at	6.32	9.6428E-09	1.50	2.8855E-07	1	1	2	protein_coding	13	93810677	cardiomyopathy associated 5 Gene [Source:MGI Symbol;Acc:MGI:1923719]
ENSMUSG00000069072	Slc7a14	1456187_at	5.60	1.0049E-08	0.35	2.9969E-07	1	2	4	protein_coding	3	31101832	solute carrier family 7 (cationic amino acid transporter, y+ system), member 14 Gene [Source:MGI (curated);Acc:MGI:3040688]
ENSMUSG00000033157	Abhd10	1427958_at	7.89	1.0459E-08	1.35	3.1082E-07	1	2	4	protein_coding	16	45729838	abhydrolase domain containing 10 Gene [Source:MGI (curated);Acc:MGI:2442422]
ENSMUSG00000058230	Grlf1	1434009_at	9.05	1.0533E-08	0.76	3.1197E-07	1	1	2	protein_coding	7	17079822	glucocorticoid receptor DNA binding factor 1 Gene [Source:MGI Symbol;Acc:MGI:1929494]
ENSMUSG00000003423	Pih1d1	1452726_a_at	8.18	1.0668E-08	0.65	3.1488E-07	1	2	1	protein_coding	7	52409673	PIH1 domain containing 1 Gene [Source:MGI (curated);Acc:MGI:1916095]
ENSMUSG00000043090	Zfp866	1435491_at	5.61	1.1068E-08	2.07	3.2558E-07	1	2	4	protein_coding	8	72265538	zinc finger protein 866 Gene [Source:MGI (curated);Acc:MGI:3584369]
ENSMUSG00000034800	Zfp661	1428704_at	5.70	1.1364E-08	1.60	3.3317E-07	1	1	2	protein_coding	2	127400398	zinc finger protein 661 Gene [Source:MGI (curated);Acc:MGI:1919430]
ENSMUSG00000029073	Gltpd1	1448693_at	7.91	1.1464E-08	0.70	3.3497E-07	1	1	2	protein_coding	4	155238832	glycolipid transfer protein domain containing 1 Gene [Source:MGI (curated);Acc:MGI:1933107]
ENSMUSG00000028015	Ctso	1443084_at	5.39	1.1737E-08	0.67	3.4178E-07	1	2	4	protein_coding	3	81736523	cathepsin O Gene [Source:MGI (curated);Acc:MGI:2139628]
ENSMUSG00000064858	SNORA43	1437538_at	7.01	1.1859E-08	0.59	3.4418E-07	1	1	2	snoRNA	2	26493367	Small nucleolar RNA SNORA43 [Source:RFAM;Acc:RF00416]
ENSMUSG00000026042	Col5a2	1450625_at	5.66	1.2433E-08	0.43	3.5964E-07	1	2	1	protein_coding	1	45431166	collagen, type V, alpha 2 Gene [Source:MGI (curated);Acc:MGI:88458]
ENSMUSG00000039607	Rbms3	1436937_at	6.59	1.2590E-08	1.79	3.6297E-07	1	2	4	protein_coding	9	116486426	RNA binding motif, single stranded interacting protein Gene [Source:MGI Symbol;Acc:MGI:2444477]
ENSMUSG00000039988	Ankrd13c	1435868_at	6.66	1.2941E-08	0.64	3.7186E-07	1	2	4	protein_coding	3	157610430	ankyrin repeat domain 13c Gene [Source:MGI Symbol;Acc:MGI:2139746]
ENSMUSG00000004341	Gpx6	1452135_at	6.37	1.3199E-08	2.00	3.7802E-07	1	1	2	protein_coding	13	21404086	glutathione peroxidase 6 Gene [Source:MGI (curated);Acc:MGI:1922762]
ENSMUSG00000037872	Darc	1432273_a_at	9.96	1.3367E-08	1.63	3.8055E-07	1	1	2	protein_coding	1	175261942	Duffy blood group, chemokine receptor Gene [Source:MGI Symbol;Acc:MGI:1097689]
ENSMUSG00000043962	Thrap3	1452125_at	8.43	1.3375E-08	0.54	3.8055E-07	1	1	2	protein_coding	4	125841326	thyroid hormone receptor associated protein 3 Gene [Source:MGI (curated);Acc:MGI:2442637]
ENSMUSG00000027259	Adal	1428198_at	8.12	1.3786E-08	0.74	3.9095E-07	1	2	1	protein_coding	2	120966164	adenosine deaminase-like Gene [Source:MGI (curated);Acc:MGI:1923144]
ENSMUSG00000051113	Fam71e1	1432443_at	6.35	1.4050E-08	0.57	3.9714E-07	1	1	2	protein_coding	7	51752041	family with sequence similarity 71, member E1 Gene [Source:MGI Symbol;Acc:MGI:1922788]
ENSMUSG00000070425	Trpc2	1424492_at	7.58	1.4103E-08	0.76	3.9735E-07	1	2	4	protein_coding	7	109214025	transient receptor potential cation channel, subfamily C, member 2 Gene [Source:MGI (curated);Acc:MGI:109527]
ENSMUSG00000025017	Pik3ap1	1429831_at	5.73	1.4512E-08	0.64	4.0757E-07	1	1	2	protein_coding	19	41346863	phosphoinositide-3-kinase adaptor protein 1 Gene [Source:MGI Symbol;Acc:MGI:1933177]
ENSMUSG00000028973	Abcb8	1423713_at	6.72	1.4749E-08	0.54	4.1287E-07	1	2	1	protein_coding	5	23899481	ATP-binding cassette, sub-family B (MDR/TAP), member 8 Gene [Source:MGI (curated);Acc:MGI:1351667]
ENSMUSG00000006392	Med8	1442417_at	6.09	1.4886E-08	1.64	4.1538E-07	1	2	1	protein_coding	4	118081942	mediator of RNA polymerase II transcription, subunit 8 homolog (yeast) Gene [Source:MGI (curated);Acc:MGI:1915269]
ENSMUSG00000032572	Dvwa	1429072_at	6.23	1.4994E-08	1.80	4.1705E-07	1	1	2	protein_coding	9	105891785	collagen, type VI, alpha 4 Gene [Source:MGI (curated);Acc:MGI:1915803]
ENSMUSG00000018160	Med1	1421906_at	7.45	1.5934E-08	0.49	4.4036E-07	1	3	1	protein_coding	11	98013468	mediator complex subunit 1 Gene [Source:MGI (curated);Acc:MGI:1100846]
ENSMUSG00000018752	Tnfsf12-Tnfsf13	1418345_at	5.23	1.5934E-08	1.46	4.4036E-07	1	1	2	protein_coding	11	69496079	Tnfsf12-tnfsf13 readthrough transcript Gene [Source:MGI (curated);Acc:MGI:3845075]
ENSMUSG00000052921	Arhgef15	1455522_at	8.20	1.6402E-08	0.68	4.5186E-07	1	2	1	protein_coding	11	68756657	Rho guanine nucleotide exchange factor (GEF) 15 Gene [Source:MGI (curated);Acc:MGI:3045246]
ENSMUSG00000022680	Pdxdc1	1428200_a_at	5.02	1.6545E-08	1.87	4.5436E-07	1	3	1	protein_coding	16	13833241	pyridoxal-dependent decarboxylase domain containing 1 Gene [Source:MGI (curated);Acc:MGI:1920909]
ENSMUSG00000043419	RP23-26L6.12	1448952_at	10.97	1.6796E-08	0.74	4.5978E-07	1	2	1	processed_transcript	11	69153963	RIKEN cDNA A030009H04 gene (A030009H04Rik), non-coding RNA [Source:RefSeq DNA;Acc:NR_027827]
ENSMUSG00000064493	SNORA28	1456256_at	7.62	1.6851E-08	1.64	4.5986E-07	1	1	2	snoRNA	12	112779152	Small nucleolar RNA SNORA28 [Source:RFAM;Acc:RF00400]
ENSMUSG00000048251	Bcl11b	1450339_a_at	10.22	1.7053E-08	2.29	4.6391E-07	1	4	4	protein_coding	12	109148613	B-cell leukemia/lymphoma 11B Gene [Source:MGI (curated);Acc:MGI:1929913]
ENSMUSG00000027577	Chrna4	1421202_at	6.39	1.7331E-08	0.60	4.7000E-07	1	2	4	protein_coding	2	180753085	cholinergic receptor, nicotinic, alpha polypeptide 4 Gene [Source:MGI (curated);Acc:MGI:87888]
ENSMUSG00000037971	1110032A03Rik	1417211_a_at	8.82	1.7462E-08	1.51	4.7207E-07	1	1	2	protein_coding	9	50570933	RIKEN cDNA 1110032A03 gene Gene [Source:MGI Symbol;Acc:MGI:1915971]
ENSMUSG00000032018	Sc5d	1424709_at	6.84	1.7521E-08	1.38	4.7218E-07	1	2	1	protein_coding	9	42062222	sterol-C5-desaturase (fungal ERG3, delta-5-desaturase) homolog (S. cerevisae) Gene [Source:MGI Symbol;Acc:MGI:1353611]
ENSMUSG00000024712	Rfk	1416230_at	9.83	1.7637E-08	0.63	4.7386E-07	1	3	1	protein_coding	19	17468533	riboflavin kinase Gene [Source:MGI (curated);Acc:MGI:1914688]
ENSMUSG00000058407	Txndc9	1436108_at	6.46	1.7851E-08	0.43	4.7790E-07	1	1	2	protein_coding	1	38040712	thioredoxin domain containing 9 Gene [Source:MGI (curated);Acc:MGI:2138153]
ENSMUSG00000056592	Zfp658	1439181_at	5.71	1.7898E-08	0.42	4.7790E-07	1	1	2	protein_coding	7	50817626	zinc finger protein 658 Gene [Source:MGI (curated);Acc:MGI:2652821]
ENSMUSG00000074715	Ccl28	1455577_at	5.64	1.8445E-08	2.06	4.9099E-07	1	1	2	protein_coding	NT_166323	149101	chemokine (C-C motif) ligand 28 Gene [Source:MGI Symbol;Acc:MGI:1861731]
ENSMUSG00000030536	Iqgap1	1434998_at	8.72	1.8712E-08	0.60	4.9658E-07	1	3	1	protein_coding	7	87857673	IQ motif containing GTPase activating protein 1 Gene [Source:MGI Symbol;Acc:MGI:1352757]
ENSMUSG00000043671	Dpy19l3	1455468_at	8.88	1.8863E-08	0.65	4.9905E-07	1	3	3	protein_coding	7	36470184	dpy-19-like 3 (C. elegans) Gene [Source:MGI (curated);Acc:MGI:2443952]
ENSMUSG00000032186	Tmod2	1451301_at	7.01	1.8974E-08	1.57	5.0048E-07	1	5	5	protein_coding	9	75413428	tropomodulin 2 Gene [Source:MGI Symbol;Acc:MGI:1355335]
ENSMUSG00000045625	Pigz	1458306_at	7.99	1.9138E-08	0.38	5.0327E-07	1	2	4	protein_coding	16	31933937	phosphatidylinositol glycan anchor biosynthesis, class Z Gene [Source:MGI (curated);Acc:MGI:2443822]
ENSMUSG00000030826	Bcat2	1425764_a_at	6.45	1.9984E-08	0.62	5.2392E-07	1	1	2	protein_coding	7	52825523	branched chain aminotransferase 2, mitochondrial Gene [Source:MGI (curated);Acc:MGI:1276534]
ENSMUSG00000050796	B3galt6	1440340_at	5.38	2.0140E-08	1.61	5.2643E-07	1	3	4	protein_coding	4	155363575	UDP-Gal:betaGal beta 1,3-galactosyltransferase, polypeptide 6 Gene [Source:MGI (curated);Acc:MGI:2152819]
ENSMUSG00000027397	Slc20a1	1446441_at	5.19	2.0661E-08	1.60	5.3842E-07	1	3	3	protein_coding	2	129024500	solute carrier family 20, member 1 Gene [Source:MGI (curated);Acc:MGI:108392]
ENSMUSG00000033751	Gadd45gip1	1448776_at	5.49	2.2021E-08	0.61	5.7214E-07	1	2	3	protein_coding	8	87355421	growth arrest and DNA-damage-inducible, gamma interacting protein 1 Gene [Source:MGI (curated);Acc:MGI:1914947]
ENSMUSG00000072704	2700089E24Rik	1453208_at	9.80	2.2721E-08	1.65	5.8858E-07	1	2	4	protein_coding	6	133055279	RIKEN cDNA 2700089E24 gene Gene [Source:MGI Symbol;Acc:MGI:1914379]
ENSMUSG00000057637	Prdm2	1453068_at	8.30	2.2994E-08	0.60	5.9385E-07	1	2	1	protein_coding	4	142697294	PR domain containing 2, with ZNF domain Gene [Source:MGI (curated);Acc:MGI:107628]
ENSMUSG00000049036	Tmem121	1451181_at	7.52	2.3062E-08	1.40	5.9385E-07	1	1	2	protein_coding	12	114424136	transmembrane protein 121 Gene [Source:MGI Symbol;Acc:MGI:1916445]
ENSMUSG00000033773	Rpap2	1435034_at	4.89	2.3532E-08	1.57	6.0331E-07	1	2	1	protein_coding	5	108026392	RNA polymerase II associated protein 2 Gene [Source:MGI (curated);Acc:MGI:2141142]
ENSMUSG00000028133	Rwdd3	1430167_a_at	6.02	2.3568E-08	0.53	6.0331E-07	1	1	2	protein_coding	3	120858783	RWD domain containing 3 Gene [Source:MGI Symbol;Acc:MGI:1920420]
ENSMUSG00000044501	Zfp758	1451902_at	7.77	2.3846E-08	1.94	6.0863E-07	1	1	2	protein_coding	17	22498420	zinc finger protein 758 Gene [Source:MGI (curated);Acc:MGI:2385044]
ENSMUSG00000036099	Vezt	1455472_at	9.26	2.3946E-08	0.75	6.0938E-07	1	3	4	protein_coding	10	93401910	vezatin, adherens junctions transmembrane protein Gene [Source:MGI (curated);Acc:MGI:2143698]
ENSMUSG00000022434	Fam118a	1448678_at	7.93	2.4317E-08	0.72	6.1703E-07	1	1	2	protein_coding	15	84867519	family with sequence similarity 118, member A Gene [Source:MGI Symbol;Acc:MGI:1920475]
ENSMUSG00000021171	Esyt2	1447341_at	6.70	2.4498E-08	0.24	6.1982E-07	1	2	1	protein_coding	12	117519695	extended synaptotagmin-like protein 2 Gene [Source:MGI Symbol;Acc:MGI:1261845]
ENSMUSG00000035299	Mid1	1438239_at	7.61	2.4894E-08	4.15	6.2800E-07	1	1	2	protein_coding	X	166123131	midline 1 Gene [Source:MGI (curated);Acc:MGI:1100537]
ENSMUSG00000032024	9030425E11Rik	1448251_at	6.77	2.6381E-08	1.74	6.6357E-07	1	2	1	protein_coding	9	40494045	RIKEN cDNA 9030425E11 gene Gene [Source:MGI Symbol;Acc:MGI:1918816]
ENSMUSG00000022723	Crybg3	1434410_at	7.19	2.8139E-08	1.73	7.0370E-07	1	1	2	protein_coding	16	59490601	beta-gamma crystallin domain containing 3 Gene [Source:MGI (curated);Acc:MGI:2676311]
ENSMUSG00000015085	Entpd2	1418259_a_at	7.40	2.8090E-08	1.28	7.0370E-07	1	1	2	protein_coding	2	25251394	ectonucleoside triphosphate diphosphohydrolase 2 Gene [Source:MGI (curated);Acc:MGI:1096863]
ENSMUSG00000027427	Polr3f	1439075_at	6.78	2.9372E-08	0.65	7.3245E-07	1	3	4	protein_coding	2	144353454	polymerase (RNA) III (DNA directed) polypeptide F Gene [Source:MGI (curated);Acc:MGI:1924086]
ENSMUSG00000030201	Lrp6	1451022_at	6.83	3.0388E-08	0.60	7.5559E-07	1	2	4	protein_coding	6	134396494	low density lipoprotein receptor-related protein 6 Gene [Source:MGI (curated);Acc:MGI:1298218]
ENSMUSG00000032534	Cep63	1438409_at	7.48	3.0839E-08	1.40	7.6323E-07	1	1	2	protein_coding	9	102488908	centrosomal protein 63 Gene [Source:MGI (curated);Acc:MGI:2158560]
ENSMUSG00000040852	Plekhh2	1460062_at	5.10	3.0871E-08	1.51	7.6323E-07	1	1	2	protein_coding	17	84911235	pleckstrin homology domain containing, family H (with MyTH4 domain) member 2 Gene [Source:MGI Symbol;Acc:MGI:2146813]
ENSMUSG00000001773	Folh1	1450154_at	5.74	3.2150E-08	0.43	7.9261E-07	1	1	2	protein_coding	7	93867497	folate hydrolase Gene [Source:MGI Symbol;Acc:MGI:1858193]
ENSMUSG00000056383	AI987944	1455914_at	5.55	3.3245E-08	1.85	8.1728E-07	1	1	2	protein_coding	7	48629160	expressed sequence AI987944 (AI987944), mRNA [Source:RefSeq DNA;Acc:NM_183167]
ENSMUSG00000021327	Zkscan3	1437892_at	8.74	3.3943E-08	1.72	8.3209E-07	1	2	4	protein_coding	13	21478882	zinc finger with KRAB and SCAN domains 3 Gene [Source:MGI (curated);Acc:MGI:1919989]
ENSMUSG00000062661	Freq	1450146_at	6.75	3.5624E-08	0.50	8.7083E-07	1	2	1	protein_coding	2	31101343	neuronal calcium sensor 1 Gene [Source:MGI (curated);Acc:MGI:109166]
ENSMUSG00000022744	Cldnd1	1431293_a_at	10.00	3.6274E-08	1.33	8.8422E-07	1	2	1	protein_coding	16	58728023	claudin domain containing 1 Gene [Source:MGI (curated);Acc:MGI:2447860]
ENSMUSG00000036291	Mudeng	1424738_at	7.93	3.6616E-08	0.71	8.9007E-07	1	2	4	protein_coding	14	49686224	MU-2/AP1M2 domain containing, death-inducing Gene [Source:MGI Symbol;Acc:MGI:1921635]
ENSMUSG00000008734	Gprc5b	1451411_at	9.78	3.7709E-08	0.36	9.1406E-07	1	2	4	protein_coding	7	126117168	G protein-coupled receptor, family C, group 5, member B Gene [Source:MGI Symbol;Acc:MGI:1927596]
ENSMUSG00000033685	Ucp2	1448188_at	8.24	3.8468E-08	0.58	9.2987E-07	1	1	2	protein_coding	7	107641846	uncoupling protein 2 (mitochondrial, proton carrier) Gene [Source:MGI (curated);Acc:MGI:109354]
ENSMUSG00000028018	Gstcd	1429395_at	7.68	4.0123E-08	0.74	9.6720E-07	1	1	2	protein_coding	3	132644717	glutathione S-transferase, C-terminal domain containing Gene [Source:MGI (curated);Acc:MGI:1914803]
ENSMUSG00000024479	Mal2	1427042_at	8.91	4.1812E-08	1.99	1.0051E-06	1	1	2	protein_coding	15	54403040	mal, T-cell differentiation protein 2 Gene [Source:MGI Symbol;Acc:MGI:2146021]
ENSMUSG00000020287	Mpg	1417571_at	7.84	4.2153E-08	0.68	1.0105E-06	1	3	5	protein_coding	11	32126505	N-methylpurine-DNA glycosylase Gene [Source:MGI (curated);Acc:MGI:97073]
ENSMUSG00000050071	Bex1	1448595_a_at	12.27	4.3420E-08	1.24	1.0380E-06	1	1	2	protein_coding	X	132748511	brain expressed gene 1 Gene [Source:MGI (curated);Acc:MGI:1328321]
ENSMUSG00000040209	Zfp704	1417849_at	8.31	4.5487E-08	0.54	1.0844E-06	1	2	4	protein_coding	3	9429938	zinc finger protein 704 Gene [Source:MGI Symbol;Acc:MGI:2180715]
ENSMUSG00000008373	Prpf31	1453005_at	8.21	4.6624E-08	0.69	1.1085E-06	1	2	4	protein_coding	7	3581587	PRP31 pre-mRNA processing factor 31 homolog (yeast) Gene [Source:MGI (curated);Acc:MGI:1916238]
ENSMUSG00000026042	Col5a2	1422437_at	6.67	4.9692E-08	0.55	1.1750E-06	1	2	1	protein_coding	1	45431166	collagen, type V, alpha 2 Gene [Source:MGI (curated);Acc:MGI:88458]
ENSMUSG00000042063	Zfp386	1451146_at	8.69	4.9621E-08	0.73	1.1750E-06	1	2	1	protein_coding	12	117285930	zinc finger protein 386 (Kruppel-like) Gene [Source:MGI Symbol;Acc:MGI:1930708]
ENSMUSG00000051504	Siglech	1436131_at	7.42	4.9889E-08	1.26	1.1765E-06	1	1	2	protein_coding	7	63023554	sialic acid binding Ig-like lectin H Gene [Source:MGI (curated);Acc:MGI:2443256]
ENSMUSG00000027381	Bcl2l11	1456005_a_at	6.76	5.0258E-08	1.85	1.1819E-06	1	3	4	protein_coding	2	127951774	BCL2-like 11 (apoptosis facilitator) Gene [Source:MGI (curated);Acc:MGI:1197519]
ENSMUSG00000025421	Hdhd2	1428507_at	9.56	5.0410E-08	1.36	1.1823E-06	1	2	3	protein_coding	18	77168865	haloacid dehalogenase-like hydrolase domain containing 2 Gene [Source:MGI (curated);Acc:MGI:1924237]
ENSMUSG00000041889	Shisa4	1438426_at	9.49	5.0749E-08	1.52	1.1871E-06	1	1	2	protein_coding	1	137267634	shisa homolog 4 (Xenopus laevis) Gene [Source:MGI (curated);Acc:MGI:1924802]
ENSMUSG00000035623	Rsf1	1457751_at	8.08	5.1442E-08	1.89	1.2000E-06	1	4	4	protein_coding	7	104728406	remodeling and spacing factor 1 Gene [Source:MGI (curated);Acc:MGI:2682305]
ENSMUSG00000033209	Ttc28	1419584_at	8.43	5.2561E-08	0.58	1.2229E-06	1	3	4	processed_transcript	5	111308822	tetratricopeptide repeat domain 28 Gene [Source:MGI (curated);Acc:MGI:2140873]
ENSMUSG00000031467	Agpat5	1453257_at	8.75	5.3549E-08	1.35	1.2425E-06	1	3	5	protein_coding	8	18846277	1-acylglycerol-3-phosphate O-acyltransferase 5 (lysophosphatidic acid acyltransferase, epsilon) Gene [Source:MGI (curated);Acc:MGI:1196345]
ENSMUSG00000031548	Sfrp1	1448395_at	6.76	5.5500E-08	0.48	1.2843E-06	1	3	4	protein_coding	8	24521974	secreted frizzled-related protein 1 Gene [Source:MGI (curated);Acc:MGI:892014]
ENSMUSG00000027646	Src	1423240_at	7.59	5.7552E-08	0.57	1.3283E-06	1	1	2	protein_coding	2	157244180	Rous sarcoma oncogene Gene [Source:MGI (curated);Acc:MGI:98397]
ENSMUSG00000045092	S1pr1	1423571_at	9.61	5.7951E-08	1.29	1.3339E-06	1	1	2	protein_coding	3	115413357	sphingosine-1-phosphate receptor 1 Gene [Source:MGI Symbol;Acc:MGI:1096355]
ENSMUSG00000018565	Rai12	1444136_at	4.75	5.8462E-08	1.65	1.3386E-06	1	2	4	protein_coding	11	69781724	retinoic acid induced 12 Gene [Source:MGI (curated);Acc:MGI:1859017]
ENSMUSG00000014353	Tmem87b	1429336_at	8.74	5.8448E-08	0.67	1.3386E-06	1	3	1	protein_coding	2	128643854	transmembrane protein 87B Gene [Source:MGI (curated);Acc:MGI:1919727]
ENSMUSG00000005973	Rcn1	1417090_at	9.84	6.1663E-08	0.61	1.4078E-06	1	1	2	protein_coding	2	105226448	reticulocalbin 1 Gene [Source:MGI (curated);Acc:MGI:104559]
ENSMUSG00000037674	Rfx7	1460567_at	8.78	6.1806E-08	0.69	1.4078E-06	1	1	2	protein_coding	9	72380047	regulatory factor X, 7 Gene [Source:MGI Symbol;Acc:MGI:2442675]
ENSMUSG00000040612	Ildr2	1436894_at	7.13	6.2245E-08	0.39	1.4140E-06	1	2	4	protein_coding	1	168184270	immunoglobulin-like domain containing receptor 2 Gene [Source:MGI (curated);Acc:MGI:1196370]
ENSMUSG00000029705	Cux1	1424667_a_at	7.06	6.2722E-08	1.89	1.4211E-06	1	4	4	protein_coding	5	136724005	cut-like homeobox 1 Gene [Source:MGI Symbol;Acc:MGI:88568]
ENSMUSG00000033751	Gadd45gip1	1417619_at	8.57	6.3848E-08	1.40	1.4429E-06	1	2	3	protein_coding	8	87355421	growth arrest and DNA-damage-inducible, gamma interacting protein 1 Gene [Source:MGI (curated);Acc:MGI:1914947]
ENSMUSG00000062054	Iah1	1429119_at	8.42	6.4463E-08	1.39	1.4530E-06	1	1	2	protein_coding	12	21322282	isoamyl acetate-hydrolyzing esterase 1 homolog (S. cerevisiae) Gene [Source:MGI Symbol;Acc:MGI:1914982]
ENSMUSG00000050074	Spink8	1435999_at	6.23	6.5372E-08	0.58	1.4697E-06	1	1	2	protein_coding	9	109714794	serine peptidase inhibitor, Kazal type 8 Gene [Source:MGI (curated);Acc:MGI:1925959]
ENSMUSG00000038126	Mphosph9	1431053_at	6.69	6.7135E-08	0.51	1.5054E-06	1	4	4	protein_coding	5	124700968	M-phase phosphoprotein 9 Gene [Source:MGI (curated);Acc:MGI:2443138]
ENSMUSG00000040242	Fgfr1op2	1427526_at	6.93	6.7863E-08	2.11	1.5178E-06	1	2	4	protein_coding	6	146525725	FGFR1 oncogene partner 2 Gene [Source:MGI (curated);Acc:MGI:1914779]
ENSMUSG00000021420	Fars2	1431354_a_at	8.48	6.8231E-08	0.75	1.5221E-06	1	1	2	protein_coding	13	36209280	phenylalanine-tRNA synthetase 2 (mitochondrial) Gene [Source:MGI Symbol;Acc:MGI:1917205]
ENSMUSG00000022195	6030458C11Rik	1433860_at	9.52	7.0061E-08	0.75	1.5589E-06	1	2	1	protein_coding	15	12738170	RIKEN cDNA 6030458C11 gene Gene [Source:MGI Symbol;Acc:MGI:1925127]
ENSMUSG00000024948	Map4k2	1428297_at	6.81	7.1290E-08	1.55	1.5822E-06	1	3	4	protein_coding	19	6341135	mitogen-activated protein kinase kinase kinase kinase 2 Gene [Source:MGI (curated);Acc:MGI:1346883]
ENSMUSG00000031600	Vps37a	1429363_at	5.96	7.1530E-08	0.53	1.5835E-06	1	3	4	protein_coding	8	41597137	vacuolar protein sorting 37A (yeast) Gene [Source:MGI Symbol;Acc:MGI:1261835]
ENSMUSG00000051111	Sv2c	1453715_at	6.31	7.2968E-08	0.36	1.6112E-06	1	1	2	protein_coding	13	96729398	synaptic vesicle glycoprotein 2c Gene [Source:MGI (curated);Acc:MGI:1922459]
ENSMUSG00000022661	Cd200	1448788_at	9.13	7.3888E-08	1.63	1.6233E-06	1	1	2	protein_coding	16	45382296	CD200 antigen Gene [Source:MGI Symbol;Acc:MGI:1196990]
ENSMUSG00000030536	Iqgap1	1417380_at	8.18	7.3815E-08	0.61	1.6233E-06	1	3	1	protein_coding	7	87857673	IQ motif containing GTPase activating protein 1 Gene [Source:MGI Symbol;Acc:MGI:1352757]
ENSMUSG00000070583	Fv1	1422279_at	5.49	7.5427E-08	0.59	1.6529E-06	1	1	2	protein_coding	4	147243088	Friend virus susceptibility 1 Gene [Source:MGI Symbol;Acc:MGI:95595]
ENSMUSG00000064284	2210021J22Rik	1451409_at	7.32	7.6561E-08	1.29	1.6735E-06	1	1	2	protein_coding	15	85637402	RIKEN cDNA 2210021J22 gene Gene [Source:MGI Symbol;Acc:MGI:1919605]
ENSMUSG00000041879	Ipo9	1424466_at	8.96	7.7811E-08	0.77	1.6966E-06	1	2	4	protein_coding	1	137278889	importin 9 Gene [Source:MGI (curated);Acc:MGI:1918944]
ENSMUSG00000038252	Ncapd2	1423847_at	6.76	8.2166E-08	1.59	1.7871E-06	1	1	2	protein_coding	6	125118027	non-SMC condensin I complex, subunit D2 Gene [Source:MGI Symbol;Acc:MGI:1915548]
ENSMUSG00000062661	Freq	1434887_at	10.86	8.3334E-08	0.78	1.8079E-06	1	2	1	protein_coding	2	31101343	neuronal calcium sensor 1 Gene [Source:MGI (curated);Acc:MGI:109166]
ENSMUSG00000024558	Mapk4	1435367_at	8.73	8.4152E-08	1.58	1.8211E-06	1	1	2	protein_coding	18	74088140	mitogen-activated protein kinase 4 Gene [Source:MGI (curated);Acc:MGI:2444559]
ENSMUSG00000028156	Eif4e	1450909_at	7.32	8.5119E-08	1.34	1.8315E-06	1	2	4	protein_coding	3	138190249	eukaryotic translation initiation factor 4E Gene [Source:MGI Symbol;Acc:MGI:95305]
ENSMUSG00000070000	Fcho1	1436078_at	8.82	8.5267E-08	0.76	1.8315E-06	1	3	1	protein_coding	8	74232293	FCH domain only 1 Gene [Source:MGI (curated);Acc:MGI:1921265]
ENSMUSG00000024188	Luc7l	1455261_at	9.40	8.5147E-08	1.35	1.8315E-06	1	4	4	protein_coding	17	26389855	Luc7 homolog (S. cerevisiae)-like Gene [Source:MGI (curated);Acc:MGI:1914228]
ENSMUSG00000036513	Commd2	1442321_at	5.22	8.8433E-08	1.62	1.8949E-06	1	2	4	protein_coding	3	57446826	COMM domain containing 2 Gene [Source:MGI (curated);Acc:MGI:1098806]
ENSMUSG00000036473	Tbc1d24	1442325_at	8.38	8.8688E-08	0.61	1.8956E-06	1	3	4	protein_coding	17	24312377	TBC1 domain family, member 24 Gene [Source:MGI Symbol;Acc:MGI:2443456]
ENSMUSG00000064023	Klk8	1419722_at	6.55	9.3322E-08	0.64	1.9898E-06	1	1	2	protein_coding	7	51052947	kallikrein related-peptidase 8 Gene [Source:MGI Symbol;Acc:MGI:1343327]
ENSMUSG00000028447	Dctn3	1416247_at	10.74	9.6473E-08	1.32	2.0469E-06	1	1	2	protein_coding	4	41661830	dynactin 3 Gene [Source:MGI (curated);Acc:MGI:1859251]
ENSMUSG00000022019	Tdrd3	1451545_at	8.23	9.6313E-08	0.75	2.0469E-06	1	1	2	protein_coding	14	87816489	tudor domain containing 3 Gene [Source:MGI Symbol;Acc:MGI:2444023]
ENSMUSG00000066113	Adamtsl1	1442063_at	5.63	9.8776E-08	1.68	2.0907E-06	1	1	2	protein_coding	4	85699819	ADAMTS-like 1 Gene [Source:MGI (curated);Acc:MGI:1924989]
ENSMUSG00000053935	AC134474.1	1454973_at	9.71	9.9179E-08	1.44	2.0941E-06	1	1	2	protein_coding	6	136557380	Putative uncharacterized protein [Source:UniProtKB/TrEMBL;Acc:Q8BGH5]
ENSMUSG00000050796	B3galt6	1435252_at	4.06	1.0003E-07	1.82	2.1070E-06	1	3	4	protein_coding	4	155363575	UDP-Gal:betaGal beta 1,3-galactosyltransferase, polypeptide 6 Gene [Source:MGI (curated);Acc:MGI:2152819]
ENSMUSG00000031327	Chic1	1439300_at	8.43	1.0056E-07	0.41	2.1130E-06	1	3	4	protein_coding	X	100551815	cysteine-rich hydrophobic domain 1 Gene [Source:MGI (curated);Acc:MGI:1344694]
ENSMUSG00000027259	Adal	1428199_at	7.16	1.0709E-07	0.73	2.2448E-06	1	2	1	protein_coding	2	120966164	adenosine deaminase-like Gene [Source:MGI (curated);Acc:MGI:1923144]
ENSMUSG00000034472	Rasd2	1427343_at	9.84	1.0802E-07	2.55	2.2588E-06	1	1	2	protein_coding	8	77737837	RASD family, member 2 Gene [Source:MGI (curated);Acc:MGI:1922391]
ENSMUSG00000062995	Ica1	1417901_a_at	9.29	1.1032E-07	1.34	2.2960E-06	1	2	4	protein_coding	6	8580527	islet cell autoantigen 1 Gene [Source:MGI (curated);Acc:MGI:96391]
ENSMUSG00000005142	Man2b1	1416340_a_at	9.11	1.1033E-07	1.30	2.2960E-06	1	1	2	protein_coding	8	87607223	mannosidase 2, alpha B1 Gene [Source:MGI Symbol;Acc:MGI:107286]
ENSMUSG00000022076	Klhl1	1436465_at	6.38	1.1236E-07	1.99	2.3328E-06	1	1	2	protein_coding	14	96504478	kelch-like 1 (Drosophila) Gene [Source:MGI (curated);Acc:MGI:2136335]
ENSMUSG00000024878	Cbwd1	1451531_at	6.27	1.1361E-07	1.37	2.3530E-06	1	1	2	protein_coding	19	24994923	COBW domain containing 1 Gene [Source:MGI Symbol;Acc:MGI:2385089]
ENSMUSG00000030145	Zfp248	1436473_at	6.98	1.2229E-07	0.64	2.5267E-06	1	2	1	protein_coding	6	118377337	zinc finger protein 248 Gene [Source:MGI (curated);Acc:MGI:1919970]
ENSMUSG00000007653	Gabrb2	1429685_at	10.39	1.2357E-07	1.75	2.5324E-06	1	2	4	protein_coding	11	42233259	gamma-aminobutyric acid (GABA) A receptor, subunit beta 2 Gene [Source:MGI (curated);Acc:MGI:95620]
ENSMUSG00000033863	Klf9	1436763_a_at	9.85	1.2373E-07	1.65	2.5324E-06	1	5	4	protein_coding	19	23215716	Kruppel-like factor 9 Gene [Source:MGI Symbol;Acc:MGI:1333856]
ENSMUSG00000064721	SNORD25	1433675_at	7.93	1.2324E-07	0.73	2.5324E-06	1	1	2	snoRNA	19	8798483	Small nucleolar RNA SNORD25 [Source:RFAM;Acc:RF00054]
ENSMUSG00000079442	St6galnac4	1418074_at	5.48	1.2305E-07	1.39	2.5324E-06	1	2	4	protein_coding	2	32442608	ST6 (alpha-N-acetyl-neuraminyl-2,3-beta-galactosyl-1,3)-N-acetylgalactosaminide alpha-2,6-sialyltransferase 4 Gene [Source:MGI (curated);Acc:MGI:1341894]
ENSMUSG00000033166	Dis3	1426609_at	7.50	1.2542E-07	0.74	2.5609E-06	1	1	2	protein_coding	14	99475853	DIS3 mitotic control homolog (S. cerevisiae) Gene [Source:MGI Symbol;Acc:MGI:1919912]
ENSMUSG00000033192	Lpcat2	1434945_at	7.20	1.2639E-07	1.28	2.5746E-06	1	1	2	protein_coding	8	95379249	lysophosphatidylcholine acyltransferase 2 Gene [Source:MGI (curated);Acc:MGI:3606214]
ENSMUSG00000044176	Spink10	1438444_at	5.14	1.2857E-07	1.52	2.6130E-06	1	1	2	protein_coding	18	62708565	serine peptidase inhibitor, Kazal type 10 Gene [Source:MGI (curated);Acc:MGI:3584533]
ENSMUSG00000035311	Gnptab	1435335_a_at	8.71	1.3024E-07	1.25	2.6407E-06	1	3	1	protein_coding	10	87841877	N-acetylglucosamine-1-phosphate transferase, alpha and beta subunits Gene [Source:MGI (curated);Acc:MGI:3643902]
ENSMUSG00000028024	Enpep	1448649_at	5.58	1.3113E-07	1.58	2.6525E-06	1	1	2	protein_coding	3	128972095	glutamyl aminopeptidase Gene [Source:MGI Symbol;Acc:MGI:106645]
ENSMUSG00000033066	Gas7	1417859_at	6.90	1.3187E-07	1.46	2.6614E-06	1	1	2	protein_coding	11	67268939	growth arrest specific 7 Gene [Source:MGI (curated);Acc:MGI:1202388]
ENSMUSG00000041453	Rpl21	1423070_at	6.30	1.3282E-07	1.38	2.6742E-06	1	1	2	protein_coding	5	147644466	ribosomal protein L21 Gene [Source:MGI (curated);Acc:MGI:1278340]
ENSMUSG00000022451	Twf1	1420875_at	9.58	1.3379E-07	0.71	2.6876E-06	1	2	1	protein_coding	15	94408379	twinfilin, actin-binding protein, homolog 1 (Drosophila) Gene [Source:MGI (curated);Acc:MGI:1100520]
ENSMUSG00000070561	Kcnj11	1455417_at	7.70	1.3546E-07	1.41	2.7097E-06	1	2	4	protein_coding	7	53354095	potassium inwardly rectifying channel, subfamily J, member 11 Gene [Source:MGI Symbol;Acc:MGI:107501]
ENSMUSG00000038026	Kcnj9	1426115_a_at	6.53	1.3552E-07	0.46	2.7097E-06	1	3	4	protein_coding	1	174251164	potassium inwardly-rectifying channel, subfamily J, member 9 Gene [Source:MGI Symbol;Acc:MGI:108007]
ENSMUSG00000029434	Vps33a	1434816_at	8.68	1.4487E-07	0.70	2.8901E-06	1	3	3	protein_coding	5	123979112	vacuolar protein sorting 33A (yeast) Gene [Source:MGI Symbol;Acc:MGI:1924823]
ENSMUSG00000002031	1500035H01Rik	1417474_at	9.24	1.4534E-07	0.75	2.8928E-06	1	1	2	protein_coding	9	44575991	RIKEN cDNA 1500035H01 gene Gene [Source:MGI Symbol;Acc:MGI:1923818]
ENSMUSG00000044934	Zfp367	1433623_at	6.98	1.4820E-07	1.41	2.9430E-06	1	1	2	protein_coding	13	64234330	zinc finger protein 367 Gene [Source:MGI (curated);Acc:MGI:2442266]
ENSMUSG00000030754	Copb1	1423301_at	8.94	1.4929E-07	0.73	2.9578E-06	1	1	2	protein_coding	7	121359076	coatomer protein complex, subunit beta 1 Gene [Source:MGI Symbol;Acc:MGI:1917599]
ENSMUSG00000030255	Sspn	1417644_at	6.94	1.4983E-07	1.78	2.9618E-06	1	1	2	protein_coding	6	145880161	sarcospan Gene [Source:MGI (curated);Acc:MGI:1353511]
ENSMUSG00000031389	Arhgap4	1419296_at	5.63	1.5247E-07	0.73	3.0071E-06	1	2	4	protein_coding	X	71136781	Rho GTPase activating protein 4 Gene [Source:MGI (curated);Acc:MGI:2159577]
ENSMUSG00000021482	1110018J18Rik	1421018_at	6.24	1.5528E-07	0.59	3.0557E-06	1	1	2	protein_coding	13	64393144	RIKEN cDNA 1110018J18 gene Gene [Source:MGI Symbol;Acc:MGI:1913379]
ENSMUSG00000034780	B3galt1	1441396_at	7.17	1.6131E-07	1.44	3.1616E-06	1	4	4	protein_coding	2	67942728	UDP-Gal:betaGlcNAc beta 1,3-galactosyltransferase, polypeptide 1 Gene [Source:MGI (curated);Acc:MGI:1349403]
ENSMUSG00000020253	Ppm1m	1428351_at	7.70	1.6139E-07	1.42	3.1616E-06	1	1	2	protein_coding	9	106096503	protein phosphatase 1M Gene [Source:MGI (curated);Acc:MGI:1915155]
ENSMUSG00000047228	BC048546	1436503_at	7.84	1.6633E-07	0.51	3.2509E-06	1	1	2	protein_coding	6	128489840	Ovostatin homolog Precursor [Source:UniProtKB/Swiss-Prot;Acc:Q3UU35]
ENSMUSG00000020246	Hcfc2	1438328_at	7.62	1.6795E-07	1.42	3.2752E-06	1	3	3	protein_coding	10	82158905	host cell factor C2 Gene [Source:MGI (curated);Acc:MGI:1915183]
ENSMUSG00000047473	Zfp30	1449813_at	7.89	1.7126E-07	0.78	3.3324E-06	1	1	2	protein_coding	7	30569017	zinc finger protein 30 Gene [Source:MGI (curated);Acc:MGI:99178]
ENSMUSG00000028919	Arhgef19	1437629_at	6.32	1.7413E-07	1.42	3.3806E-06	1	1	2	protein_coding	4	140795490	Rho guanine nucleotide exchange factor (GEF) 19 Gene [Source:MGI (curated);Acc:MGI:1925912]
ENSMUSG00000030760	Acer3	1453179_at	3.62	1.7566E-07	1.31	3.4026E-06	1	3	4	protein_coding	7	105362168	alkaline ceramidase 3 Gene [Source:MGI (curated);Acc:MGI:1913440]
ENSMUSG00000030188	Magoh-rs1	1450943_at	7.69	1.7866E-07	0.66	3.4530E-06	1	1	2	protein_coding	6	131234538	mago-nashi homolog, proliferation-associated (Drosophila), related sequence 1 Other Genome Feature [Source:MGI Symbol;Acc:MGI:1889515]
ENSMUSG00000027956	Tmem144	1452042_a_at	6.53	1.8464E-07	0.65	3.5607E-06	1	2	1	protein_coding	3	79617075	transmembrane protein 144 Gene [Source:MGI Symbol;Acc:MGI:1917902]
ENSMUSG00000048439	Nupl2	1456773_at	5.54	1.9121E-07	0.66	3.6793E-06	1	2	4	protein_coding	5	23670781	nucleoporin like 2 Gene [Source:MGI (curated);Acc:MGI:2387631]
ENSMUSG00000004637	Wwox	1416334_at	8.15	1.9506E-07	0.50	3.7450E-06	1	3	4	protein_coding	8	116963555	WW domain-containing oxidoreductase Gene [Source:MGI (curated);Acc:MGI:1931237]
ENSMUSG00000034639	Setmar	1429389_at	7.76	1.9622E-07	0.71	3.7589E-06	1	1	2	protein_coding	6	108015039	SET domain and mariner transposase fusion gene Gene [Source:MGI (curated);Acc:MGI:1921979]
ENSMUSG00000027387	Zc3h8	1418495_at	7.10	1.9811E-07	1.34	3.7868E-06	1	1	2	protein_coding	2	128752004	zinc finger CCCH type containing 8 Gene [Source:MGI (curated);Acc:MGI:1930128]
ENSMUSG00000040265	Dnm3	1425403_at	7.74	1.9961E-07	1.50	3.8071E-06	1	6	4	protein_coding	1	163912584	dynamin 3 Gene [Source:MGI (curated);Acc:MGI:1341299]
ENSMUSG00000033943	Mga	1434746_at	7.84	2.0185E-07	0.69	3.8329E-06	1	3	5	protein_coding	2	119722964	MAX gene associated Gene [Source:MGI (curated);Acc:MGI:1352483]
ENSMUSG00000021951	N6amt2	1418386_at	8.70	2.0180E-07	1.35	3.8329E-06	1	2	1	protein_coding	14	58168434	N-6 adenine-specific DNA methyltransferase 2 (putative) Gene [Source:MGI Symbol;Acc:MGI:1915293]
ENSMUSG00000046447	Camk2n1	1456609_at	13.35	2.0649E-07	0.79	3.9125E-06	1	2	3	protein_coding	4	138010229	calcium/calmodulin-dependent protein kinase II inhibitor 1 Gene [Source:MGI (curated);Acc:MGI:1913509]
ENSMUSG00000020610	Amz2	1434964_at	7.99	2.0851E-07	1.32	3.9422E-06	1	2	3	protein_coding	11	109287260	archaelysin family metallopeptidase 2 Gene [Source:MGI (curated);Acc:MGI:104837]
ENSMUSG00000020358	Hnrnpab	1448144_at	7.98	2.0940E-07	1.39	3.9504E-06	1	2	4	protein_coding	11	51413602	heterogeneous nuclear ribonucleoprotein A/B Gene [Source:MGI (curated);Acc:MGI:1330294]
ENSMUSG00000037196	Pacrg	1428751_at	8.90	2.1142E-07	0.66	3.9799E-06	1	1	2	protein_coding	17	10595878	PARK2 co-regulated Gene [Source:MGI (curated);Acc:MGI:1916560]
ENSMUSG00000033863	Klf9	1456341_a_at	12.59	2.1642E-07	1.51	4.0564E-06	1	5	4	protein_coding	19	23215716	Kruppel-like factor 9 Gene [Source:MGI Symbol;Acc:MGI:1333856]
ENSMUSG00000063632	Sox11	1429372_at	7.75	2.1624E-07	1.39	4.0564E-06	1	4	5	protein_coding	12	28019129	SRY-box containing gene 11 Gene [Source:MGI (curated);Acc:MGI:98359]
ENSMUSG00000062691	1110001A16Rik	1435755_at	8.43	2.1841E-07	1.37	4.0848E-06	1	1	2	protein_coding	17	79315842	RIKEN cDNA 1110001A16 gene Gene [Source:MGI Symbol;Acc:MGI:1915804]
ENSMUSG00000062627	Mysm1	1437202_at	8.38	2.1901E-07	0.65	4.0872E-06	1	2	4	protein_coding	4	94608731	myb-like, SWIRM and MPN domains 1 Gene [Source:MGI (curated);Acc:MGI:2444584]
ENSMUSG00000040848	Sft2d2	1435141_at	8.80	2.2293E-07	1.35	4.1515E-06	1	1	2	protein_coding	1	167104628	SFT2 domain containing 2 Gene [Source:MGI Symbol;Acc:MGI:1917362]
ENSMUSG00000030990	Pgap2	1424615_at	7.43	2.3189E-07	1.36	4.3090E-06	1	2	1	protein_coding	7	109358722	post-GPI attachment to proteins 2 Gene [Source:MGI (curated);Acc:MGI:2385286]
ENSMUSG00000087259	RP23-468D17.1	1453261_at	6.87	2.3506E-07	1.38	4.3586E-06	1	1	2	processed_transcript	11	112905209	RIKEN cDNA 2610035D17 gene (2610035D17Rik), non-coding RNA [Source:RefSeq DNA;Acc:NR_015556]
ENSMUSG00000030761	Myo7a	1421385_a_at	6.78	2.3802E-07	2.23	4.4041E-06	1	1	2	protein_coding	7	105199570	myosin VIIA Gene [Source:MGI (curated);Acc:MGI:104510]
ENSMUSG00000028309	Rnf20	1444146_at	5.54	2.3908E-07	1.43	4.4144E-06	1	2	4	protein_coding	4	49644878	ring finger protein 20 Gene [Source:MGI (curated);Acc:MGI:1925927]
ENSMUSG00000032396	Dis3l	1437737_at	6.65	2.4580E-07	0.79	4.5226E-06	1	1	2	protein_coding	9	64154564	DIS3 mitotic control homolog (S. cerevisiae)-like Gene [Source:MGI (curated);Acc:MGI:2143272]
ENSMUSG00000015090	Ptgds	1423859_a_at	12.28	2.4599E-07	1.75	4.5226E-06	1	2	1	protein_coding	2	25322229	prostaglandin D2 synthase (brain) Gene [Source:MGI (curated);Acc:MGI:99261]
ENSMUSG00000000276	Dgke	1423000_a_at	6.76	2.4740E-07	1.54	4.5307E-06	1	3	3	protein_coding	11	88896493	diacylglycerol kinase, epsilon Gene [Source:MGI (curated);Acc:MGI:1889276]
ENSMUSG00000035311	Gnptab	1456620_at	8.52	2.4747E-07	1.26	4.5307E-06	1	3	1	protein_coding	10	87841877	N-acetylglucosamine-1-phosphate transferase, alpha and beta subunits Gene [Source:MGI (curated);Acc:MGI:3643902]
ENSMUSG00000030655	Smg1	1455657_at	7.88	2.5117E-07	0.42	4.5888E-06	1	2	4	protein_coding	7	125274832	SMG1 homolog, phosphatidylinositol 3-kinase-related kinase (C. elegans) Gene [Source:MGI Symbol;Acc:MGI:1919742]
ENSMUSG00000081058	Hist2h3c2	1422155_at	6.95	2.5747E-07	1.77	4.6939E-06	1	1	2	pseudogene	3	96042454	histone cluster 2, H3c2, pseudogene Pseudogene [Source:MGI Symbol;Acc:MGI:2448357]
ENSMUSG00000020899	Pfas	1455496_at	7.93	2.6168E-07	0.78	4.7606E-06	1	1	2	protein_coding	11	68799199	phosphoribosylformylglycinamidine synthase (FGAR amidotransferase) Gene [Source:MGI (curated);Acc:MGI:2684864]
ENSMUSG00000020305	Asb3	1417361_at	7.96	2.7105E-07	1.35	4.9209E-06	1	2	4	protein_coding	11	30854395	ankyrin repeat and SOCS box-containing 3 Gene [Source:MGI (curated);Acc:MGI:1929749]
ENSMUSG00000055932	Fto	1448223_at	9.78	2.8098E-07	1.31	5.0905E-06	1	1	2	protein_coding	8	93837431	fat mass and obesity associated Gene [Source:MGI (curated);Acc:MGI:1347093]
ENSMUSG00000023169	Slc38a1	1415903_at	8.84	2.8285E-07	1.60	5.1137E-06	1	1	2	protein_coding	15	96405116	solute carrier family 38, member 1 Gene [Source:MGI Symbol;Acc:MGI:2145895]
ENSMUSG00000034032	Rpap1	1440986_at	4.61	2.8580E-07	0.65	5.1562E-06	1	4	3	protein_coding	2	119589040	RNA polymerase II associated protein 1 Gene [Source:MGI (curated);Acc:MGI:1916175]
ENSMUSG00000073791	Efcab7	1451349_at	6.19	2.8648E-07	0.68	5.1578E-06	1	1	2	protein_coding	4	99495889	EF-hand calcium binding domain 7 Gene [Source:MGI (curated);Acc:MGI:2385199]
ENSMUSG00000039252	Lgi2	1440147_at	9.34	2.9025E-07	1.50	5.2148E-06	1	2	3	protein_coding	5	52924758	leucine-rich repeat LGI family, member 2 Gene [Source:MGI Symbol;Acc:MGI:2180196]
ENSMUSG00000052076	Gm9866	1439056_at	7.84	2.9351E-07	1.32	5.2625E-06	1	1	2	protein_coding	12	27825661	predicted gene 9866 Gene [Source:MGI Symbol;Acc:MGI:3643118]
ENSMUSG00000005089	Slc1a2	1439940_at	8.38	2.9830E-07	0.34	5.3375E-06	1	3	4	protein_coding	2	102498816	solute carrier family 1 (glial high affinity glutamate transporter), member 2 Gene [Source:MGI (curated);Acc:MGI:101931]
ENSMUSG00000046361	2810416G20Rik	1435171_at	6.26	3.0646E-07	1.59	5.4611E-06	1	2	1	protein_coding	3	21974611	RIKEN cDNA 2810416G20 gene Gene [Source:MGI Symbol;Acc:MGI:1914374]
ENSMUSG00000058174	Gm5148	1443541_at	4.86	3.0647E-07	1.71	5.4611E-06	1	1	2	protein_coding	3	37613112	predicted gene 5148 Gene [Source:MGI Symbol;Acc:MGI:3646006]
ENSMUSG00000020525	Ppm1d	1434142_at	7.97	3.0741E-07	1.40	5.4666E-06	1	2	4	protein_coding	11	85124746	protein phosphatase 1D magnesium-dependent, delta isoform Gene [Source:MGI (curated);Acc:MGI:1858214]
ENSMUSG00000026000	Lancl1	1427011_a_at	10.80	3.1361E-07	1.33	5.5655E-06	1	2	4	protein_coding	1	67047091	LanC (bacterial lantibiotic synthetase component C)-like 1 Gene [Source:MGI (curated);Acc:MGI:1336997]
ENSMUSG00000089862	RP23-31E23.3	1457061_at	8.39	3.1588E-07	0.60	5.5833E-06	1	3	3	protein_coding	6	8209288	Glucocorticoid-induced transcript 1 protein (Thymocyte/spermatocyte selection protein 1)(Testhymin)(Glucocorticoid-induced gene 18 protein) [Source:UniProtKB/Swiss-Prot;Acc:Q8K3I9]
ENSMUSG00000024176	Sox8	1435438_at	6.60	3.1590E-07	1.64	5.5833E-06	1	1	2	protein_coding	17	25702837	SRY-box containing gene 8 Gene [Source:MGI Symbol;Acc:MGI:98370]
ENSMUSG00000040714	Klc3	1425558_at	6.27	3.2514E-07	0.69	5.7350E-06	1	1	2	protein_coding	7	19979786	kinesin light chain 3 Gene [Source:MGI (curated);Acc:MGI:1277971]
ENSMUSG00000025078	Nhlrc2	1453048_at	7.24	3.3280E-07	1.38	5.8581E-06	1	2	1	protein_coding	19	56623109	NHL repeat containing 2 Gene [Source:MGI Symbol;Acc:MGI:1914116]
ENSMUSG00000052415	Tchh	1434425_at	4.40	3.3567E-07	1.26	5.8967E-06	1	1	2	protein_coding	3	93248570	trichohyalin Gene [Source:MGI Symbol;Acc:MGI:2177944]
ENSMUSG00000032565	Nudt16	1421204_a_at	8.14	3.4015E-07	0.75	5.9512E-06	1	2	4	protein_coding	9	105031668	nudix (nucleoside diphosphate linked moiety X)-type motif 16 Gene [Source:MGI Symbol;Acc:MGI:1922936]
ENSMUSG00000042632	Pla2g6	1422147_a_at	7.54	3.3975E-07	0.74	5.9512E-06	1	1	2	protein_coding	15	79116660	phospholipase A2, group VI Gene [Source:MGI Symbol;Acc:MGI:1859152]
ENSMUSG00000038174	Fam126b	1456257_at	8.63	3.7086E-07	2.68	6.4754E-06	1	4	4	protein_coding	1	58579650	family with sequence similarity 126, member B Gene [Source:MGI Symbol;Acc:MGI:1098784]
ENSMUSG00000069769	Msi2	1435521_at	5.42	3.7407E-07	2.06	6.5184E-06	1	4	4	protein_coding	11	88152884	Musashi homolog 2 (Drosophila) Gene [Source:MGI (curated);Acc:MGI:1923876]
ENSMUSG00000033909	Usp36	1455237_at	8.18	3.7719E-07	1.31	6.5595E-06	1	3	4	protein_coding	11	118120965	ubiquitin specific peptidase 36 Gene [Source:MGI (curated);Acc:MGI:1919594]
ENSMUSG00000024539	Ptpn2	1425198_at	4.30	3.8171E-07	1.40	6.6250E-06	1	4	3	protein_coding	18	67825165	protein tyrosine phosphatase, non-receptor type 2 Gene [Source:MGI (curated);Acc:MGI:97806]
ENSMUSG00000029076	Sdf4	1448367_at	6.51	4.0957E-07	0.55	7.0942E-06	1	3	4	protein_coding	4	155366981	stromal cell derived factor 4 Gene [Source:MGI (curated);Acc:MGI:108079]
ENSMUSG00000022419	Depdc6	1453571_at	7.31	4.1956E-07	1.61	7.2529E-06	1	3	4	protein_coding	15	54943872	DEP domain containing 6 Gene [Source:MGI (curated);Acc:MGI:2146322]
ENSMUSG00000028402	Mpdz	1418664_at	9.15	4.4328E-07	1.36	7.6477E-06	1	3	4	protein_coding	4	80924404	multiple PDZ domain protein Gene [Source:MGI (curated);Acc:MGI:1343489]
ENSMUSG00000029009	Mthfr	1434087_at	8.34	4.4462E-07	0.79	7.6556E-06	1	1	2	protein_coding	4	147413186	5,10-methylenetetrahydrofolate reductase Gene [Source:MGI (curated);Acc:MGI:106639]
ENSMUSG00000032340	Neo1	1423513_at	8.51	4.4966E-07	0.82	7.7271E-06	1	2	1	protein_coding	9	58722486	neogenin Gene [Source:MGI Symbol;Acc:MGI:1097159]
ENSMUSG00000028145	Them4	1427055_at	7.84	4.7725E-07	1.38	8.1848E-06	1	1	2	protein_coding	3	94114011	thioesterase superfamily member 4 Gene [Source:MGI (curated);Acc:MGI:1923028]
ENSMUSG00000016984	Etaa1	1457882_at	4.39	4.8088E-07	1.43	8.2309E-06	1	2	4	protein_coding	11	17838759	Ewing's tumor-associated antigen 1 Gene [Source:MGI (curated);Acc:MGI:1915395]
ENSMUSG00000030990	Pgap2	1424614_at	7.80	4.8234E-07	1.34	8.2396E-06	1	2	1	protein_coding	7	109358722	post-GPI attachment to proteins 2 Gene [Source:MGI (curated);Acc:MGI:2385286]
ENSMUSG00000004552	Ctse	1418989_at	6.05	5.1764E-07	0.78	8.8253E-06	1	1	2	protein_coding	1	133534883	cathepsin E Gene [Source:MGI (curated);Acc:MGI:107361]
ENSMUSG00000032580	Rbm5	1438069_a_at	7.32	5.2826E-07	0.46	8.9886E-06	1	3	1	protein_coding	9	107642826	RNA binding motif protein 5 Gene [Source:MGI Symbol;Acc:MGI:1933204]
ENSMUSG00000064246	Chi3l1	1451537_at	7.22	5.2957E-07	0.67	8.9933E-06	1	1	2	protein_coding	1	136078753	chitinase 3-like 1 Gene [Source:MGI (curated);Acc:MGI:1340899]
ENSMUSG00000029613	Eif2ak1	1421901_at	8.57	5.3429E-07	1.25	9.0557E-06	1	3	3	protein_coding	5	144578657	eukaryotic translation initiation factor 2 alpha kinase 1 Gene [Source:MGI (curated);Acc:MGI:1353448]
ENSMUSG00000071669	Snx29	1456922_at	6.52	5.4408E-07	1.41	9.2037E-06	1	1	2	protein_coding	16	11405741	sorting nexin 29 Gene [Source:MGI (curated);Acc:MGI:1921728]
ENSMUSG00000018501	Ncor1	1458103_at	4.72	5.4739E-07	1.46	9.2417E-06	1	2	4	protein_coding	11	62129928	nuclear receptor co-repressor 1 Gene [Source:MGI (curated);Acc:MGI:1349717]
ENSMUSG00000029994	Anxa4	1424176_a_at	5.35	5.5408E-07	0.48	9.3365E-06	1	2	1	protein_coding	6	86686834	annexin A4 Gene [Source:MGI (curated);Acc:MGI:88030]
ENSMUSG00000029070	Mxra8	1452330_a_at	8.17	5.5652E-07	0.64	9.3594E-06	1	1	2	protein_coding	4	155213789	matrix-remodelling associated 8 Gene [Source:MGI (curated);Acc:MGI:1922011]
ENSMUSG00000024712	Rfk	1416229_at	9.54	5.5763E-07	0.63	9.3599E-06	1	3	1	protein_coding	19	17468533	riboflavin kinase Gene [Source:MGI (curated);Acc:MGI:1914688]
ENSMUSG00000045608	Dbx2	1443525_at	3.51	5.6429E-07	1.37	9.4535E-06	1	1	2	protein_coding	15	95453994	developing brain homeobox 2 Gene [Source:MGI Symbol;Acc:MGI:107445]
ENSMUSG00000019808	Adat2	1419130_at	6.80	5.8344E-07	0.73	9.7179E-06	1	1	2	protein_coding	10	13272700	adenosine deaminase, tRNA-specific 2, TAD2 homolog (S. cerevisiae) Gene [Source:MGI (curated);Acc:MGI:1914007]
ENSMUSG00000030747	Dgat2	1422678_at	10.26	5.8190E-07	1.39	9.7179E-06	1	2	1	protein_coding	7	106302168	diacylglycerol O-acyltransferase 2 Gene [Source:MGI Symbol;Acc:MGI:1915050]
ENSMUSG00000001525	Tubb5	1455719_at	8.72	5.8335E-07	0.60	9.7179E-06	1	2	4	protein_coding	17	35970871	tubulin, beta 5 Gene [Source:MGI (curated);Acc:MGI:107812]
ENSMUSG00000028328	Tmod1	1422754_at	9.55	5.8529E-07	1.39	9.7301E-06	1	1	2	protein_coding	4	46051807	tropomodulin 1 Gene [Source:MGI (curated);Acc:MGI:98775]
ENSMUSG00000026565	Pou2f1	1427695_a_at	7.32	5.8752E-07	1.32	9.7485E-06	1	3	3	protein_coding	1	167795285	POU domain, class 2, transcription factor 1 Gene [Source:MGI (curated);Acc:MGI:101898]
ENSMUSG00000014075	Tctex1d2	1428972_at	9.19	5.9507E-07	0.69	9.8550E-06	1	1	2	protein_coding	16	32419788	Tctex1 domain containing 2 Gene [Source:MGI (curated);Acc:MGI:1913311]
ENSMUSG00000037270	4932438A13Rik	1444660_at	6.31	6.0041E-07	0.71	9.9245E-06	1	3	4	protein_coding	3	36762043	RIKEN cDNA 4932438A13 gene Gene [Source:MGI Symbol;Acc:MGI:2444631]
ENSMUSG00000056204	Pgpep1	1460001_at	7.04	6.1304E-07	1.38	1.0114E-05	1	2	4	protein_coding	8	73173784	pyroglutamyl-peptidase I Gene [Source:MGI Symbol;Acc:MGI:1913772]
ENSMUSG00000030621	Me3	1429071_at	8.95	6.2383E-07	0.59	1.0272E-05	1	1	2	protein_coding	7	96780902	malic enzyme 3, NADP(+)-dependent, mitochondrial Gene [Source:MGI (curated);Acc:MGI:1916679]
ENSMUSG00000022899	Slc15a2	1424730_a_at	7.72	6.2589E-07	1.40	1.0287E-05	1	2	3	protein_coding	16	36750267	solute carrier family 15 (H+/peptide transporter), member 2 Gene [Source:MGI Symbol;Acc:MGI:1890457]
ENSMUSG00000024539	Ptpn2	1425197_at	6.09	6.3097E-07	1.42	1.0351E-05	1	4	3	protein_coding	18	67825165	protein tyrosine phosphatase, non-receptor type 2 Gene [Source:MGI (curated);Acc:MGI:97806]
ENSMUSG00000003423	Pih1d1	1447750_x_at	7.01	6.4575E-07	0.70	1.0573E-05	1	2	1	protein_coding	7	52409673	PIH1 domain containing 1 Gene [Source:MGI (curated);Acc:MGI:1916095]
ENSMUSG00000038914	Dido1	1437647_at	7.63	6.6522E-07	0.73	1.0871E-05	1	3	5	protein_coding	2	180392669	death inducer-obliterator 1 Gene [Source:MGI (curated);Acc:MGI:1344352]
ENSMUSG00000028483	Snapc3	1428760_at	8.94	6.6776E-07	0.78	1.0893E-05	1	4	4	protein_coding	4	83063628	small nuclear RNA activating complex, polypeptide 3 Gene [Source:MGI (curated);Acc:MGI:1916338]
ENSMUSG00000054199	Gon4l	1424385_at	8.49	6.7193E-07	0.82	1.0932E-05	1	1	2	protein_coding	3	88639153	gon-4-like (C.elegans) Gene [Source:MGI (curated);Acc:MGI:1917579]
ENSMUSG00000006800	Sulf2	1442408_at	8.34	6.7272E-07	1.47	1.0932E-05	1	2	4	protein_coding	2	165898589	sulfatase 2 Gene [Source:MGI (curated);Acc:MGI:1919293]
ENSMUSG00000051185	Fam174a	1419171_at	7.11	6.7736E-07	1.23	1.0987E-05	1	2	1	protein_coding	1	97210232	family with sequence similarity 174, member A Gene [Source:MGI Symbol;Acc:MGI:1914948]
ENSMUSG00000026585	Kifap3	1451783_a_at	11.48	6.8722E-07	1.25	1.1126E-05	1	2	1	protein_coding	1	165709714	kinesin-associated protein 3 Gene [Source:MGI (curated);Acc:MGI:107566]
ENSMUSG00000034292	Traf3ip1	1452887_at	7.66	7.2137E-07	1.27	1.1657E-05	1	1	2	protein_coding	1	93391271	TRAF3 interacting protein 1 Gene [Source:MGI Symbol;Acc:MGI:1921269]
ENSMUSG00000026565	Pou2f1	1419716_a_at	7.06	7.2292E-07	1.38	1.1661E-05	1	3	3	protein_coding	1	167795285	POU domain, class 2, transcription factor 1 Gene [Source:MGI (curated);Acc:MGI:101898]
ENSMUSG00000035790	1500031L02Rik	1417840_at	10.63	7.2884E-07	1.23	1.1734E-05	1	1	2	protein_coding	16	32099886	RIKEN cDNA 1500031L02 gene Gene [Source:MGI Symbol;Acc:MGI:1914244]
ENSMUSG00000026511	Srp9	1448753_at	10.96	7.3041E-07	1.28	1.1738E-05	1	1	2	protein_coding	1	184054868	signal recognition particle 9 Gene [Source:MGI (curated);Acc:MGI:1350930]
ENSMUSG00000064326	Siva1	1452020_a_at	8.58	7.6874E-07	0.77	1.2331E-05	1	2	4	protein_coding	12	113883079	SIVA1, apoptosis-inducing factor Gene [Source:MGI Symbol;Acc:MGI:1353606]
ENSMUSG00000055670	Zzef1	1434192_at	7.97	7.7884E-07	0.82	1.2470E-05	1	3	5	protein_coding	11	72609728	zinc finger, ZZ-type with EF hand domain 1 Gene [Source:MGI (curated);Acc:MGI:2444286]
ENSMUSG00000022978	2610039C10Rik	1428483_a_at	6.02	7.8064E-07	1.41	1.2476E-05	1	1	2	protein_coding	16	90719557	RIKEN cDNA 2610039C10 gene Gene [Source:MGI Symbol;Acc:MGI:1913828]
ENSMUSG00000022451	Twf1	1420874_at	7.92	7.9805E-07	0.64	1.2716E-05	1	2	1	protein_coding	15	94408379	twinfilin, actin-binding protein, homolog 1 (Drosophila) Gene [Source:MGI (curated);Acc:MGI:1100520]
ENSMUSG00000026975	Wdr85	1429220_at	8.21	7.9860E-07	0.79	1.2716E-05	1	1	2	protein_coding	2	24817920	WD repeat domain 85 Gene [Source:MGI (curated);Acc:MGI:1914478]
ENSMUSG00000070000	Fcho1	1436077_a_at	8.81	8.0256E-07	0.74	1.2756E-05	1	3	1	protein_coding	8	74232293	FCH domain only 1 Gene [Source:MGI (curated);Acc:MGI:1921265]
ENSMUSG00000015889	Lta4h	1434790_a_at	9.53	8.0505E-07	1.30	1.2772E-05	1	1	2	protein_coding	10	92916156	leukotriene A4 hydrolase Gene [Source:MGI Symbol;Acc:MGI:96836]
ENSMUSG00000021758	Ddx4	1427242_at	4.41	8.1625E-07	1.34	1.2916E-05	1	1	2	protein_coding	13	113388544	DEAD (Asp-Glu-Ala-Asp) box polypeptide 4 Gene [Source:MGI Symbol;Acc:MGI:102670]
ENSMUSG00000060519	Tor3a	1450454_at	4.84	8.1711E-07	0.73	1.2916E-05	1	2	1	protein_coding	1	158583748	torsin family 3, member A Gene [Source:MGI (curated);Acc:MGI:1353652]
ENSMUSG00000027774	Gfm1	1448381_at	7.28	8.1894E-07	0.80	1.2921E-05	1	1	2	protein_coding	3	67234018	G elongation factor, mitochondrial 1 Gene [Source:MGI (curated);Acc:MGI:107339]
ENSMUSG00000032840	2410131K14Rik	1435935_at	6.77	8.3994E-07	1.31	1.3229E-05	1	2	4	protein_coding	5	118695236	RIKEN cDNA 2410131K14 gene Gene [Source:MGI Symbol;Acc:MGI:1924042]
ENSMUSG00000017344	Vtn	1420484_a_at	9.04	8.5973E-07	1.33	1.3516E-05	1	2	1	protein_coding	11	78312593	vitronectin Gene [Source:MGI (curated);Acc:MGI:98940]
ENSMUSG00000021770	Samd8	1458408_at	5.69	8.9328E-07	0.51	1.4018E-05	1	2	4	protein_coding	14	22569753	sterile alpha motif domain containing 8 Gene [Source:MGI (curated);Acc:MGI:1914880]
ENSMUSG00000006403	Adamts4	1455965_at	7.48	9.0540E-07	1.92	1.4167E-05	1	2	4	protein_coding	1	173180552	a disintegrin-like and metallopeptidase (reprolysin type) with thrombospondin type 1 motif, 4 Gene [Source:MGI (curated);Acc:MGI:1339949]
ENSMUSG00000049624	Slc17a5	1429116_at	8.22	9.0603E-07	0.76	1.4167E-05	1	1	2	protein_coding	9	78384295	solute carrier family 17 (anion/sugar transporter), member 5 Gene [Source:MGI (curated);Acc:MGI:1924105]
ENSMUSG00000062169	Cnih4	1436436_at	7.89	9.1295E-07	1.25	1.4249E-05	1	2	3	protein_coding	1	183081062	cornichon homolog 4 (Drosophila) Gene [Source:MGI (curated);Acc:MGI:1925828]
ENSMUSG00000020546	Stxbp4	1455706_at	6.77	9.1912E-07	0.76	1.4320E-05	1	2	1	protein_coding	11	90337806	syntaxin binding protein 4 Gene [Source:MGI (curated);Acc:MGI:1342296]
ENSMUSG00000025085	Ablim1	1453103_at	8.59	9.4712E-07	0.68	1.4730E-05	1	2	4	protein_coding	19	57107223	actin-binding LIM protein 1 Gene [Source:MGI (curated);Acc:MGI:1194500]
ENSMUSG00000026697	Myoc	1450468_at	6.07	9.5355E-07	1.94	1.4803E-05	1	1	2	protein_coding	1	164569300	myocilin Gene [Source:MGI Symbol;Acc:MGI:1202864]
ENSMUSG00000029016	Clcn6	1455440_at	9.48	9.7180E-07	0.81	1.5059E-05	1	2	1	protein_coding	4	147378368	chloride channel 6 Gene [Source:MGI (curated);Acc:MGI:1347049]
ENSMUSG00000015484	Fam163a	1457112_at	6.77	9.8679E-07	1.77	1.5264E-05	1	1	2	protein_coding	1	157923096	family with sequence similarity 163, member A Gene [Source:MGI Symbol;Acc:MGI:3618859]
ENSMUSG00000034842	Art3	1452474_a_at	6.61	1.0091E-06	1.37	1.5581E-05	1	1	2	protein_coding	5	92760853	ADP-ribosyltransferase 3 Gene [Source:MGI (curated);Acc:MGI:1202729]
ENSMUSG00000085408	RP23-233B9.7	1443944_at	6.64	1.0152E-06	0.73	1.5647E-05	1	1	2	processed_transcript	4	116262338	RIKEN cDNA C530005A16 gene (C530005A16Rik), non-coding RNA [Source:RefSeq DNA;Acc:NR_029450]
ENSMUSG00000028194	Ddah1	1429299_at	7.67	1.0501E-06	1.42	1.6157E-05	1	4	4	protein_coding	3	145421639	dimethylarginine dimethylaminohydrolase 1 Gene [Source:MGI (curated);Acc:MGI:1916469]
ENSMUSG00000087130	CT025619.2	1436467_at	7.73	1.0638E-06	1.35	1.6339E-05	1	1	2	lincRNA	9	41283020	N/A
ENSMUSG00000040767	Snrnp25	1428004_at	8.81	1.0733E-06	0.78	1.6456E-05	1	1	2	protein_coding	11	32105415	small nuclear ribonucleoprotein 25 (U11/U12) Gene [Source:MGI (curated);Acc:MGI:1925622]
ENSMUSG00000055991	Zkscan5	1424892_at	6.38	1.0859E-06	1.31	1.6620E-05	1	1	2	protein_coding	5	145965431	zinc finger with KRAB and SCAN domains 5 Gene [Source:MGI (curated);Acc:MGI:107533]
ENSMUSG00000042680	Fam59a	1436827_at	9.53	1.0959E-06	1.56	1.6713E-05	1	1	2	protein_coding	18	21287626	family with sequence similarity 59, member A Gene [Source:MGI Symbol;Acc:MGI:2685790]
ENSMUSG00000026473	Glul	1426236_a_at	12.50	1.0955E-06	1.25	1.6713E-05	1	1	2	protein_coding	1	155747074	glutamate-ammonia ligase (glutamine synthetase) Gene [Source:MGI (curated);Acc:MGI:95739]
ENSMUSG00000037892	Pcdh18	1422889_at	6.73	1.1165E-06	1.53	1.6997E-05	1	2	1	protein_coding	3	49547243	protocadherin 18 Gene [Source:MGI Symbol;Acc:MGI:1920423]
ENSMUSG00000024319	Vps52	1437078_at	7.84	1.1189E-06	1.54	1.7004E-05	1	1	2	protein_coding	17	34092827	vacuolar protein sorting 52 (yeast) Gene [Source:MGI Symbol;Acc:MGI:1330304]
ENSMUSG00000051185	Fam174a	1419170_at	10.81	1.1239E-06	1.20	1.7050E-05	1	2	1	protein_coding	1	97210232	family with sequence similarity 174, member A Gene [Source:MGI Symbol;Acc:MGI:1914948]
ENSMUSG00000053253	Ndfip2	1452066_a_at	11.21	1.1400E-06	0.82	1.7266E-05	1	1	2	protein_coding	14	105657928	Nedd4 family interacting protein 2 Gene [Source:MGI (curated);Acc:MGI:1923523]
ENSMUSG00000036469	March1	1431367_at	7.45	1.1549E-06	0.73	1.7460E-05	1	3	1	protein_coding	8	68141799	membrane-associated ring finger (C3HC4) 1 Gene [Source:MGI (curated);Acc:MGI:1920175]
ENSMUSG00000073591	Pcdhb22	1418941_at	5.27	1.1592E-06	0.77	1.7494E-05	1	1	2	protein_coding	18	37678007	protocadherin beta 22 Gene [Source:MGI Symbol;Acc:MGI:2136760]
ENSMUSG00000071291	Zfp58	1455945_at	6.19	1.1694E-06	0.67	1.7618E-05	1	1	2	protein_coding	13	67591550	zinc finger protein 58 Gene [Source:MGI Symbol;Acc:MGI:99205]
ENSMUSG00000029729	Zkscan1	1418801_at	9.47	1.1809E-06	0.82	1.7760E-05	1	5	1	protein_coding	5	138526312	zinc finger with KRAB and SCAN domains 1 Gene [Source:MGI (curated);Acc:MGI:1921820]
ENSMUSG00000036180	Gatad2a	1455505_at	6.29	1.2148E-06	1.43	1.8239E-05	1	3	4	protein_coding	8	72432369	GATA zinc finger domain containing 2A Gene [Source:MGI Symbol;Acc:MGI:2384585]
ENSMUSG00000028194	Ddah1	1429298_at	10.55	1.2395E-06	1.46	1.8577E-05	1	4	4	protein_coding	3	145421639	dimethylarginine dimethylaminohydrolase 1 Gene [Source:MGI (curated);Acc:MGI:1916469]
ENSMUSG00000067283	Hspa1a	1452388_at	6.90	1.2437E-06	1.48	1.8608E-05	1	1	2	protein_coding	17	35106945	heat shock protein 1A Gene [Source:MGI Symbol;Acc:MGI:96244]
ENSMUSG00000040433	Zbtb38	1437650_at	8.15	1.2584E-06	0.66	1.8795E-05	1	2	1	protein_coding	9	96583182	zinc finger and BTB domain containing 38 Gene [Source:MGI (curated);Acc:MGI:2442866]
ENSMUSG00000017776	Crk	1460176_at	6.30	1.2825E-06	0.73	1.9122E-05	1	4	4	protein_coding	11	75492761	v-crk sarcoma virus CT10 oncogene homolog (avian) Gene [Source:MGI (curated);Acc:MGI:88508]
ENSMUSG00000043773	1700048O20Rik	1457426_at	6.69	1.2879E-06	0.67	1.9170E-05	1	1	2	protein_coding	9	121847253	RIKEN cDNA 1700048O20 gene Gene [Source:MGI Symbol;Acc:MGI:1920637]
ENSMUSG00000033557	Fam20b	1451668_at	9.72	1.3048E-06	0.83	1.9388E-05	1	2	1	protein_coding	1	158608676	family with sequence similarity 20, member B Gene [Source:MGI (curated);Acc:MGI:2443990]
ENSMUSG00000024325	Ring1	1422647_at	7.81	1.3142E-06	1.31	1.9495E-05	1	1	2	protein_coding	17	34158032	ring finger protein 1 Gene [Source:MGI Symbol;Acc:MGI:1101770]
ENSMUSG00000060227	Casc4	1433779_at	10.70	1.3197E-06	0.71	1.9543E-05	1	2	4	protein_coding	2	121692706	cancer susceptibility candidate 4 Gene [Source:MGI (curated);Acc:MGI:2443129]
ENSMUSG00000030207	8430419L09Rik	1449936_at	8.15	1.3226E-06	1.46	1.9552E-05	1	2	1	protein_coding	6	135147995	RIKEN cDNA 8430419L09 gene Gene [Source:MGI Symbol;Acc:MGI:1921775]
ENSMUSG00000034032	Rpap1	1443484_at	3.87	1.3412E-06	1.51	1.9795E-05	1	4	3	protein_coding	2	119589040	RNA polymerase II associated protein 1 Gene [Source:MGI (curated);Acc:MGI:1916175]
ENSMUSG00000026035	Ppil3	1429627_at	8.78	1.3546E-06	0.80	1.9958E-05	1	1	2	protein_coding	1	58487838	peptidylprolyl isomerase (cyclophilin)-like 3 Gene [Source:MGI (curated);Acc:MGI:1917475]
ENSMUSG00000035696	Rnf38	1428101_at	8.80	1.3605E-06	1.39	2.0011E-05	1	2	1	protein_coding	4	44139082	ring finger protein 38 Gene [Source:MGI (curated);Acc:MGI:1920719]
ENSMUSG00000038838	Vars2	1434349_at	6.94	1.3788E-06	0.66	2.0246E-05	1	1	2	protein_coding	17	35793205	valyl-tRNA synthetase 2, mitochondrial (putative) Gene [Source:MGI Symbol;Acc:MGI:1916165]
ENSMUSG00000033554	Dph5	1439049_at	5.91	1.3977E-06	1.40	2.0488E-05	1	2	4	protein_coding	3	115591083	DPH5 homolog (S. cerevisiae) Gene [Source:MGI (curated);Acc:MGI:1916990]
ENSMUSG00000052373	Mpp3	1419077_at	8.71	1.4045E-06	0.71	2.0553E-05	1	1	2	protein_coding	11	101860966	membrane protein, palmitoylated 3 (MAGUK p55 subfamily member 3) Gene [Source:MGI (curated);Acc:MGI:1328354]
ENSMUSG00000037270	4932438A13Rik	1458401_at	6.26	1.4226E-06	0.47	2.0784E-05	1	3	4	protein_coding	3	36762043	RIKEN cDNA 4932438A13 gene Gene [Source:MGI Symbol;Acc:MGI:2444631]
ENSMUSG00000042595	Fam199x	1440046_at	5.11	1.4266E-06	1.61	2.0806E-05	1	2	1	protein_coding	X	133584133	family with sequence similarity 199, X-linked Gene [Source:MGI Symbol;Acc:MGI:2384304]
ENSMUSG00000030302	Atp2b2	1420402_at	9.77	1.4721E-06	0.51	2.1434E-05	1	3	4	protein_coding	6	113695663	ATPase, Ca++ transporting, plasma membrane 2 Gene [Source:MGI (curated);Acc:MGI:105368]
ENSMUSG00000021185	9030617O03Rik	1424226_at	6.55	1.4771E-06	1.30	2.1471E-05	1	1	2	protein_coding	12	102017267	RIKEN cDNA 9030617O03 gene Gene [Source:MGI Symbol;Acc:MGI:2444813]
ENSMUSG00000020400	Tnip1	1427689_a_at	9.09	1.4990E-06	0.79	2.1753E-05	1	1	2	protein_coding	11	54724289	TNFAIP3 interacting protein 1 Gene [Source:MGI (curated);Acc:MGI:1926194]
ENSMUSG00000026958	Dpp7	1435680_a_at	6.98	1.5287E-06	0.70	2.2139E-05	1	3	4	protein_coding	2	25207796	dipeptidylpeptidase 7 Gene [Source:MGI (curated);Acc:MGI:1933213]
ENSMUSG00000022106	Rcbtb2	1416390_at	6.60	1.5307E-06	1.35	2.2139E-05	1	2	1	protein_coding	14	73551340	regulator of chromosome condensation (RCC1) and BTB (POZ) domain containing protein 2 Gene [Source:MGI Symbol;Acc:MGI:1917200]
ENSMUSG00000056608	Chd9	1457672_at	9.09	1.5563E-06	0.79	2.2472E-05	1	1	2	protein_coding	8	93352736	chromodomain helicase DNA binding protein 9 Gene [Source:MGI Symbol;Acc:MGI:1924001]
ENSMUSG00000041241	Mul1	1434118_at	6.80	1.5692E-06	1.54	2.2621E-05	1	2	4	protein_coding	4	137990586	mitochondrial ubiquitin ligase activator of NFKB 1 Gene [Source:MGI (curated);Acc:MGI:1915600]
ENSMUSG00000024130	Abca3	1451731_at	9.69	1.5756E-06	0.83	2.2675E-05	1	2	1	protein_coding	17	24488895	ATP-binding cassette, sub-family A (ABC1), member 3 Gene [Source:MGI (curated);Acc:MGI:1351617]
ENSMUSG00000057054	Inca1	1448034_at	6.23	1.6030E-06	0.72	2.3031E-05	1	1	2	protein_coding	11	70501863	inhibitor of CDK, cyclin A1 interacting protein 1 Gene [Source:MGI (curated);Acc:MGI:2144284]
ENSMUSG00000031838	Ifi30	1422476_at	6.78	1.6246E-06	0.75	2.3304E-05	1	1	2	protein_coding	8	73286673	interferon gamma inducible protein 30 Gene [Source:MGI Symbol;Acc:MGI:2137648]
ENSMUSG00000020246	Hcfc2	1428618_at	7.77	1.6450E-06	0.70	2.3557E-05	1	3	3	protein_coding	10	82158905	host cell factor C2 Gene [Source:MGI (curated);Acc:MGI:1915183]
ENSMUSG00000015882	Lcorl	1439272_at	8.19	1.6670E-06	0.54	2.3832E-05	1	4	4	protein_coding	5	46088420	ligand dependent nuclear receptor corepressor-like Gene [Source:MGI (curated);Acc:MGI:2651932]
ENSMUSG00000050103	Tmem195	1434191_at	6.55	1.7076E-06	1.59	2.4372E-05	1	1	2	protein_coding	12	37968228	transmembrane protein 195 Gene [Source:MGI (curated);Acc:MGI:2442495]
ENSMUSG00000027531	Impa1	1423127_at	10.27	1.7519E-06	1.19	2.4964E-05	1	1	2	protein_coding	3	10313540	inositol (myo)-1(or 4)-monophosphatase 1 Gene [Source:MGI (curated);Acc:MGI:1933158]
ENSMUSG00000025764	Phf17	1426753_at	6.95	1.7738E-06	0.74	2.5235E-05	1	3	4	protein_coding	3	41359654	PHD finger protein 17 Gene [Source:MGI Symbol;Acc:MGI:1925835]
ENSMUSG00000029016	Clcn6	1422314_at	7.69	1.7947E-06	0.70	2.5490E-05	1	2	1	protein_coding	4	147378368	chloride channel 6 Gene [Source:MGI (curated);Acc:MGI:1347049]
ENSMUSG00000013921	Clip3	1430543_at	9.78	1.8060E-06	1.49	2.5608E-05	1	2	4	protein_coding	7	31076691	CAP-GLY domain containing linker protein 3 Gene [Source:MGI (curated);Acc:MGI:1923936]
ENSMUSG00000042708	1700012A16Rik	1429324_at	6.75	1.8355E-06	0.70	2.5984E-05	1	1	2	protein_coding	1	155272292	RIKEN cDNA 1700012A16 gene Gene [Source:MGI Symbol;Acc:MGI:1919086]
ENSMUSG00000067928	Zfp760	1440226_at	7.46	1.8437E-06	0.63	2.6058E-05	1	1	2	protein_coding	17	21844702	zinc finger protein 760 Gene [Source:MGI Symbol;Acc:MGI:2679257]
ENSMUSG00000062519	Zfp398	1430626_at	4.60	1.8688E-06	0.77	2.6370E-05	1	3	4	protein_coding	6	47785660	zinc finger protein 398 Gene [Source:MGI (curated);Acc:MGI:1917856]
ENSMUSG00000043467	Zbtb37	1440423_at	4.24	1.9123E-06	0.73	2.6940E-05	1	1	2	protein_coding	1	162938931	zinc finger and BTB domain containing 37 Gene [Source:MGI (curated);Acc:MGI:2444467]
ENSMUSG00000024810	Il33	1416200_at	9.01	1.9369E-06	1.72	2.7170E-05	1	1	2	protein_coding	19	29999604	interleukin 33 Gene [Source:MGI (curated);Acc:MGI:1924375]
ENSMUSG00000045503	Sys1	1438206_a_at	9.46	1.9380E-06	1.22	2.7170E-05	1	4	4	protein_coding	2	164282464	SYS1 Golgi-localized integral membrane protein homolog (S. cerevisiae) Gene [Source:MGI (curated);Acc:MGI:1913710]
ENSMUSG00000042246	Tmc7	1456981_at	8.34	1.9327E-06	1.42	2.7170E-05	1	1	2	protein_coding	7	125679357	transmembrane channel-like gene family 7 Gene [Source:MGI (curated);Acc:MGI:2443317]
ENSMUSG00000020282	Rhbdf1	1424138_at	7.78	1.9418E-06	0.78	2.7178E-05	1	1	2	protein_coding	11	32109585	rhomboid family 1 (Drosophila) Gene [Source:MGI (curated);Acc:MGI:104328]
ENSMUSG00000064262	Gimap8	1456061_at	5.77	1.9595E-06	0.63	2.7383E-05	1	1	2	protein_coding	6	48597233	GTPase, IMAP family member 8 Gene [Source:MGI Symbol;Acc:MGI:2685303]
ENSMUSG00000021772	Nkiras1	1428503_a_at	10.43	1.9644E-06	1.24	2.7407E-05	1	1	2	protein_coding	14	19103650	NFKB inhibitor interacting Ras-like protein 1 Gene [Source:MGI (curated);Acc:MGI:1916971]
ENSMUSG00000021277	Traf3	1418587_at	9.64	2.0022E-06	0.79	2.7889E-05	1	2	4	protein_coding	12	112404581	TNF receptor-associated factor 3 Gene [Source:MGI (curated);Acc:MGI:108041]
ENSMUSG00000049313	Sorl1	1453003_at	10.02	2.0118E-06	1.37	2.7978E-05	1	3	4	protein_coding	9	41772803	sortilin-related receptor, LDLR class A repeats-containing Gene [Source:MGI (curated);Acc:MGI:1202296]
ENSMUSG00000036104	Rab3gap1	1455922_at	9.67	2.0282E-06	0.79	2.8161E-05	1	1	2	protein_coding	1	129765350	RAB3 GTPase activating protein subunit 1 Gene [Source:MGI (curated);Acc:MGI:2445001]
ENSMUSG00000041846	Smek1	1435742_at	7.55	2.0809E-06	1.58	2.8847E-05	1	1	2	protein_coding	12	102277733	SMEK homolog 1, suppressor of mek1 (Dictyostelium) Gene [Source:MGI Symbol;Acc:MGI:1915984]
ENSMUSG00000031610	Scrg1	1420764_at	9.53	2.1005E-06	0.73	2.9072E-05	1	1	2	protein_coding	8	59934852	scrapie responsive gene 1 Gene [Source:MGI Symbol;Acc:MGI:1328308]
ENSMUSG00000054237	5730455O13Rik	1429984_at	6.72	2.1068E-06	1.31	2.9113E-05	1	2	1	protein_coding	19	38262971	RIKEN cDNA 5730455O13 gene Gene [Source:MGI Symbol;Acc:MGI:1917817]
ENSMUSG00000022620	Arsa	1460346_at	9.04	2.1623E-06	0.76	2.9785E-05	1	1	2	protein_coding	15	89302959	arylsulfatase A Gene [Source:MGI Symbol;Acc:MGI:88077]
ENSMUSG00000021943	Gdf10	1424007_at	7.02	2.1613E-06	1.53	2.9785E-05	1	1	2	protein_coding	14	34736783	growth differentiation factor 10 Gene [Source:MGI Symbol;Acc:MGI:95684]
ENSMUSG00000035686	Thrsp	1424737_at	8.67	2.2103E-06	1.50	3.0398E-05	1	2	1	protein_coding	7	104561448	thyroid hormone responsive SPOT14 homolog (Rattus) Gene [Source:MGI (curated);Acc:MGI:109126]
ENSMUSG00000036181	Hist1h1c	1416101_a_at	10.19	2.2244E-06	1.66	3.0543E-05	1	2	1	protein_coding	13	23830676	histone cluster 1, H1c Gene [Source:MGI (curated);Acc:MGI:1931526]
ENSMUSG00000015568	Lpl	1415904_at	10.22	2.2378E-06	0.55	3.0581E-05	1	2	1	protein_coding	8	71404454	lipoprotein lipase Gene [Source:MGI Symbol;Acc:MGI:96820]
ENSMUSG00000029186	Pi4k2b	1420411_a_at	4.16	2.2344E-06	0.67	3.0581E-05	1	3	5	protein_coding	5	53132826	phosphatidylinositol 4-kinase type 2 beta Gene [Source:MGI (curated);Acc:MGI:1914323]
ENSMUSG00000038156	Spon1	1451342_at	9.85	2.2344E-06	0.79	3.0581E-05	1	2	3	protein_coding	7	120909512	spondin 1, (f-spondin) extracellular matrix protein Gene [Source:MGI (curated);Acc:MGI:2385287]
ENSMUSG00000069763	Tmem100	1449533_at	7.02	2.2507E-06	1.40	3.0709E-05	1	1	2	protein_coding	11	89891662	transmembrane protein 100 Gene [Source:MGI (curated);Acc:MGI:1915138]
ENSMUSG00000028426	Rad23b	1450903_at	10.70	2.2664E-06	1.40	3.0876E-05	1	3	4	protein_coding	4	55362915	RAD23b homolog (S. cerevisiae) Gene [Source:MGI (curated);Acc:MGI:105128]
ENSMUSG00000079065	AC123687.1	1427461_at	7.48	2.2902E-06	0.59	3.1151E-05	1	1	2	pseudogene	5	104946633	N/A
ENSMUSG00000025453	Nnt	1416105_at	8.53	2.3078E-06	0.82	3.1341E-05	1	1	2	protein_coding	13	120123124	nicotinamide nucleotide transhydrogenase Gene [Source:MGI (curated);Acc:MGI:109279]
ENSMUSG00000036197	Glt8d3	1434876_at	8.40	2.3445E-06	0.80	3.1790E-05	1	1	2	protein_coding	15	93070173	glucoside xylosyltransferase 1 Gene [Source:MGI (curated);Acc:MGI:2684933]
ENSMUSG00000050608	2310028O11Rik	1436001_at	8.51	2.4054E-06	0.81	3.2528E-05	1	2	4	protein_coding	4	138657729	RIKEN cDNA 2310028O11 gene Gene [Source:MGI Symbol;Acc:MGI:1913628]
ENSMUSG00000014353	Tmem87b	1433740_at	7.77	2.4064E-06	0.73	3.2528E-05	1	3	1	protein_coding	2	128643854	transmembrane protein 87B Gene [Source:MGI (curated);Acc:MGI:1919727]
ENSMUSG00000073422	H2-Ke6	1454987_a_at	8.31	2.4368E-06	0.74	3.2887E-05	1	1	2	protein_coding	17	34162979	H2-K region expressed gene 6 Gene [Source:MGI Symbol;Acc:MGI:95911]
ENSMUSG00000006024	Napa	1416192_at	8.69	2.4769E-06	0.77	3.3377E-05	1	2	4	protein_coding	7	16683807	N-ethylmaleimide sensitive fusion protein attachment protein alpha Gene [Source:MGI (curated);Acc:MGI:104563]
ENSMUSG00000019734	Tmc4	1427178_at	6.39	2.5211E-06	1.52	3.3919E-05	1	1	2	protein_coding	7	3617392	transmembrane channel-like gene family 4 Gene [Source:MGI (curated);Acc:MGI:2669035]
ENSMUSG00000020593	Lpin1	1426516_a_at	8.40	2.5713E-06	1.34	3.4541E-05	1	2	3	protein_coding	12	16543442	lipin 1 Gene [Source:MGI Symbol;Acc:MGI:1891340]
ENSMUSG00000070000	Fcho1	1428575_at	7.46	2.5970E-06	0.75	3.4833E-05	1	3	1	protein_coding	8	74232293	FCH domain only 1 Gene [Source:MGI (curated);Acc:MGI:1921265]
ENSMUSG00000048078	Odz4	1455993_at	8.83	2.6117E-06	1.40	3.4976E-05	1	3	5	protein_coding	7	103319754	odd Oz/ten-m homolog 4 (Drosophila) Gene [Source:MGI (curated);Acc:MGI:2447063]
ENSMUSG00000063564	Col23a1	1440911_at	5.49	2.6369E-06	1.41	3.5215E-05	1	2	1	protein_coding	11	51103422	collagen, type XXIII, alpha 1 Gene [Source:MGI (curated);Acc:MGI:2653243]
ENSMUSG00000015222	Mtap2	1440699_at	9.62	2.6376E-06	0.63	3.5215E-05	1	4	4	protein_coding	1	66221842	microtubule-associated protein 2 Gene [Source:MGI (curated);Acc:MGI:97175]
ENSMUSG00000022677	0610037P05Rik	1451187_at	10.02	2.7097E-06	1.18	3.6121E-05	1	1	2	protein_coding	16	14299337	RIKEN cDNA 0610037P05 gene Gene [Source:MGI Symbol;Acc:MGI:1913336]
ENSMUSG00000064307	Lrrc51	1429212_a_at	7.38	2.7635E-06	0.56	3.6781E-05	1	1	2	protein_coding	7	109061498	leucine rich repeat containing 51 Gene [Source:MGI (curated);Acc:MGI:1916608]
ENSMUSG00000003559	As3mt	1431980_a_at	7.35	2.8220E-06	0.68	3.7502E-05	1	1	2	protein_coding	19	46781933	arsenic (+3 oxidation state) methyltransferase Gene [Source:MGI Symbol;Acc:MGI:1929882]
ENSMUSG00000033439	Ccdc76	1437362_at	6.92	2.8649E-06	0.82	3.8014E-05	1	3	4	protein_coding	3	116284011	coiled-coil domain containing 76 Gene [Source:MGI (curated);Acc:MGI:1925219]
ENSMUSG00000044676	Zfp612	1427104_at	9.73	2.8795E-06	0.69	3.8150E-05	1	1	2	protein_coding	8	112603662	zinc finger protein 612 Gene [Source:MGI Symbol;Acc:MGI:2443465]
ENSMUSG00000013997	Nit1	1417469_at	5.70	2.8939E-06	1.32	3.8282E-05	1	2	4	protein_coding	1	173268139	nitrilase 1 Gene [Source:MGI (curated);Acc:MGI:1350916]
ENSMUSG00000032564	Cpne4	1453888_at	4.01	2.9511E-06	1.24	3.8980E-05	1	2	4	protein_coding	9	104449616	copine IV Gene [Source:MGI (curated);Acc:MGI:1921270]
ENSMUSG00000026958	Dpp7	1436479_a_at	7.86	2.9610E-06	0.69	3.9051E-05	1	3	4	protein_coding	2	25207796	dipeptidylpeptidase 7 Gene [Source:MGI (curated);Acc:MGI:1933213]
ENSMUSG00000022962	Gart	1424436_at	7.75	3.0139E-06	0.74	3.9628E-05	1	3	4	protein_coding	16	91621431	phosphoribosylglycinamide formyltransferase Gene [Source:MGI (curated);Acc:MGI:95654]
ENSMUSG00000023921	Mut	1416838_at	9.65	3.0105E-06	0.77	3.9628E-05	1	1	2	protein_coding	17	41071656	methylmalonyl-Coenzyme A mutase Gene [Source:MGI Symbol;Acc:MGI:97239]
ENSMUSG00000039770	Ypel5	1433593_at	9.90	3.0614E-06	1.32	4.0192E-05	1	2	4	protein_coding	17	73186042	yippee-like 5 (Drosophila) Gene [Source:MGI Symbol;Acc:MGI:1916937]
ENSMUSG00000042410	Agps	1454918_at	8.60	3.0811E-06	0.84	4.0389E-05	1	2	1	protein_coding	2	75670234	alkylglycerone phosphate synthase Gene [Source:MGI (curated);Acc:MGI:2443065]
ENSMUSG00000041362	4930506M07Rik	1429055_at	9.15	3.0884E-06	1.34	4.0424E-05	1	1	2	protein_coding	19	59047988	RIKEN cDNA 4930506M07 gene Gene [Source:MGI Symbol;Acc:MGI:1918903]
ENSMUSG00000085096	AC131756.1	1456356_at	6.83	3.0953E-06	1.22	4.0435E-05	1	1	2	lincRNA	19	57397875	N/A
ENSMUSG00000032340	Neo1	1434931_at	8.93	3.0985E-06	0.80	4.0435E-05	1	2	1	protein_coding	9	58722486	neogenin Gene [Source:MGI Symbol;Acc:MGI:1097159]
ENSMUSG00000015090	Ptgds	1423860_at	11.22	3.1358E-06	1.90	4.0860E-05	1	2	1	protein_coding	2	25322229	prostaglandin D2 synthase (brain) Gene [Source:MGI (curated);Acc:MGI:99261]
ENSMUSG00000030652	Coq7	1416665_at	9.66	3.1819E-06	1.27	4.1398E-05	1	1	2	protein_coding	7	125653173	demethyl-Q 7 Gene [Source:MGI (curated);Acc:MGI:107207]
ENSMUSG00000073423	Zfp414	1436081_a_at	8.81	3.2228E-06	0.85	4.1867E-05	1	1	2	protein_coding	17	33766047	zinc finger protein 414 Gene [Source:MGI Symbol;Acc:MGI:1915641]
ENSMUSG00000020524	Gria1	1448972_at	11.04	3.2387E-06	0.61	4.2011E-05	1	2	4	protein_coding	11	56824889	glutamate receptor, ionotropic, AMPA1 (alpha 1) Gene [Source:MGI (curated);Acc:MGI:95808]
ENSMUSG00000030410	Dmwd	1435505_at	9.99	3.2502E-06	1.24	4.2097E-05	1	1	2	protein_coding	7	19661549	dystrophia myotonica-containing WD repeat motif Gene [Source:MGI (curated);Acc:MGI:94907]
ENSMUSG00000020462	Ccdc104	1451442_at	10.39	3.2834E-06	0.84	4.2454E-05	1	1	2	protein_coding	11	29121532	coiled-coil domain containing 104 Gene [Source:MGI (curated);Acc:MGI:1913994]
ENSMUSG00000046573	Lyrm4	1455588_at	7.97	3.2912E-06	1.29	4.2454E-05	1	1	2	protein_coding	13	36071329	LYR motif containing 4 Gene [Source:MGI Symbol;Acc:MGI:2683538]
ENSMUSG00000024084	Qpct	1426622_a_at	8.15	3.2924E-06	1.46	4.2454E-05	1	1	2	protein_coding	17	79451246	glutaminyl-peptide cyclotransferase (glutaminyl cyclase) Gene [Source:MGI Symbol;Acc:MGI:1917786]
ENSMUSG00000050174	Nudt6	1424510_at	5.53	3.3103E-06	1.36	4.2621E-05	1	1	2	protein_coding	3	37303832	nudix (nucleoside diphosphate linked moiety X)-type motif 6 Gene [Source:MGI (curated);Acc:MGI:2387618]
ENSMUSG00000059412	Fxyd2	1419378_a_at	6.48	3.3731E-06	1.49	4.3357E-05	1	1	2	protein_coding	9	45207957	FXYD domain-containing ion transport regulator 2 Gene [Source:MGI Symbol;Acc:MGI:1195260]
ENSMUSG00000020059	Sycp3	1449534_at	5.16	3.3775E-06	0.63	4.3357E-05	1	1	2	protein_coding	10	87922314	synaptonemal complex protein 3 Gene [Source:MGI (curated);Acc:MGI:109542]
ENSMUSG00000031608	Galnt7	1426908_at	7.95	3.3865E-06	0.81	4.3409E-05	1	2	1	protein_coding	8	60002625	UDP-N-acetyl-alpha-D-galactosamine: polypeptide N-acetylgalactosaminyltransferase 7 Gene [Source:MGI (curated);Acc:MGI:1349449]
ENSMUSG00000020114	Cand1	1435781_at	9.26	3.4590E-06	0.76	4.4273E-05	1	4	4	protein_coding	10	118636311	cullin associated and neddylation disassociated 1 Gene [Source:MGI (curated);Acc:MGI:1261820]
ENSMUSG00000087280	AC122190.1	1457918_at	6.25	3.4700E-06	1.37	4.4287E-05	1	1	2	lincRNA	12	112688614	N/A
ENSMUSG00000044783	Hjurp	1451456_at	4.21	3.4738E-06	1.35	4.4287E-05	1	3	1	protein_coding	1	90159046	Holliday junction recognition protein Gene [Source:MGI (curated);Acc:MGI:2685821]
ENSMUSG00000006392	Med8	1431423_a_at	9.36	3.4754E-06	1.22	4.4287E-05	1	2	1	protein_coding	4	118081942	mediator of RNA polymerase II transcription, subunit 8 homolog (yeast) Gene [Source:MGI (curated);Acc:MGI:1915269]
ENSMUSG00000002043	Trappc6a	1417034_at	6.63	3.4816E-06	1.34	4.4301E-05	1	1	2	protein_coding	7	20094019	trafficking protein particle complex 6A Gene [Source:MGI (curated);Acc:MGI:1914341]
ENSMUSG00000028634	Hivep3	1429134_at	7.72	3.5281E-06	1.29	4.4762E-05	1	2	4	protein_coding	4	119406389	human immunodeficiency virus type I enhancer binding protein 3 Gene [Source:MGI (curated);Acc:MGI:106589]
ENSMUSG00000035696	Rnf38	1431993_a_at	5.66	3.5238E-06	1.42	4.4762E-05	1	2	1	protein_coding	4	44139082	ring finger protein 38 Gene [Source:MGI (curated);Acc:MGI:1920719]
ENSMUSG00000031660	Brd7	1436469_at	5.12	3.5709E-06	0.65	4.5238E-05	1	2	4	protein_coding	8	90854938	bromodomain containing 7 Gene [Source:MGI (curated);Acc:MGI:1349766]
ENSMUSG00000026688	Mgst3	1448300_at	10.23	3.6063E-06	0.63	4.5620E-05	1	1	2	protein_coding	1	169302097	microsomal glutathione S-transferase 3 Gene [Source:MGI (curated);Acc:MGI:1913697]
ENSMUSG00000034789	Rab24	1421872_at	9.44	3.6519E-06	0.76	4.6129E-05	1	1	2	protein_coding	13	55421246	RAB24, member RAS oncogene family Gene [Source:MGI Symbol;Acc:MGI:105065]
ENSMUSG00000031467	Agpat5	1458669_at	7.32	3.6599E-06	0.74	4.6163E-05	1	3	5	protein_coding	8	18846277	1-acylglycerol-3-phosphate O-acyltransferase 5 (lysophosphatidic acid acyltransferase, epsilon) Gene [Source:MGI (curated);Acc:MGI:1196345]
ENSMUSG00000016995	Matn4	1418464_at	7.44	3.6757E-06	0.71	4.6296E-05	1	1	2	protein_coding	2	164215129	matrilin 4 Gene [Source:MGI (curated);Acc:MGI:1328314]
ENSMUSG00000025931	Paqr8	1435246_at	8.55	3.6889E-06	1.35	4.6395E-05	1	4	1	protein_coding	1	20880698	progestin and adipoQ receptor family member VIII Gene [Source:MGI Symbol;Acc:MGI:1921479]
ENSMUSG00000068551	Zfp467	1419564_at	7.31	3.7009E-06	0.73	4.6478E-05	1	2	4	protein_coding	6	48377696	zinc finger protein 467 Gene [Source:MGI (curated);Acc:MGI:1916160]
ENSMUSG00000049313	Sorl1	1460390_at	7.31	3.7069E-06	1.55	4.6486E-05	1	3	4	protein_coding	9	41772803	sortilin-related receptor, LDLR class A repeats-containing Gene [Source:MGI (curated);Acc:MGI:1202296]
ENSMUSG00000055407	Mtap6	1457316_at	8.10	3.8344E-06	1.38	4.8016E-05	1	2	4	protein_coding	7	106415957	microtubule-associated protein 6 Gene [Source:MGI (curated);Acc:MGI:1201690]
ENSMUSG00000027315	Spint1	1416627_at	6.86	3.8622E-06	1.34	4.8294E-05	1	1	2	protein_coding	2	119063098	serine protease inhibitor, Kunitz type 1 Gene [Source:MGI (curated);Acc:MGI:1338033]
ENSMUSG00000013662	Atad1	1417555_at	7.21	3.8909E-06	0.62	4.8583E-05	1	2	4	protein_coding	19	32747050	ATPase family, AAA domain containing 1 Gene [Source:MGI Symbol;Acc:MGI:1915229]
ENSMUSG00000060923	Acyp2	1427943_at	9.76	3.9904E-06	0.70	4.9754E-05	1	1	2	protein_coding	11	30405991	acylphosphatase 2, muscle type Gene [Source:MGI (curated);Acc:MGI:1922822]
ENSMUSG00000029206	Nsun7	1429572_at	6.02	4.0237E-06	1.25	5.0097E-05	1	2	1	protein_coding	5	66651151	NOL1/NOP2/Sun domain family, member 7 Gene [Source:MGI (curated);Acc:MGI:1918168]
ENSMUSG00000025959	Klf7	1419356_at	8.68	4.0437E-06	0.66	5.0274E-05	1	4	4	protein_coding	1	64076021	Kruppel-like factor 7 (ubiquitous) Gene [Source:MGI (curated);Acc:MGI:1935151]
ENSMUSG00000025189	Cnnm1	1420354_at	7.54	4.0814E-06	1.64	5.0670E-05	1	2	4	protein_coding	19	43515701	cyclin M1 Gene [Source:MGI Symbol;Acc:MGI:1891366]
ENSMUSG00000038736	Nudcd1	1429655_at	7.33	4.1900E-06	1.25	5.1944E-05	1	1	2	protein_coding	15	44207617	NudC domain containing 1 Gene [Source:MGI Symbol;Acc:MGI:1914679]
ENSMUSG00000022967	Ifnar1	1449026_at	8.00	4.2026E-06	0.81	5.2026E-05	1	2	4	protein_coding	16	91485483	interferon (alpha and beta) receptor 1 Gene [Source:MGI (curated);Acc:MGI:107658]
ENSMUSG00000020246	Hcfc2	1428617_at	8.26	4.2435E-06	0.76	5.2431E-05	1	3	3	protein_coding	10	82158905	host cell factor C2 Gene [Source:MGI (curated);Acc:MGI:1915183]
ENSMUSG00000038095	Sbno1	1451436_at	7.97	4.2474E-06	1.41	5.2431E-05	1	3	4	protein_coding	5	124818711	sno, strawberry notch homolog 1 (Drosophila) Gene [Source:MGI Symbol;Acc:MGI:2384298]
ENSMUSG00000036181	Hist1h1c	1436994_a_at	8.93	4.2663E-06	1.66	5.2589E-05	1	2	1	protein_coding	13	23830676	histone cluster 1, H1c Gene [Source:MGI (curated);Acc:MGI:1931526]
ENSMUSG00000040888	Gfer	1452272_a_at	7.88	4.3065E-06	1.30	5.3009E-05	1	2	4	protein_coding	17	24830136	growth factor, erv1 (S. cerevisiae)-like (augmenter of liver regeneration) Gene [Source:MGI Symbol;Acc:MGI:107757]
ENSMUSG00000019809	Pex3	1417442_a_at	8.29	4.3512E-06	0.81	5.3484E-05	1	2	1	protein_coding	10	13243653	peroxisomal biogenesis factor 3 Gene [Source:MGI (curated);Acc:MGI:1929646]
ENSMUSG00000022436	Sh3bp1	1460222_at	7.20	4.5473E-06	0.83	5.5815E-05	1	2	4	protein_coding	15	78730097	SH3-domain binding protein 1 Gene [Source:MGI (curated);Acc:MGI:104603]
ENSMUSG00000000308	Ckmt1	1432418_a_at	9.49	4.6220E-06	0.70	5.6573E-05	1	2	1	protein_coding	2	121183450	creatine kinase, mitochondrial 1, ubiquitous Gene [Source:MGI (curated);Acc:MGI:99441]
ENSMUSG00000048776	Pthlh	1422324_a_at	6.74	4.6166E-06	1.49	5.6573E-05	1	1	2	protein_coding	6	147200623	parathyroid hormone-like peptide Gene [Source:MGI (curated);Acc:MGI:97800]
ENSMUSG00000076617	Igh-6	1427329_a_at	7.54	4.6334E-06	1.77	5.6632E-05	1	1	2	IG_C_gene	12	114657161	immunoglobulin heavy chain 6 (heavy chain of IgM) Gene [Source:MGI Symbol;Acc:MGI:96448]
ENSMUSG00000009418	Nav1	1455849_at	8.20	4.7058E-06	1.47	5.7436E-05	1	3	4	protein_coding	1	137335450	neuron navigator 1 Gene [Source:MGI Symbol;Acc:MGI:2183683]
ENSMUSG00000030747	Dgat2	1422677_at	9.05	4.8076E-06	1.32	5.8596E-05	1	2	1	protein_coding	7	106302168	diacylglycerol O-acyltransferase 2 Gene [Source:MGI Symbol;Acc:MGI:1915050]
ENSMUSG00000015568	Lpl	1431056_a_at	8.51	4.8286E-06	0.54	5.8769E-05	1	2	1	protein_coding	8	71404454	lipoprotein lipase Gene [Source:MGI Symbol;Acc:MGI:96820]
ENSMUSG00000027423	Snx5	1448791_at	9.72	4.8505E-06	0.81	5.8953E-05	1	3	4	protein_coding	2	144075859	sorting nexin 5 Gene [Source:MGI (curated);Acc:MGI:1916428]
ENSMUSG00000027427	Polr3f	1429686_at	7.91	5.0362E-06	0.81	6.1124E-05	1	3	4	protein_coding	2	144353454	polymerase (RNA) III (DNA directed) polypeptide F Gene [Source:MGI (curated);Acc:MGI:1924086]
ENSMUSG00000055782	Abcd2	1456812_at	7.22	5.0907E-06	1.49	6.1699E-05	1	3	4	protein_coding	15	90976315	ATP-binding cassette, sub-family D (ALD), member 2 Gene [Source:MGI Symbol;Acc:MGI:1349467]
ENSMUSG00000062352	Itgb1bp1	1422157_a_at	9.42	5.1145E-06	0.67	6.1902E-05	1	1	2	protein_coding	12	21276563	integrin beta 1 binding protein 1 Gene [Source:MGI Symbol;Acc:MGI:1306802]
ENSMUSG00000087490	AC107641.2	1457557_at	7.77	5.2236E-06	0.35	6.3133E-05	1	2	1	lincRNA	7	69075023	RIKEN cDNA A330076H08 gene (A330076H08Rik), non-coding RNA [Source:RefSeq DNA;Acc:NR_015599]
ENSMUSG00000026553	Copa	1415706_at	10.74	5.2518E-06	1.17	6.3386E-05	1	2	1	protein_coding	1	174012660	coatomer protein complex subunit alpha Gene [Source:MGI (curated);Acc:MGI:1334462]
ENSMUSG00000021750	Fam107a	1434202_a_at	12.07	5.3603E-06	1.36	6.4516E-05	1	3	4	protein_coding	14	9128788	family with sequence similarity 107, member A Gene [Source:MGI (curated);Acc:MGI:3041256]
ENSMUSG00000018451	RP23-83I13.10	1426766_at	12.11	5.3558E-06	0.78	6.4516E-05	1	1	2	processed_transcript	11	70845451	RIKEN cDNA 6330403K07 gene (6330403K07Rik), mRNA [Source:RefSeq DNA;Acc:NM_134022]
ENSMUSG00000073859	Itpripl2	1435777_at	6.07	5.4626E-06	1.23	6.5658E-05	1	1	2	protein_coding	7	125629325	inositol 1,4,5-triphosphate receptor interacting protein-like 2 Gene [Source:MGI Symbol;Acc:MGI:2442416]
ENSMUSG00000036898	Zfp157	1452945_at	8.42	5.5641E-06	0.79	6.6784E-05	1	2	4	protein_coding	5	138882696	zinc finger protein 157 Gene [Source:MGI (curated);Acc:MGI:1919404]
ENSMUSG00000028914	Casp9	1437537_at	7.67	5.6076E-06	0.80	6.7214E-05	1	1	2	protein_coding	4	141349527	caspase 9 Gene [Source:MGI (curated);Acc:MGI:1277950]
ENSMUSG00000028300	3110043O21Rik	1428468_at	8.94	5.6443E-06	0.84	6.7560E-05	1	1	2	protein_coding	4	35138534	RIKEN cDNA 3110043O21 gene Gene [Source:MGI Symbol;Acc:MGI:1920455]
ENSMUSG00000029729	Zkscan1	1429152_at	8.03	5.6652E-06	0.76	6.7717E-05	1	5	1	protein_coding	5	138526312	zinc finger with KRAB and SCAN domains 1 Gene [Source:MGI (curated);Acc:MGI:1921820]
ENSMUSG00000027245	2310003F16Rik	1425087_at	4.87	5.7357E-06	0.76	6.8465E-05	1	1	2	protein_coding	2	121279026	RIKEN cDNA 2310003F16 gene Gene [Source:MGI Symbol;Acc:MGI:1914943]
ENSMUSG00000001280	Sp1	1418180_at	8.56	5.7702E-06	0.60	6.8782E-05	1	3	4	protein_coding	15	102236747	trans-acting transcription factor 1 Gene [Source:MGI Symbol;Acc:MGI:98372]
ENSMUSG00000037572	Wdhd1	1435114_at	6.86	5.8582E-06	1.26	6.9736E-05	1	1	2	protein_coding	14	47860619	WD repeat and HMG-box DNA binding protein 1 Gene [Source:MGI (curated);Acc:MGI:2443514]
ENSMUSG00000069911	Fam196b	1442379_at	6.63	5.9088E-06	0.59	7.0242E-05	1	1	2	protein_coding	11	34214822	family with sequence similarity 196, member B Gene [Source:MGI Symbol;Acc:MGI:3643491]
ENSMUSG00000074210	Sdhaf1	1433936_at	8.05	5.9353E-06	1.29	7.0461E-05	1	1	2	protein_coding	7	31106425	succinate dehydrogenase complex assembly factor 1 Gene [Source:MGI (curated);Acc:MGI:1915582]
ENSMUSG00000041685	Fcho2	1437200_at	8.51	5.9588E-06	0.77	7.0642E-05	1	1	2	protein_coding	13	99493369	FCH domain only 2 Gene [Source:MGI Symbol;Acc:MGI:3505790]
ENSMUSG00000024074	Crim1	1426951_at	7.90	6.0312E-06	1.40	7.1403E-05	1	1	2	protein_coding	17	78419504	cysteine rich transmembrane BMP regulator 1 (chordin like) Gene [Source:MGI Symbol;Acc:MGI:1354756]
ENSMUSG00000025931	Paqr8	1431042_at	7.52	6.1230E-06	1.43	7.2312E-05	1	4	1	protein_coding	1	20880698	progestin and adipoQ receptor family member VIII Gene [Source:MGI Symbol;Acc:MGI:1921479]
ENSMUSG00000041408	Wapal	1434835_at	7.58	6.1246E-06	1.47	7.2312E-05	1	2	1	protein_coding	14	35487114	wings apart-like homolog (Drosophila) Gene [Source:MGI (curated);Acc:MGI:2675859]
ENSMUSG00000032366	Tpm1	1423721_at	9.23	6.1473E-06	1.24	7.2482E-05	1	3	4	protein_coding	9	66870397	tropomyosin 1, alpha Gene [Source:MGI (curated);Acc:MGI:98809]
ENSMUSG00000003382	Etv3	1456358_at	6.79	6.2961E-06	1.27	7.4135E-05	1	4	4	protein_coding	3	87329329	ets variant gene 3 Gene [Source:MGI (curated);Acc:MGI:1350926]
ENSMUSG00000018102	Hist1h2bc	1418072_at	10.47	6.3206E-06	1.61	7.4322E-05	1	1	2	protein_coding	13	23776068	histone cluster 1, H2bc Gene [Source:MGI (curated);Acc:MGI:1915274]
ENSMUSG00000059897	D10627	1427518_at	6.49	6.4356E-06	0.70	7.5572E-05	1	1	2	protein_coding	8	71750242	cDNA sequence D10627 (D10627), mRNA [Source:RefSeq DNA;Acc:NM_001013379]
ENSMUSG00000020818	Mfsd11	1457836_at	6.94	6.5040E-06	0.69	7.6272E-05	1	2	4	protein_coding	11	116713754	major facilitator superfamily domain containing 11 Gene [Source:MGI (curated);Acc:MGI:1917150]
ENSMUSG00000046598	Bdh1	1426959_at	6.70	6.5693E-06	0.70	7.6830E-05	1	2	4	protein_coding	16	31422366	3-hydroxybutyrate dehydrogenase, type 1 Gene [Source:MGI (curated);Acc:MGI:1919161]
ENSMUSG00000029434	Vps33a	1453742_at	8.26	6.5675E-06	0.75	7.6830E-05	1	3	3	protein_coding	5	123979112	vacuolar protein sorting 33A (yeast) Gene [Source:MGI Symbol;Acc:MGI:1924823]
ENSMUSG00000042331	Cytsb	1459415_at	6.11	6.5965E-06	0.74	7.7044E-05	1	3	4	protein_coding	11	61770281	cytospin B Gene [Source:MGI (curated);Acc:MGI:2442356]
ENSMUSG00000022106	Rcbtb2	1416389_a_at	7.37	6.6136E-06	1.26	7.7141E-05	1	2	1	protein_coding	14	73551340	regulator of chromosome condensation (RCC1) and BTB (POZ) domain containing protein 2 Gene [Source:MGI Symbol;Acc:MGI:1917200]
ENSMUSG00000053093	Myh7	1448553_at	7.96	6.6900E-06	0.66	7.7927E-05	1	1	2	protein_coding	14	55589525	myosin, heavy polypeptide 7, cardiac muscle, beta Gene [Source:MGI (curated);Acc:MGI:2155600]
ENSMUSG00000070520	Ndnl2	1422554_at	8.16	6.8346E-06	1.31	7.9504E-05	1	1	2	protein_coding	7	72011938	necdin-like 2 Gene [Source:MGI (curated);Acc:MGI:1913897]
ENSMUSG00000036054	Sfrs14	1435798_a_at	9.80	6.9628E-06	0.79	8.0888E-05	1	3	1	protein_coding	8	72758125	splicing factor, arginine/serine-rich 14 Gene [Source:MGI (curated);Acc:MGI:2678085]
ENSMUSG00000031924	Cyb5b	1417766_at	10.43	7.1107E-06	1.16	8.2495E-05	1	3	4	protein_coding	8	109674540	cytochrome b5 type B Gene [Source:MGI Symbol;Acc:MGI:1913677]
ENSMUSG00000016028	Celsr1	1418925_at	5.20	7.1539E-06	0.74	8.2886E-05	1	1	2	protein_coding	15	85729188	cadherin, EGF LAG seven-pass G-type receptor 1 (flamingo homolog, Drosophila) Gene [Source:MGI Symbol;Acc:MGI:1100883]
ENSMUSG00000024983	Vti1a	1419189_at	8.63	7.2017E-06	0.82	8.3328E-05	1	2	1	protein_coding	19	55390547	vesicle transport through interaction with t-SNAREs homolog 1A (yeast) Gene [Source:MGI Symbol;Acc:MGI:1855699]
ENSMUSG00000033207	Mamdc2	1453152_at	6.11	7.3105E-06	0.53	8.4474E-05	1	1	2	protein_coding	19	23377242	MAM domain containing 2 Gene [Source:MGI Symbol;Acc:MGI:1918988]
ENSMUSG00000058291	Zfp68	1457571_at	6.53	7.3386E-06	0.73	8.4687E-05	1	4	4	protein_coding	5	139045844	zinc finger protein 68 Gene [Source:MGI (curated);Acc:MGI:1344427]
ENSMUSG00000079227	Ccr5	1422259_a_at	4.53	7.4180E-06	1.30	8.5490E-05	1	2	4	protein_coding	9	124036282	chemokine (C-C motif) receptor 5 Gene [Source:MGI Symbol;Acc:MGI:107182]
ENSMUSG00000028758	Kif17	1422762_at	8.39	7.4937E-06	1.36	8.6246E-05	1	1	2	protein_coding	4	137806350	kinesin family member 17 Gene [Source:MGI (curated);Acc:MGI:1098229]
ENSMUSG00000025217	Btrc	1425680_a_at	9.03	7.5060E-06	1.22	8.6274E-05	1	2	4	protein_coding	19	45438235	beta-transducin repeat containing protein Gene [Source:MGI Symbol;Acc:MGI:1338871]
ENSMUSG00000030123	Plxnd1	1451475_at	8.26	7.6097E-06	1.37	8.7350E-05	1	1	2	protein_coding	6	115904829	plexin D1 Gene [Source:MGI (curated);Acc:MGI:2154244]
ENSMUSG00000025816	Sec61a2	1449944_a_at	10.03	7.6482E-06	0.84	8.7676E-05	1	2	1	protein_coding	2	5792033	Sec61, alpha subunit 2 (S. cerevisiae) Gene [Source:MGI (curated);Acc:MGI:1931071]
ENSMUSG00000035873	Pawr	1426910_at	5.90	7.6805E-06	1.37	8.7828E-05	1	1	2	protein_coding	10	107769245	PRKC, apoptosis, WT1, regulator Gene [Source:MGI Symbol;Acc:MGI:2149961]
ENSMUSG00000036054	Sfrs14	1435799_at	8.10	7.6817E-06	0.85	8.7828E-05	1	3	1	protein_coding	8	72758125	splicing factor, arginine/serine-rich 14 Gene [Source:MGI (curated);Acc:MGI:2678085]
ENSMUSG00000089841	AL691478.2	1447275_at	5.16	7.7719E-06	1.34	8.8743E-05	1	1	2	protein_coding	3	37217982	Bardet-Biedl syndrome 12 protein homolog [Source:UniProtKB/Swiss-Prot;Acc:Q5SUD9]
ENSMUSG00000052833	Sae1	1416443_a_at	10.24	7.8033E-06	0.77	8.8984E-05	1	2	1	protein_coding	7	16906203	SUMO1 activating enzyme subunit 1 Gene [Source:MGI Symbol;Acc:MGI:1929264]
ENSMUSG00000052698	Tln2	1429112_at	6.29	7.9082E-06	0.77	9.0061E-05	1	3	5	protein_coding	9	67065943	talin 2 Gene [Source:MGI Symbol;Acc:MGI:1917799]
ENSMUSG00000027167	Elp4	1448535_at	7.16	7.9292E-06	1.23	9.0087E-05	1	2	4	protein_coding	2	105537477	elongation protein 4 homolog (S. cerevisiae) Gene [Source:MGI (curated);Acc:MGI:1925016]
ENSMUSG00000039065	Fam173b	1444686_at	3.58	7.9312E-06	1.23	9.0087E-05	1	2	4	protein_coding	15	31531607	family with sequence similarity 173, member B Gene [Source:MGI (curated);Acc:MGI:1915323]
ENSMUSG00000054640	Slc8a1	1437675_at	9.18	7.9590E-06	0.49	9.0284E-05	1	2	4	protein_coding	17	81772445	solute carrier family 8 (sodium/calcium exchanger), member 1 Gene [Source:MGI Symbol;Acc:MGI:107956]
ENSMUSG00000059669	Taf1b	1431345_a_at	7.79	8.1049E-06	0.83	9.1819E-05	1	1	2	protein_coding	12	25183469	TATA box binding protein (Tbp)-associated factor, RNA polymerase I, B Gene [Source:MGI Symbol;Acc:MGI:109577]
ENSMUSG00000042834	D0H4S114	1450839_at	10.29	8.2016E-06	0.79	9.2794E-05	1	1	2	protein_coding	18	33596676	DNA segment, human D4S114 Gene [Source:MGI Symbol;Acc:MGI:99444]
ENSMUSG00000023764	Sfi1	1428778_at	6.25	8.3641E-06	0.64	9.4510E-05	1	3	4	protein_coding	11	3031853	Sfi1 homolog, spindle assembly associated (yeast) Gene [Source:MGI (curated);Acc:MGI:1926137]
ENSMUSG00000023572	Ccndbp1	1420745_a_at	10.11	8.3806E-06	0.79	9.4573E-05	1	1	2	protein_coding	2	120834139	cyclin D-type binding-protein 1 Gene [Source:MGI (curated);Acc:MGI:109595]
ENSMUSG00000041632	Mrps27	1433646_at	7.79	8.4664E-06	1.23	9.5417E-05	1	1	2	protein_coding	13	100114745	mitochondrial ribosomal protein S27 Gene [Source:MGI Symbol;Acc:MGI:1919064]
ENSMUSG00000016831	Tox4	1436049_at	7.27	8.5605E-06	1.26	9.6352E-05	1	1	2	protein_coding	14	52898821	TOX high mobility group box family member 4 Gene [Source:MGI (curated);Acc:MGI:1915389]
ENSMUSG00000021846	Peli2	1436966_at	7.36	8.5852E-06	1.27	9.6381E-05	1	2	4	protein_coding	14	48740544	pellino 2 Gene [Source:MGI Symbol;Acc:MGI:1891445]
ENSMUSG00000033295	Ptprf	1420841_at	9.10	8.5776E-06	0.84	9.6381E-05	1	3	1	protein_coding	4	117880818	protein tyrosine phosphatase, receptor type, F Gene [Source:MGI (curated);Acc:MGI:102695]
ENSMUSG00000026687	Aldh9a1	1436689_a_at	9.23	8.6085E-06	1.39	9.6518E-05	1	2	4	protein_coding	1	169280344	aldehyde dehydrogenase 9, subfamily A1 Gene [Source:MGI Symbol;Acc:MGI:1861622]
ENSMUSG00000022488	Nckap1l	1428786_at	6.98	8.6394E-06	0.78	9.6730E-05	1	1	2	protein_coding	15	103284261	NCK associated protein 1 like Gene [Source:MGI Symbol;Acc:MGI:1926063]
ENSMUSG00000020003	Pex7	1418988_at	9.27	8.6498E-06	1.17	9.6730E-05	1	1	2	protein_coding	10	19579735	peroxisomal biogenesis factor 7 Gene [Source:MGI (curated);Acc:MGI:1321392]
ENSMUSG00000022665	Ccdc80	1424186_at	7.57	8.6969E-06	0.81	9.7131E-05	1	1	2	protein_coding	16	45093515	coiled-coil domain containing 80 Gene [Source:MGI (curated);Acc:MGI:1915146]
ENSMUSG00000016637	Ift27	1424648_at	7.95	8.7123E-06	1.30	9.7178E-05	1	1	2	protein_coding	15	77989895	intraflagellar transport 27 homolog (Chlamydomonas) Gene [Source:MGI Symbol;Acc:MGI:1914292]
ENSMUSG00000027199	Gatm	1423569_at	9.43	8.7417E-06	1.61	9.7382E-05	1	1	2	protein_coding	2	122420203	glycine amidinotransferase (L-arginine:glycine amidinotransferase) Gene [Source:MGI (curated);Acc:MGI:1914342]
ENSMUSG00000030630	Fah	1417220_at	7.99	8.7688E-06	0.67	9.7559E-05	1	1	2	protein_coding	7	91733669	fumarylacetoacetate hydrolase Gene [Source:MGI (curated);Acc:MGI:95482]
ENSMUSG00000028295	1810030N24Rik	1430292_a_at	8.90	8.8041E-06	1.25	9.7825E-05	1	1	2	protein_coding	4	34715913	RIKEN cDNA 1810030N24 gene Gene [Source:MGI Symbol;Acc:MGI:1913541]
ENSMUSG00000032470	Mras	1453419_at	9.50	8.9758E-06	1.33	9.9606E-05	1	2	1	protein_coding	9	99285841	muscle and microspikes RAS Gene [Source:MGI (curated);Acc:MGI:1100856]
ENSMUSG00000022105	Rb1	1417850_at	9.06	9.2508E-06	0.79	1.0253E-04	1	1	2	protein_coding	14	73595310	retinoblastoma 1 Gene [Source:MGI Symbol;Acc:MGI:97874]
ENSMUSG00000042286	Stab1	1450199_a_at	6.14	9.3055E-06	1.21	1.0300E-04	1	1	2	protein_coding	14	31952199	stabilin 1 Gene [Source:MGI (curated);Acc:MGI:2178742]
ENSMUSG00000070056	Mfhas1	1436897_at	8.43	9.3844E-06	0.72	1.0374E-04	1	2	4	protein_coding	8	36650852	malignant fibrous histiocytoma amplified sequence 1 Gene [Source:MGI (curated);Acc:MGI:1098644]
ENSMUSG00000033540	Idua	1449230_at	6.74	9.5952E-06	1.24	1.0594E-04	1	2	1	protein_coding	5	109089350	iduronidase, alpha-L- Gene [Source:MGI (curated);Acc:MGI:96418]
ENSMUSG00000013593	Ndufs2	1451096_at	11.26	9.7033E-06	0.85	1.0686E-04	1	1	2	protein_coding	1	173164984	NADH dehydrogenase (ubiquinone) Fe-S protein 2 Gene [Source:MGI (curated);Acc:MGI:2385112]
ENSMUSG00000029729	Zkscan1	1447944_at	7.16	9.7005E-06	0.70	1.0686E-04	1	5	1	protein_coding	5	138526312	zinc finger with KRAB and SCAN domains 1 Gene [Source:MGI (curated);Acc:MGI:1921820]
ENSMUSG00000060216	Arrb2	1451987_at	9.18	9.7396E-06	0.76	1.0699E-04	1	1	2	protein_coding	11	70246137	arrestin, beta 2 Gene [Source:MGI (curated);Acc:MGI:99474]
ENSMUSG00000027284	Cdan1	1436647_at	6.39	9.7351E-06	0.78	1.0699E-04	1	2	4	protein_coding	2	120541890	congenital dyserythropoietic anemia, type I (human) Gene [Source:MGI (curated);Acc:MGI:1916218]
ENSMUSG00000030654	Arl6ip1	1451131_at	10.76	9.8556E-06	1.20	1.0805E-04	1	2	4	protein_coding	7	125262414	ADP-ribosylation factor-like 6 interacting protein 1 Gene [Source:MGI Symbol;Acc:MGI:1858943]
ENSMUSG00000020287	Mpg	1417572_at	5.28	9.8616E-06	1.47	1.0805E-04	1	3	5	protein_coding	11	32126505	N-methylpurine-DNA glycosylase Gene [Source:MGI (curated);Acc:MGI:97073]
ENSMUSG00000034265	Zdhhc14	1423668_at	8.81	9.9094E-06	1.26	1.0844E-04	1	1	2	protein_coding	17	5492600	zinc finger, DHHC domain containing 14 Gene [Source:MGI Symbol;Acc:MGI:2653229]
ENSMUSG00000029534	St7	1418967_a_at	7.74	1.0039E-05	0.78	1.0972E-04	1	1	2	protein_coding	6	17642933	suppression of tumorigenicity 7 Gene [Source:MGI (curated);Acc:MGI:1927450]
ENSMUSG00000029994	Anxa4	1421223_a_at	6.40	1.0076E-05	0.70	1.0991E-04	1	2	1	protein_coding	6	86686834	annexin A4 Gene [Source:MGI (curated);Acc:MGI:88030]
ENSMUSG00000042063	Zfp386	1421139_a_at	7.33	1.0081E-05	0.79	1.0991E-04	1	2	1	protein_coding	12	117285930	zinc finger protein 386 (Kruppel-like) Gene [Source:MGI Symbol;Acc:MGI:1930708]
ENSMUSG00000000976	Heatr6	1439601_at	6.75	1.0114E-05	1.33	1.1012E-04	1	3	4	protein_coding	11	83567198	HEAT repeat containing 6 Gene [Source:MGI (curated);Acc:MGI:1919790]
ENSMUSG00000037348	Paqr7	1460674_at	9.09	1.0286E-05	0.74	1.1185E-04	1	1	2	protein_coding	4	134052612	progestin and adipoQ receptor family member VII Gene [Source:MGI (curated);Acc:MGI:1919154]
ENSMUSG00000038702	Dsel	1438407_at	9.28	1.0386E-05	0.71	1.1280E-04	1	1	2	protein_coding	1	113755279	dermatan sulfate epimerase-like Gene [Source:MGI Symbol;Acc:MGI:2442948]
ENSMUSG00000060600	Eno3	1417951_at	6.40	1.0633E-05	1.28	1.1534E-04	1	1	2	protein_coding	11	70470704	enolase 3, beta muscle Gene [Source:MGI (curated);Acc:MGI:95395]
ENSMUSG00000007908	Hmgcll1	1434913_at	7.70	1.0729E-05	1.34	1.1623E-04	1	1	2	protein_coding	9	75862662	3-hydroxymethyl-3-methylglutaryl-Coenzyme A lyase-like 1 Gene [Source:MGI (curated);Acc:MGI:2446108]
ENSMUSG00000022748	2610528E23Rik	1428519_at	7.72	1.0761E-05	0.82	1.1643E-04	1	1	2	protein_coding	16	57302113	RIKEN cDNA 2610528E23 gene Gene [Source:MGI Symbol;Acc:MGI:1913747]
ENSMUSG00000021532	Fastkd3	1452797_at	7.91	1.0900E-05	1.21	1.1780E-04	1	1	2	protein_coding	13	68721136	FAST kinase domains 3 Gene [Source:MGI Symbol;Acc:MGI:1916827]
ENSMUSG00000001467	Cyp51	1422533_at	7.24	1.1072E-05	1.33	1.1951E-04	1	2	1	protein_coding	5	4081145	cytochrome P450, family 51 Gene [Source:MGI (curated);Acc:MGI:106040]
ENSMUSG00000020817	Rabep1	1427448_at	8.58	1.1125E-05	0.83	1.1993E-04	1	3	4	protein_coding	11	70658265	rabaptin, RAB GTPase binding effector protein 1 Gene [Source:MGI (curated);Acc:MGI:1860236]
ENSMUSG00000063296	Tmem117	1433615_at	7.19	1.1208E-05	0.69	1.2067E-04	1	1	2	protein_coding	15	94459616	transmembrane protein 117 Gene [Source:MGI Symbol;Acc:MGI:2444580]
ENSMUSG00000038126	Mphosph9	1440915_at	7.07	1.1350E-05	0.72	1.2205E-04	1	4	4	protein_coding	5	124700968	M-phase phosphoprotein 9 Gene [Source:MGI (curated);Acc:MGI:2443138]
ENSMUSG00000025326	Ube3a	1416682_at	6.34	1.1806E-05	0.56	1.2680E-04	1	4	4	protein_coding	7	66484122	ubiquitin protein ligase E3A Gene [Source:MGI Symbol;Acc:MGI:105098]
ENSMUSG00000029001	Fbxo44	1430541_at	6.50	1.1990E-05	0.80	1.2846E-04	1	2	3	protein_coding	4	147526912	F-box protein 44 Gene [Source:MGI (curated);Acc:MGI:1354744]
ENSMUSG00000041815	Poldip3	1452709_at	9.56	1.1986E-05	0.84	1.2846E-04	1	2	4	protein_coding	15	82956408	polymerase (DNA-directed), delta interacting protein 3 Gene [Source:MGI (curated);Acc:MGI:1921076]
ENSMUSG00000032115	Hyou1	1451913_a_at	5.60	1.2086E-05	0.70	1.2932E-04	1	2	1	protein_coding	9	44187573	hypoxia up-regulated 1 Gene [Source:MGI (curated);Acc:MGI:108030]
ENSMUSG00000033075	Senp1	1451319_at	6.91	1.2180E-05	0.78	1.3017E-04	1	2	4	protein_coding	15	97871847	SUMO1/sentrin specific peptidase 1 Gene [Source:MGI Symbol;Acc:MGI:2445054]
ENSMUSG00000028890	Mtf1	1418333_at	8.06	1.2255E-05	0.81	1.3081E-04	1	3	4	protein_coding	4	124479348	metal response element binding transcription factor 1 Gene [Source:MGI (curated);Acc:MGI:101786]
ENSMUSG00000048163	Selplg	1449127_at	7.87	1.2288E-05	1.21	1.3101E-04	1	1	2	protein_coding	5	114268545	selectin, platelet (p-selectin) ligand Gene [Source:MGI Symbol;Acc:MGI:106689]
ENSMUSG00000021268	Meg3	1428764_at	12.30	1.2369E-05	0.62	1.3168E-04	1	8	4	processed_transcript	12	110779211	maternally expressed 3 Gene [Source:MGI (curated);Acc:MGI:1202886]
ENSMUSG00000026342	Slc35f5	1452059_at	7.84	1.2382E-05	1.18	1.3168E-04	1	1	2	protein_coding	1	127457600	solute carrier family 35, member F5 Gene [Source:MGI Symbol;Acc:MGI:1921400]
ENSMUSG00000016503	Gtf3a	1427027_a_at	8.34	1.2465E-05	1.20	1.3240E-04	1	1	2	protein_coding	5	147760233	general transcription factor III A Gene [Source:MGI (curated);Acc:MGI:1913846]
ENSMUSG00000029276	Glmn	1418839_at	7.58	1.2600E-05	0.83	1.3367E-04	1	1	2	protein_coding	5	107977986	glomulin, FKBP associated protein Gene [Source:MGI (curated);Acc:MGI:2141180]
ENSMUSG00000047153	Khnyn	1436054_at	6.46	1.2645E-05	0.79	1.3399E-04	1	2	4	protein_coding	14	56503806	KH and NYN domain containing Gene [Source:MGI Symbol;Acc:MGI:2451333]
ENSMUSG00000039533	Mmd2	1424534_at	10.27	1.2698E-05	1.18	1.3438E-04	1	1	2	protein_coding	5	143038319	monocyte to macrophage differentiation-associated 2 Gene [Source:MGI Symbol;Acc:MGI:1922354]
ENSMUSG00000054426	A930005H10Rik	1441263_a_at	8.44	1.2795E-05	0.84	1.3525E-04	1	1	2	protein_coding	3	115584499	RIKEN cDNA A930005H10 gene Gene [Source:MGI Symbol;Acc:MGI:1915411]
ENSMUSG00000034463	Scara3	1427020_at	7.80	1.2967E-05	1.40	1.3673E-04	1	1	2	protein_coding	14	66538232	scavenger receptor class A, member 3 Gene [Source:MGI Symbol;Acc:MGI:2444418]
ENSMUSG00000031808	Slc27a1	1435658_at	7.82	1.2955E-05	0.83	1.3673E-04	1	2	3	protein_coding	8	74092826	solute carrier family 27 (fatty acid transporter), member 1 Gene [Source:MGI Symbol;Acc:MGI:1347098]
ENSMUSG00000059518	Znhit1	1425531_at	8.93	1.2985E-05	1.27	1.3675E-04	1	2	1	protein_coding	5	137458034	zinc finger, HIT domain containing 1 Gene [Source:MGI (curated);Acc:MGI:1917353]
ENSMUSG00000018697	Aatf	1432394_a_at	7.86	1.3289E-05	0.83	1.3979E-04	1	1	2	protein_coding	11	84236357	apoptosis antagonizing transcription factor Gene [Source:MGI (curated);Acc:MGI:1929608]
ENSMUSG00000089862	RP23-31E23.3	1428603_at	9.63	1.3434E-05	1.21	1.4113E-04	1	3	3	protein_coding	6	8209288	Glucocorticoid-induced transcript 1 protein (Thymocyte/spermatocyte selection protein 1)(Testhymin)(Glucocorticoid-induced gene 18 protein) [Source:UniProtKB/Swiss-Prot;Acc:Q8K3I9]
ENSMUSG00000029313	Aff1	1418135_at	7.22	1.3566E-05	1.36	1.4235E-04	1	1	2	protein_coding	5	104121393	AF4/FMR2 family, member 1 Gene [Source:MGI (curated);Acc:MGI:1100819]
ENSMUSG00000027475	Kif3b	1420987_at	7.52	1.3620E-05	0.82	1.4257E-04	1	3	4	protein_coding	2	153117149	kinesin family member 3B Gene [Source:MGI (curated);Acc:MGI:107688]
ENSMUSG00000035239	Neu3	1419339_at	6.22	1.3617E-05	0.81	1.4257E-04	1	1	2	protein_coding	7	106959949	neuraminidase 3 Gene [Source:MGI Symbol;Acc:MGI:1355305]
ENSMUSG00000020102	Slc16a7	1448502_at	6.95	1.3802E-05	0.65	1.4430E-04	1	1	2	protein_coding	10	124663520	solute carrier family 16 (monocarboxylic acid transporters), member 7 Gene [Source:MGI Symbol;Acc:MGI:1330284]
ENSMUSG00000029413	Naaa	1452067_at	8.67	1.3839E-05	1.23	1.4452E-04	1	1	2	protein_coding	5	92686686	N-acylethanolamine acid amidase Gene [Source:MGI (curated);Acc:MGI:1914361]
ENSMUSG00000027263	Tubgcp4	1433660_at	8.13	1.3922E-05	0.82	1.4521E-04	1	4	5	protein_coding	2	120996390	tubulin, gamma complex associated protein 4 Gene [Source:MGI (curated);Acc:MGI:1196293]
ENSMUSG00000046109	AB041806	1421611_at	5.63	1.3953E-05	0.79	1.4536E-04	1	1	2	protein_coding	4	137951113	Brain cDNA, clone MNCb-2457MCG140451Novel protein ;; [Source:UniProtKB/TrEMBL;Acc:Q9JJ83]
ENSMUSG00000005299	Letm1	1435300_at	7.62	1.4047E-05	1.14	1.4616E-04	1	5	4	protein_coding	5	34082322	leucine zipper-EF-hand containing transmembrane protein 1 Gene [Source:MGI (curated);Acc:MGI:1932557]
ENSMUSG00000037553	Zdhhc18	1455518_at	7.49	1.4078E-05	1.29	1.4631E-04	1	2	4	protein_coding	4	133161214	zinc finger, DHHC domain containing 18 Gene [Source:MGI (curated);Acc:MGI:3527792]
ENSMUSG00000005656	Snx6	1425148_a_at	8.38	1.4177E-05	1.27	1.4716E-04	1	1	2	protein_coding	12	55847344	sorting nexin 6 Gene [Source:MGI Symbol;Acc:MGI:1919433]
ENSMUSG00000028696	Ipp	1421771_a_at	6.93	1.4319E-05	1.28	1.4845E-04	1	1	2	protein_coding	4	116180154	IAP promoted placental gene Gene [Source:MGI (curated);Acc:MGI:96581]
ENSMUSG00000032059	Alg9	1418844_at	8.00	1.4348E-05	1.21	1.4855E-04	1	1	2	protein_coding	9	50583124	asparagine-linked glycosylation 9 homolog (yeast, alpha 1,2 mannosyltransferase) Gene [Source:MGI (curated);Acc:MGI:1924753]
ENSMUSG00000003778	Brd8	1451137_a_at	7.64	1.4362E-05	0.83	1.4855E-04	1	6	4	protein_coding	18	34758269	bromodomain containing 8 Gene [Source:MGI (curated);Acc:MGI:1925906]
ENSMUSG00000047115	D330028D13Rik	1434428_at	5.12	1.4434E-05	0.82	1.4911E-04	1	1	2	protein_coding	6	49317738	RIKEN cDNA D330028D13 gene Gene [Source:MGI Symbol;Acc:MGI:2442161]
ENSMUSG00000036087	Slain2	1452286_at	9.08	1.4464E-05	1.18	1.4925E-04	1	2	4	protein_coding	5	73305543	SLAIN motif family, member 2 Gene [Source:MGI (curated);Acc:MGI:1923241]
ENSMUSG00000027366	2010106G01Rik	1452225_at	9.31	1.4488E-05	0.85	1.4930E-04	1	3	4	protein_coding	2	126716127	RIKEN cDNA 2010106G01 gene Gene [Source:MGI Symbol;Acc:MGI:1913802]
ENSMUSG00000056763	Cspp1	1420340_at	5.37	1.4503E-05	1.30	1.4930E-04	1	3	4	protein_coding	1	10028299	centrosome and spindle pole associated protein 1 Gene [Source:MGI (curated);Acc:MGI:2681832]
ENSMUSG00000051486	Pcdhb11	1450270_at	5.73	1.4527E-05	0.76	1.4937E-04	1	1	2	protein_coding	18	37581072	protocadherin beta 11 Gene [Source:MGI Symbol;Acc:MGI:2136746]
ENSMUSG00000030207	8430419L09Rik	1420630_at	10.35	1.4699E-05	1.22	1.5095E-04	1	2	1	protein_coding	6	135147995	RIKEN cDNA 8430419L09 gene Gene [Source:MGI Symbol;Acc:MGI:1921775]
ENSMUSG00000040606	9030409G11Rik	1435624_at	7.04	1.4750E-05	1.19	1.5095E-04	1	3	4	protein_coding	4	141658305	RIKEN cDNA 9030409G11 gene Gene [Source:MGI Symbol;Acc:MGI:1918779]
ENSMUSG00000033910	Gucy1a3	1420534_at	8.81	1.4748E-05	1.38	1.5095E-04	1	3	4	protein_coding	3	81896350	guanylate cyclase 1, soluble, alpha 3 Gene [Source:MGI Symbol;Acc:MGI:1926562]
ENSMUSG00000050199	Lgr4	1433891_at	8.48	1.4742E-05	1.38	1.5095E-04	1	1	2	protein_coding	2	109757804	leucine-rich repeat-containing G protein-coupled receptor 4 Gene [Source:MGI (curated);Acc:MGI:1891468]
ENSMUSG00000026956	Uap1l1	1436890_at	7.57	1.4781E-05	1.22	1.5109E-04	1	1	2	protein_coding	2	25215409	UDP-N-acteylglucosamine pyrophosphorylase 1-like 1 Gene [Source:MGI (curated);Acc:MGI:2443318]
ENSMUSG00000037787	2810002N01Rik	1429248_at	9.55	1.4826E-05	0.78	1.5132E-04	1	1	2	protein_coding	12	112951472	RIKEN cDNA 2810002N01 gene Gene [Source:MGI Symbol;Acc:MGI:1915270]
ENSMUSG00000034714	Ttyh2	1434500_at	8.80	1.4839E-05	0.54	1.5132E-04	1	1	2	protein_coding	11	114536745	tweety homolog 2 (Drosophila) Gene [Source:MGI (curated);Acc:MGI:2157091]
ENSMUSG00000058267	Mrps14	1420488_at	10.57	1.4976E-05	0.81	1.5254E-04	1	3	1	protein_coding	1	162125346	mitochondrial ribosomal protein S14 Gene [Source:MGI (curated);Acc:MGI:1928141]
ENSMUSG00000021548	Ccnh	1418584_at	10.04	1.5079E-05	0.85	1.5341E-04	1	1	2	protein_coding	13	85329082	cyclin H Gene [Source:MGI Symbol;Acc:MGI:1913921]
ENSMUSG00000062309	Rpp25	1448845_at	6.73	1.5127E-05	1.40	1.5371E-04	1	1	2	protein_coding	9	57351833	ribonuclease P 25 subunit (human) Gene [Source:MGI Symbol;Acc:MGI:2143151]
ENSMUSG00000047617	BC029214	1455596_a_at	8.23	1.5311E-05	0.85	1.5522E-04	1	1	2	protein_coding	2	25310661	Uncharacterized protein C9orf142 homolog [Source:UniProtKB/Swiss-Prot;Acc:Q8K0Y7]
ENSMUSG00000038128	Camk4	1426167_a_at	7.88	1.5303E-05	0.68	1.5522E-04	1	2	4	protein_coding	18	33098521	calcium/calmodulin-dependent protein kinase IV Gene [Source:MGI Symbol;Acc:MGI:88258]
ENSMUSG00000022112	Gpc5	1457536_at	8.80	1.5377E-05	1.21	1.5571E-04	1	1	2	protein_coding	14	115491848	glypican 5 Gene [Source:MGI Symbol;Acc:MGI:1194894]
ENSMUSG00000028550	Atg4c	1434014_at	7.92	1.5510E-05	1.23	1.5688E-04	1	1	2	protein_coding	4	98860625	autophagy-related 4C (yeast) Gene [Source:MGI (curated);Acc:MGI:2651854]
ENSMUSG00000032641	Gpr19	1421756_a_at	8.56	1.5965E-05	0.83	1.6128E-04	1	2	4	protein_coding	6	134819126	G protein-coupled receptor 19 Gene [Source:MGI (curated);Acc:MGI:892973]
ENSMUSG00000018381	Abi3	1457063_at	4.09	1.6081E-05	1.24	1.6227E-04	1	1	2	protein_coding	11	95691386	ABI gene family, member 3 Gene [Source:MGI (curated);Acc:MGI:1913860]
ENSMUSG00000047583	Tyw3	1435728_at	6.18	1.6241E-05	1.28	1.6370E-04	1	1	2	protein_coding	3	154240163	tRNA-yW synthesizing protein 3 homolog (S. cerevisiae) Gene [Source:MGI (curated);Acc:MGI:2445040]
ENSMUSG00000007610	Gtpbp3	1450980_at	7.25	1.6295E-05	0.74	1.6404E-04	1	1	2	protein_coding	8	74012002	GTP binding protein 3 Gene [Source:MGI (curated);Acc:MGI:1917609]
ENSMUSG00000027285	Haus2	1439032_at	8.32	1.6399E-05	1.18	1.6490E-04	1	3	1	protein_coding	2	120435119	HAUS augmin-like complex, subunit 2 Gene [Source:MGI (curated);Acc:MGI:1913546]
ENSMUSG00000036733	Rbm42	1415739_at	9.46	1.6492E-05	1.21	1.6565E-04	1	1	2	protein_coding	7	31426013	RNA binding motif protein 42 Gene [Source:MGI (curated);Acc:MGI:1915285]
ENSMUSG00000041261	Car8	1427482_a_at	7.25	1.6512E-05	1.27	1.6565E-04	1	1	2	protein_coding	4	8068640	carbonic anhydrase 8 Gene [Source:MGI (curated);Acc:MGI:88253]
ENSMUSG00000030521	Mphosph10	1429080_at	8.28	1.6702E-05	0.82	1.6700E-04	1	2	1	protein_coding	7	71521427	M-phase phosphoprotein 10 (U3 small nucleolar ribonucleoprotein) Gene [Source:MGI (curated);Acc:MGI:1915223]
ENSMUSG00000027305	Ndufaf1	1423711_at	8.82	1.6699E-05	1.23	1.6700E-04	1	1	2	protein_coding	2	119481182	NADH dehydrogenase (ubiquinone) 1 alpha subcomplex, assembly factor 1 Gene [Source:MGI (curated);Acc:MGI:1916952]
ENSMUSG00000042734	Ttc9	1455649_at	8.60	1.6704E-05	1.21	1.6700E-04	1	1	2	protein_coding	12	82732356	tetratricopeptide repeat domain 9 Gene [Source:MGI Symbol;Acc:MGI:1916730]
ENSMUSG00000000308	Ckmt1	1417089_a_at	10.43	1.6791E-05	0.79	1.6768E-04	1	2	1	protein_coding	2	121183450	creatine kinase, mitochondrial 1, ubiquitous Gene [Source:MGI (curated);Acc:MGI:99441]
ENSMUSG00000020409	Slu7	1425489_at	7.22	1.6848E-05	0.81	1.6805E-04	1	4	4	protein_coding	11	43247246	SLU7 splicing factor homolog (S. cerevisiae) Gene [Source:MGI (curated);Acc:MGI:2385598]
ENSMUSG00000029625	Cpsf4	1424469_a_at	7.86	1.6955E-05	0.82	1.6893E-04	1	1	2	protein_coding	5	145928082	cleavage and polyadenylation specific factor 4 Gene [Source:MGI (curated);Acc:MGI:1861602]
ENSMUSG00000034602	Mon2	1428817_at	9.56	1.6975E-05	0.84	1.6893E-04	1	2	4	protein_coding	10	122432219	MON2 homolog (yeast) Gene [Source:MGI Symbol;Acc:MGI:1914324]
ENSMUSG00000016946	Kctd5	1423937_at	8.22	1.7166E-05	1.24	1.7064E-04	1	2	4	protein_coding	17	24184701	potassium channel tetramerisation domain containing 5 Gene [Source:MGI (curated);Acc:MGI:1916509]
ENSMUSG00000024893	2700046G09Rik	1431163_at	6.70	1.7458E-05	1.24	1.7314E-04	1	1	2	protein_coding	19	32463706	RIKEN cDNA 2700046G09 gene Gene [Source:MGI Symbol;Acc:MGI:1914438]
ENSMUSG00000035151	Elmod2	1433730_at	8.97	1.7449E-05	0.77	1.7314E-04	1	1	2	protein_coding	8	85836921	ELMO domain containing 2 Gene [Source:MGI (curated);Acc:MGI:2445165]
ENSMUSG00000070392	Hist2h3c1	1442051_at	7.44	1.7585E-05	1.48	1.7420E-04	1	1	2	protein_coding	3	96049477	histone cluster 2, H3c1 Gene [Source:MGI (curated);Acc:MGI:2448355]
ENSMUSG00000079414	Gm11110	1441105_at	4.71	1.7640E-05	0.75	1.7455E-04	1	1	2	protein_coding	17	57231458	predicted gene 11110 Gene [Source:MGI Symbol;Acc:MGI:3779362]
ENSMUSG00000040234	Tm7sf3	1452664_a_at	9.69	1.7812E-05	0.71	1.7605E-04	1	2	4	protein_coding	6	146550874	transmembrane 7 superfamily member 3 Gene [Source:MGI (curated);Acc:MGI:1914873]
ENSMUSG00000026834	Acvr1c	1443225_at	7.39	1.8327E-05	0.52	1.8093E-04	1	3	4	protein_coding	2	58119864	activin A receptor, type IC Gene [Source:MGI (curated);Acc:MGI:2661081]
ENSMUSG00000041346	Wrap53	1423808_at	6.64	1.8727E-05	1.32	1.8467E-04	1	1	2	protein_coding	11	69375260	WD repeat containing, antisense to TP53 Gene [Source:MGI (curated);Acc:MGI:2384933]
ENSMUSG00000042293	Gm5617	1423889_at	7.51	1.8887E-05	0.76	1.8604E-04	1	1	2	protein_coding	9	48303565	predicted gene 5617 Gene [Source:MGI Symbol;Acc:MGI:3643566]
ENSMUSG00000053453	Thoc7	1448461_a_at	10.34	1.8918E-05	0.82	1.8614E-04	1	1	2	protein_coding	14	14781528	THO complex 7 homolog (Drosophila) Gene [Source:MGI Symbol;Acc:MGI:1913481]
ENSMUSG00000024378	Stard4	1429239_a_at	8.34	1.9133E-05	0.69	1.8804E-04	1	3	1	protein_coding	18	33359009	StAR-related lipid transfer (START) domain containing 4 Gene [Source:MGI (curated);Acc:MGI:2156764]
ENSMUSG00000056656	Apol8	1441054_at	5.89	1.9590E-05	0.73	1.9231E-04	1	1	2	protein_coding	15	77578229	apolipoprotein L 8 Gene [Source:MGI Symbol;Acc:MGI:2444921]
ENSMUSG00000024378	Stard4	1429240_at	8.85	1.9614E-05	0.77	1.9233E-04	1	3	1	protein_coding	18	33359009	StAR-related lipid transfer (START) domain containing 4 Gene [Source:MGI (curated);Acc:MGI:2156764]
ENSMUSG00000051439	Cd14	1417268_at	6.73	1.9763E-05	0.82	1.9357E-04	1	1	2	protein_coding	18	36884728	CD14 antigen Gene [Source:MGI Symbol;Acc:MGI:88318]
ENSMUSG00000003992	Ssbp2	1451542_at	9.81	1.9967E-05	0.65	1.9535E-04	1	3	5	protein_coding	13	91599888	single-stranded DNA binding protein 2 Gene [Source:MGI (curated);Acc:MGI:1914220]
ENSMUSG00000021458	2010111I01Rik	1435089_at	7.54	2.0149E-05	1.27	1.9690E-04	1	2	4	protein_coding	13	63116294	RIKEN cDNA 2010111I01 gene Gene [Source:MGI Symbol;Acc:MGI:1919311]
ENSMUSG00000048409	AL645471.1	1429136_at	7.22	2.0348E-05	0.80	1.9863E-04	1	1	2	pseudogene	11	105042048	RIKEN cDNA 1700052K11 gene (1700052K11Rik), non-coding RNA [Source:RefSeq DNA;Acc:NR_027956]
ENSMUSG00000026037	Orc2l	1418227_at	5.51	2.0374E-05	0.81	1.9866E-04	1	3	1	protein_coding	1	58519615	origin recognition complex, subunit 2-like (S. cerevisiae) Gene [Source:MGI (curated);Acc:MGI:1328306]
ENSMUSG00000018405	Mrm1	1424219_at	7.05	2.0499E-05	0.85	1.9965E-04	1	1	2	protein_coding	11	84626563	mitochondrial rRNA methyltransferase 1 homolog (S. cerevisiae) Gene [Source:MGI (curated);Acc:MGI:2443470]
ENSMUSG00000024812	Tjp2	1450984_at	8.15	2.0593E-05	1.42	2.0034E-04	1	4	4	protein_coding	19	24169160	tight junction protein 2 Gene [Source:MGI Symbol;Acc:MGI:1341872]
ENSMUSG00000038072	Galnt11	1424748_at	8.61	2.0770E-05	0.77	2.0184E-04	1	1	2	protein_coding	5	24728700	UDP-N-acetyl-alpha-D-galactosamine:polypeptide N-acetylgalactosaminyltransferase 11 Gene [Source:MGI (curated);Acc:MGI:2444392]
ENSMUSG00000001285	Myg1	1424088_at	8.59	2.0888E-05	1.22	2.0276E-04	1	1	2	protein_coding	15	102162165	melanocyte proliferating gene 1 Gene [Source:MGI Symbol;Acc:MGI:1929864]
ENSMUSG00000029020	Mfn2	1448131_at	10.11	2.0974E-05	1.17	2.0336E-04	1	1	2	protein_coding	4	147247708	mitofusin 2 Gene [Source:MGI (curated);Acc:MGI:2442230]
ENSMUSG00000031398	Plxna3	1420995_at	7.26	2.1112E-05	0.84	2.0447E-04	1	2	1	protein_coding	X	71574405	plexin A3 Gene [Source:MGI (curated);Acc:MGI:107683]
ENSMUSG00000047428	Dlk2	1420807_a_at	8.18	2.1138E-05	0.83	2.0450E-04	1	1	2	protein_coding	17	46434370	delta-like 2 homolog (Drosophila) Gene [Source:MGI Symbol;Acc:MGI:2146838]
ENSMUSG00000028284	Map3k7	1455441_at	8.37	2.1310E-05	1.25	2.0593E-04	1	4	4	protein_coding	4	32051072	mitogen-activated protein kinase kinase kinase 7 Gene [Source:MGI (curated);Acc:MGI:1346877]
ENSMUSG00000019232	Agxt2l1	1452975_at	8.29	2.1645E-05	2.38	2.0894E-04	1	1	2	protein_coding	3	130320493	alanine-glyoxylate aminotransferase 2-like 1 Gene [Source:MGI Symbol;Acc:MGI:1919010]
ENSMUSG00000034653	Ythdc2	1437357_at	8.13	2.1750E-05	1.31	2.0963E-04	1	1	2	protein_coding	18	44994112	YTH domain containing 2 Gene [Source:MGI Symbol;Acc:MGI:2448561]
ENSMUSG00000026464	Zc3h11a	1426359_at	10.42	2.1765E-05	0.83	2.0963E-04	1	1	2	protein_coding	1	135516448	zinc finger CCCH type containing 11A Gene [Source:MGI Symbol;Acc:MGI:1917829]
ENSMUSG00000031532	Tmem66	1424039_at	11.65	2.2076E-05	1.15	2.1239E-04	1	1	2	protein_coding	8	35217692	transmembrane protein 66 Gene [Source:MGI Symbol;Acc:MGI:1915137]
ENSMUSG00000036273	Lrrk2	1431394_a_at	8.33	2.2160E-05	1.42	2.1296E-04	1	1	2	protein_coding	15	91503606	leucine-rich repeat kinase 2 Gene [Source:MGI (curated);Acc:MGI:1913975]
ENSMUSG00000070687	Htr1d	1440741_at	7.03	2.2210E-05	1.42	2.1321E-04	1	1	2	protein_coding	4	135979439	5-hydroxytryptamine (serotonin) receptor 1D Gene [Source:MGI (curated);Acc:MGI:96276]
ENSMUSG00000029705	Cux1	1451435_at	8.81	2.2240E-05	1.24	2.1326E-04	1	4	4	protein_coding	5	136724005	cut-like homeobox 1 Gene [Source:MGI Symbol;Acc:MGI:88568]
ENSMUSG00000028973	Abcb8	1422015_a_at	8.88	2.2410E-05	0.73	2.1465E-04	1	2	1	protein_coding	5	23899481	ATP-binding cassette, sub-family B (MDR/TAP), member 8 Gene [Source:MGI (curated);Acc:MGI:1351667]
ENSMUSG00000031608	Galnt7	1452232_at	7.26	2.2684E-05	0.82	2.1704E-04	1	2	1	protein_coding	8	60002625	UDP-N-acetyl-alpha-D-galactosamine: polypeptide N-acetylgalactosaminyltransferase 7 Gene [Source:MGI (curated);Acc:MGI:1349449]
ENSMUSG00000044573	Acp1	1422717_at	6.08	2.2785E-05	1.22	2.1754E-04	1	1	2	protein_coding	12	31579837	acid phosphatase 1, soluble Gene [Source:MGI Symbol;Acc:MGI:87881]
ENSMUSG00000055976	Cldn23	1424409_at	4.81	2.2787E-05	0.75	2.1754E-04	1	1	2	protein_coding	8	36888496	claudin 23 Gene [Source:MGI Symbol;Acc:MGI:1919158]
ENSMUSG00000039835	Nhsl1	1426934_at	7.42	2.3342E-05	0.76	2.2260E-04	1	1	2	protein_coding	10	18110128	NHS-like 1 Gene [Source:MGI (curated);Acc:MGI:106390]
ENSMUSG00000058761	Rnf169	1434207_at	7.76	2.3607E-05	1.35	2.2488E-04	1	2	1	protein_coding	7	107068767	ring finger protein 169 Gene [Source:MGI Symbol;Acc:MGI:1920257]
ENSMUSG00000038886	Man2a2	1435203_at	10.39	2.3811E-05	0.82	2.2657E-04	1	1	2	protein_coding	7	87495300	mannosidase 2, alpha 2 Gene [Source:MGI Symbol;Acc:MGI:2150656]
ENSMUSG00000066456	Hmgn3	1434875_a_at	10.92	2.3880E-05	1.18	2.2698E-04	1	2	1	protein_coding	9	83003555	high mobility group nucleosomal binding domain 3 Gene [Source:MGI (curated);Acc:MGI:2138069]
ENSMUSG00000031371	Haus7	1424277_at	7.08	2.3967E-05	0.75	2.2755E-04	1	1	2	protein_coding	X	70682654	HAUS augmin-like complex, subunit 7 Gene [Source:MGI (curated);Acc:MGI:1920988]
ENSMUSG00000028927	Padi2	1418252_at	7.67	2.4410E-05	1.55	2.3150E-04	1	1	2	protein_coding	4	140462259	peptidyl arginine deiminase, type II Gene [Source:MGI (curated);Acc:MGI:1338892]
ENSMUSG00000020844	Nxn	1422466_at	6.20	2.4660E-05	0.75	2.3362E-04	1	2	4	protein_coding	11	76070700	nucleoredoxin Gene [Source:MGI (curated);Acc:MGI:109331]
ENSMUSG00000002103	Acp2	1424654_at	8.93	2.4930E-05	0.83	2.3592E-04	1	3	4	protein_coding	2	91043042	acid phosphatase 2, lysosomal Gene [Source:MGI (curated);Acc:MGI:87882]
ENSMUSG00000031327	Chic1	1427573_at	7.24	2.5604E-05	0.60	2.4204E-04	1	3	4	protein_coding	X	100551815	cysteine-rich hydrophobic domain 1 Gene [Source:MGI (curated);Acc:MGI:1344694]
ENSMUSG00000029838	Ptn	1416211_a_at	10.60	2.5926E-05	1.24	2.4481E-04	1	1	2	protein_coding	6	36665663	pleiotrophin Gene [Source:MGI Symbol;Acc:MGI:97804]
ENSMUSG00000028759	Hp1bp3	1439845_at	8.30	2.6153E-05	1.57	2.4669E-04	1	2	1	protein_coding	4	137772211	heterochromatin protein 1, binding protein 3 Gene [Source:MGI (curated);Acc:MGI:109369]
ENSMUSG00000036281	Snapc4	1455552_at	7.64	2.6809E-05	0.80	2.5260E-04	1	2	1	protein_coding	2	26218285	small nuclear RNA activating complex, polypeptide 4 Gene [Source:MGI (curated);Acc:MGI:2443935]
ENSMUSG00000063564	Col23a1	1429209_at	6.60	2.7068E-05	1.29	2.5440E-04	1	2	1	protein_coding	11	51103422	collagen, type XXIII, alpha 1 Gene [Source:MGI (curated);Acc:MGI:2653243]
ENSMUSG00000028890	Mtf1	1429170_a_at	7.13	2.7112E-05	0.78	2.5440E-04	1	3	4	protein_coding	4	124479348	metal response element binding transcription factor 1 Gene [Source:MGI (curated);Acc:MGI:101786]
ENSMUSG00000025931	Paqr8	1444468_at	8.83	2.7046E-05	1.28	2.5440E-04	1	4	1	protein_coding	1	20880698	progestin and adipoQ receptor family member VIII Gene [Source:MGI Symbol;Acc:MGI:1921479]
ENSMUSG00000008333	Snrpb2	1452131_at	5.66	2.7117E-05	1.42	2.5440E-04	1	1	2	protein_coding	2	142888775	U2 small nuclear ribonucleoprotein B Gene [Source:MGI (curated);Acc:MGI:104805]
ENSMUSG00000070803	Cited4	1425400_a_at	6.03	2.7464E-05	1.38	2.5737E-04	1	1	2	protein_coding	4	120339177	Cbp/p300-interacting transactivator, with Glu/Asp-rich carboxy-terminal domain, 4 Gene [Source:MGI (curated);Acc:MGI:1861694]
ENSMUSG00000041959	S100a10	1416762_at	8.23	2.7522E-05	1.41	2.5764E-04	1	1	2	protein_coding	3	93359002	S100 calcium binding protein A10 (calpactin) Gene [Source:MGI (curated);Acc:MGI:1339468]
ENSMUSG00000039086	Ss18l1	1436911_at	9.18	2.7574E-05	0.84	2.5786E-04	1	1	2	protein_coding	2	179777214	synovial sarcoma translocation gene on chromosome 18-like 1 Gene [Source:MGI (curated);Acc:MGI:2444061]
ENSMUSG00000028194	Ddah1	1454995_at	9.98	2.7671E-05	1.34	2.5848E-04	1	4	4	protein_coding	3	145421639	dimethylarginine dimethylaminohydrolase 1 Gene [Source:MGI (curated);Acc:MGI:1916469]
ENSMUSG00000025931	Paqr8	1428958_at	9.15	2.8268E-05	1.28	2.6378E-04	1	4	1	protein_coding	1	20880698	progestin and adipoQ receptor family member VIII Gene [Source:MGI Symbol;Acc:MGI:1921479]
ENSMUSG00000026553	Copa	1437274_at	7.15	2.8370E-05	1.63	2.6444E-04	1	2	1	protein_coding	1	174012660	coatomer protein complex subunit alpha Gene [Source:MGI (curated);Acc:MGI:1334462]
ENSMUSG00000052727	Mtap1b	1421850_at	7.20	2.8999E-05	0.57	2.7001E-04	1	3	4	protein_coding	13	100194396	microtubule-associated protein 1B Gene [Source:MGI Symbol;Acc:MGI:1306778]
ENSMUSG00000029403	Cdkl2	1449229_a_at	8.53	2.9282E-05	0.76	2.7236E-04	1	1	2	protein_coding	5	92435100	cyclin-dependent kinase-like 2 (CDC2-related kinase) Gene [Source:MGI (curated);Acc:MGI:1858227]
ENSMUSG00000010911	Apip	1418254_at	8.29	2.9363E-05	1.19	2.7282E-04	1	1	2	protein_coding	2	102913832	APAF1 interacting protein Gene [Source:MGI (curated);Acc:MGI:1926788]
ENSMUSG00000020777	Acox1	1416408_at	9.66	2.9571E-05	1.17	2.7445E-04	1	2	1	protein_coding	11	116033202	acyl-Coenzyme A oxidase 1, palmitoyl Gene [Source:MGI (curated);Acc:MGI:1330812]
ENSMUSG00000027715	Ccna2	1417910_at	6.76	2.9646E-05	0.83	2.7486E-04	1	2	4	protein_coding	3	36463788	cyclin A2 Gene [Source:MGI (curated);Acc:MGI:108069]
ENSMUSG00000058587	Tmod3	1423089_at	6.53	2.9724E-05	1.30	2.7528E-04	1	3	4	protein_coding	9	75345926	tropomodulin 3 Gene [Source:MGI Symbol;Acc:MGI:1355315]
ENSMUSG00000024378	Stard4	1455011_at	8.12	2.9784E-05	0.79	2.7555E-04	1	3	1	protein_coding	18	33359009	StAR-related lipid transfer (START) domain containing 4 Gene [Source:MGI (curated);Acc:MGI:2156764]
ENSMUSG00000033557	Fam20b	1451667_at	7.86	2.9954E-05	0.72	2.7683E-04	1	2	1	protein_coding	1	158608676	family with sequence similarity 20, member B Gene [Source:MGI (curated);Acc:MGI:2443990]
ENSMUSG00000033863	Klf9	1436952_at	8.85	3.0287E-05	1.64	2.7931E-04	1	5	4	protein_coding	19	23215716	Kruppel-like factor 9 Gene [Source:MGI Symbol;Acc:MGI:1333856]
ENSMUSG00000036249	Rbm43	1451321_a_at	8.25	3.0278E-05	0.82	2.7931E-04	1	1	2	protein_coding	2	51779968	RNA binding motif protein 43 Gene [Source:MGI (curated);Acc:MGI:1918934]
ENSMUSG00000050965	Prkca	1437393_at	10.75	3.0439E-05	0.73	2.8041E-04	1	2	4	protein_coding	11	107794701	protein kinase C, alpha Gene [Source:MGI (curated);Acc:MGI:97595]
ENSMUSG00000039033	Tasp1	1424810_at	7.54	3.0734E-05	0.80	2.8283E-04	1	2	3	protein_coding	2	139659216	taspase, threonine aspartase 1 Gene [Source:MGI (curated);Acc:MGI:1923062]
ENSMUSG00000033910	Gucy1a3	1420533_at	8.69	3.0773E-05	1.30	2.8289E-04	1	3	4	protein_coding	3	81896350	guanylate cyclase 1, soluble, alpha 3 Gene [Source:MGI Symbol;Acc:MGI:1926562]
ENSMUSG00000024976	Shoc2	1425845_a_at	8.58	3.0918E-05	0.77	2.8392E-04	1	2	1	protein_coding	19	54019370	soc-2 (suppressor of clear) homolog (C. elegans) Gene [Source:MGI Symbol;Acc:MGI:1927197]
ENSMUSG00000038351	Sgsm2	1455178_at	9.04	3.1400E-05	0.80	2.8805E-04	1	1	2	protein_coding	11	74662763	small G protein signaling modulator 2 Gene [Source:MGI (curated);Acc:MGI:2144695]
ENSMUSG00000027447	Cst3	1426195_a_at	13.31	3.1478E-05	0.84	2.8846E-04	1	1	2	protein_coding	2	148697458	cystatin C Gene [Source:MGI (curated);Acc:MGI:102519]
ENSMUSG00000023571	Fam132a	1439422_a_at	8.54	3.1581E-05	1.29	2.8909E-04	1	3	1	protein_coding	4	155336427	family with sequence similarity 132, member A Gene [Source:MGI (curated);Acc:MGI:1914639]
ENSMUSG00000049553	Polr1a	1417775_at	7.44	3.1709E-05	1.22	2.8996E-04	1	2	1	protein_coding	6	71859055	polymerase (RNA) I polypeptide A Gene [Source:MGI Symbol;Acc:MGI:1096397]
ENSMUSG00000039542	Ncam1	1426864_a_at	10.64	3.1772E-05	0.86	2.9022E-04	1	3	4	protein_coding	9	49310257	neural cell adhesion molecule 1 Gene [Source:MGI Symbol;Acc:MGI:97281]
ENSMUSG00000049122	Frmd3	1437075_at	4.97	3.1913E-05	1.40	2.9094E-04	1	1	2	protein_coding	4	73659338	FERM domain containing 3 Gene [Source:MGI (curated);Acc:MGI:2442466]
ENSMUSG00000027423	Snx5	1417646_a_at	9.21	3.1918E-05	0.78	2.9094E-04	1	3	4	protein_coding	2	144075859	sorting nexin 5 Gene [Source:MGI (curated);Acc:MGI:1916428]
ENSMUSG00000062604	Srpk2	1417134_at	10.04	3.2094E-05	1.16	2.9224E-04	1	4	4	protein_coding	5	23009174	serine/arginine-rich protein specific kinase 2 Gene [Source:MGI Symbol;Acc:MGI:1201408]
ENSMUSG00000030521	Mphosph10	1431388_at	4.77	3.2369E-05	0.78	2.9444E-04	1	2	1	protein_coding	7	71521427	M-phase phosphoprotein 10 (U3 small nucleolar ribonucleoprotein) Gene [Source:MGI (curated);Acc:MGI:1915223]
ENSMUSG00000036112	Metap2	1451048_at	5.88	3.2419E-05	0.76	2.9459E-04	1	2	1	protein_coding	10	93321234	methionine aminopeptidase 2 Gene [Source:MGI Symbol;Acc:MGI:1929701]
ENSMUSG00000031938	4931406C07Rik	1454067_a_at	7.49	3.2698E-05	0.82	2.9681E-04	1	2	1	protein_coding	9	15087783	RIKEN cDNA 4931406C07 gene Gene [Source:MGI Symbol;Acc:MGI:1918234]
ENSMUSG00000026632	Tatdn3	1428769_at	7.83	3.3150E-05	1.26	3.0060E-04	1	1	2	protein_coding	1	192869705	TatD DNase domain containing 3 Gene [Source:MGI (curated);Acc:MGI:1916222]
ENSMUSG00000053475	Tnfaip6	1418424_at	7.09	3.3251E-05	1.62	3.0120E-04	1	1	2	protein_coding	2	51893529	tumor necrosis factor alpha induced protein 6 Gene [Source:MGI (curated);Acc:MGI:1195266]
ENSMUSG00000030942	Thumpd1	1436007_a_at	9.17	3.3368E-05	0.82	3.0195E-04	1	1	2	protein_coding	7	126858610	THUMP domain containing 1 Gene [Source:MGI Symbol;Acc:MGI:2444479]
ENSMUSG00000037531	Mrpl47	1429054_at	8.44	3.3473E-05	0.83	3.0258E-04	1	1	2	protein_coding	3	32624319	mitochondrial ribosomal protein L47 Gene [Source:MGI (curated);Acc:MGI:1921850]
ENSMUSG00000029673	Auts2	1438680_at	9.24	3.4255E-05	1.19	3.0932E-04	1	4	4	protein_coding	5	131913205	autism susceptibility candidate 2 Gene [Source:MGI (curated);Acc:MGI:1919847]
ENSMUSG00000041377	Ninj2	1420356_at	6.94	3.4404E-05	1.46	3.1035E-04	1	1	2	protein_coding	6	120043368	ninjurin 2 Gene [Source:MGI (curated);Acc:MGI:1352751]
ENSMUSG00000070730	Fam82a2	1428196_a_at	8.93	3.4656E-05	0.84	3.1230E-04	1	2	1	protein_coding	2	118962737	family with sequence similarity 82, member A2 Gene [Source:MGI (curated);Acc:MGI:1915059]
ENSMUSG00000027079	Clp1	1423612_at	7.56	3.4728E-05	1.16	3.1262E-04	1	1	2	protein_coding	2	84563279	CLP1, cleavage and polyadenylation factor I subunit, homolog (S. cerevisiae) Gene [Source:MGI (curated);Acc:MGI:2138968]
ENSMUSG00000038425	Poli	1449098_a_at	6.95	3.4964E-05	1.19	3.1442E-04	1	1	2	protein_coding	18	70668334	polymerase (DNA directed), iota Gene [Source:MGI (curated);Acc:MGI:1347081]
ENSMUSG00000062729	Ppox	1416618_at	7.78	3.5565E-05	1.21	3.1949E-04	1	1	2	protein_coding	1	173206121	protoporphyrinogen oxidase Gene [Source:MGI (curated);Acc:MGI:104968]
ENSMUSG00000032526	Deb1	1427955_a_at	9.58	3.5671E-05	1.30	3.2011E-04	1	1	2	protein_coding	9	121619516	differentially expressed in B16F10 1 Gene [Source:MGI Symbol;Acc:MGI:1349474]
ENSMUSG00000027671	Actl6a	1416569_at	7.48	3.6465E-05	1.37	3.2691E-04	1	1	2	protein_coding	3	32607468	actin-like 6A Gene [Source:MGI (curated);Acc:MGI:1861453]
ENSMUSG00000049336	Odz2	1420718_at	8.31	3.6610E-05	0.75	3.2787E-04	1	2	1	protein_coding	11	35820158	odd Oz/ten-m homolog 2 (Drosophila) Gene [Source:MGI (curated);Acc:MGI:1345184]
ENSMUSG00000074994	Qser1	1427152_at	6.37	3.6967E-05	1.22	3.3072E-04	1	2	4	protein_coding	2	104594952	glutamine and serine rich 1 Gene [Source:MGI (curated);Acc:MGI:2138986]
ENSMUSG00000034321	Exosc1	1432052_at	5.66	3.7079E-05	1.26	3.3138E-04	1	2	4	protein_coding	19	41998056	exosome component 1 Gene [Source:MGI Symbol;Acc:MGI:1913833]
ENSMUSG00000039148	Sart1	1442284_at	6.28	3.7142E-05	1.20	3.3160E-04	1	2	4	protein_coding	19	5377523	squamous cell carcinoma antigen recognized by T-cells 1 Gene [Source:MGI Symbol;Acc:MGI:1309453]
ENSMUSG00000061306	Slc38a10	1427295_at	8.84	3.7313E-05	0.86	3.3278E-04	1	4	4	protein_coding	11	119965274	solute carrier family 38, member 10 Gene [Source:MGI (curated);Acc:MGI:1919305]
ENSMUSG00000022619	Mapk8ip2	1455194_at	8.57	3.7483E-05	1.31	3.3396E-04	1	3	4	protein_coding	15	89284344	mitogen-activated protein kinase 8 interacting protein 2 Gene [Source:MGI (curated);Acc:MGI:1926555]
ENSMUSG00000038760	Trhr	1449571_at	6.72	3.7879E-05	0.59	3.3714E-04	1	2	1	protein_coding	15	44027779	thyrotropin releasing hormone receptor Gene [Source:MGI Symbol;Acc:MGI:98824]
ENSMUSG00000046020	Pofut1	1443881_at	6.99	3.8109E-05	1.27	3.3885E-04	1	1	2	protein_coding	2	153067269	protein O-fucosyltransferase 1 Gene [Source:MGI (curated);Acc:MGI:2153207]
ENSMUSG00000029826	Zc3hav1	1436183_at	5.94	3.8707E-05	1.28	3.4381E-04	1	1	2	protein_coding	6	38255286	zinc finger CCCH type, antiviral 1 Gene [Source:MGI (curated);Acc:MGI:1926031]
ENSMUSG00000027285	Haus2	1454112_a_at	8.37	3.8892E-05	1.23	3.4510E-04	1	3	1	protein_coding	2	120435119	HAUS augmin-like complex, subunit 2 Gene [Source:MGI (curated);Acc:MGI:1913546]
ENSMUSG00000013646	Sh3bp5l	1416223_at	8.69	3.8994E-05	0.87	3.4564E-04	1	1	2	protein_coding	11	58144252	SH3 binding domain protein 5 like Gene [Source:MGI (curated);Acc:MGI:1933124]
ENSMUSG00000028426	Rad23b	1455420_at	7.41	3.9505E-05	1.39	3.4982E-04	1	3	4	protein_coding	4	55362915	RAD23b homolog (S. cerevisiae) Gene [Source:MGI (curated);Acc:MGI:105128]
ENSMUSG00000030321	RP23-5D6.5	1441979_at	5.12	3.9957E-05	1.47	3.5310E-04	1	1	2	processed_transcript	6	115760914	cDNA sequence BC060267 (BC060267), mRNA [Source:RefSeq DNA;Acc:NM_001110506]
ENSMUSG00000036459	Wtip	1433651_at	6.40	3.9947E-05	0.74	3.5310E-04	1	1	2	protein_coding	7	34894562	WT1-interacting protein Gene [Source:MGI (curated);Acc:MGI:2141920]
ENSMUSG00000010609	Psen2	1425869_a_at	7.92	4.0051E-05	0.86	3.5357E-04	1	1	2	protein_coding	1	182157135	presenilin 2 Gene [Source:MGI (curated);Acc:MGI:109284]
ENSMUSG00000027203	Dut	1419270_a_at	7.98	4.0349E-05	1.18	3.5585E-04	1	2	4	protein_coding	2	125072926	deoxyuridine triphosphatase Gene [Source:MGI (curated);Acc:MGI:1346051]
ENSMUSG00000074341	AC116825.1	1431080_at	6.08	4.0470E-05	0.62	3.5655E-04	1	1	2	protein_coding	8	60255022	polypeptide N-acetylgalactosaminyltransferase-like 6 [Source:RefSeq peptide;Acc:NP_778197]
ENSMUSG00000007656	Arpp19	1450685_at	11.13	4.1331E-05	0.69	3.6376E-04	1	3	4	protein_coding	9	74885539	cAMP-regulated phosphoprotein 19 Gene [Source:MGI Symbol;Acc:MGI:1891691]
ENSMUSG00000004996	Mri1	1417146_at	7.02	4.1720E-05	1.19	3.6645E-04	1	1	2	protein_coding	8	86773805	methylthioribose-1-phosphate isomerase homolog (S. cerevisiae) Gene [Source:MGI (curated);Acc:MGI:1915123]
ENSMUSG00000037001	Zfp39	1427590_at	4.67	4.1704E-05	0.76	3.6645E-04	1	2	4	protein_coding	11	58701655	zinc finger protein 39 Gene [Source:MGI (curated);Acc:MGI:99183]
ENSMUSG00000022231	Sema5a	1422167_at	4.31	4.2704E-05	1.33	3.7471E-04	1	3	4	protein_coding	15	32174568	sema domain, seven thrombospondin repeats (type 1 and type 1-like), transmembrane domain (TM) and short cytoplasmic domain, (semaphorin) 5A Gene [Source:MGI Symbol;Acc:MGI:107556]
ENSMUSG00000007827	Ankrd26	1436071_at	7.76	4.2773E-05	0.85	3.7493E-04	1	3	4	protein_coding	6	118452582	ankyrin repeat domain 26 Gene [Source:MGI Symbol;Acc:MGI:1917887]
ENSMUSG00000038872	Zfhx3	1429725_at	6.42	4.3039E-05	1.79	3.7688E-04	1	5	4	protein_coding	8	111238544	zinc finger homeobox 3 Gene [Source:MGI Symbol;Acc:MGI:99948]
ENSMUSG00000022827	Rabl3	1418039_at	7.85	4.3200E-05	1.16	3.7791E-04	1	2	4	protein_coding	16	37539971	RAB, member of RAS oncogene family-like 3 Gene [Source:MGI (curated);Acc:MGI:1914907]
ENSMUSG00000001467	Cyp51	1450646_at	8.81	4.3436E-05	1.26	3.7960E-04	1	2	1	protein_coding	5	4081145	cytochrome P450, family 51 Gene [Source:MGI (curated);Acc:MGI:106040]
ENSMUSG00000019478	Rab4a	1418341_at	8.55	4.3498E-05	0.83	3.7975E-04	1	1	2	protein_coding	8	126329885	RAB4A, member RAS oncogene family Gene [Source:MGI (curated);Acc:MGI:105069]
ENSMUSG00000041684	Bivm	1434288_at	8.25	4.3585E-05	0.77	3.8013E-04	1	1	2	protein_coding	1	44175802	basic, immunoglobulin-like variable motif containing Gene [Source:MGI (curated);Acc:MGI:2179809]
ENSMUSG00000036023	Parp2	1417800_at	8.53	4.4402E-05	0.87	3.8686E-04	1	1	2	protein_coding	14	51427614	poly (ADP-ribose) polymerase family, member 2 Gene [Source:MGI Symbol;Acc:MGI:1341112]
ENSMUSG00000021750	Fam107a	1434203_at	11.10	4.4545E-05	1.39	3.8772E-04	1	3	4	protein_coding	14	9128788	family with sequence similarity 107, member A Gene [Source:MGI (curated);Acc:MGI:3041256]
ENSMUSG00000012296	Tjap1	1426691_at	7.87	4.5167E-05	0.79	3.9274E-04	1	1	2	protein_coding	17	46394826	tight junction associated protein 1 Gene [Source:MGI Symbol;Acc:MGI:1921344]
ENSMUSG00000083012	2810453I06Rik	1418389_at	6.24	4.5687E-05	1.16	3.9647E-04	1	1	2	protein_coding	5	144309576	RIKEN cDNA 2810453I06 gene Gene [Source:MGI Symbol;Acc:MGI:1914488]
ENSMUSG00000020610	Amz2	1417241_at	8.77	4.5676E-05	0.81	3.9647E-04	1	2	3	protein_coding	11	109287260	archaelysin family metallopeptidase 2 Gene [Source:MGI (curated);Acc:MGI:104837]
ENSMUSG00000026853	Crat	1417008_at	8.09	4.5837E-05	0.81	3.9700E-04	1	1	2	protein_coding	2	30255991	carnitine acetyltransferase Gene [Source:MGI (curated);Acc:MGI:109501]
ENSMUSG00000021794	Glud1	1448253_at	11.49	4.5840E-05	0.84	3.9700E-04	1	1	2	protein_coding	14	35123915	glutamate dehydrogenase 1 Gene [Source:MGI (curated);Acc:MGI:95753]
ENSMUSG00000042354	Gnl3	1433656_a_at	8.62	4.6342E-05	0.87	4.0095E-04	1	1	2	protein_coding	14	31825620	guanine nucleotide binding protein-like 3 (nucleolar) Gene [Source:MGI Symbol;Acc:MGI:1353651]
ENSMUSG00000021068	Nin	1419078_at	7.78	4.6436E-05	0.84	4.0136E-04	1	3	4	protein_coding	12	71112422	ninein Gene [Source:MGI Symbol;Acc:MGI:105108]
ENSMUSG00000026429	Ube2t	1422462_at	5.34	4.6483E-05	0.68	4.0137E-04	1	1	2	protein_coding	1	136859142	ubiquitin-conjugating enzyme E2T (putative) Gene [Source:MGI (curated);Acc:MGI:1914446]
ENSMUSG00000019124	Scrn1	1439500_at	11.49	4.6541E-05	1.16	4.0147E-04	1	3	4	protein_coding	6	54455884	secernin 1 Gene [Source:MGI (curated);Acc:MGI:1917188]
ENSMUSG00000031787	Katnb1	1426665_at	8.37	4.7987E-05	0.81	4.1354E-04	1	1	2	protein_coding	8	97605189	katanin p80 (WD40-containing) subunit B 1 Gene [Source:MGI Symbol;Acc:MGI:1921437]
ENSMUSG00000041733	Coq5	1417264_at	8.73	4.8138E-05	0.85	4.1415E-04	1	1	2	protein_coding	5	115729675	coenzyme Q5 homolog, methyltransferase (yeast) Gene [Source:MGI (curated);Acc:MGI:1098643]
ENSMUSG00000089862	RP23-31E23.3	1426218_at	8.95	4.8202E-05	1.24	4.1415E-04	1	3	3	protein_coding	6	8209288	Glucocorticoid-induced transcript 1 protein (Thymocyte/spermatocyte selection protein 1)(Testhymin)(Glucocorticoid-induced gene 18 protein) [Source:UniProtKB/Swiss-Prot;Acc:Q8K3I9]
ENSMUSG00000023186	Vwa5a	1426221_at	7.36	4.8168E-05	1.35	4.1415E-04	1	1	2	protein_coding	9	38525853	von Willebrand factor A domain containing 5A Gene [Source:MGI (curated);Acc:MGI:1915026]
ENSMUSG00000039033	Tasp1	1451998_at	7.50	4.8352E-05	1.32	4.1503E-04	1	2	3	protein_coding	2	139659216	taspase, threonine aspartase 1 Gene [Source:MGI (curated);Acc:MGI:1923062]
ENSMUSG00000039842	Mcph1	1439115_at	6.13	4.8901E-05	0.79	4.1933E-04	1	2	1	protein_coding	8	18595131	microcephaly, primary autosomal recessive 1 Gene [Source:MGI (curated);Acc:MGI:2443308]
ENSMUSG00000042410	Agps	1434919_at	7.89	4.9312E-05	0.84	4.2243E-04	1	2	1	protein_coding	2	75670234	alkylglycerone phosphate synthase Gene [Source:MGI (curated);Acc:MGI:2443065]
ENSMUSG00000046818	Ddit4l	1439332_at	7.40	4.9710E-05	1.37	4.2516E-04	1	3	4	protein_coding	3	137286700	DNA-damage-inducible transcript 4-like Gene [Source:MGI Symbol;Acc:MGI:1920534]
ENSMUSG00000020463	Smek2	1450900_at	8.80	4.9728E-05	0.76	4.2516E-04	1	4	4	protein_coding	11	29072890	SMEK homolog 2, suppressor of mek1 (Dictyostelium) Gene [Source:MGI (curated);Acc:MGI:2144474]
ENSMUSG00000029434	Vps33a	1442524_at	6.56	5.1168E-05	1.59	4.3705E-04	1	3	3	protein_coding	5	123979112	vacuolar protein sorting 33A (yeast) Gene [Source:MGI Symbol;Acc:MGI:1924823]
ENSMUSG00000029729	Zkscan1	1453051_at	5.51	5.1321E-05	0.75	4.3792E-04	1	5	1	protein_coding	5	138526312	zinc finger with KRAB and SCAN domains 1 Gene [Source:MGI (curated);Acc:MGI:1921820]
ENSMUSG00000041608	Entpd3	1434049_at	7.23	5.1590E-05	1.31	4.3978E-04	1	1	2	protein_coding	9	120448936	ectonucleoside triphosphate diphosphohydrolase 3 Gene [Source:MGI (curated);Acc:MGI:1321386]
ENSMUSG00000022974	Gcfc1	1418008_at	8.01	5.2359E-05	1.25	4.4590E-04	1	2	4	protein_coding	16	91014282	GC-rich sequence DNA-binding factor 1 Gene [Source:MGI Symbol;Acc:MGI:1914617]
ENSMUSG00000052921	Arhgef15	1440358_at	7.71	5.2422E-05	0.75	4.4599E-04	1	2	1	protein_coding	11	68756657	Rho guanine nucleotide exchange factor (GEF) 15 Gene [Source:MGI (curated);Acc:MGI:3045246]
ENSMUSG00000058447	Zfp82	1452319_at	6.65	5.2704E-05	1.24	4.4796E-04	1	1	2	protein_coding	7	30841057	zinc finger protein 82 Gene [Source:MGI Symbol;Acc:MGI:1890753]
ENSMUSG00000005629	Scnm1	1428364_at	8.24	5.2826E-05	1.25	4.4855E-04	1	1	2	protein_coding	3	94933458	sodium channel modifier 1 Gene [Source:MGI (curated);Acc:MGI:1341284]
ENSMUSG00000040170	Fmo2	1453435_a_at	4.45	5.3138E-05	0.77	4.5076E-04	1	1	2	protein_coding	1	164804448	flavin containing monooxygenase 2 Gene [Source:MGI (curated);Acc:MGI:1916776]
ENSMUSG00000074635	3110070M22Rik	1418807_at	3.99	5.3566E-05	1.31	4.5395E-04	1	1	2	protein_coding	13	120276659	RIKEN cDNA 3110070M22 gene Gene [Source:MGI Symbol;Acc:MGI:1914554]
ENSMUSG00000041638	Gcn1l1	1446543_at	6.04	5.4299E-05	0.72	4.5939E-04	1	1	2	protein_coding	5	116015263	GCN1 general control of amino-acid synthesis 1-like 1 (yeast) Gene [Source:MGI (curated);Acc:MGI:2444248]
ENSMUSG00000024486	Hbegf	1418350_at	7.74	5.4314E-05	1.42	4.5939E-04	1	2	4	protein_coding	18	36664588	heparin-binding EGF-like growth factor Gene [Source:MGI Symbol;Acc:MGI:96070]
ENSMUSG00000022337	Ttc35	1416668_at	11.87	5.4440E-05	0.85	4.6001E-04	1	1	2	protein_coding	15	43308830	tetratricopeptide repeat domain 35 Gene [Source:MGI Symbol;Acc:MGI:1913986]
ENSMUSG00000023156	Rpp14	1419460_at	8.53	5.4533E-05	0.86	4.6034E-04	1	2	4	protein_coding	14	8912881	ribonuclease P 14 subunit (human) Gene [Source:MGI Symbol;Acc:MGI:1914303]
ENSMUSG00000027381	Bcl2l11	1435449_at	4.87	5.4909E-05	1.24	4.6300E-04	1	3	4	protein_coding	2	127951774	BCL2-like 11 (apoptosis facilitator) Gene [Source:MGI (curated);Acc:MGI:1197519]
ENSMUSG00000032449	Slc25a36	1438520_at	7.43	5.4954E-05	0.85	4.6300E-04	1	3	4	protein_coding	9	96976016	solute carrier family 25, member 36 Gene [Source:MGI (curated);Acc:MGI:1924909]
ENSMUSG00000021594	Srd5a1	1438699_at	6.84	5.5289E-05	1.40	4.6537E-04	1	3	4	protein_coding	13	69712328	steroid 5 alpha-reductase 1 Gene [Source:MGI Symbol;Acc:MGI:98400]
ENSMUSG00000022972	1110004E09Rik	1424315_at	8.58	5.5811E-05	0.78	4.6783E-04	1	1	2	protein_coding	16	90926054	RIKEN cDNA 1110004E09 gene Gene [Source:MGI Symbol;Acc:MGI:1915251]
ENSMUSG00000029270	Fam69a	1429503_at	9.08	5.5851E-05	0.85	4.6783E-04	1	1	2	protein_coding	5	108337072	family with sequence similarity 69, member A Gene [Source:MGI (curated);Acc:MGI:1914516]
ENSMUSG00000038622	Med30	1448917_at	9.61	5.5743E-05	1.17	4.6783E-04	1	1	2	protein_coding	15	52543997	mediator complex subunit 30 Gene [Source:MGI Symbol;Acc:MGI:1917040]
ENSMUSG00000059991	Nptx2	1420720_at	7.31	5.5664E-05	1.53	4.6783E-04	1	1	2	protein_coding	5	145306771	neuronal pentraxin 2 Gene [Source:MGI Symbol;Acc:MGI:1858209]
ENSMUSG00000026516	Nvl	1453018_at	7.31	5.5834E-05	1.25	4.6783E-04	1	2	4	protein_coding	1	183023554	nuclear VCP-like Gene [Source:MGI Symbol;Acc:MGI:1914709]
ENSMUSG00000034023	Fancd2	1439091_at	6.90	5.6304E-05	0.69	4.7117E-04	1	2	4	protein_coding	6	113481676	Fanconi anemia, complementation group D2 Gene [Source:MGI (curated);Acc:MGI:2448480]
ENSMUSG00000040151	Hs2st1	1450730_at	7.81	5.6484E-05	0.85	4.7177E-04	1	3	4	protein_coding	3	144094067	heparan sulfate 2-O-sulfotransferase 1 Gene [Source:MGI (curated);Acc:MGI:1346049]
ENSMUSG00000028158	Mttp	1419399_at	7.17	5.6471E-05	0.83	4.7177E-04	1	2	4	protein_coding	3	137753868	microsomal triglyceride transfer protein Gene [Source:MGI Symbol;Acc:MGI:106926]
ENSMUSG00000046808	Atp10d	1436544_at	6.56	5.7015E-05	0.67	4.7574E-04	1	1	2	processed_transcript	5	72594568	ATPase, class V, type 10D Gene [Source:MGI (curated);Acc:MGI:2450125]
ENSMUSG00000073543	AC140336.1	1418816_at	8.46	5.7587E-05	1.22	4.7960E-04	1	1	2	pseudogene	18	67365076	chromatin modifying protein 1B (Chmp1b), mRNA [Source:RefSeq DNA;Acc:NM_024190]
ENSMUSG00000053332	Gas5	1455904_at	8.31	5.7561E-05	0.79	4.7960E-04	1	4	4	processed_transcript	1	162964553	growth arrest specific 5 Gene [Source:MGI (curated);Acc:MGI:95659]
ENSMUSG00000058267	Mrps14	1420489_at	10.69	5.7802E-05	0.81	4.8093E-04	1	3	1	protein_coding	1	162125346	mitochondrial ribosomal protein S14 Gene [Source:MGI (curated);Acc:MGI:1928141]
ENSMUSG00000022339	Ebag9	1422669_at	8.92	5.7870E-05	1.22	4.8103E-04	1	1	2	protein_coding	15	44450859	estrogen receptor-binding fragment-associated gene 9 Gene [Source:MGI Symbol;Acc:MGI:1859920]
ENSMUSG00000020817	Rabep1	1443856_at	9.09	5.8783E-05	0.80	4.8815E-04	1	3	4	protein_coding	11	70658265	rabaptin, RAB GTPase binding effector protein 1 Gene [Source:MGI (curated);Acc:MGI:1860236]
ENSMUSG00000034345	Gtf2h5	1452955_at	8.31	5.8889E-05	1.26	4.8856E-04	1	2	4	protein_coding	17	6079786	general transcription factor IIH, polypeptide 5 Gene [Source:MGI (curated);Acc:MGI:107227]
ENSMUSG00000057778	Cyb5d2	1436943_at	6.37	5.9085E-05	0.69	4.8972E-04	1	1	2	protein_coding	11	72590734	cytochrome b5 domain containing 2 Gene [Source:MGI (curated);Acc:MGI:2684848]
ENSMUSG00000033400	Agl	1431032_at	7.06	5.9232E-05	1.30	4.9047E-04	1	2	4	protein_coding	3	116442917	amylo-1,6-glucosidase, 4-alpha-glucanotransferase Gene [Source:MGI (curated);Acc:MGI:1924809]
ENSMUSG00000015656	Hspa8	1431182_at	7.34	5.9749E-05	2.06	4.9428E-04	1	1	2	protein_coding	9	40609067	heat shock protein 8 Gene [Source:MGI (curated);Acc:MGI:105384]
ENSMUSG00000027635	Dsn1	1417139_at	5.74	6.0110E-05	0.85	4.9679E-04	1	1	2	protein_coding	2	156821001	DSN1, MIND kinetochore complex component, homolog (S. cerevisiae) Gene [Source:MGI (curated);Acc:MGI:1914184]
ENSMUSG00000031782	Coq9	1428134_at	9.48	6.0325E-05	0.81	4.9809E-04	1	1	2	protein_coding	8	97362221	coenzyme Q9 homolog (yeast) Gene [Source:MGI (curated);Acc:MGI:1915164]
ENSMUSG00000038172	Ttc39b	1452008_at	7.88	6.0632E-05	1.43	5.0016E-04	1	2	1	protein_coding	4	82866204	tetratricopeptide repeat domain 39B Gene [Source:MGI (curated);Acc:MGI:1917113]
ENSMUSG00000058997	1300010F03Rik	1424904_at	6.59	6.1217E-05	1.27	5.0450E-04	1	1	2	protein_coding	14	79249003	RIKEN cDNA 1300010F03 gene Gene [Source:MGI Symbol;Acc:MGI:1919008]
ENSMUSG00000021951	N6amt2	1449072_a_at	8.90	6.1584E-05	1.22	5.0704E-04	1	2	1	protein_coding	14	58168434	N-6 adenine-specific DNA methyltransferase 2 (putative) Gene [Source:MGI Symbol;Acc:MGI:1915293]
ENSMUSG00000070883	4930578N16Rik	1431204_at	4.94	6.2433E-05	0.82	5.1354E-04	1	1	2	protein_coding	2	69596090	RIKEN cDNA 4930578N16 gene Gene [Source:MGI Symbol;Acc:MGI:1923100]
ENSMUSG00000033540	Idua	1418793_at	7.78	6.3067E-05	1.19	5.1827E-04	1	2	1	protein_coding	5	109089350	iduronidase, alpha-L- Gene [Source:MGI (curated);Acc:MGI:96418]
ENSMUSG00000060657	4921513D23Rik	1455381_at	8.54	6.3338E-05	0.78	5.2000E-04	1	1	2	protein_coding	16	14110626	RIKEN cDNA 4921513D23 gene Gene [Source:MGI Symbol;Acc:MGI:2444505]
ENSMUSG00000046402	Rbp1	1448754_at	8.75	6.3616E-05	1.54	5.2179E-04	1	1	2	protein_coding	9	98325236	retinol binding protein 1, cellular Gene [Source:MGI Symbol;Acc:MGI:97876]
ENSMUSG00000061306	Slc38a10	1427294_a_at	10.17	6.3871E-05	0.84	5.2339E-04	1	4	4	protein_coding	11	119965274	solute carrier family 38, member 10 Gene [Source:MGI (curated);Acc:MGI:1919305]
ENSMUSG00000045954	Sdpr	1416779_at	6.46	6.4289E-05	1.41	5.2632E-04	1	2	4	protein_coding	1	51345970	serum deprivation response Gene [Source:MGI Symbol;Acc:MGI:99513]
ENSMUSG00000021171	Esyt2	1428408_a_at	8.08	6.4714E-05	0.78	5.2930E-04	1	2	1	protein_coding	12	117519695	extended synaptotagmin-like protein 2 Gene [Source:MGI Symbol;Acc:MGI:1261845]
ENSMUSG00000023330	Dtwd1	1424697_at	8.55	6.4866E-05	0.81	5.3004E-04	1	1	2	protein_coding	2	125980277	DTW domain containing 1 Gene [Source:MGI (curated);Acc:MGI:1916435]
ENSMUSG00000006732	Mettl1	1419122_at	7.16	6.4949E-05	0.82	5.3022E-04	1	2	1	protein_coding	10	126478470	methyltransferase like 1 Gene [Source:MGI (curated);Acc:MGI:1339986]
ENSMUSG00000005267	Zfp287	1444352_at	6.19	6.5388E-05	1.31	5.3331E-04	1	3	4	protein_coding	11	62513858	zinc finger protein 287 Gene [Source:MGI (curated);Acc:MGI:2176561]
ENSMUSG00000024533	Spire1	1455409_at	9.22	6.5530E-05	0.78	5.3396E-04	1	2	4	protein_coding	18	67647863	spire homolog 1 (Drosophila) Gene [Source:MGI Symbol;Acc:MGI:1915416]
ENSMUSG00000025203	Scd2	1415824_at	10.48	6.6123E-05	0.60	5.3828E-04	1	3	4	protein_coding	19	44368164	stearoyl-Coenzyme A desaturase 2 Gene [Source:MGI Symbol;Acc:MGI:98240]
ENSMUSG00000030982	9030624J02Rik	1426695_at	6.35	6.6932E-05	0.84	5.4436E-04	1	3	4	protein_coding	7	125883785	RIKEN cDNA 9030624J02 gene Gene [Source:MGI Symbol;Acc:MGI:1918767]
ENSMUSG00000074591	Gm410	1442652_at	5.85	6.7020E-05	1.26	5.4446E-04	1	1	2	protein_coding	3	57470407	predicted gene 410 Gene [Source:MGI Symbol;Acc:MGI:2685256]
ENSMUSG00000020522	Mfap3	1424721_at	9.21	6.7069E-05	1.13	5.4446E-04	1	3	4	protein_coding	11	57332166	microfibrillar-associated protein 3 Gene [Source:MGI (curated);Acc:MGI:1924068]
ENSMUSG00000028683	Eif2b3	1434524_at	8.34	6.7348E-05	0.82	5.4621E-04	1	1	2	protein_coding	4	116692007	eukaryotic translation initiation factor 2B, subunit 3 Gene [Source:MGI (curated);Acc:MGI:1313286]
ENSMUSG00000045349	Sh2d5	1436100_at	10.33	6.7455E-05	1.34	5.4656E-04	1	1	2	protein_coding	4	137806318	SH2 domain containing 5 Gene [Source:MGI (curated);Acc:MGI:2446215]
ENSMUSG00000022814	Umps	1434859_at	7.70	6.7865E-05	1.16	5.4938E-04	1	1	2	protein_coding	16	33954868	uridine monophosphate synthetase Gene [Source:MGI (curated);Acc:MGI:1298388]
ENSMUSG00000033467	Crlf2	1418097_a_at	8.57	6.8198E-05	1.20	5.5155E-04	1	1	2	protein_coding	5	109983732	cytokine receptor-like factor 2 Gene [Source:MGI Symbol;Acc:MGI:1889506]
ENSMUSG00000067818	Myl9	1452670_at	7.72	6.8747E-05	1.28	5.5548E-04	1	1	2	protein_coding	2	156601156	myosin, light polypeptide 9, regulatory Gene [Source:MGI (curated);Acc:MGI:2138915]
ENSMUSG00000020591	Ntsr2	1417151_a_at	10.83	6.9582E-05	1.28	5.6170E-04	1	1	2	protein_coding	12	16660276	neurotensin receptor 2 Gene [Source:MGI Symbol;Acc:MGI:108018]
ENSMUSG00000038760	Trhr	1449572_at	5.38	6.9821E-05	0.59	5.6311E-04	1	2	1	protein_coding	15	44027779	thyrotropin releasing hormone receptor Gene [Source:MGI Symbol;Acc:MGI:98824]
ENSMUSG00000034936	Arl4d	1418250_at	8.33	7.0230E-05	1.66	5.6588E-04	1	1	2	protein_coding	11	101526855	ADP-ribosylation factor-like 4D Gene [Source:MGI (curated);Acc:MGI:1933155]
ENSMUSG00000086118	RP23-188D9.1	1457496_at	5.85	7.0317E-05	1.30	5.6605E-04	1	1	2	processed_transcript	2	156434942	N/A
ENSMUSG00000027472	Pdrg1	1428308_at	8.86	7.0979E-05	1.17	5.7086E-04	1	1	2	protein_coding	2	152834626	p53 and DNA damage regulated 1 Gene [Source:MGI (curated);Acc:MGI:1915809]
ENSMUSG00000022433	Csnk1e	1417176_at	9.76	7.1301E-05	0.73	5.7186E-04	1	2	4	protein_coding	15	79248286	casein kinase 1, epsilon Gene [Source:MGI (curated);Acc:MGI:1351660]
ENSMUSG00000024213	Nudt3	1451575_a_at	11.39	7.1196E-05	1.15	5.7186E-04	1	1	2	protein_coding	17	27716327	nudix (nucleotide diphosphate linked moiety X)-type motif 3 Gene [Source:MGI (curated);Acc:MGI:1928484]
ENSMUSG00000020521	Rnft1	1428078_at	7.46	7.1263E-05	0.82	5.7186E-04	1	2	4	protein_coding	11	86298159	ring finger protein, transmembrane 1 Gene [Source:MGI (curated);Acc:MGI:1924142]
ENSMUSG00000039620	6430573F11Rik	1456096_at	6.77	7.1776E-05	1.24	5.7461E-04	1	1	2	protein_coding	8	37520602	RIKEN cDNA 6430573F11 gene Gene [Source:MGI Symbol;Acc:MGI:2442328]
ENSMUSG00000027669	Gnb4	1419469_at	8.48	7.1766E-05	0.73	5.7461E-04	1	3	4	protein_coding	3	32479254	guanine nucleotide binding protein (G protein), beta 4 Gene [Source:MGI (curated);Acc:MGI:104581]
ENSMUSG00000027951	Adar	1434268_at	10.50	7.3295E-05	1.12	5.8622E-04	1	2	4	protein_coding	3	89518944	adenosine deaminase, RNA-specific Gene [Source:MGI (curated);Acc:MGI:1889575]
ENSMUSG00000033931	Rbm34	1429587_at	7.41	7.4859E-05	1.24	5.9818E-04	1	2	1	protein_coding	8	129471075	RNA binding motif protein 34 Gene [Source:MGI Symbol;Acc:MGI:1098653]
ENSMUSG00000025178	Pi4k2a	1433462_a_at	7.43	7.5169E-05	1.26	6.0010E-04	1	2	4	protein_coding	19	42164984	phosphatidylinositol 4-kinase type 2 alpha Gene [Source:MGI Symbol;Acc:MGI:1934031]
ENSMUSG00000059518	Znhit1	1451745_a_at	10.52	7.5791E-05	1.22	6.0452E-04	1	2	1	protein_coding	5	137458034	zinc finger, HIT domain containing 1 Gene [Source:MGI (curated);Acc:MGI:1917353]
ENSMUSG00000003813	Rad23a	1422964_at	8.56	7.6309E-05	1.23	6.0808E-04	1	3	4	protein_coding	8	87357918	RAD23a homolog (S. cerevisiae) Gene [Source:MGI (curated);Acc:MGI:105126]
ENSMUSG00000029821	Dfna5	1417903_at	7.57	7.6659E-05	1.27	6.1032E-04	1	1	2	protein_coding	6	50157404	deafness, autosomal dominant 5 (human) Gene [Source:MGI Symbol;Acc:MGI:1889850]
ENSMUSG00000031534	AI316807	1438199_at	8.67	7.6932E-05	0.83	6.1166E-04	1	1	2	protein_coding	8	23573095	UPF0697 protein C8orf40 homolog [Source:UniProtKB/Swiss-Prot;Acc:Q80ZU4]
ENSMUSG00000025027	Xpnpep1	1422443_at	9.36	7.6968E-05	0.87	6.1166E-04	1	1	2	protein_coding	19	53065673	X-prolyl aminopeptidase (aminopeptidase P) 1, soluble Gene [Source:MGI Symbol;Acc:MGI:2180003]
ENSMUSG00000003660	Snrnp200	1460552_at	10.29	7.7928E-05	0.87	6.1872E-04	1	2	3	protein_coding	2	127034122	small nuclear ribonucleoprotein 200 (U5) Gene [Source:MGI (curated);Acc:MGI:2444401]
ENSMUSG00000012429	2810021B07Rik	1428921_at	6.06	7.9119E-05	1.30	6.2760E-04	1	1	2	protein_coding	13	17787247	RIKEN cDNA 2810021B07 gene Gene [Source:MGI Symbol;Acc:MGI:1913558]
ENSMUSG00000022790	Igsf11	1460607_at	8.14	8.0955E-05	0.78	6.4157E-04	1	1	2	protein_coding	16	38901584	immunoglobulin superfamily, member 11 Gene [Source:MGI (curated);Acc:MGI:2388477]
ENSMUSG00000028013	Ppa2	1424488_a_at	9.19	8.1707E-05	1.16	6.4695E-04	1	1	2	protein_coding	3	132973074	pyrophosphatase (inorganic) 2 Gene [Source:MGI (curated);Acc:MGI:1922026]
ENSMUSG00000052133	Sema5b	1435963_at	6.96	8.2050E-05	0.73	6.4907E-04	1	2	1	protein_coding	16	35541231	sema domain, seven thrombospondin repeats (type 1 and type 1-like), transmembrane domain (TM) and short cytoplasmic domain, (semaphorin) 5B Gene [Source:MGI (curated);Acc:MGI:107555]
ENSMUSG00000040620	Dhx33	1429191_at	8.31	8.2261E-05	0.87	6.5014E-04	1	1	2	protein_coding	11	70797593	DEAH (Asp-Glu-Ala-His) box polypeptide 33 Gene [Source:MGI (curated);Acc:MGI:2445102]
ENSMUSG00000045316	Fahd1	1419547_at	7.64	8.2489E-05	1.26	6.5136E-04	1	1	2	protein_coding	17	24986363	fumarylacetoacetate hydrolase domain containing 1 Gene [Source:MGI Symbol;Acc:MGI:1915886]
ENSMUSG00000026425	Srgap2	1429884_at	8.98	8.2714E-05	0.86	6.5254E-04	1	4	4	protein_coding	1	133181828	SLIT-ROBO Rho GTPase activating protein 2 Gene [Source:MGI Symbol;Acc:MGI:109605]
ENSMUSG00000022548	Apod	1444564_at	6.87	8.2853E-05	1.32	6.5304E-04	1	2	4	protein_coding	16	31296278	apolipoprotein D Gene [Source:MGI (curated);Acc:MGI:88056]
ENSMUSG00000044708	Kcnj10	1419601_at	10.29	8.3176E-05	0.68	6.5499E-04	1	1	2	protein_coding	1	174271341	potassium inwardly-rectifying channel, subfamily J, member 10 Gene [Source:MGI Symbol;Acc:MGI:1194504]
ENSMUSG00000035048	Anapc13	1452586_at	11.15	8.3281E-05	0.80	6.5522E-04	1	1	2	protein_coding	9	102528661	anaphase promoting complex subunit 13 Gene [Source:MGI Symbol;Acc:MGI:1916260]
ENSMUSG00000043671	Dpy19l3	1437857_at	6.74	8.3450E-05	1.29	6.5596E-04	1	3	3	protein_coding	7	36470184	dpy-19-like 3 (C. elegans) Gene [Source:MGI (curated);Acc:MGI:2443952]
ENSMUSG00000037922	Bank1	1456328_at	6.25	8.3830E-05	1.29	6.5835E-04	1	1	2	protein_coding	3	135716330	B-cell scaffold protein with ankyrin repeats 1 Gene [Source:MGI Symbol;Acc:MGI:2442120]
ENSMUSG00000056222	Spock1	1419672_at	10.32	8.4586E-05	0.72	6.6369E-04	1	2	4	protein_coding	13	57524451	sparc/osteonectin, cwcv and kazal-like domains proteoglycan 1 Gene [Source:MGI Symbol;Acc:MGI:105371]
ENSMUSG00000051177	Plcb1	1425782_at	5.27	8.4820E-05	1.45	6.6492E-04	1	5	4	protein_coding	2	134611895	phospholipase C, beta 1 Gene [Source:MGI (curated);Acc:MGI:97613]
ENSMUSG00000017009	Sdc4	1417654_at	7.68	8.6154E-05	1.32	6.7477E-04	1	2	4	protein_coding	2	164249747	syndecan 4 Gene [Source:MGI (curated);Acc:MGI:1349164]
ENSMUSG00000040265	Dnm3	1438801_at	8.43	8.6428E-05	1.37	6.7570E-04	1	6	4	protein_coding	1	163912584	dynamin 3 Gene [Source:MGI (curated);Acc:MGI:1341299]
ENSMUSG00000036721	Zscan12	1451281_at	6.80	8.6355E-05	1.19	6.7570E-04	1	1	2	protein_coding	13	21454696	zinc finger and SCAN domain containing 12 Gene [Source:MGI (curated);Acc:MGI:1099444]
ENSMUSG00000040265	Dnm3	1446265_at	8.56	8.6998E-05	1.43	6.7928E-04	1	6	4	protein_coding	1	163912584	dynamin 3 Gene [Source:MGI (curated);Acc:MGI:1341299]
ENSMUSG00000034171	Faah	1421969_a_at	8.31	8.7043E-05	0.72	6.7928E-04	1	1	2	protein_coding	4	115639750	fatty acid amide hydrolase Gene [Source:MGI (curated);Acc:MGI:109609]
ENSMUSG00000042050	Wdr60	1436396_at	7.73	8.8121E-05	0.84	6.8708E-04	1	1	2	protein_coding	12	117445523	WD repeat domain 60 Gene [Source:MGI Symbol;Acc:MGI:2445085]
ENSMUSG00000020777	Acox1	1416409_at	9.96	8.8528E-05	1.17	6.8962E-04	1	2	1	protein_coding	11	116033202	acyl-Coenzyme A oxidase 1, palmitoyl Gene [Source:MGI (curated);Acc:MGI:1330812]
ENSMUSG00000002459	Rgs20	1421493_a_at	7.71	8.8913E-05	1.46	6.9200E-04	1	2	4	protein_coding	1	4899657	regulator of G-protein signaling 20 Gene [Source:MGI (curated);Acc:MGI:1929866]
ENSMUSG00000037010	Apln	1451038_at	8.10	8.9941E-05	1.23	6.9938E-04	1	1	2	protein_coding	X	45378323	apelin Gene [Source:MGI (curated);Acc:MGI:1353624]
ENSMUSG00000069769	Msi2	1435520_at	7.29	9.0357E-05	1.26	7.0136E-04	1	4	4	protein_coding	11	88152884	Musashi homolog 2 (Drosophila) Gene [Source:MGI (curated);Acc:MGI:1923876]
ENSMUSG00000062604	Srpk2	1448603_at	9.44	9.0296E-05	1.24	7.0136E-04	1	4	4	protein_coding	5	23009174	serine/arginine-rich protein specific kinase 2 Gene [Source:MGI Symbol;Acc:MGI:1201408]
ENSMUSG00000024754	Tmem2	1424711_at	6.52	9.0843E-05	1.21	7.0407E-04	1	2	4	protein_coding	19	21852832	transmembrane protein 2 Gene [Source:MGI Symbol;Acc:MGI:1890373]
ENSMUSG00000049299	Trappc1	1436019_a_at	9.40	9.0869E-05	0.84	7.0407E-04	1	1	2	protein_coding	11	69137482	trafficking protein particle complex 1 Gene [Source:MGI (curated);Acc:MGI:1098727]
ENSMUSG00000023961	Enpp4	1434580_at	8.90	9.1316E-05	1.27	7.0690E-04	1	2	4	protein_coding	17	44233257	ectonucleotide pyrophosphatase/phosphodiesterase 4 Gene [Source:MGI (curated);Acc:MGI:2682634]
ENSMUSG00000029068	Ccnl2	1454149_a_at	9.01	9.1951E-05	0.83	7.1118E-04	1	2	4	protein_coding	4	155186598	cyclin L2 Gene [Source:MGI (curated);Acc:MGI:1927119]
ENSMUSG00000032580	Rbm5	1452187_at	8.40	9.2601E-05	0.82	7.1557E-04	1	3	1	protein_coding	9	107642826	RNA binding motif protein 5 Gene [Source:MGI Symbol;Acc:MGI:1933204]
ENSMUSG00000026586	Prrx1	1425527_at	5.99	9.3601E-05	0.81	7.2266E-04	1	2	4	protein_coding	1	165175256	paired related homeobox 1 Gene [Source:MGI Symbol;Acc:MGI:97712]
ENSMUSG00000066571	4931406P16Rik	1438798_at	6.15	9.3931E-05	1.35	7.2456E-04	1	3	4	protein_coding	7	35021726	RIKEN cDNA 4931406P16 gene Gene [Source:MGI Symbol;Acc:MGI:1924311]
ENSMUSG00000046361	2810416G20Rik	1431220_at	5.68	9.4470E-05	1.36	7.2807E-04	1	2	1	protein_coding	3	21974611	RIKEN cDNA 2810416G20 gene Gene [Source:MGI Symbol;Acc:MGI:1914374]
ENSMUSG00000036964	Trim17	1440932_at	6.42	9.5342E-05	1.37	7.3414E-04	1	2	4	protein_coding	11	58768187	tripartite motif-containing 17 Gene [Source:MGI (curated);Acc:MGI:1861440]
ENSMUSG00000039167	Eltd1	1418058_at	7.61	9.5544E-05	1.23	7.3504E-04	1	2	4	protein_coding	3	151100851	EGF, latrophilin seven transmembrane domain containing 1 Gene [Source:MGI (curated);Acc:MGI:2655562]
ENSMUSG00000033486	Catsper2	1425309_at	5.90	9.6126E-05	0.82	7.3887E-04	1	2	4	protein_coding	2	121218367	cation channel, sperm associated 2 Gene [Source:MGI (curated);Acc:MGI:2387404]
ENSMUSG00000039431	Mtmr7	1427025_at	9.63	9.6242E-05	1.17	7.3910E-04	1	1	2	protein_coding	8	41636455	myotubularin related protein 7 Gene [Source:MGI Symbol;Acc:MGI:1891693]
ENSMUSG00000056492	Gpr116	1440830_at	7.74	9.6783E-05	1.38	7.4260E-04	1	2	4	protein_coding	17	43526415	G protein-coupled receptor 116 Gene [Source:MGI Symbol;Acc:MGI:2182928]
ENSMUSG00000056919	4922501C03Rik	1443899_at	6.44	9.7445E-05	0.78	7.4702E-04	1	2	4	protein_coding	9	87084408	RIKEN cDNA 4922501C03 gene Gene [Source:MGI Symbol;Acc:MGI:1925343]
ENSMUSG00000087368	RP23-197O15.5	1438330_at	6.30	9.8026E-05	1.15	7.5081E-04	1	1	2	processed_transcript	X	133276363	cDNA sequence BC065397 (BC065397), non-coding RNA [Source:RefSeq DNA;Acc:NR_033324]
ENSMUSG00000027782	Kpna4	1455680_at	7.77	9.8317E-05	0.77	7.5238E-04	1	3	4	protein_coding	3	68871071	karyopherin (importin) alpha 4 Gene [Source:MGI (curated);Acc:MGI:1100848]
ENSMUSG00000058076	Sdhc	1448630_a_at	10.70	9.8855E-05	0.83	7.5583E-04	1	1	2	protein_coding	1	173057296	succinate dehydrogenase complex, subunit C, integral membrane protein Gene [Source:MGI (curated);Acc:MGI:1913302]
ENSMUSG00000053684	BC048403	1427954_at	5.83	9.9946E-05	1.41	7.6349E-04	1	1	2	protein_coding	10	121176993	UPF0536 protein C12orf66 homolog [Source:UniProtKB/Swiss-Prot;Acc:Q6P1I3]
ENSMUSG00000032463	Faim	1418029_at	9.01	1.0003E-04	1.27	7.6349E-04	1	1	2	protein_coding	9	98886792	Fas apoptotic inhibitory molecule Gene [Source:MGI Symbol;Acc:MGI:1344387]
ENSMUSG00000034593	Myo5a	1436051_at	10.65	1.0088E-04	1.26	7.6909E-04	1	3	1	protein_coding	9	74918822	myosin VA Gene [Source:MGI (curated);Acc:MGI:105976]
ENSMUSG00000027088	Phospho2	1425190_a_at	8.55	1.0094E-04	0.87	7.6909E-04	1	2	4	protein_coding	2	69627680	phosphatase, orphan 2 Gene [Source:MGI (curated);Acc:MGI:1920623]
ENSMUSG00000063406	Tmed5	1424574_at	8.80	1.0122E-04	0.83	7.7052E-04	1	2	3	protein_coding	5	108535385	transmembrane emp24 protein transport domain containing 5 Gene [Source:MGI (curated);Acc:MGI:1921586]
ENSMUSG00000037578	Pkd2l1	1457105_at	5.55	1.0190E-04	1.33	7.7503E-04	1	1	2	protein_coding	19	44222127	polycystic kidney disease 2-like 1 Gene [Source:MGI (curated);Acc:MGI:1352448]
ENSMUSG00000033386	Frrs1	1423465_at	6.03	1.0270E-04	0.74	7.8042E-04	1	1	2	protein_coding	3	116581145	ferric-chelate reductase 1 Gene [Source:MGI Symbol;Acc:MGI:108076]
ENSMUSG00000038156	Spon1	1441226_at	5.01	1.0391E-04	1.33	7.8888E-04	1	2	3	protein_coding	7	120909512	spondin 1, (f-spondin) extracellular matrix protein Gene [Source:MGI (curated);Acc:MGI:2385287]
ENSMUSG00000004561	Mett11d1	1419815_at	6.96	1.0404E-04	0.85	7.8923E-04	1	1	2	protein_coding	14	52504517	methyltransferase 11 domain containing 1 Gene [Source:MGI Symbol;Acc:MGI:1098577]
ENSMUSG00000024130	Abca3	1425496_at	8.44	1.0634E-04	0.83	8.0592E-04	1	2	1	protein_coding	17	24488895	ATP-binding cassette, sub-family A (ABC1), member 3 Gene [Source:MGI (curated);Acc:MGI:1351617]
ENSMUSG00000024188	Luc7l	1431181_a_at	7.81	1.0743E-04	1.23	8.1353E-04	1	4	4	protein_coding	17	26389855	Luc7 homolog (S. cerevisiae)-like Gene [Source:MGI (curated);Acc:MGI:1914228]
ENSMUSG00000054675	Tmem119	1451344_at	7.79	1.0773E-04	1.17	8.1506E-04	1	1	2	protein_coding	5	114243738	transmembrane protein 119 Gene [Source:MGI (curated);Acc:MGI:2385228]
ENSMUSG00000028284	Map3k7	1419988_at	5.77	1.0791E-04	1.20	8.1571E-04	1	4	4	protein_coding	4	32051072	mitogen-activated protein kinase kinase kinase 7 Gene [Source:MGI (curated);Acc:MGI:1346877]
ENSMUSG00000024104	D6Wsu116e	1433589_at	7.92	1.0908E-04	0.81	8.2384E-04	1	3	4	protein_coding	6	116158056	WASH complex subunit FAM21 [Source:UniProtKB/Swiss-Prot;Acc:Q6PGL7]
ENSMUSG00000059939	9430015G10Rik	1424555_at	6.66	1.0923E-04	0.83	8.2423E-04	1	1	2	protein_coding	4	155484091	RIKEN cDNA 9430015G10 gene Gene [Source:MGI Symbol;Acc:MGI:2444364]
ENSMUSG00000061904	Slc25a3	1416300_a_at	12.48	1.0932E-04	1.14	8.2423E-04	1	1	2	protein_coding	10	90579538	solute carrier family 25 (mitochondrial carrier, phosphate carrier), member 3 Gene [Source:MGI Symbol;Acc:MGI:1353498]
ENSMUSG00000087490	AC107641.2	1456402_at	5.29	1.0981E-04	0.51	8.2719E-04	1	2	1	lincRNA	7	69075023	RIKEN cDNA A330076H08 gene (A330076H08Rik), non-coding RNA [Source:RefSeq DNA;Acc:NR_015599]
ENSMUSG00000085062	AC147987.1	1435827_at	7.69	1.1065E-04	0.81	8.3280E-04	1	1	2	lincRNA	5	137395016	RIKEN cDNA 4933404O12 gene (4933404O12Rik), non-coding RNA [Source:RefSeq DNA;Acc:NR_015555]
ENSMUSG00000021461	Fancc	1450861_at	7.07	1.1109E-04	1.17	8.3536E-04	1	2	4	protein_coding	13	63406017	Fanconi anemia, complementation group C Gene [Source:MGI (curated);Acc:MGI:95480]
ENSMUSG00000033099	Nol12	1423453_at	8.86	1.1143E-04	0.86	8.3723E-04	1	1	2	protein_coding	15	78765363	nucleolar protein 12 Gene [Source:MGI (curated);Acc:MGI:2146285]
ENSMUSG00000002190	Clgn	1457829_at	7.03	1.1167E-04	1.24	8.3826E-04	1	1	2	protein_coding	8	85913766	calmegin Gene [Source:MGI (curated);Acc:MGI:107472]
ENSMUSG00000029822	Osbpl3	1428484_at	7.69	1.1319E-04	1.31	8.4894E-04	1	1	2	protein_coding	6	50243329	oxysterol binding protein-like 3 Gene [Source:MGI (curated);Acc:MGI:1918970]
ENSMUSG00000027546	Atp9a	1427604_a_at	10.37	1.1350E-04	1.19	8.5054E-04	1	1	2	protein_coding	2	168459938	ATPase, class II, type 9A Gene [Source:MGI (curated);Acc:MGI:1330826]
ENSMUSG00000062866	Phactr2	1452404_at	5.69	1.1372E-04	1.44	8.5145E-04	1	1	2	protein_coding	10	12933201	phosphatase and actin regulator 2 Gene [Source:MGI (curated);Acc:MGI:2446138]
ENSMUSG00000033295	Ptprf	1420843_at	10.34	1.1643E-04	0.87	8.7098E-04	1	3	1	protein_coding	4	117880818	protein tyrosine phosphatase, receptor type, F Gene [Source:MGI (curated);Acc:MGI:102695]
ENSMUSG00000000876	Pxmp4	1422780_at	7.48	1.1687E-04	0.86	8.7352E-04	1	1	2	protein_coding	2	154411494	peroxisomal membrane protein 4 Gene [Source:MGI (curated);Acc:MGI:1891701]
ENSMUSG00000034663	Bmp2k	1458370_at	7.13	1.1818E-04	0.70	8.8255E-04	1	2	4	protein_coding	5	97426708	BMP2 inducible kinase Gene [Source:MGI (curated);Acc:MGI:2155456]
ENSMUSG00000028454	Pigo	1415992_at	7.79	1.1879E-04	0.87	8.8640E-04	1	1	2	protein_coding	4	43030507	phosphatidylinositol glycan anchor biosynthesis, class O Gene [Source:MGI (curated);Acc:MGI:1861452]
ENSMUSG00000060063	Alox5ap	1452016_at	7.33	1.2007E-04	0.81	8.9515E-04	1	1	2	protein_coding	5	150076634	arachidonate 5-lipoxygenase activating protein Gene [Source:MGI (curated);Acc:MGI:107505]
ENSMUSG00000023960	Enpp5	1425702_a_at	11.01	1.2132E-04	1.34	9.0371E-04	1	1	2	protein_coding	17	44215762	ectonucleotide pyrophosphatase/phosphodiesterase 5 Gene [Source:MGI (curated);Acc:MGI:1933830]
ENSMUSG00000042831	Alkbh6	1455390_at	8.96	1.2147E-04	1.20	9.0406E-04	1	1	2	protein_coding	7	31093736	alkB, alkylation repair homolog 6 (E. coli) Gene [Source:MGI (curated);Acc:MGI:2142037]
ENSMUSG00000040918	Slc19a2	1417902_at	8.05	1.2297E-04	1.20	9.1441E-04	1	2	1	protein_coding	1	166179177	solute carrier family 19 (thiamine transporter), member 2 Gene [Source:MGI (curated);Acc:MGI:1928761]
ENSMUSG00000036062	N28178	1445465_at	7.51	1.2448E-04	1.21	9.2488E-04	1	3	4	protein_coding	4	42929532	Protein KIAA1045 [Source:UniProtKB/Swiss-Prot;Acc:Q80TL4]
ENSMUSG00000038085	4921517L17Rik	1425047_a_at	5.32	1.2498E-04	0.81	9.2741E-04	1	1	2	protein_coding	2	156138035	RIKEN cDNA 4921517L17 gene Gene [Source:MGI Symbol;Acc:MGI:1918123]
ENSMUSG00000039137	Whrn	1432555_at	7.44	1.2504E-04	0.79	9.2741E-04	1	1	2	protein_coding	4	63075944	whirlin Gene [Source:MGI (curated);Acc:MGI:2682003]
ENSMUSG00000024620	Pdgfrb	1436970_a_at	8.11	1.2639E-04	1.27	9.3661E-04	1	1	2	protein_coding	18	61204804	platelet derived growth factor receptor, beta polypeptide Gene [Source:MGI (curated);Acc:MGI:97531]
ENSMUSG00000018428	Akap1	1449019_at	8.97	1.2716E-04	0.84	9.4155E-04	1	2	1	protein_coding	11	88692106	A kinase (PRKA) anchor protein 1 Gene [Source:MGI (curated);Acc:MGI:104729]
ENSMUSG00000003458	Ncstn	1418570_at	8.18	1.2817E-04	1.15	9.4823E-04	1	1	2	protein_coding	1	173996144	nicastrin Gene [Source:MGI (curated);Acc:MGI:1891700]
ENSMUSG00000038914	Dido1	1456405_at	9.23	1.2904E-04	1.17	9.5380E-04	1	3	5	protein_coding	2	180392669	death inducer-obliterator 1 Gene [Source:MGI (curated);Acc:MGI:1344352]
ENSMUSG00000021596	Mctp1	1430439_at	8.71	1.2974E-04	0.65	9.5822E-04	1	1	2	protein_coding	13	76521983	multiple C2 domains, transmembrane 1 Gene [Source:MGI (curated);Acc:MGI:1926021]
ENSMUSG00000063801	Ap3s2	1422718_at	7.16	1.3107E-04	0.84	9.6720E-04	1	4	4	protein_coding	7	87020218	adaptor-related protein complex 3, sigma 2 subunit Gene [Source:MGI Symbol;Acc:MGI:1337060]
ENSMUSG00000048078	Odz4	1451888_a_at	8.91	1.3149E-04	0.56	9.6945E-04	1	3	5	protein_coding	7	103319754	odd Oz/ten-m homolog 4 (Drosophila) Gene [Source:MGI (curated);Acc:MGI:2447063]
ENSMUSG00000054414	Slc30a7	1450697_at	6.04	1.3161E-04	1.19	9.6953E-04	1	1	2	protein_coding	3	115648863	solute carrier family 30 (zinc transporter), member 7 Gene [Source:MGI Symbol;Acc:MGI:1913750]
ENSMUSG00000034032	Rpap1	1426890_a_at	7.59	1.3229E-04	0.82	9.7371E-04	1	4	3	protein_coding	2	119589040	RNA polymerase II associated protein 1 Gene [Source:MGI (curated);Acc:MGI:1916175]
ENSMUSG00000037104	Socs5	1423349_at	10.26	1.3242E-04	1.15	9.7388E-04	1	2	4	protein_coding	17	87507019	suppressor of cytokine signaling 5 Gene [Source:MGI Symbol;Acc:MGI:2385459]
ENSMUSG00000040511	Pvr	1423904_a_at	5.12	1.3385E-04	1.40	9.8349E-04	1	2	1	protein_coding	7	20488927	poliovirus receptor Gene [Source:MGI (curated);Acc:MGI:107741]
ENSMUSG00000053907	Mat2a	1433576_at	8.82	1.3503E-04	0.79	9.9136E-04	1	2	4	protein_coding	6	72382793	methionine adenosyltransferase II, alpha Gene [Source:MGI Symbol;Acc:MGI:2443731]
ENSMUSG00000057246	Tesb	1437264_at	5.19	1.3524E-04	1.35	9.9206E-04	1	1	2	protein_coding	17	34535765	testis specific basic protein Gene [Source:MGI (curated);Acc:MGI:1932034]
ENSMUSG00000021756	Il6st	1437303_at	7.74	1.3557E-04	0.61	9.9362E-04	1	3	4	protein_coding	13	113254317	interleukin 6 signal transducer Gene [Source:MGI Symbol;Acc:MGI:96560]
ENSMUSG00000021068	Nin	1428600_at	8.95	1.3632E-04	0.85	9.9832E-04	1	3	4	protein_coding	12	71112422	ninein Gene [Source:MGI Symbol;Acc:MGI:105108]
ENSMUSG00000033931	Rbm34	1436595_at	8.52	1.3662E-04	1.15	9.9963E-04	1	2	1	protein_coding	8	129471075	RNA binding motif protein 34 Gene [Source:MGI Symbol;Acc:MGI:1098653]
ENSMUSG00000031938	4931406C07Rik	1416607_at	8.72	1.3698E-04	0.83	1.0012E-03	1	2	1	protein_coding	9	15087783	RIKEN cDNA 4931406C07 gene Gene [Source:MGI Symbol;Acc:MGI:1918234]
ENSMUSG00000039983	Ccdc32	1460558_at	9.32	1.3706E-04	0.84	1.0012E-03	1	1	2	protein_coding	2	118843515	coiled-coil domain containing 32 Gene [Source:MGI (curated);Acc:MGI:2685477]
ENSMUSG00000020124	Usp15	1454036_a_at	8.40	1.3820E-04	0.87	1.0086E-03	1	2	4	protein_coding	10	122550300	ubiquitin specific peptidase 15 Gene [Source:MGI Symbol;Acc:MGI:101857]
ENSMUSG00000021747	4930452B06Rik	1438228_at	6.56	1.3838E-04	1.26	1.0090E-03	1	1	2	protein_coding	14	9263706	RIKEN cDNA 4930452B06 gene Gene [Source:MGI Symbol;Acc:MGI:1926154]
ENSMUSG00000026425	Srgap2	1427967_at	6.92	1.3848E-04	0.63	1.0090E-03	1	4	4	protein_coding	1	133181828	SLIT-ROBO Rho GTPase activating protein 2 Gene [Source:MGI Symbol;Acc:MGI:109605]
ENSMUSG00000016510	Mtif3	1429160_at	7.42	1.3889E-04	0.85	1.0112E-03	1	1	2	protein_coding	5	147763149	mitochondrial translational initiation factor 3 Gene [Source:MGI (curated);Acc:MGI:1923616]
ENSMUSG00000068373	D430041D05Rik	1435848_at	9.88	1.3918E-04	1.26	1.0124E-03	1	1	2	protein_coding	2	103983230	RIKEN cDNA D430041D05 gene Gene [Source:MGI Symbol;Acc:MGI:2181743]
ENSMUSG00000041923	Nol4	1456387_at	10.22	1.4052E-04	0.78	1.0213E-03	1	1	2	protein_coding	18	22851920	nucleolar protein 4 Gene [Source:MGI Symbol;Acc:MGI:2441684]
ENSMUSG00000020608	Smc6	1417736_at	7.36	1.4115E-04	0.82	1.0250E-03	1	3	4	protein_coding	12	11272692	structural maintenance of chromosomes 6 Gene [Source:MGI Symbol;Acc:MGI:1914491]
ENSMUSG00000002308	Cd320	1417100_at	8.29	1.4140E-04	0.86	1.0255E-03	1	1	2	protein_coding	17	33980036	CD320 antigen Gene [Source:MGI Symbol;Acc:MGI:1860083]
ENSMUSG00000072593	Gm10374	1436357_at	8.03	1.4145E-04	1.23	1.0255E-03	1	1	2	protein_coding	11	84684403	predicted gene 10374 Gene [Source:MGI Symbol;Acc:MGI:3708554]
ENSMUSG00000007021	Syngr3	1416098_at	10.60	1.4172E-04	0.87	1.0265E-03	1	2	4	protein_coding	17	24822037	synaptogyrin 3 Gene [Source:MGI (curated);Acc:MGI:1341881]
ENSMUSG00000000276	Dgke	1438078_at	8.36	1.4280E-04	0.81	1.0336E-03	1	3	3	protein_coding	11	88896493	diacylglycerol kinase, epsilon Gene [Source:MGI (curated);Acc:MGI:1889276]
ENSMUSG00000048388	Fam171b	1436350_at	11.43	1.4499E-04	1.29	1.0485E-03	1	2	4	protein_coding	2	83652793	family with sequence similarity 171, member B Gene [Source:MGI (curated);Acc:MGI:2444579]
ENSMUSG00000026224	4933407L21Rik	1430206_at	5.95	1.4647E-04	1.25	1.0583E-03	1	1	2	protein_coding	1	87825058	RIKEN cDNA 4933407L21 gene Gene [Source:MGI Symbol;Acc:MGI:1918391]
ENSMUSG00000028524	Sgip1	1425180_at	10.05	1.4715E-04	1.19	1.0624E-03	1	5	4	protein_coding	4	102413902	SH3-domain GRB2-like (endophilin) interacting protein 1 Gene [Source:MGI (curated);Acc:MGI:1920344]
ENSMUSG00000034659	Tmem109	1416032_at	7.97	1.4778E-04	1.19	1.0660E-03	1	1	2	protein_coding	19	10945150	transmembrane protein 109 Gene [Source:MGI (curated);Acc:MGI:1915789]
ENSMUSG00000030322	Mbd4	1457708_at	5.08	1.4881E-04	0.82	1.0726E-03	1	3	4	protein_coding	6	115790715	methyl-CpG binding domain protein 4 Gene [Source:MGI (curated);Acc:MGI:1333850]
ENSMUSG00000049946	AC116475.2	1442032_at	7.58	1.5049E-04	1.26	1.0829E-03	1	1	2	processed_transcript	8	61390552	cDNA sequence BC030500 (BC030500), mRNA [Source:RefSeq DNA;Acc:NM_173411]
ENSMUSG00000028284	Map3k7	1425795_a_at	7.96	1.5048E-04	1.22	1.0829E-03	1	4	4	protein_coding	4	32051072	mitogen-activated protein kinase kinase kinase 7 Gene [Source:MGI (curated);Acc:MGI:1346877]
ENSMUSG00000039081	Zfp503	1423835_at	7.88	1.5192E-04	1.27	1.0923E-03	1	2	4	protein_coding	14	22803185	zinc finger protein 503 Gene [Source:MGI Symbol;Acc:MGI:1353644]
ENSMUSG00000021326	Trim27	1457051_at	4.27	1.5270E-04	0.85	1.0969E-03	1	1	2	protein_coding	13	21271314	tripartite motif-containing 27 Gene [Source:MGI (curated);Acc:MGI:97904]
ENSMUSG00000040511	Pvr	1423903_at	6.71	1.5366E-04	1.20	1.1029E-03	1	2	1	protein_coding	7	20488927	poliovirus receptor Gene [Source:MGI (curated);Acc:MGI:107741]
ENSMUSG00000087150	RP23-205D10.4	1435069_at	6.92	1.5432E-04	1.17	1.1067E-03	1	1	2	processed_transcript	6	128942979	cDNA sequence BC064078 (BC064078), non-coding RNA [Source:RefSeq DNA;Acc:NR_015455]
ENSMUSG00000033773	Rpap2	1424559_at	7.61	1.5576E-04	1.17	1.1162E-03	1	2	1	protein_coding	5	108026392	RNA polymerase II associated protein 2 Gene [Source:MGI (curated);Acc:MGI:2141142]
ENSMUSG00000005338	Cadm3	1418921_at	9.14	1.5644E-04	0.84	1.1201E-03	1	3	4	protein_coding	1	175264385	cell adhesion molecule 3 Gene [Source:MGI (curated);Acc:MGI:2137858]
ENSMUSG00000018507	Trpv2	1416935_at	7.08	1.5713E-04	0.84	1.1241E-03	1	1	2	protein_coding	11	62387988	transient receptor potential cation channel, subfamily V, member 2 Gene [Source:MGI (curated);Acc:MGI:1341836]
ENSMUSG00000010376	Nedd8	1423715_a_at	11.28	1.5876E-04	0.86	1.1349E-03	1	1	2	protein_coding	14	56281102	neural precursor cell expressed, developmentally down-regulated gene 8 Gene [Source:MGI Symbol;Acc:MGI:97301]
ENSMUSG00000018428	Akap1	1418279_a_at	7.62	1.5941E-04	0.78	1.1386E-03	1	2	1	protein_coding	11	88692106	A kinase (PRKA) anchor protein 1 Gene [Source:MGI (curated);Acc:MGI:104729]
ENSMUSG00000040596	Pogk	1456782_at	7.43	1.5995E-04	0.84	1.1415E-03	1	2	1	protein_coding	1	168314753	pogo transposable element with KRAB domain Gene [Source:MGI (curated);Acc:MGI:1918842]
ENSMUSG00000022040	Ephx2	1448499_a_at	7.85	1.6032E-04	1.19	1.1432E-03	1	1	2	protein_coding	14	66703214	epoxide hydrolase 2, cytoplasmic Gene [Source:MGI Symbol;Acc:MGI:99500]
ENSMUSG00000021670	Hmgcr	1427229_at	8.68	1.6271E-04	0.77	1.1590E-03	1	1	2	protein_coding	13	97419290	3-hydroxy-3-methylglutaryl-Coenzyme A reductase Gene [Source:MGI Symbol;Acc:MGI:96159]
ENSMUSG00000027534	Snx16	1424276_at	9.33	1.6280E-04	0.86	1.1590E-03	1	1	2	protein_coding	3	10418937	sorting nexin 16 Gene [Source:MGI Symbol;Acc:MGI:1921968]
ENSMUSG00000052504	Epha3	1425575_at	4.93	1.6481E-04	0.68	1.1714E-03	1	2	4	protein_coding	16	63543364	Eph receptor A3 Gene [Source:MGI Symbol;Acc:MGI:99612]
ENSMUSG00000026585	Kifap3	1417181_a_at	9.72	1.6481E-04	1.44	1.1714E-03	1	2	1	protein_coding	1	165709714	kinesin-associated protein 3 Gene [Source:MGI (curated);Acc:MGI:107566]
ENSMUSG00000062040	Zfp27	1440835_at	7.35	1.6539E-04	1.15	1.1745E-03	1	1	2	protein_coding	7	30678352	zinc finger protein 27 Gene [Source:MGI (curated);Acc:MGI:99174]
ENSMUSG00000000392	Fap	1417552_at	6.40	1.6553E-04	0.65	1.1745E-03	1	1	2	protein_coding	2	62339000	fibroblast activation protein Gene [Source:MGI (curated);Acc:MGI:109608]
ENSMUSG00000038880	Mrps34	1448905_at	9.59	1.6799E-04	0.85	1.1910E-03	1	2	4	protein_coding	17	25032061	mitochondrial ribosomal protein S34 Gene [Source:MGI (curated);Acc:MGI:1930188]
ENSMUSG00000054302	Eapp	1432444_a_at	8.49	1.6977E-04	1.18	1.2026E-03	1	1	2	protein_coding	12	55771327	E2F-associated phosphoprotein Gene [Source:MGI (curated);Acc:MGI:1913516]
ENSMUSG00000022159	Rab2b	1452667_at	8.72	1.7014E-04	0.87	1.2043E-03	1	4	4	protein_coding	14	52881446	RAB2B, member RAS oncogene family Gene [Source:MGI Symbol;Acc:MGI:1923588]
ENSMUSG00000038671	Arfrp1	1425507_at	9.42	1.7040E-04	0.84	1.2051E-03	1	3	4	protein_coding	2	181092534	ADP-ribosylation factor related protein 1 Gene [Source:MGI (curated);Acc:MGI:1923938]
ENSMUSG00000032932	Hspa13	1429502_at	8.01	1.7081E-04	1.37	1.2071E-03	1	4	5	protein_coding	16	75755435	heat shock protein 70 family, member 13 Gene [Source:MGI (curated);Acc:MGI:1309463]
ENSMUSG00000053192	Mllt11	1416313_at	12.07	1.7188E-04	0.85	1.2136E-03	1	1	2	protein_coding	3	95023057	myeloid/lymphoid or mixed-lineage leukemia (trithorax homolog, Drosophila); translocated to, 11 Gene [Source:MGI (curated);Acc:MGI:1929671]
ENSMUSG00000026333	Gin1	1429728_at	7.32	1.7223E-04	0.82	1.2151E-03	1	1	2	protein_coding	1	99666749	gypsy retrotransposon integrase 1 Gene [Source:MGI (curated);Acc:MGI:2182036]
ENSMUSG00000032667	Pon2	1450686_at	8.52	1.7258E-04	1.32	1.2166E-03	1	1	2	protein_coding	6	5214147	paraoxonase 2 Gene [Source:MGI (curated);Acc:MGI:106687]
ENSMUSG00000021893	Capn7	1423098_at	8.88	1.7323E-04	0.85	1.2202E-03	1	2	4	protein_coding	14	32149824	calpain 7 Gene [Source:MGI (curated);Acc:MGI:1338030]
ENSMUSG00000060961	Slc4a4	1421225_a_at	7.92	1.7403E-04	1.67	1.2248E-03	1	4	4	protein_coding	5	89315843	solute carrier family 4 (anion exchanger), member 4 Gene [Source:MGI (curated);Acc:MGI:1927555]
ENSMUSG00000041205	Map6d1	1433630_at	9.04	1.7422E-04	1.27	1.2252E-03	1	1	2	protein_coding	16	20233383	MAP6 domain containing 1 Gene [Source:MGI Symbol;Acc:MGI:3607784]
ENSMUSG00000024511	Rab27b	1417215_at	6.25	1.7466E-04	1.27	1.2253E-03	1	3	4	protein_coding	18	70138785	RAB27b, member RAS oncogene family Gene [Source:MGI (curated);Acc:MGI:1931295]
ENSMUSG00000020964	Sel1l	1436774_at	10.35	1.7463E-04	1.14	1.2253E-03	1	4	4	protein_coding	12	93044483	sel-1 suppressor of lin-12-like (C. elegans) Gene [Source:MGI Symbol;Acc:MGI:1329016]
ENSMUSG00000025326	Ube3a	1416680_at	10.70	1.7438E-04	0.86	1.2253E-03	1	4	4	protein_coding	7	66484122	ubiquitin protein ligase E3A Gene [Source:MGI Symbol;Acc:MGI:105098]
ENSMUSG00000032186	Tmod2	1431326_a_at	9.61	1.7590E-04	0.68	1.2320E-03	1	5	5	protein_coding	9	75413428	tropomodulin 2 Gene [Source:MGI Symbol;Acc:MGI:1355335]
ENSMUSG00000038535	Zfp280d	1426556_at	9.17	1.7584E-04	0.78	1.2320E-03	1	1	2	protein_coding	9	72122706	zinc finger protein 280D Gene [Source:MGI Symbol;Acc:MGI:2384583]
ENSMUSG00000049281	Scn3b	1435767_at	11.08	1.7677E-04	0.86	1.2371E-03	1	2	4	protein_coding	9	40076802	sodium channel, voltage-gated, type III, beta Gene [Source:MGI (curated);Acc:MGI:1918882]
ENSMUSG00000036814	Slc6a20a	1427221_at	7.34	1.7705E-04	1.41	1.2381E-03	1	1	2	protein_coding	9	123545240	solute carrier family 6 (neurotransmitter transporter), member 20A Gene [Source:MGI Symbol;Acc:MGI:2143217]
ENSMUSG00000019432	Bat1a	1448221_at	11.10	1.7938E-04	0.87	1.2533E-03	1	2	1	protein_coding	17	35378759	HLA-B-associated transcript 1A Gene [Source:MGI Symbol;Acc:MGI:99240]
ENSMUSG00000078584	AU022252	1453632_at	5.20	1.7996E-04	1.25	1.2564E-03	1	3	4	protein_coding	4	118876175	Uncharacterized protein C1orf50 homolog [Source:UniProtKB/Swiss-Prot;Acc:Q5EBG8]
ENSMUSG00000015095	Fbxw5	1417476_at	8.56	1.8216E-04	1.20	1.2707E-03	1	1	2	protein_coding	2	25356270	F-box and WD-40 domain protein 5 Gene [Source:MGI (curated);Acc:MGI:1354731]
ENSMUSG00000037608	Bclaf1	1438089_a_at	9.36	1.8340E-04	1.30	1.2784E-03	1	4	4	protein_coding	10	20032275	BCL2-associated transcription factor 1 Gene [Source:MGI Symbol;Acc:MGI:1917580]
ENSMUSG00000002910	Arrdc2	1428352_at	6.30	1.8377E-04	1.35	1.2799E-03	1	1	2	protein_coding	8	73359054	arrestin domain containing 2 Gene [Source:MGI Symbol;Acc:MGI:1918057]
ENSMUSG00000045917	6330416G13Rik	1426315_a_at	7.57	1.8520E-04	1.22	1.2858E-03	1	2	4	protein_coding	4	63219815	RIKEN cDNA 6330416G13 gene Gene [Source:MGI Symbol;Acc:MGI:1913920]
ENSMUSG00000031967	Afg3l1	1449045_at	7.70	1.8481E-04	0.85	1.2858E-03	1	1	2	protein_coding	8	126001803	AFG3(ATPase family gene 3)-like 1 (yeast) Gene [Source:MGI (curated);Acc:MGI:1928277]
ENSMUSG00000047045	Tmem164	1433854_at	8.24	1.8502E-04	1.18	1.2858E-03	1	1	2	protein_coding	X	139115949	transmembrane protein 164 Gene [Source:MGI (curated);Acc:MGI:2148020]
ENSMUSG00000022708	Zbtb20	1438443_at	10.16	1.8516E-04	0.79	1.2858E-03	1	8	4	protein_coding	16	42875994	zinc finger and BTB domain containing 20 Gene [Source:MGI (curated);Acc:MGI:1929213]
ENSMUSG00000047022	Mipol1	1435671_at	4.93	1.8735E-04	0.81	1.2996E-03	1	1	2	protein_coding	12	58331399	mirror-image polydactyly gene 1 homolog (human) Gene [Source:MGI (curated);Acc:MGI:1920740]
ENSMUSG00000022454	Nell2	1423560_at	8.64	1.8823E-04	0.67	1.3047E-03	1	1	2	protein_coding	15	94906130	NEL-like 2 (chicken) Gene [Source:MGI Symbol;Acc:MGI:1858510]
ENSMUSG00000028273	Pdlim5	1421413_a_at	5.45	1.8841E-04	0.70	1.3049E-03	1	2	4	protein_coding	3	141904328	PDZ and LIM domain 5 Gene [Source:MGI Symbol;Acc:MGI:1927489]
ENSMUSG00000032594	Ip6k1	1439030_at	7.58	1.8899E-04	0.84	1.3078E-03	1	3	4	protein_coding	9	107904920	inositol hexaphosphate kinase 1 Gene [Source:MGI Symbol;Acc:MGI:1351633]
ENSMUSG00000022905	Kpna1	1449504_at	7.64	1.9179E-04	1.33	1.3262E-03	1	4	4	protein_coding	16	35983432	karyopherin (importin) alpha 1 Gene [Source:MGI Symbol;Acc:MGI:103560]
ENSMUSG00000056666	Retsat	1424716_at	5.46	1.9224E-04	1.37	1.3282E-03	1	2	4	protein_coding	6	72548469	retinol saturase (all trans retinol 13,14 reductase) Gene [Source:MGI (curated);Acc:MGI:1914692]
ENSMUSG00000003279	Dlgap1	1443508_at	7.26	1.9307E-04	0.73	1.3329E-03	1	6	4	protein_coding	17	70318413	discs, large (Drosophila) homolog-associated protein 1 Gene [Source:MGI (curated);Acc:MGI:1346065]
ENSMUSG00000032517	Mobp	1436263_at	10.48	1.9353E-04	1.67	1.3350E-03	1	4	4	protein_coding	9	120058860	myelin-associated oligodendrocytic basic protein Gene [Source:MGI Symbol;Acc:MGI:108511]
ENSMUSG00000037649	H2-DMa	1422527_at	8.00	1.9404E-04	0.80	1.3375E-03	1	1	2	protein_coding	17	34272594	histocompatibility 2, class II, locus DMa Gene [Source:MGI Symbol;Acc:MGI:95921]
ENSMUSG00000044231	Nhlrc1	1435213_at	8.10	1.9721E-04	0.82	1.3583E-03	1	1	2	protein_coding	13	47108943	NHL repeat containing 1 Gene [Source:MGI Symbol;Acc:MGI:2145264]
ENSMUSG00000057396	Zfp759	1452623_at	5.29	1.9742E-04	0.75	1.3586E-03	1	1	2	protein_coding	13	67229160	zinc finger protein 759 Gene [Source:MGI Symbol;Acc:MGI:2446280]
ENSMUSG00000058715	Fcer1g	1418340_at	7.83	1.9764E-04	1.19	1.3591E-03	1	1	2	protein_coding	1	173159703	Fc receptor, IgE, high affinity I, gamma polypeptide Gene [Source:MGI (curated);Acc:MGI:95496]
ENSMUSG00000075528	Aarsd1	1432073_at	6.94	1.9924E-04	1.22	1.3690E-03	1	2	4	protein_coding	11	101268006	alanyl-tRNA synthetase domain containing 1 Gene [Source:MGI (curated);Acc:MGI:1916934]
ENSMUSG00000047112	AC124681.1	1417003_at	6.06	2.0315E-04	1.29	1.3947E-03	1	3	4	pseudogene	16	31948110	RIKEN cDNA 0610012G03 gene (0610012G03Rik), non-coding RNA [Source:RefSeq DNA;Acc:NR_027897]
ENSMUSG00000005469	Prkaca	1450519_a_at	9.48	2.0349E-04	0.85	1.3959E-03	1	1	2	protein_coding	8	86496887	protein kinase, cAMP dependent, catalytic, alpha Gene [Source:MGI Symbol;Acc:MGI:97592]
ENSMUSG00000030527	Crtc3	1436379_at	7.79	2.0452E-04	1.20	1.4013E-03	1	1	2	protein_coding	7	87731513	CREB regulated transcription coactivator 3 Gene [Source:MGI (curated);Acc:MGI:1917711]
ENSMUSG00000048899	Rimkla	1455378_at	8.37	2.0460E-04	0.80	1.4013E-03	1	1	2	protein_coding	4	119137888	ribosomal modification protein rimK-like family member A Gene [Source:MGI (curated);Acc:MGI:3040686]
ENSMUSG00000041112	Elmo1	1450208_a_at	9.12	2.0620E-04	0.82	1.4112E-03	1	2	4	protein_coding	13	20182488	engulfment and cell motility 1, ced-12 homolog (C. elegans) Gene [Source:MGI Symbol;Acc:MGI:2153044]
ENSMUSG00000050855	BC027344	1451482_at	7.37	2.0698E-04	0.87	1.4140E-03	1	1	2	protein_coding	7	30618639	cDNA sequence BC027344 (BC027344), mRNA [Source:RefSeq DNA;Acc:NM_173738]
ENSMUSG00000032563	Mrpl3	1422464_at	9.62	2.0710E-04	0.86	1.4140E-03	1	2	4	protein_coding	9	104955569	mitochondrial ribosomal protein L3 Gene [Source:MGI (curated);Acc:MGI:2137204]
ENSMUSG00000039976	Tbc1d16	1435763_at	9.10	2.0695E-04	1.16	1.4140E-03	1	1	2	protein_coding	11	119004359	TBC1 domain family, member 16 Gene [Source:MGI (curated);Acc:MGI:2652878]
ENSMUSG00000084925	RP24-155O13.2	1454013_at	6.08	2.0771E-04	1.21	1.4159E-03	1	1	2	processed_transcript	14	21365301	RIKEN cDNA 1810062O18 gene (1810062O18Rik), non-coding RNA [Source:RefSeq DNA;Acc:NR_033571]
ENSMUSG00000037752	Xkr8	1455704_at	6.04	2.0755E-04	0.84	1.4159E-03	1	2	4	protein_coding	4	132280812	X Kell blood group precursor related family member 8 homolog Gene [Source:MGI (curated);Acc:MGI:2685877]
ENSMUSG00000074578	RP23-19L12.4	1455010_at	9.17	2.0812E-04	1.18	1.4176E-03	1	1	2	processed_transcript	2	166888434	RIKEN cDNA 1500012F01 gene (1500012F01Rik), mRNA [Source:RefSeq DNA;Acc:NM_001081005]
ENSMUSG00000001700	Gramd3	1428736_at	8.79	2.0853E-04	1.23	1.4193E-03	1	1	2	protein_coding	18	56560139	GRAM domain containing 3 Gene [Source:MGI Symbol;Acc:MGI:1914815]
ENSMUSG00000085457	AC161461.1	1457779_at	4.97	2.1097E-04	1.30	1.4325E-03	1	1	2	lincRNA	13	34027901	N/A
ENSMUSG00000028207	Asph	1425275_at	6.94	2.1092E-04	0.84	1.4325E-03	1	5	4	protein_coding	4	9375216	aspartate-beta-hydroxylase Gene [Source:MGI (curated);Acc:MGI:1914186]
ENSMUSG00000001627	Ifrd1	1416067_at	9.22	2.1066E-04	0.87	1.4325E-03	1	1	2	protein_coding	12	40929718	interferon-related developmental regulator 1 Gene [Source:MGI Symbol;Acc:MGI:1316717]
ENSMUSG00000031197	Vbp1	1421750_a_at	10.69	2.1145E-04	0.86	1.4347E-03	1	1	2	protein_coding	X	72759638	von Hippel-Lindau binding protein 1 Gene [Source:MGI (curated);Acc:MGI:1333804]
ENSMUSG00000018068	Ints2	1429461_at	8.81	2.1211E-04	0.85	1.4380E-03	1	2	4	protein_coding	11	86024183	integrator complex subunit 2 Gene [Source:MGI (curated);Acc:MGI:1917672]
ENSMUSG00000015451	C4a	1418021_at	8.24	2.1232E-04	0.67	1.4383E-03	1	1	2	protein_coding	17	34946037	complement component 4A (Rodgers blood group) Gene [Source:MGI (curated);Acc:MGI:98320]
ENSMUSG00000025878	Uimc1	1426829_at	8.34	2.1345E-04	0.87	1.4449E-03	1	1	2	protein_coding	13	55129241	ubiquitin interaction motif containing 1 Gene [Source:MGI (curated);Acc:MGI:103185]
ENSMUSG00000042228	Lyn	1451318_a_at	7.04	2.1748E-04	1.11	1.4699E-03	1	2	1	protein_coding	4	3605262	Yamaguchi sarcoma viral (v-yes-1) oncogene homolog Gene [Source:MGI (curated);Acc:MGI:96892]
ENSMUSG00000027272	Ubr1	1420971_at	8.60	2.1736E-04	0.82	1.4699E-03	1	2	1	protein_coding	2	120686005	ubiquitin protein ligase E3 component n-recognin 1 Gene [Source:MGI (curated);Acc:MGI:1277977]
ENSMUSG00000003778	Brd8	1427192_a_at	9.39	2.1875E-04	0.87	1.4773E-03	1	6	4	protein_coding	18	34758269	bromodomain containing 8 Gene [Source:MGI (curated);Acc:MGI:1925906]
ENSMUSG00000052133	Sema5b	1422146_at	6.69	2.1907E-04	0.76	1.4783E-03	1	2	1	protein_coding	16	35541231	sema domain, seven thrombospondin repeats (type 1 and type 1-like), transmembrane domain (TM) and short cytoplasmic domain, (semaphorin) 5B Gene [Source:MGI (curated);Acc:MGI:107555]
ENSMUSG00000089747	AL450341.2	1426128_a_at	7.61	2.1970E-04	1.26	1.4814E-03	1	1	2	protein_coding	2	180831480	Potassium voltage-gated channel subfamily KQT member 2 (Voltage-gated potassium channel subunit Kv7.2)(Potassium channel subunit alpha KvLQT2)(KQT-like 2) [Source:UniProtKB/Swiss-Prot;Acc:Q9Z351]
ENSMUSG00000002908	Kcnn1	1419617_at	6.19	2.2023E-04	0.86	1.4838E-03	1	2	4	protein_coding	8	73365948	potassium intermediate/small conductance calcium-activated channel, subfamily N, member 1 Gene [Source:MGI Symbol;Acc:MGI:1933993]
ENSMUSG00000054226	Tprkb	1425410_at	7.22	2.2080E-04	0.77	1.4865E-03	1	3	4	protein_coding	6	85865732	Tp53rk binding protein Gene [Source:MGI (curated);Acc:MGI:1917036]
ENSMUSG00000079434	Neu2	1431936_a_at	6.38	2.2154E-04	1.28	1.4903E-03	1	1	2	protein_coding	1	89491125	neuraminidase 2 Gene [Source:MGI Symbol;Acc:MGI:1344417]
ENSMUSG00000032718	Mansc1	1423284_at	6.77	2.2284E-04	1.25	1.4979E-03	1	1	2	protein_coding	6	134559228	MANSC domain containing 1 Gene [Source:MGI (curated);Acc:MGI:1914979]
ENSMUSG00000041697	Cox6a1	1417417_a_at	13.38	2.2733E-04	1.11	1.5269E-03	1	1	2	protein_coding	5	115795651	cytochrome c oxidase, subunit VI a, polypeptide 1 Gene [Source:MGI (curated);Acc:MGI:103099]
ENSMUSG00000037593	BC030499	1444656_at	5.37	2.3020E-04	0.77	1.5450E-03	1	1	2	protein_coding	11	78104343	Uncharacterized serine/threonine-protein kinase SgK494 (EC 2.7.11.1)(Sugen kinase 494) [Source:UniProtKB/Swiss-Prot;Acc:Q5SYL1]
ENSMUSG00000029613	Eif2ak1	1421900_at	8.97	2.3135E-04	1.18	1.5515E-03	1	3	3	protein_coding	5	144578657	eukaryotic translation initiation factor 2 alpha kinase 1 Gene [Source:MGI (curated);Acc:MGI:1353448]
ENSMUSG00000020271	Fbxw11	1425462_at	10.14	2.3252E-04	1.11	1.5581E-03	1	2	1	protein_coding	11	32542724	F-box and WD-40 domain protein 11 Gene [Source:MGI (curated);Acc:MGI:2144023]
ENSMUSG00000041426	Hibch	1451511_at	4.85	2.3456E-04	0.77	1.5706E-03	1	1	2	protein_coding	1	52901857	3-hydroxyisobutyryl-Coenzyme A hydrolase Gene [Source:MGI (curated);Acc:MGI:1923792]
ENSMUSG00000063600	6130401L20Rik	1430430_at	5.25	2.3495E-04	0.79	1.5720E-03	1	1	2	protein_coding	3	28980945	RIKEN cDNA 6130401L20 gene Gene [Source:MGI Symbol;Acc:MGI:1922990]
ENSMUSG00000031904	Slc7a6	1433467_at	7.88	2.3848E-04	0.89	1.5944E-03	1	2	4	protein_coding	8	108692775	solute carrier family 7 (cationic amino acid transporter, y+ system), member 6 Gene [Source:MGI Symbol;Acc:MGI:2142598]
ENSMUSG00000048939	Atp13a5	1439172_at	6.09	2.3950E-04	1.31	1.5988E-03	1	2	4	protein_coding	16	29231937	ATPase type 13A5 Gene [Source:MGI (curated);Acc:MGI:2444068]
ENSMUSG00000054720	Lrrc8c	1423614_at	6.73	2.3945E-04	1.21	1.5988E-03	1	2	1	protein_coding	5	105948407	leucine rich repeat containing 8 family, member C Gene [Source:MGI (curated);Acc:MGI:2140839]
ENSMUSG00000041417	Pik3r1	1425515_at	8.93	2.4054E-04	0.84	1.6045E-03	1	4	4	protein_coding	13	102450716	phosphatidylinositol 3-kinase, regulatory subunit, polypeptide 1 (p85 alpha) Gene [Source:MGI Symbol;Acc:MGI:97583]
ENSMUSG00000020121	Srgap1	1442175_at	8.41	2.4152E-04	1.29	1.6098E-03	1	1	2	protein_coding	10	121218047	SLIT-ROBO Rho GTPase activating protein 1 Gene [Source:MGI (curated);Acc:MGI:2152936]
ENSMUSG00000006010	BC003331	1434471_at	8.62	2.4204E-04	0.76	1.6120E-03	1	2	4	protein_coding	1	152208435	Protein odr-4 homolog (mODR-4) [Source:UniProtKB/Swiss-Prot;Acc:Q4PJX1]
ENSMUSG00000046311	Zfp62	1425495_at	6.48	2.4235E-04	0.80	1.6128E-03	1	2	4	protein_coding	11	49016794	zinc finger protein 62 Gene [Source:MGI (curated);Acc:MGI:99662]
ENSMUSG00000028637	Ccdc30	1456557_at	7.37	2.4304E-04	0.84	1.6161E-03	1	3	4	protein_coding	4	118995498	coiled-coil domain containing 30 Gene [Source:MGI (curated);Acc:MGI:1920582]
ENSMUSG00000024140	Epas1	1449888_at	7.55	2.4567E-04	1.34	1.6324E-03	1	1	2	protein_coding	17	87153482	endothelial PAS domain protein 1 Gene [Source:MGI Symbol;Acc:MGI:109169]
ENSMUSG00000028497	Ptplad2	1450967_at	5.52	2.5002E-04	1.32	1.6600E-03	1	1	2	protein_coding	4	88042048	protein tyrosine phosphatase-like A domain containing 2 Gene [Source:MGI (curated);Acc:MGI:1914025]
ENSMUSG00000016087	Fli1	1433512_at	4.64	2.5069E-04	1.32	1.6632E-03	1	1	2	protein_coding	9	32229793	Friend leukemia integration 1 Gene [Source:MGI Symbol;Acc:MGI:95554]
ENSMUSG00000023571	Fam132a	1417393_a_at	9.38	2.5645E-04	1.23	1.7001E-03	1	3	1	protein_coding	4	155336427	family with sequence similarity 132, member A Gene [Source:MGI (curated);Acc:MGI:1914639]
ENSMUSG00000030512	Snrpa1	1417351_a_at	8.84	2.5786E-04	1.21	1.7081E-03	1	1	2	protein_coding	7	73205185	small nuclear ribonucleoprotein polypeptide A' Gene [Source:MGI (curated);Acc:MGI:1916231]
ENSMUSG00000020519	Sap30l	1415718_at	8.73	2.5814E-04	0.85	1.7087E-03	1	1	2	protein_coding	11	57615139	SAP30-like Gene [Source:MGI (curated);Acc:MGI:1354709]
ENSMUSG00000020546	Stxbp4	1451063_at	8.66	2.5858E-04	0.79	1.7103E-03	1	2	1	protein_coding	11	90337806	syntaxin binding protein 4 Gene [Source:MGI (curated);Acc:MGI:1342296]
ENSMUSG00000039842	Mcph1	1429911_at	6.88	2.5893E-04	0.86	1.7113E-03	1	2	1	protein_coding	8	18595131	microcephaly, primary autosomal recessive 1 Gene [Source:MGI (curated);Acc:MGI:2443308]
ENSMUSG00000052688	5430435G22Rik	1424987_at	6.23	2.6174E-04	1.34	1.7286E-03	1	1	2	protein_coding	1	133585272	RIKEN cDNA 5430435G22 gene Gene [Source:MGI Symbol;Acc:MGI:2442295]
ENSMUSG00000020115	Tbk1	1422469_at	9.09	2.6771E-04	0.86	1.7667E-03	1	1	2	protein_coding	10	120983516	TANK-binding kinase 1 Gene [Source:MGI Symbol;Acc:MGI:1929658]
ENSMUSG00000036560	Lgi4	1434121_at	7.87	2.6840E-04	0.86	1.7699E-03	1	1	2	protein_coding	7	31844361	leucine-rich repeat LGI family, member 4 Gene [Source:MGI Symbol;Acc:MGI:2180197]
ENSMUSG00000030839	Sergef	1419217_at	8.08	2.6987E-04	0.83	1.7782E-03	1	1	2	protein_coding	7	53698538	secretion regulating guanine nucleotide exchange factor Gene [Source:MGI (curated);Acc:MGI:1351630]
ENSMUSG00000000489	Pdgfb	1450414_at	7.91	2.7030E-04	1.28	1.7797E-03	1	2	4	protein_coding	15	79826330	platelet derived growth factor, B polypeptide Gene [Source:MGI Symbol;Acc:MGI:97528]
ENSMUSG00000028926	Pftk1	1453956_a_at	7.18	2.7097E-04	0.68	1.7827E-03	1	3	4	protein_coding	5	4803391	cyclin-dependent kinase 14 Gene [Source:MGI (curated);Acc:MGI:894318]
ENSMUSG00000039661	Dusp26	1425848_a_at	9.54	2.7229E-04	1.21	1.7901E-03	1	1	2	protein_coding	8	32199943	dual specificity phosphatase 26 (putative) Gene [Source:MGI (curated);Acc:MGI:1914209]
ENSMUSG00000027394	Ttl	1451630_at	8.01	2.7507E-04	1.31	1.8070E-03	1	2	4	protein_coding	2	128891678	tubulin tyrosine ligase Gene [Source:MGI (curated);Acc:MGI:1916987]
ENSMUSG00000025969	Nrp2	1435349_at	7.74	2.7711E-04	0.83	1.8190E-03	1	2	4	protein_coding	1	62749859	neuropilin 2 Gene [Source:MGI (curated);Acc:MGI:1100492]
ENSMUSG00000047415	Gpr68	1455000_at	6.39	2.7759E-04	1.23	1.8208E-03	1	1	2	protein_coding	12	102114892	G protein-coupled receptor 68 Gene [Source:MGI (curated);Acc:MGI:2441763]
ENSMUSG00000039252	Lgi2	1457040_at	7.40	2.8244E-04	0.72	1.8512E-03	1	2	3	protein_coding	5	52924758	leucine-rich repeat LGI family, member 2 Gene [Source:MGI Symbol;Acc:MGI:2180196]
ENSMUSG00000073678	Pgap1	1436317_at	8.69	2.8477E-04	0.85	1.8651E-03	1	1	2	protein_coding	1	54532544	post-GPI attachment to proteins 1 Gene [Source:MGI Symbol;Acc:MGI:2443342]
ENSMUSG00000034593	Myo5a	1419754_at	10.46	2.8585E-04	1.24	1.8707E-03	1	3	1	protein_coding	9	74918822	myosin VA Gene [Source:MGI (curated);Acc:MGI:105976]
ENSMUSG00000000827	Tpd52l2	1417107_at	7.50	2.9114E-04	0.88	1.9039E-03	1	3	4	protein_coding	2	181231847	tumor protein D52-like 2 Gene [Source:MGI (curated);Acc:MGI:1913564]
ENSMUSG00000026452	Syt2	1440323_at	7.40	2.9235E-04	0.79	1.9104E-03	1	3	4	protein_coding	1	136543258	synaptotagmin II Gene [Source:MGI (curated);Acc:MGI:99666]
ENSMUSG00000022905	Kpna1	1449503_at	8.43	2.9895E-04	1.26	1.9506E-03	1	4	4	protein_coding	16	35983432	karyopherin (importin) alpha 1 Gene [Source:MGI Symbol;Acc:MGI:103560]
ENSMUSG00000071337	Tia1	1416813_at	8.88	2.9878E-04	0.82	1.9506E-03	1	6	5	protein_coding	6	86354213	cytotoxic granule-associated RNA binding protein 1 Gene [Source:MGI (curated);Acc:MGI:107914]
ENSMUSG00000023846	Riok2	1436684_a_at	7.16	2.9976E-04	1.20	1.9544E-03	1	2	4	protein_coding	17	17511538	RIO kinase 2 (yeast) Gene [Source:MGI Symbol;Acc:MGI:1914295]
ENSMUSG00000039230	Tbcd	1452194_at	8.96	3.0157E-04	0.83	1.9647E-03	1	1	2	protein_coding	11	121313263	tubulin-specific chaperone d Gene [Source:MGI (curated);Acc:MGI:1919686]
ENSMUSG00000090134	CR974462.1	1423502_at	9.58	3.0270E-04	0.90	1.9694E-03	1	2	4	protein_coding	17	34249520	bromodomain-containing protein 2 isoform b [Source:RefSeq peptide;Acc:NP_001020558]
ENSMUSG00000008575	Nfib	1434102_at	8.81	3.0274E-04	0.72	1.9694E-03	1	7	4	protein_coding	4	81936077	nuclear factor I/B Gene [Source:MGI (curated);Acc:MGI:103188]
ENSMUSG00000001942	Siae	1460387_a_at	7.78	3.0692E-04	1.19	1.9951E-03	1	3	4	protein_coding	9	37421432	sialic acid acetylesterase Gene [Source:MGI (curated);Acc:MGI:104803]
ENSMUSG00000050229	Pigm	1418964_at	6.13	3.0849E-04	1.22	2.0038E-03	1	1	2	protein_coding	1	174306687	phosphatidylinositol glycan anchor biosynthesis, class M Gene [Source:MGI Symbol;Acc:MGI:1914806]
ENSMUSG00000037266	D4Wsu53e	1417001_a_at	11.89	3.0881E-04	0.90	2.0044E-03	1	3	4	protein_coding	4	134479507	UPF0471 protein C1orf63 homolog [Source:UniProtKB/Swiss-Prot;Acc:Q3UC65]
ENSMUSG00000028664	Ephb2	1454022_at	7.38	3.0976E-04	0.84	2.0090E-03	1	2	4	protein_coding	4	136203454	Eph receptor B2 Gene [Source:MGI (curated);Acc:MGI:99611]
ENSMUSG00000049562	Gm962	1439156_at	6.46	3.1160E-04	0.83	2.0194E-03	1	1	2	protein_coding	19	5568025	predicted gene 962 Gene [Source:MGI Symbol;Acc:MGI:2685808]
ENSMUSG00000063808	Gpatch1	1419013_at	8.46	3.1204E-04	1.13	2.0208E-03	1	1	2	protein_coding	7	36061555	G patch domain containing 1 Gene [Source:MGI (curated);Acc:MGI:1914721]
ENSMUSG00000029022	Miip	1417120_at	7.57	3.1490E-04	1.17	2.0378E-03	1	1	2	protein_coding	4	147234887	migration and invasion inhibitory protein Gene [Source:MGI (curated);Acc:MGI:106506]
ENSMUSG00000027263	Tubgcp4	1429345_at	6.66	3.1523E-04	1.27	2.0384E-03	1	4	5	protein_coding	2	120996390	tubulin, gamma complex associated protein 4 Gene [Source:MGI (curated);Acc:MGI:1196293]
ENSMUSG00000036257	Pnpla8	1417768_at	10.61	3.1680E-04	0.89	2.0470E-03	1	2	4	protein_coding	12	45322357	patatin-like phospholipase domain containing 8 Gene [Source:MGI (curated);Acc:MGI:1914702]
ENSMUSG00000021843	Ktn1	1455434_a_at	10.05	3.1809E-04	0.87	2.0539E-03	1	1	2	protein_coding	14	48283452	kinectin 1 Gene [Source:MGI Symbol;Acc:MGI:109153]
ENSMUSG00000017344	Vtn	1455098_a_at	8.05	3.1869E-04	1.26	2.0562E-03	1	2	1	protein_coding	11	78312593	vitronectin Gene [Source:MGI (curated);Acc:MGI:98940]
ENSMUSG00000033983	Coil	1416692_at	8.69	3.1917E-04	1.14	2.0577E-03	1	1	2	protein_coding	11	88831566	coilin Gene [Source:MGI (curated);Acc:MGI:104842]
ENSMUSG00000019122	Ccl9	1417936_at	6.38	3.1962E-04	0.79	2.0582E-03	1	1	2	protein_coding	11	83386421	chemokine (C-C motif) ligand 9 Gene [Source:MGI (curated);Acc:MGI:104533]
ENSMUSG00000049184	Purg	1424970_at	10.75	3.1971E-04	0.86	2.0582E-03	1	1	2	protein_coding	8	34496096	purine-rich element binding protein G Gene [Source:MGI Symbol;Acc:MGI:1922279]
ENSMUSG00000006205	Htra1	1416749_at	11.06	3.2049E-04	1.12	2.0617E-03	1	1	2	protein_coding	7	138079625	HtrA serine peptidase 1 Gene [Source:MGI (curated);Acc:MGI:1929076]
ENSMUSG00000035933	Cog5	1435298_at	6.60	3.2178E-04	0.87	2.0678E-03	1	1	2	protein_coding	12	32339734	component of oligomeric golgi complex 5 Gene [Source:MGI Symbol;Acc:MGI:2145130]
ENSMUSG00000021518	Ptdss1	1416372_at	9.64	3.2191E-04	1.13	2.0678E-03	1	1	2	protein_coding	13	67034359	phosphatidylserine synthase 1 Gene [Source:MGI Symbol;Acc:MGI:1276575]
ENSMUSG00000034906	Ncaph	1423920_at	5.34	3.2449E-04	0.84	2.0828E-03	1	1	2	protein_coding	2	126929545	non-SMC condensin I complex, subunit H Gene [Source:MGI (curated);Acc:MGI:2444777]
ENSMUSG00000029440	Psmd9	1423386_at	7.67	3.2529E-04	1.18	2.0863E-03	1	1	2	protein_coding	5	123678199	proteasome (prosome, macropain) 26S subunit, non-ATPase, 9 Gene [Source:MGI (curated);Acc:MGI:1914401]
ENSMUSG00000027133	Nop10	1423210_a_at	11.23	3.2894E-04	1.15	2.1082E-03	1	2	1	protein_coding	2	112102083	NOP10 ribonucleoprotein homolog (yeast) Gene [Source:MGI (curated);Acc:MGI:1913431]
ENSMUSG00000042489	Clspn	1456280_at	6.95	3.3124E-04	1.48	2.1214E-03	1	1	2	protein_coding	4	126234179	claspin homolog (Xenopus laevis) Gene [Source:MGI (curated);Acc:MGI:2445153]
ENSMUSG00000019923	Zwint	1427539_a_at	7.52	3.3218E-04	0.79	2.1258E-03	1	4	4	protein_coding	10	72117593	ZW10 interactor Gene [Source:MGI (curated);Acc:MGI:1289227]
ENSMUSG00000033102	Cdc14b	1437070_at	7.99	3.3401E-04	0.83	2.1344E-03	1	1	2	protein_coding	13	64296668	CDC14 cell division cycle 14 homolog B (S. cerevisiae) Gene [Source:MGI Symbol;Acc:MGI:2441808]
ENSMUSG00000049791	Fzd4	1419301_at	6.72	3.3394E-04	0.74	2.1344E-03	1	1	2	protein_coding	7	96552894	frizzled homolog 4 (Drosophila) Gene [Source:MGI Symbol;Acc:MGI:108520]
ENSMUSG00000028483	Snapc3	1453077_a_at	7.74	3.3651E-04	0.79	2.1488E-03	1	4	4	protein_coding	4	83063628	small nuclear RNA activating complex, polypeptide 3 Gene [Source:MGI (curated);Acc:MGI:1916338]
ENSMUSG00000032221	Mns1	1419402_at	6.05	3.3824E-04	0.70	2.1583E-03	1	1	2	protein_coding	9	72286347	meiosis-specific nuclear structural protein 1 Gene [Source:MGI Symbol;Acc:MGI:107933]
ENSMUSG00000032679	Cd59a	1429830_a_at	8.25	3.3962E-04	0.56	2.1655E-03	1	1	2	protein_coding	2	103935958	CD59a antigen Gene [Source:MGI (curated);Acc:MGI:109177]
ENSMUSG00000059000	Zfp799	1437873_at	8.09	3.4063E-04	1.16	2.1703E-03	1	1	2	protein_coding	17	32952400	zinc finger protein 799 Gene [Source:MGI Symbol;Acc:MGI:2443934]
ENSMUSG00000021460	Auh	1420776_a_at	9.85	3.4104E-04	0.86	2.1714E-03	1	2	4	protein_coding	13	52930488	AU RNA binding protein/enoyl-coenzyme A hydratase Gene [Source:MGI (curated);Acc:MGI:1338011]
ENSMUSG00000029033	Acap3	1439021_at	8.60	3.4325E-04	0.85	2.1838E-03	1	1	2	protein_coding	4	155265984	ArfGAP with coiled-coil, ankyrin repeat and PH domains 3 Gene [Source:MGI (curated);Acc:MGI:2153589]
ENSMUSG00000034317	Trim59	1416118_at	8.79	3.4638E-04	1.46	2.2021E-03	1	1	2	protein_coding	3	68839210	tripartite motif-containing 59 Gene [Source:MGI (curated);Acc:MGI:1914199]
ENSMUSG00000052833	Sae1	1430021_a_at	10.70	3.5044E-04	0.88	2.2263E-03	1	2	1	protein_coding	7	16906203	SUMO1 activating enzyme subunit 1 Gene [Source:MGI Symbol;Acc:MGI:1929264]
ENSMUSG00000019590	Cyb561	1417507_at	9.36	3.5179E-04	1.11	2.2316E-03	1	1	2	protein_coding	11	105795016	cytochrome b-561 Gene [Source:MGI (curated);Acc:MGI:103253]
ENSMUSG00000089774	Slc5a3	1440227_at	7.37	3.5178E-04	0.76	2.2316E-03	1	2	4	protein_coding	16	92058567	solute carrier family 5 (inositol transporters), member 3 Gene [Source:MGI (curated);Acc:MGI:1858226]
ENSMUSG00000024526	Cidea	1417956_at	6.27	3.5322E-04	0.77	2.2391E-03	1	1	2	protein_coding	18	67503253	cell death-inducing DNA fragmentation factor, alpha subunit-like effector A Gene [Source:MGI Symbol;Acc:MGI:1270845]
ENSMUSG00000025742	Prps2	1420638_at	6.57	3.5571E-04	0.80	2.2532E-03	1	3	4	protein_coding	X	163784254	phosphoribosyl pyrophosphate synthetase 2 Gene [Source:MGI (curated);Acc:MGI:97776]
ENSMUSG00000034285	Nipsnap1	1456748_a_at	8.78	3.5806E-04	0.86	2.2664E-03	1	2	1	protein_coding	11	4773954	4-nitrophenylphosphatase domain and non-neuronal SNAP25-like protein homolog 1 (C. elegans) Gene [Source:MGI (curated);Acc:MGI:1278344]
ENSMUSG00000040502	March9	1437366_at	6.49	3.5957E-04	1.15	2.2743E-03	1	1	2	protein_coding	10	126492067	membrane-associated ring finger (C3HC4) 9 Gene [Source:MGI (curated);Acc:MGI:2446144]
ENSMUSG00000027361	Gabpb1	1436232_a_at	7.43	3.6135E-04	1.18	2.2839E-03	1	2	4	protein_coding	2	126453178	GA repeat binding protein, beta 1 Gene [Source:MGI (curated);Acc:MGI:95611]
ENSMUSG00000036452	Arhgap26	1435694_at	9.07	3.6171E-04	1.24	2.2845E-03	1	2	4	protein_coding	18	38761188	Rho GTPase activating protein 26 Gene [Source:MGI (curated);Acc:MGI:1918552]
ENSMUSG00000020392	Cdkn2aipnl	1452200_at	8.20	3.6504E-04	1.16	2.3039E-03	1	1	2	protein_coding	11	51781163	CDKN2A interacting protein N-terminal like Gene [Source:MGI (curated);Acc:MGI:1261797]
ENSMUSG00000037443	Ccdc21	1451212_at	6.51	3.6570E-04	1.21	2.3064E-03	1	1	2	protein_coding	4	133685773	coiled-coil domain containing 21 Gene [Source:MGI (curated);Acc:MGI:1917262]
ENSMUSG00000020571	Pdia6	1430983_at	5.74	3.6754E-04	0.77	2.3162E-03	1	2	4	protein_coding	12	17273351	protein disulfide isomerase associated 6 Gene [Source:MGI (curated);Acc:MGI:1919103]
ENSMUSG00000072792	Gm10421	1442558_at	7.09	3.6913E-04	1.28	2.3246E-03	1	1	2	protein_coding	12	118383003	predicted gene 10421 Gene [Source:MGI Symbol;Acc:MGI:3642601]
ENSMUSG00000034780	B3galt1	1450530_at	5.87	3.6968E-04	1.31	2.3264E-03	1	4	4	protein_coding	2	67942728	UDP-Gal:betaGlcNAc beta 1,3-galactosyltransferase, polypeptide 1 Gene [Source:MGI (curated);Acc:MGI:1349403]
ENSMUSG00000034226	Rhov	1424976_at	6.11	3.7031E-04	0.79	2.3270E-03	1	1	2	protein_coding	2	119094937	ras homolog gene family, member V Gene [Source:MGI (curated);Acc:MGI:2444227]
ENSMUSG00000028524	Sgip1	1425181_at	10.03	3.7024E-04	1.20	2.3270E-03	1	5	4	protein_coding	4	102413902	SH3-domain GRB2-like (endophilin) interacting protein 1 Gene [Source:MGI (curated);Acc:MGI:1920344]
ENSMUSG00000046152	Fut10	1427617_at	5.50	3.7151E-04	1.30	2.3328E-03	1	1	2	protein_coding	8	32297803	fucosyltransferase 10 Gene [Source:MGI (curated);Acc:MGI:2384748]
ENSMUSG00000029090	Gpr125	1426782_at	8.19	3.7294E-04	0.79	2.3401E-03	1	1	2	protein_coding	5	50351195	G protein-coupled receptor 125 Gene [Source:MGI Symbol;Acc:MGI:1917943]
ENSMUSG00000027562	Car2	1448752_at	12.25	3.7363E-04	0.75	2.3416E-03	1	1	2	protein_coding	3	14886691	carbonic anhydrase 2 Gene [Source:MGI Symbol;Acc:MGI:88269]
ENSMUSG00000026600	Soat1	1417697_at	5.95	3.7373E-04	1.29	2.3416E-03	1	3	4	protein_coding	1	158358239	sterol O-acyltransferase 1 Gene [Source:MGI Symbol;Acc:MGI:104665]
ENSMUSG00000028226	Mmp16	1440161_at	6.20	3.7534E-04	0.61	2.3501E-03	1	3	4	protein_coding	4	17780040	matrix metallopeptidase 16 Gene [Source:MGI (curated);Acc:MGI:1276107]
ENSMUSG00000053897	Slc39a8	1416832_at	4.91	3.7952E-04	1.23	2.3745E-03	1	1	2	protein_coding	3	135488243	solute carrier family 39 (metal ion transporter), member 8 Gene [Source:MGI (curated);Acc:MGI:1914797]
ENSMUSG00000033577	Myo6	1435559_at	8.61	3.8009E-04	1.36	2.3764E-03	1	3	4	protein_coding	9	80012838	myosin VI Gene [Source:MGI (curated);Acc:MGI:104785]
ENSMUSG00000035686	Thrsp	1422973_a_at	7.34	3.8151E-04	1.34	2.3835E-03	1	2	1	protein_coding	7	104561448	thyroid hormone responsive SPOT14 homolog (Rattus) Gene [Source:MGI (curated);Acc:MGI:109126]
ENSMUSG00000043923	Ccdc84	1454839_a_at	7.46	3.8316E-04	0.81	2.3904E-03	1	1	2	protein_coding	9	44218249	coiled-coil domain containing 84 Gene [Source:MGI Symbol;Acc:MGI:2685960]
ENSMUSG00000025555	Farp1	1452280_at	8.92	3.8295E-04	1.16	2.3904E-03	1	1	2	protein_coding	14	121434422	FERM, RhoGEF (Arhgef) and pleckstrin domain protein 1 (chondrocyte-derived) Gene [Source:MGI (curated);Acc:MGI:2446173]
ENSMUSG00000024539	Ptpn2	1438562_a_at	8.83	3.8379E-04	0.89	2.3926E-03	1	4	3	protein_coding	18	67825165	protein tyrosine phosphatase, non-receptor type 2 Gene [Source:MGI (curated);Acc:MGI:97806]
ENSMUSG00000026043	Col3a1	1427883_a_at	6.56	3.8557E-04	0.73	2.4020E-03	0	1	N/A	protein_coding	1	45368383	collagen, type III, alpha 1 Gene [Source:MGI (curated);Acc:MGI:88453]
ENSMUSG00000024677	Ms4a6b	1418826_at	6.34	3.8744E-04	1.24	2.4119E-03	1	1	2	protein_coding	19	11591002	membrane-spanning 4-domains, subfamily A, member 6B Gene [Source:MGI (curated);Acc:MGI:1917024]
ENSMUSG00000022962	Gart	1424435_a_at	7.84	3.9007E-04	0.85	2.4265E-03	1	3	4	protein_coding	16	91621431	phosphoribosylglycinamide formyltransferase Gene [Source:MGI (curated);Acc:MGI:95654]
ENSMUSG00000038172	Ttc39b	1452009_at	8.39	3.9212E-04	1.31	2.4375E-03	1	2	1	protein_coding	4	82866204	tetratricopeptide repeat domain 39B Gene [Source:MGI (curated);Acc:MGI:1917113]
ENSMUSG00000028402	Mpdz	1418663_at	7.83	3.9374E-04	1.14	2.4424E-03	1	3	4	protein_coding	4	80924404	multiple PDZ domain protein Gene [Source:MGI (curated);Acc:MGI:1343489]
ENSMUSG00000028756	Pink1	1451148_at	11.21	3.9364E-04	1.15	2.4424E-03	1	1	2	protein_coding	4	137869324	PTEN induced putative kinase 1 Gene [Source:MGI (curated);Acc:MGI:1916193]
ENSMUSG00000018427	Ypel2	1454901_at	9.12	3.9323E-04	1.23	2.4424E-03	1	2	4	protein_coding	11	86749927	yippee-like 2 (Drosophila) Gene [Source:MGI (curated);Acc:MGI:1925114]
ENSMUSG00000003199	Mpnd	1451357_at	10.00	3.9722E-04	0.89	2.4622E-03	1	1	2	protein_coding	17	56145134	MPN domain containing Gene [Source:MGI (curated);Acc:MGI:1915297]
ENSMUSG00000034673	Pbx2	1449261_at	8.25	3.9937E-04	0.86	2.4737E-03	1	2	4	protein_coding	17	34729208	pre B-cell leukemia transcription factor 2 Gene [Source:MGI Symbol;Acc:MGI:1341793]
ENSMUSG00000025133	Ints4	1423806_at	8.07	4.0216E-04	1.18	2.4846E-03	1	1	2	protein_coding	7	104629528	integrator complex subunit 4 Gene [Source:MGI Symbol;Acc:MGI:1917164]
ENSMUSG00000020593	Lpin1	1418288_at	7.68	4.0227E-04	0.83	2.4846E-03	1	2	3	protein_coding	12	16543442	lipin 1 Gene [Source:MGI Symbol;Acc:MGI:1891340]
ENSMUSG00000027133	Nop10	1423211_at	10.40	4.0152E-04	1.17	2.4846E-03	1	2	1	protein_coding	2	112102083	NOP10 ribonucleoprotein homolog (yeast) Gene [Source:MGI (curated);Acc:MGI:1913431]
ENSMUSG00000028032	Papss1	1415890_at	10.44	4.0225E-04	1.14	2.4846E-03	1	1	2	protein_coding	3	131227860	3'-phosphoadenosine 5'-phosphosulfate synthase 1 Gene [Source:MGI Symbol;Acc:MGI:1330587]
ENSMUSG00000000530	Acvrl1	1435825_at	6.52	4.0443E-04	1.26	2.4949E-03	1	2	4	protein_coding	15	100958953	activin A receptor, type II-like 1 Gene [Source:MGI (curated);Acc:MGI:1338946]
ENSMUSG00000020736	Nt5c	1417252_at	8.80	4.0450E-04	0.85	2.4949E-03	1	1	2	protein_coding	11	115351734	5',3'-nucleotidase, cytosolic Gene [Source:MGI (curated);Acc:MGI:1354954]
ENSMUSG00000025104	Hdgfrp3	1435977_at	10.51	4.0836E-04	0.88	2.5151E-03	1	3	4	protein_coding	7	89026137	hepatoma-derived growth factor, related protein 3 Gene [Source:MGI (curated);Acc:MGI:1352760]
ENSMUSG00000066456	Hmgn3	1431777_a_at	9.49	4.0819E-04	1.14	2.5151E-03	1	2	1	protein_coding	9	83003555	high mobility group nucleosomal binding domain 3 Gene [Source:MGI (curated);Acc:MGI:2138069]
ENSMUSG00000041408	Wapal	1434778_at	8.74	4.0984E-04	1.23	2.5224E-03	1	2	1	protein_coding	14	35487114	wings apart-like homolog (Drosophila) Gene [Source:MGI (curated);Acc:MGI:2675859]
ENSMUSG00000022961	Son	1439074_a_at	7.61	4.1041E-04	1.17	2.5241E-03	1	6	4	protein_coding	16	91647751	Son DNA binding protein Gene [Source:MGI (curated);Acc:MGI:98353]
ENSMUSG00000020758	Itgb4	1427387_a_at	7.77	4.1095E-04	0.68	2.5256E-03	1	1	2	protein_coding	11	115836023	integrin beta 4 Gene [Source:MGI (curated);Acc:MGI:96613]
ENSMUSG00000028600	Podn	1435180_at	6.91	4.1314E-04	0.87	2.5373E-03	1	1	2	protein_coding	4	107687396	podocan Gene [Source:MGI (curated);Acc:MGI:2674939]
ENSMUSG00000056342	Usp34	1434393_at	8.83	4.1393E-04	0.81	2.5403E-03	1	3	4	protein_coding	11	23206916	ubiquitin specific peptidase 34 Gene [Source:MGI (curated);Acc:MGI:109473]
ENSMUSG00000025925	Terf1	1418380_at	6.43	4.1550E-04	0.85	2.5482E-03	1	2	4	protein_coding	1	15795739	telomeric repeat binding factor 1 Gene [Source:MGI Symbol;Acc:MGI:109634]
ENSMUSG00000028999	Rint1	1456394_at	5.22	4.1628E-04	1.18	2.5512E-03	1	2	4	protein_coding	5	23293529	RAD50 interactor 1 Gene [Source:MGI (curated);Acc:MGI:1916233]
ENSMUSG00000013973	Dedd	1432000_a_at	7.97	4.1839E-04	0.86	2.5605E-03	1	2	1	protein_coding	1	173259276	death effector domain-containing Gene [Source:MGI (curated);Acc:MGI:1333874]
ENSMUSG00000018160	Med1	1448708_at	9.00	4.1822E-04	0.86	2.5605E-03	1	3	1	protein_coding	11	98013468	mediator complex subunit 1 Gene [Source:MGI (curated);Acc:MGI:1100846]
ENSMUSG00000037892	Pcdh18	1422890_at	4.46	4.1895E-04	1.22	2.5621E-03	1	2	1	protein_coding	3	49547243	protocadherin 18 Gene [Source:MGI Symbol;Acc:MGI:1920423]
ENSMUSG00000045515	Pou3f3	1435197_at	10.14	4.2172E-04	1.16	2.5772E-03	1	3	4	protein_coding	1	42753991	POU domain, class 3, transcription factor 3 Gene [Source:MGI (curated);Acc:MGI:102564]
ENSMUSG00000010086	Rnf112	1418360_at	11.13	4.2316E-04	1.18	2.5842E-03	1	2	4	protein_coding	11	61261944	ring finger protein 112 Gene [Source:MGI (curated);Acc:MGI:106611]
ENSMUSG00000059142	A630033E08Rik	1437127_at	7.16	4.2528E-04	0.76	2.5954E-03	1	2	3	protein_coding	17	22985997	RIKEN cDNA A630033E08 gene Gene [Source:MGI Symbol;Acc:MGI:2445132]
ENSMUSG00000069135	Fgfr1op	1428919_at	8.62	4.2726E-04	0.87	2.6056E-03	1	1	2	protein_coding	17	8358366	Fgfr1 oncogene partner Gene [Source:MGI (curated);Acc:MGI:1922546]
ENSMUSG00000048490	Nrip1	1418469_at	7.35	4.2869E-04	1.34	2.6125E-03	1	5	5	protein_coding	16	76287645	nuclear receptor interacting protein 1 Gene [Source:MGI (curated);Acc:MGI:1315213]
ENSMUSG00000050549	5730508B09Rik	1429678_at	8.52	4.3162E-04	1.24	2.6285E-03	1	1	2	protein_coding	3	127572606	RIKEN cDNA 5730508B09 gene Gene [Source:MGI Symbol;Acc:MGI:1917867]
ENSMUSG00000046818	Ddit4l	1451751_at	7.35	4.3585E-04	1.33	2.6505E-03	1	3	4	protein_coding	3	137286700	DNA-damage-inducible transcript 4-like Gene [Source:MGI Symbol;Acc:MGI:1920534]
ENSMUSG00000030759	Far1	1453550_a_at	7.43	4.3569E-04	1.35	2.6505E-03	1	4	4	protein_coding	7	120657348	fatty acyl CoA reductase 1 Gene [Source:MGI (curated);Acc:MGI:1914670]
ENSMUSG00000028394	Pole3	1452743_at	8.30	4.3661E-04	0.87	2.6515E-03	1	1	2	protein_coding	4	62183683	polymerase (DNA directed), epsilon 3 (p17 subunit) Gene [Source:MGI (curated);Acc:MGI:1933378]
ENSMUSG00000024976	Shoc2	1423129_at	9.61	4.3644E-04	0.79	2.6515E-03	1	2	1	protein_coding	19	54019370	soc-2 (suppressor of clear) homolog (C. elegans) Gene [Source:MGI Symbol;Acc:MGI:1927197]
ENSMUSG00000078676	Casc3	1441274_at	7.25	4.4391E-04	1.24	2.6924E-03	1	2	4	protein_coding	11	98666219	cancer susceptibility candidate 3 Gene [Source:MGI (curated);Acc:MGI:2179723]
ENSMUSG00000032103	Pus3	1418491_a_at	6.77	4.4398E-04	0.81	2.6924E-03	1	2	4	protein_coding	9	35366180	pseudouridine synthase 3 Gene [Source:MGI (curated);Acc:MGI:1914299]
ENSMUSG00000062014	Gmfb	1448571_a_at	7.91	4.4705E-04	1.21	2.7092E-03	1	4	4	protein_coding	14	47427824	glia maturation factor, beta Gene [Source:MGI (curated);Acc:MGI:1927133]
ENSMUSG00000021591	Glrx	1416593_at	7.93	4.4886E-04	0.75	2.7182E-03	1	1	2	protein_coding	13	75977316	glutaredoxin Gene [Source:MGI (curated);Acc:MGI:2135625]
ENSMUSG00000013698	Pea15a	1416407_at	10.96	4.5109E-04	0.86	2.7298E-03	1	2	4	protein_coding	1	174126859	phosphoprotein enriched in astrocytes 15A Gene [Source:MGI (curated);Acc:MGI:104799]
ENSMUSG00000026683	Nuf2	1430811_a_at	6.73	4.5225E-04	0.65	2.7349E-03	1	1	2	protein_coding	1	171428065	NUF2, NDC80 kinetochore complex component, homolog (S. cerevisiae) Gene [Source:MGI Symbol;Acc:MGI:1914227]
ENSMUSG00000047036	Zfp445	1427254_at	9.12	4.5360E-04	0.78	2.7412E-03	1	1	2	protein_coding	9	122760143	zinc finger protein 445 Gene [Source:MGI Symbol;Acc:MGI:2143340]
ENSMUSG00000031918	Mtmr2	1425459_at	6.72	4.5450E-04	0.80	2.7447E-03	1	1	2	protein_coding	9	13552854	myotubularin related protein 2 Gene [Source:MGI (curated);Acc:MGI:1924366]
ENSMUSG00000019810	Fuca2	1440313_at	7.38	4.5613E-04	0.86	2.7527E-03	1	2	4	protein_coding	10	13219346	fucosidase, alpha-L- 2, plasma Gene [Source:MGI (curated);Acc:MGI:1914098]
ENSMUSG00000025940	Tmem70	1424541_at	9.34	4.5750E-04	1.16	2.7590E-03	1	1	2	protein_coding	1	16655272	transmembrane protein 70 Gene [Source:MGI Symbol;Acc:MGI:1915068]
ENSMUSG00000040249	Lrp1	1448655_at	10.28	4.5784E-04	0.87	2.7591E-03	1	2	4	protein_coding	10	126975217	low density lipoprotein receptor-related protein 1 Gene [Source:MGI (curated);Acc:MGI:96828]
ENSMUSG00000032295	Man2c1	1423687_a_at	10.29	4.6116E-04	0.84	2.7772E-03	1	2	1	protein_coding	9	56978497	mannosidase, alpha, class 2C, member 1 Gene [Source:MGI (curated);Acc:MGI:1920994]
ENSMUSG00000018378	Cuedc1	1435358_at	7.62	4.6231E-04	0.84	2.7805E-03	1	3	4	protein_coding	11	87912648	CUE domain containing 1 Gene [Source:MGI (curated);Acc:MGI:2144281]
ENSMUSG00000041794	Myrip	1460601_at	9.65	4.6236E-04	0.80	2.7805E-03	1	1	2	protein_coding	9	120213054	myosin VIIA and Rab interacting protein Gene [Source:MGI (curated);Acc:MGI:2384407]
ENSMUSG00000075593	Gal3st4	1435606_at	6.37	4.6311E-04	1.26	2.7812E-03	1	1	2	protein_coding	5	138706149	galactose-3-O-sulfotransferase 4 Gene [Source:MGI (curated);Acc:MGI:1916254]
ENSMUSG00000059970	Hspa2	1417101_at	8.05	4.6287E-04	1.21	2.7812E-03	1	1	2	protein_coding	12	77505163	heat shock protein 2 Gene [Source:MGI Symbol;Acc:MGI:96243]
ENSMUSG00000033029	1700088E04Rik	1422774_at	7.22	4.6429E-04	0.88	2.7830E-03	1	1	2	protein_coding	15	78965086	RIKEN cDNA 1700088E04 gene Gene [Source:MGI Symbol;Acc:MGI:1920774]
ENSMUSG00000026709	Dars2	1433838_at	7.10	4.6390E-04	1.19	2.7830E-03	1	1	2	protein_coding	1	162970732	aspartyl-tRNA synthetase 2 (mitochondrial) Gene [Source:MGI (curated);Acc:MGI:2442510]
ENSMUSG00000042992	Loh12cr1	1451918_a_at	8.87	4.6437E-04	1.12	2.7830E-03	1	1	2	protein_coding	6	134590958	loss of heterozygosity, 12, chromosomal region 1 homolog (human) Gene [Source:MGI (curated);Acc:MGI:1915024]
ENSMUSG00000042705	Commd10	1428491_at	8.55	4.6770E-04	1.15	2.8010E-03	1	1	2	protein_coding	18	47118515	COMM domain containing 10 Gene [Source:MGI Symbol;Acc:MGI:1916706]
ENSMUSG00000035964	Tmem59l	1452825_at	10.51	4.6834E-04	1.23	2.8029E-03	1	1	2	protein_coding	8	73007775	transmembrane protein 59-like Gene [Source:MGI Symbol;Acc:MGI:1915187]
ENSMUSG00000007682	Dio2	1418937_at	8.92	4.7241E-04	1.34	2.8254E-03	1	3	4	protein_coding	12	91962994	deiodinase, iodothyronine, type II Gene [Source:MGI Symbol;Acc:MGI:1338833]
ENSMUSG00000018909	Arrb1	1460444_at	10.11	4.7515E-04	1.16	2.8363E-03	1	1	2	protein_coding	7	106683976	arrestin, beta 1 Gene [Source:MGI (curated);Acc:MGI:99473]
ENSMUSG00000032040	Dcps	1424080_at	7.48	4.7483E-04	0.80	2.8363E-03	1	1	2	protein_coding	9	34931993	decapping enzyme, scavenger Gene [Source:MGI (curated);Acc:MGI:1916555]
ENSMUSG00000008763	Man1a2	1434395_at	9.92	4.7522E-04	0.86	2.8363E-03	1	3	4	protein_coding	3	100366131	mannosidase, alpha, class 1A, member 2 Gene [Source:MGI (curated);Acc:MGI:104676]
ENSMUSG00000032599	Ip6k2	1428373_at	8.00	4.7687E-04	0.82	2.8442E-03	1	2	4	protein_coding	9	108698325	inositol hexaphosphate kinase 2 Gene [Source:MGI Symbol;Acc:MGI:1923750]
ENSMUSG00000051041	Olfml1	1455663_at	7.35	4.7747E-04	0.62	2.8458E-03	1	1	2	protein_coding	7	114710960	olfactomedin-like 1 Gene [Source:MGI (curated);Acc:MGI:2679264]
ENSMUSG00000029405	G3bp2	1421323_a_at	11.40	4.8048E-04	0.78	2.8617E-03	1	1	2	protein_coding	5	92483540	GTPase activating protein (SH3 domain) binding protein 2 Gene [Source:MGI Symbol;Acc:MGI:2442040]
ENSMUSG00000032470	Mras	1449590_a_at	7.91	4.8462E-04	1.21	2.8844E-03	1	2	1	protein_coding	9	99285841	muscle and microspikes RAS Gene [Source:MGI (curated);Acc:MGI:1100856]
ENSMUSG00000021639	Gtf2h2	1450701_a_at	8.15	4.8634E-04	1.12	2.8927E-03	1	1	2	protein_coding	13	101230173	general transcription factor II H, polypeptide 2 Gene [Source:MGI (curated);Acc:MGI:1345669]
ENSMUSG00000022177	Haus4	1451103_at	5.79	4.9126E-04	0.85	2.9200E-03	1	1	2	protein_coding	14	55160624	HAUS augmin-like complex, subunit 4 Gene [Source:MGI Symbol;Acc:MGI:1261794]
ENSMUSG00000048279	Sacs	1423010_at	8.58	4.9418E-04	0.87	2.9353E-03	1	2	4	protein_coding	14	61757294	sacsin Gene [Source:MGI (curated);Acc:MGI:1354724]
ENSMUSG00000002963	Pnkp	1416378_at	7.37	4.9470E-04	0.85	2.9364E-03	1	1	2	protein_coding	7	52112509	polynucleotide kinase 3'- phosphatase Gene [Source:MGI (curated);Acc:MGI:1891698]
ENSMUSG00000022961	Son	1455634_at	7.56	4.9526E-04	1.23	2.9377E-03	1	6	4	protein_coding	16	91647751	Son DNA binding protein Gene [Source:MGI (curated);Acc:MGI:98353]
ENSMUSG00000021597	Ankrd32	1423577_at	7.36	4.9807E-04	1.21	2.9524E-03	1	2	1	protein_coding	13	77182349	ankyrin repeat domain 32 Gene [Source:MGI (curated);Acc:MGI:2145448]
ENSMUSG00000034593	Myo5a	1431320_a_at	9.78	4.9876E-04	1.24	2.9544E-03	1	3	1	protein_coding	9	74918822	myosin VA Gene [Source:MGI (curated);Acc:MGI:105976]
ENSMUSG00000025420	Katnal2	1429663_at	5.66	4.9979E-04	1.20	2.9585E-03	1	2	4	protein_coding	18	77215887	katanin p60 subunit A-like 2 Gene [Source:MGI (curated);Acc:MGI:1924234]
ENSMUSG00000058402	Zfp420	1437212_at	7.25	5.0146E-04	1.23	2.9663E-03	1	2	4	protein_coding	7	30644998	zinc finger protein 420 Gene [Source:MGI (curated);Acc:MGI:2444666]
ENSMUSG00000027552	E2f5	1417444_at	7.51	5.1139E-04	1.16	3.0230E-03	1	1	2	protein_coding	3	14578671	E2F transcription factor 5 Gene [Source:MGI Symbol;Acc:MGI:105091]
ENSMUSG00000030609	Aen	1450506_a_at	6.83	5.1543E-04	1.15	3.0449E-03	1	1	2	protein_coding	7	86040740	apoptosis enhancing nuclease Gene [Source:MGI (curated);Acc:MGI:1915298]
ENSMUSG00000001687	Ubl3	1423461_a_at	11.11	5.1688E-04	1.12	3.0514E-03	1	1	2	protein_coding	5	149316239	ubiquitin-like 3 Gene [Source:MGI Symbol;Acc:MGI:1344373]
ENSMUSG00000022469	Rapgef3	1438590_at	5.99	5.1754E-04	0.72	3.0532E-03	1	4	4	protein_coding	15	97575384	Rap guanine nucleotide exchange factor (GEF) 3 Gene [Source:MGI (curated);Acc:MGI:2441741]
ENSMUSG00000043289	4930486G11Rik	1437935_at	5.69	5.1976E-04	1.30	3.0642E-03	1	1	2	protein_coding	9	81757277	RIKEN cDNA 4930486G11 gene Gene [Source:MGI Symbol;Acc:MGI:1922283]
ENSMUSG00000041341	Atg2b	1424702_a_at	7.65	5.2128E-04	1.25	3.0709E-03	1	2	4	protein_coding	12	106851749	ATG2 autophagy related 2 homolog B (S. cerevisiae) Gene [Source:MGI Symbol;Acc:MGI:1923809]
ENSMUSG00000033454	Zbtb1	1438110_at	6.28	5.2161E-04	1.21	3.0709E-03	1	2	4	protein_coding	12	77471253	zinc finger and BTB domain containing 1 Gene [Source:MGI (curated);Acc:MGI:2442326]
ENSMUSG00000051154	Commd3	1433539_at	9.97	5.2474E-04	1.17	3.0872E-03	1	2	4	protein_coding	2	18594050	COMM domain containing 3 Gene [Source:MGI (curated);Acc:MGI:88218]
ENSMUSG00000038416	Cdc16	1425554_a_at	9.78	5.2611E-04	0.91	3.0932E-03	1	1	2	protein_coding	8	13757676	CDC16 cell division cycle 16 homolog (S. cerevisiae) Gene [Source:MGI (curated);Acc:MGI:1917207]
ENSMUSG00000050891	Tatdn1	1458679_a_at	8.16	5.3094E-04	0.84	3.1195E-03	1	2	4	protein_coding	15	58721708	TatD DNase domain containing 1 Gene [Source:MGI Symbol;Acc:MGI:1916944]
ENSMUSG00000034032	Rpap1	1426891_at	7.39	5.3131E-04	0.86	3.1195E-03	1	4	3	protein_coding	2	119589040	RNA polymerase II associated protein 1 Gene [Source:MGI (curated);Acc:MGI:1916175]
ENSMUSG00000031323	Dmrtc1a	1429573_at	8.12	5.3459E-04	1.18	3.1363E-03	1	1	2	protein_coding	X	100098555	DMRT-like family C1a Gene [Source:MGI (curated);Acc:MGI:1918137]
ENSMUSG00000024065	Ehd3	1417235_at	9.15	5.3489E-04	1.20	3.1363E-03	1	2	4	protein_coding	17	74154181	EH-domain containing 3 Gene [Source:MGI (curated);Acc:MGI:1928900]
ENSMUSG00000027963	Extl2	1422539_at	10.33	5.3610E-04	1.14	3.1413E-03	1	2	4	protein_coding	3	115710380	exostoses (multiple)-like 2 Gene [Source:MGI (curated);Acc:MGI:1889574]
ENSMUSG00000054720	Lrrc8c	1455398_at	9.08	5.4120E-04	1.11	3.1690E-03	1	2	1	protein_coding	5	105948407	leucine rich repeat containing 8 family, member C Gene [Source:MGI (curated);Acc:MGI:2140839]
ENSMUSG00000036112	Metap2	1436531_at	7.37	5.4272E-04	0.80	3.1758E-03	1	2	1	protein_coding	10	93321234	methionine aminopeptidase 2 Gene [Source:MGI Symbol;Acc:MGI:1929701]
ENSMUSG00000020108	Ddit4	1428306_at	9.14	5.4613E-04	1.22	3.1936E-03	1	1	2	protein_coding	10	59412423	DNA-damage-inducible transcript 4 Gene [Source:MGI Symbol;Acc:MGI:1921997]
ENSMUSG00000063406	Tmed5	1424573_at	8.73	5.5236E-04	1.22	3.2279E-03	1	2	3	protein_coding	5	108535385	transmembrane emp24 protein transport domain containing 5 Gene [Source:MGI (curated);Acc:MGI:1921586]
ENSMUSG00000024384	Iws1	1453010_at	7.18	5.5348E-04	0.87	3.2322E-03	1	1	2	protein_coding	18	32227393	IWS1 homolog (S. cerevisiae) Gene [Source:MGI Symbol;Acc:MGI:1920723]
ENSMUSG00000033352	Map2k4	1426233_at	9.66	5.5581E-04	0.85	3.2425E-03	1	2	4	protein_coding	11	65501745	mitogen-activated protein kinase kinase 4 Gene [Source:MGI (curated);Acc:MGI:1346869]
ENSMUSG00000071267	RP23-50F19.1	1425085_at	6.56	5.5636E-04	1.21	3.2425E-03	1	2	4	protein_coding	17	22063927	Novel zinc finger protein (3110048L19Rik) [Source:UniProtKB/TrEMBL;Acc:B8JJA7]
ENSMUSG00000072653	Zfp783	1434857_at	6.72	5.5601E-04	0.78	3.2425E-03	1	1	2	protein_coding	6	47893170	zinc finger protein 783 Gene [Source:MGI (curated);Acc:MGI:3040704]
ENSMUSG00000060147	Serpinb6a	1450138_a_at	9.23	5.5793E-04	1.16	3.2469E-03	1	1	2	protein_coding	13	34009796	serine (or cysteine) peptidase inhibitor, clade B, member 6a Gene [Source:MGI (curated);Acc:MGI:103123]
ENSMUSG00000030579	Tyrobp	1450792_at	8.27	5.5767E-04	1.26	3.2469E-03	1	1	2	protein_coding	7	31198809	TYRO protein tyrosine kinase binding protein Gene [Source:MGI Symbol;Acc:MGI:1277211]
ENSMUSG00000001930	Vwf	1435386_at	6.16	5.5824E-04	1.29	3.2469E-03	0	1	N/A	protein_coding	6	125496792	Von Willebrand factor homolog Gene [Source:MGI (curated);Acc:MGI:98941]
ENSMUSG00000035898	Uba6	1428944_at	8.22	5.6085E-04	0.74	3.2577E-03	1	3	4	protein_coding	5	86539745	ubiquitin-like modifier activating enzyme 6 Gene [Source:MGI (curated);Acc:MGI:1913894]
ENSMUSG00000022708	Zbtb20	1437065_at	9.15	5.6055E-04	0.79	3.2577E-03	1	8	4	protein_coding	16	42875994	zinc finger and BTB domain containing 20 Gene [Source:MGI (curated);Acc:MGI:1929213]
ENSMUSG00000032262	Elovl4	1451308_at	8.02	5.6502E-04	1.16	3.2797E-03	1	2	3	protein_coding	9	83673141	elongation of very long chain fatty acids (FEN1/Elo2, SUR4/Elo3, yeast)-like 4 Gene [Source:MGI Symbol;Acc:MGI:1933331]
ENSMUSG00000019467	D10Ertd610e	1426855_at	8.16	5.6561E-04	0.79	3.2810E-03	1	1	2	protein_coding	10	126619585	Guanine nucleotide exchange factor GEFT (RhoA/Rac/Cdc42 guanine nucleotide exchange factor GEFT)(Rac/Cdc42/Rho exchange factor GEFT)(p63RhoGEF) [Source:UniProtKB/Swiss-Prot;Acc:Q9CWR0]
ENSMUSG00000034154	Ino80	1418125_at	7.76	5.6866E-04	1.12	3.2965E-03	1	2	4	protein_coding	2	119198778	INO80 homolog (S. cerevisiae) Gene [Source:MGI (curated);Acc:MGI:1915392]
ENSMUSG00000028398	3110001D03Rik	1423317_at	9.93	5.7233E-04	1.16	3.3155E-03	1	1	2	protein_coding	4	74923258	RIKEN cDNA 3110001D03 gene Gene [Source:MGI Symbol;Acc:MGI:1914178]
ENSMUSG00000032356	Rasgrf1	1424734_at	7.89	5.7310E-04	1.22	3.3174E-03	1	2	4	protein_coding	9	89804613	RAS protein-specific guanine nucleotide-releasing factor 1 Gene [Source:MGI Symbol;Acc:MGI:99694]
ENSMUSG00000036281	Snapc4	1441795_at	6.01	5.7342E-04	0.75	3.3174E-03	1	2	1	protein_coding	2	26218285	small nuclear RNA activating complex, polypeptide 4 Gene [Source:MGI (curated);Acc:MGI:2443935]
ENSMUSG00000038174	Fam126b	1436229_at	8.40	5.7397E-04	1.53	3.3184E-03	1	4	4	protein_coding	1	58579650	family with sequence similarity 126, member B Gene [Source:MGI Symbol;Acc:MGI:1098784]
ENSMUSG00000021696	Elovl7	1424097_at	8.37	5.7616E-04	0.60	3.3288E-03	1	3	4	protein_coding	13	109004625	ELOVL family member 7, elongation of long chain fatty acids (yeast) Gene [Source:MGI Symbol;Acc:MGI:1921809]
ENSMUSG00000038342	Mlxip	1426979_at	7.76	5.7763E-04	0.87	3.3351E-03	1	1	2	protein_coding	5	123844807	MLX interacting protein Gene [Source:MGI (curated);Acc:MGI:2141183]
ENSMUSG00000041468	Gpr12	1457702_at	7.20	5.8248E-04	1.31	3.3608E-03	1	2	4	protein_coding	5	147393727	G-protein coupled receptor 12 Gene [Source:MGI Symbol;Acc:MGI:101909]
ENSMUSG00000030091	Nup210	1417585_at	8.46	5.8530E-04	1.15	3.3749E-03	1	1	2	protein_coding	6	90963062	nucleoporin 210 Gene [Source:MGI (curated);Acc:MGI:1859555]
ENSMUSG00000023852	Chd1	1420990_at	7.07	5.8589E-04	0.86	3.3761E-03	1	1	2	protein_coding	17	15842254	chromodomain helicase DNA binding protein 1 Gene [Source:MGI Symbol;Acc:MGI:88393]
ENSMUSG00000045382	Cxcr4	1448710_at	5.11	5.8715E-04	0.70	3.3811E-03	1	1	2	protein_coding	1	130484776	chemokine (C-X-C motif) receptor 4 Gene [Source:MGI (curated);Acc:MGI:109563]
ENSMUSG00000005897	Nr2c1	1418605_at	6.93	5.9148E-04	1.14	3.4038E-03	1	3	4	protein_coding	10	93610768	nuclear receptor subfamily 2, group C, member 1 Gene [Source:MGI (curated);Acc:MGI:1352465]
ENSMUSG00000025921	Rdh10	1460632_at	6.14	5.9508E-04	0.84	3.4222E-03	1	2	4	protein_coding	1	16095855	retinol dehydrogenase 10 (all-trans) Gene [Source:MGI (curated);Acc:MGI:1924238]
ENSMUSG00000050812	AI314180	1436185_at	8.44	5.9764E-04	1.16	3.4329E-03	1	4	4	protein_coding	4	58811783	Proteasome-associated protein ECM29 homolog (Ecm29) [Source:UniProtKB/Swiss-Prot;Acc:Q6PDI5]
ENSMUSG00000071369	Map3k5	1439830_at	8.61	5.9805E-04	0.84	3.4329E-03	1	2	4	protein_coding	10	19654278	mitogen-activated protein kinase kinase kinase 5 Gene [Source:MGI (curated);Acc:MGI:1346876]
ENSMUSG00000029439	Sfrs8	1438674_a_at	8.01	5.9812E-04	0.82	3.4329E-03	1	4	4	protein_coding	5	130007106	splicing factor, arginine/serine-rich 8 Gene [Source:MGI Symbol;Acc:MGI:101760]
ENSMUSG00000018411	Mapt	1424719_a_at	10.92	6.0320E-04	1.12	3.4597E-03	1	4	4	protein_coding	11	104092704	microtubule-associated protein tau Gene [Source:MGI (curated);Acc:MGI:97180]
ENSMUSG00000042506	Usp22	1437151_at	11.38	6.0489E-04	0.90	3.4671E-03	1	2	4	protein_coding	11	60965287	ubiquitin specific peptidase 22 Gene [Source:MGI (curated);Acc:MGI:2144157]
ENSMUSG00000028149	Rap1gds1	1425266_a_at	11.15	6.0684E-04	1.22	3.4760E-03	1	1	2	protein_coding	3	138588870	RAP1, GTP-GDP dissociation stimulator 1 Gene [Source:MGI Symbol;Acc:MGI:2385189]
ENSMUSG00000039834	Zfp335	1453039_at	7.43	6.0764E-04	0.88	3.4783E-03	1	1	2	protein_coding	2	164717382	zinc finger protein 335 Gene [Source:MGI (curated);Acc:MGI:2682313]
ENSMUSG00000017417	Plxdc1	1424902_at	7.85	6.0966E-04	1.20	3.4876E-03	1	1	2	protein_coding	11	97784552	plexin domain containing 1 Gene [Source:MGI (curated);Acc:MGI:1919574]
ENSMUSG00000036046	5031439G07Rik	1435745_at	9.91	6.1026E-04	1.25	3.4887E-03	1	2	4	protein_coding	15	84774366	RIKEN cDNA 5031439G07 gene Gene [Source:MGI Symbol;Acc:MGI:2444899]
ENSMUSG00000046546	Fam43a	1426734_at	7.28	6.1122E-04	1.22	3.4919E-03	1	1	2	protein_coding	16	30599809	family with sequence similarity 43, member A Gene [Source:MGI (curated);Acc:MGI:2676309]
ENSMUSG00000026249	Serpine2	1416666_at	11.82	6.1207E-04	1.14	3.4944E-03	1	1	2	protein_coding	1	79790772	serine (or cysteine) peptidase inhibitor, clade E, member 2 Gene [Source:MGI (curated);Acc:MGI:101780]
ENSMUSG00000040181	Fmo1	1417429_at	7.75	6.1376E-04	0.84	3.5018E-03	1	1	2	protein_coding	1	164759692	flavin containing monooxygenase 1 Gene [Source:MGI (curated);Acc:MGI:1310002]
ENSMUSG00000040433	Zbtb38	1434687_at	7.72	6.1715E-04	0.83	3.5188E-03	1	2	1	protein_coding	9	96583182	zinc finger and BTB domain containing 38 Gene [Source:MGI (curated);Acc:MGI:2442866]
ENSMUSG00000032262	Elovl4	1424306_at	8.96	6.2168E-04	0.79	3.5423E-03	1	2	3	protein_coding	9	83673141	elongation of very long chain fatty acids (FEN1/Elo2, SUR4/Elo3, yeast)-like 4 Gene [Source:MGI Symbol;Acc:MGI:1933331]
ENSMUSG00000055817	Mta3	1421402_at	7.68	6.2441E-04	0.83	3.5555E-03	1	2	4	protein_coding	17	84105503	metastasis associated 3 Gene [Source:MGI (curated);Acc:MGI:2151172]
ENSMUSG00000029501	Ankle2	1453017_at	7.79	6.2606E-04	0.79	3.5606E-03	1	3	4	protein_coding	5	110660060	ankyrin repeat and LEM domain containing 2 Gene [Source:MGI Symbol;Acc:MGI:1261856]
ENSMUSG00000028960	Ube4b	1448410_at	9.14	6.2613E-04	1.13	3.5606E-03	1	2	4	protein_coding	4	148702525	ubiquitination factor E4B, UFD2 homolog (S. cerevisiae) Gene [Source:MGI (curated);Acc:MGI:1927086]
ENSMUSG00000040387	Klhl32	1458375_at	8.40	6.2720E-04	0.84	3.5644E-03	1	2	4	protein_coding	4	24539701	kelch-like 32 (Drosophila) Gene [Source:MGI (curated);Acc:MGI:3612790]
ENSMUSG00000024515	Smad4	1422486_a_at	10.52	6.2768E-04	1.15	3.5648E-03	1	3	4	protein_coding	18	73798663	MAD homolog 4 (Drosophila) Gene [Source:MGI (curated);Acc:MGI:894293]
ENSMUSG00000032332	Col12a1	1434411_at	5.19	6.2895E-04	1.30	3.5697E-03	1	1	2	protein_coding	9	79446798	collagen, type XII, alpha 1 Gene [Source:MGI (curated);Acc:MGI:88448]
ENSMUSG00000031538	Plat	1415806_at	8.86	6.2957E-04	1.22	3.5708E-03	1	1	2	protein_coding	8	23868226	plasminogen activator, tissue Gene [Source:MGI Symbol;Acc:MGI:97610]
ENSMUSG00000028883	Sema3a	1449865_at	6.17	6.3372E-04	1.30	3.5920E-03	1	2	1	protein_coding	5	13396784	sema domain, immunoglobulin domain (Ig), short basic domain, secreted, (semaphorin) 3A Gene [Source:MGI (curated);Acc:MGI:107558]
ENSMUSG00000028124	Gclm	1418627_at	9.22	6.3552E-04	1.16	3.5999E-03	1	2	4	protein_coding	3	121948475	glutamate-cysteine ligase, modifier subunit Gene [Source:MGI (curated);Acc:MGI:104995]
ENSMUSG00000001524	Gtf2h4	1448585_at	7.73	6.3681E-04	1.19	3.6048E-03	1	2	4	protein_coding	17	35804683	general transcription factor II H, polypeptide 4 Gene [Source:MGI (curated);Acc:MGI:1338799]
ENSMUSG00000027955	Fam198b	1429637_at	6.65	6.4538E-04	0.67	3.6510E-03	1	2	1	protein_coding	3	79688455	family with sequence similarity 198, member B Gene [Source:MGI Symbol;Acc:MGI:1915909]
ENSMUSG00000001248	Gramd1a	1416708_a_at	9.16	6.4596E-04	0.86	3.6519E-03	1	1	2	protein_coding	7	31915146	GRAM domain containing 1A Gene [Source:MGI Symbol;Acc:MGI:105490]
ENSMUSG00000001998	Ap4e1	1456948_at	7.36	6.4896E-04	1.21	3.6664E-03	1	2	4	protein_coding	2	126834453	adaptor-related protein complex AP-4, epsilon 1 Gene [Source:MGI (curated);Acc:MGI:1336993]
ENSMUSG00000006127	Inpp5k	1416195_at	9.05	6.5289E-04	0.88	3.6863E-03	1	2	4	protein_coding	11	75444490	inositol polyphosphate 5-phosphatase K Gene [Source:MGI (curated);Acc:MGI:1194899]
ENSMUSG00000021556	Golm1	1415698_at	8.39	6.5539E-04	0.81	3.6979E-03	1	1	2	protein_coding	13	59736357	golgi membrane protein 1 Gene [Source:MGI Symbol;Acc:MGI:1917329]
ENSMUSG00000018583	G3bp1	1455060_at	7.10	6.6453E-04	1.15	3.7447E-03	1	1	2	protein_coding	11	55283187	Ras-GTPase-activating protein SH3-domain binding protein 1 Gene [Source:MGI (curated);Acc:MGI:1351465]
ENSMUSG00000048490	Nrip1	1454295_at	7.24	6.6439E-04	0.76	3.7447E-03	1	5	5	protein_coding	16	76287645	nuclear receptor interacting protein 1 Gene [Source:MGI (curated);Acc:MGI:1315213]
ENSMUSG00000029729	Zkscan1	1439908_at	5.47	6.6981E-04	0.84	3.7719E-03	1	5	1	protein_coding	5	138526312	zinc finger with KRAB and SCAN domains 1 Gene [Source:MGI (curated);Acc:MGI:1921820]
ENSMUSG00000037685	Atp8a1	1423597_at	10.17	6.7123E-04	1.23	3.7775E-03	0	4	N/A	protein_coding	5	68009379	ATPase, aminophospholipid transporter (APLT), class I, type 8A, member 1 Gene [Source:MGI (curated);Acc:MGI:1330848]
ENSMUSG00000079109	Pms2	1423539_at	7.68	6.7342E-04	0.83	3.7856E-03	1	3	4	protein_coding	5	144670833	postmeiotic segregation increased 2 (S. cerevisiae) Gene [Source:MGI (curated);Acc:MGI:104288]
ENSMUSG00000018326	Ywhab	1420878_a_at	10.79	6.7355E-04	0.82	3.7856E-03	1	3	4	protein_coding	2	163820696	tyrosine 3-monooxygenase/tryptophan 5-monooxygenase activation protein, beta polypeptide Gene [Source:MGI (curated);Acc:MGI:1891917]
ENSMUSG00000033845	Mrpl15	1425189_a_at	9.00	6.7468E-04	1.19	3.7896E-03	1	2	4	protein_coding	1	4763287	mitochondrial ribosomal protein L15 Gene [Source:MGI (curated);Acc:MGI:1351639]
ENSMUSG00000004945	5730437N04Rik	1424045_at	9.21	6.7525E-04	0.78	3.7903E-03	1	1	2	protein_coding	17	5411305	RIKEN cDNA 5730437N04 gene Gene [Source:MGI Symbol;Acc:MGI:1917794]
ENSMUSG00000009075	Cabp7	1436141_at	8.13	6.8259E-04	0.64	3.8290E-03	1	1	2	protein_coding	11	4636895	calcium binding protein 7 Gene [Source:MGI (curated);Acc:MGI:2183437]
ENSMUSG00000024242	Map4k3	1426759_at	10.16	6.8333E-04	0.88	3.8307E-03	1	1	2	protein_coding	17	80979852	mitogen-activated protein kinase kinase kinase kinase 3 Gene [Source:MGI Symbol;Acc:MGI:2154405]
ENSMUSG00000052997	Uba2	1416280_at	10.89	6.8822E-04	1.10	3.8556E-03	0	3	N/A	protein_coding	7	34925708	ubiquitin-like modifier activating enzyme 2 Gene [Source:MGI (curated);Acc:MGI:1858313]
ENSMUSG00000027285	Haus2	1430577_at	8.13	6.8977E-04	1.25	3.8618E-03	1	3	1	protein_coding	2	120435119	HAUS augmin-like complex, subunit 2 Gene [Source:MGI (curated);Acc:MGI:1913546]
ENSMUSG00000020160	Meis1	1450992_a_at	6.91	6.9556E-04	1.26	3.8917E-03	1	2	4	protein_coding	11	18780433	Meis homeobox 1 Gene [Source:MGI (curated);Acc:MGI:104717]
ENSMUSG00000030619	Eed	1448653_at	8.55	6.9703E-04	0.91	3.8961E-03	1	1	2	protein_coding	7	97103166	embryonic ectoderm development Gene [Source:MGI (curated);Acc:MGI:95286]
ENSMUSG00000027550	Lrrcc1	1429129_at	6.59	6.9724E-04	0.77	3.8961E-03	1	1	2	protein_coding	3	14533788	leucine rich repeat and coiled-coil domain containing 1 Gene [Source:MGI Symbol;Acc:MGI:1918960]
ENSMUSG00000024539	Ptpn2	1417140_a_at	7.88	6.9833E-04	0.87	3.8997E-03	1	4	3	protein_coding	18	67825165	protein tyrosine phosphatase, non-receptor type 2 Gene [Source:MGI (curated);Acc:MGI:97806]
ENSMUSG00000038538	Ubn2	1436632_at	8.96	7.0113E-04	0.89	3.9128E-03	1	2	4	protein_coding	6	38383950	ubinuclein 2 Gene [Source:MGI (curated);Acc:MGI:2444236]
ENSMUSG00000028293	Slc35a1	1417538_at	8.65	7.0221E-04	0.86	3.9163E-03	1	2	4	protein_coding	4	34610506	solute carrier family 35 (CMP-sialic acid transporter), member 1 Gene [Source:MGI (curated);Acc:MGI:1345622]
ENSMUSG00000027864	Ptgfrn	1434891_at	7.58	7.0598E-04	0.86	3.9348E-03	1	1	2	protein_coding	3	100844155	prostaglandin F2 receptor negative regulator Gene [Source:MGI (curated);Acc:MGI:1277114]
ENSMUSG00000070730	Fam82a2	1452704_at	9.04	7.1150E-04	0.87	3.9630E-03	1	2	1	protein_coding	2	118962737	family with sequence similarity 82, member A2 Gene [Source:MGI (curated);Acc:MGI:1915059]
ENSMUSG00000030413	Pglyrp1	1449184_at	6.11	7.1196E-04	1.24	3.9631E-03	1	1	2	protein_coding	7	19470057	peptidoglycan recognition protein 1 Gene [Source:MGI Symbol;Acc:MGI:1345092]
ENSMUSG00000039831	Arhgap29	1454745_at	8.14	7.1509E-04	1.23	3.9779E-03	1	1	2	protein_coding	3	121656147	Rho GTPase activating protein 29 Gene [Source:MGI (curated);Acc:MGI:2443818]
ENSMUSG00000054237	5730455O13Rik	1435810_at	7.65	7.1617E-04	1.16	3.9814E-03	1	2	1	protein_coding	19	38262971	RIKEN cDNA 5730455O13 gene Gene [Source:MGI Symbol;Acc:MGI:1917817]
ENSMUSG00000031767	Nudt7	1431302_a_at	6.87	7.1712E-04	1.50	3.9841E-03	1	1	2	protein_coding	8	116657457	nudix (nucleoside diphosphate linked moiety X)-type motif 7 Gene [Source:MGI (curated);Acc:MGI:1914778]
ENSMUSG00000022204	Ngdn	1428226_at	8.54	7.1952E-04	0.86	3.9949E-03	1	1	2	protein_coding	14	55634362	neuroguidin, EIF4E binding protein Gene [Source:MGI Symbol;Acc:MGI:1916216]
ENSMUSG00000029513	Prkab1	1424119_at	7.70	7.2526E-04	0.87	4.0242E-03	1	1	2	protein_coding	5	116463595	protein kinase, AMP-activated, beta 1 non-catalytic subunit Gene [Source:MGI (curated);Acc:MGI:1336167]
ENSMUSG00000020385	Clk4	1427663_a_at	8.58	7.2755E-04	1.21	4.0343E-03	0	2	N/A	protein_coding	11	51075232	CDC like kinase 4 Gene [Source:MGI (curated);Acc:MGI:1098551]
ENSMUSG00000074247	Dda1	1434281_at	9.69	7.2953E-04	1.13	4.0427E-03	1	1	2	protein_coding	8	73993098	DET1 and DDB1 associated 1 Gene [Source:MGI (curated);Acc:MGI:1913748]
ENSMUSG00000073705	Apitd1	1453067_at	5.66	7.3028E-04	0.85	4.0443E-03	1	1	2	protein_coding	4	148501230	apoptosis-inducing, TAF9-like domain 1 Gene [Source:MGI (curated);Acc:MGI:1917178]
ENSMUSG00000089778	AL929249.1	1460519_a_at	8.21	7.3326E-04	1.17	4.0582E-03	1	1	2	protein_coding	2	69717147	Putative uncharacterized protein [Source:UniProtKB/TrEMBL;Acc:Q3UZW4]
ENSMUSG00000060681	Slc9a6	1435008_at	10.89	7.3692E-04	0.88	4.0759E-03	1	2	4	protein_coding	X	53862934	solute carrier family 9 (sodium/hydrogen exchanger), member 6 Gene [Source:MGI (curated);Acc:MGI:2443511]
ENSMUSG00000006095	Tbcb	1448533_at	10.60	7.3837E-04	1.14	4.0813E-03	1	1	2	protein_coding	7	31009150	tubulin folding cofactor B Gene [Source:MGI (curated);Acc:MGI:1913661]
ENSMUSG00000031808	Slc27a1	1422811_at	7.66	7.3969E-04	1.31	4.0860E-03	1	2	3	protein_coding	8	74092826	solute carrier family 27 (fatty acid transporter), member 1 Gene [Source:MGI Symbol;Acc:MGI:1347098]
ENSMUSG00000027366	2010106G01Rik	1450459_at	7.30	7.4261E-04	0.69	4.0995E-03	1	3	4	protein_coding	2	126716127	RIKEN cDNA 2010106G01 gene Gene [Source:MGI Symbol;Acc:MGI:1913802]
ENSMUSG00000043441	Gpr149	1456858_at	5.13	7.4801E-04	1.35	4.1240E-03	0	1	N/A	protein_coding	3	62332999	G protein-coupled receptor 149 Gene [Source:MGI (curated);Acc:MGI:2443628]
ENSMUSG00000027288	Zfp106	1425331_at	8.62	7.4780E-04	1.17	4.1240E-03	1	1	2	protein_coding	2	120332556	zinc finger protein 106 Gene [Source:MGI (curated);Acc:MGI:1270153]
ENSMUSG00000022428	Cby1	1451305_at	8.10	7.4888E-04	0.87	4.1262E-03	1	1	2	protein_coding	15	79489682	chibby homolog 1 (Drosophila) Gene [Source:MGI Symbol;Acc:MGI:1920989]
ENSMUSG00000008398	Elk3	1448797_at	6.22	7.5100E-04	1.20	4.1352E-03	1	1	2	protein_coding	10	92710159	ELK3, member of ETS oncogene family Gene [Source:MGI (curated);Acc:MGI:101762]
ENSMUSG00000028641	Lepre1	1421462_a_at	5.68	7.5950E-04	1.15	4.1768E-03	1	1	2	protein_coding	4	118905520	leprecan 1 Gene [Source:MGI (curated);Acc:MGI:1888921]
ENSMUSG00000029823	Luc7l2	1436766_at	9.82	7.5933E-04	1.63	4.1768E-03	1	5	4	protein_coding	6	38501334	LUC7-like 2 (S. cerevisiae) Gene [Source:MGI (curated);Acc:MGI:2183260]
ENSMUSG00000026048	Ercc5	1450935_at	7.43	7.6049E-04	1.16	4.1795E-03	1	1	2	protein_coding	1	44204692	excision repair cross-complementing rodent repair deficiency, complementation group 5 Gene [Source:MGI (curated);Acc:MGI:103582]
ENSMUSG00000030688	Stard10	1448956_at	9.69	7.7554E-04	0.84	4.2596E-03	1	1	2	protein_coding	7	108469638	START domain containing 10 Gene [Source:MGI Symbol;Acc:MGI:1860093]
ENSMUSG00000030560	Ctsc	1416382_at	8.18	7.7661E-04	0.63	4.2628E-03	1	1	2	protein_coding	7	95426595	cathepsin C Gene [Source:MGI (curated);Acc:MGI:109553]
ENSMUSG00000047866	Lonp2	1460178_at	9.42	7.7935E-04	1.12	4.2751E-03	1	3	4	protein_coding	8	89147942	lon peptidase 2, peroxisomal Gene [Source:MGI (curated);Acc:MGI:1914137]
ENSMUSG00000028479	Gne	1455583_at	7.86	7.8334E-04	1.11	4.2943E-03	1	2	4	protein_coding	4	44046947	glucosamine Gene [Source:MGI (curated);Acc:MGI:1354951]
ENSMUSG00000024983	Vti1a	1419190_at	7.29	7.8724E-04	0.81	4.3129E-03	1	2	1	protein_coding	19	55390547	vesicle transport through interaction with t-SNAREs homolog 1A (yeast) Gene [Source:MGI Symbol;Acc:MGI:1855699]
ENSMUSG00000045009	Prrt3	1438500_at	7.31	7.9083E-04	1.24	4.3244E-03	1	2	1	protein_coding	6	113443917	proline-rich transmembrane protein 3 Gene [Source:MGI Symbol;Acc:MGI:2444810]
ENSMUSG00000040938	Slc16a11	1427107_at	8.04	7.9083E-04	0.82	4.3244E-03	1	1	2	protein_coding	11	70026254	solute carrier family 16 (monocarboxylic acid transporters), member 11 Gene [Source:MGI (curated);Acc:MGI:2663709]
ENSMUSG00000022664	Slc35a5	1423457_at	8.11	7.9005E-04	1.20	4.3244E-03	1	2	4	protein_coding	16	45139686	solute carrier family 35, member A5 Gene [Source:MGI (curated);Acc:MGI:1921352]
ENSMUSG00000055480	Zfp458	1445824_at	5.61	7.9180E-04	0.80	4.3270E-03	1	1	2	protein_coding	13	67355854	zinc finger protein 458 Gene [Source:MGI Symbol;Acc:MGI:3040691]
ENSMUSG00000030528	Blm	1448953_at	6.17	7.9686E-04	0.87	4.3511E-03	1	1	2	protein_coding	7	87599977	Bloom syndrome homolog (human) Gene [Source:MGI Symbol;Acc:MGI:1328362]
ENSMUSG00000057637	Prdm2	1429251_at	7.97	7.9721E-04	0.83	4.3511E-03	1	2	1	protein_coding	4	142697294	PR domain containing 2, with ZNF domain Gene [Source:MGI (curated);Acc:MGI:107628]
ENSMUSG00000026426	Arl8a	1424640_at	9.63	8.0093E-04	1.17	4.3686E-03	1	1	2	protein_coding	1	137043401	ADP-ribosylation factor-like 8A Gene [Source:MGI (curated);Acc:MGI:1915974]
ENSMUSG00000028780	Sema3c	1420696_at	6.01	8.0911E-04	1.17	4.4104E-03	1	2	4	protein_coding	5	17080634	sema domain, immunoglobulin domain (Ig), short basic domain, secreted, (semaphorin) 3C Gene [Source:MGI Symbol;Acc:MGI:107557]
ENSMUSG00000022456	Sept3	1417414_at	10.50	8.1053E-04	1.26	4.4154E-03	1	2	4	protein_coding	15	82105365	septin 3 Gene [Source:MGI Symbol;Acc:MGI:1345148]
ENSMUSG00000035653	Lrfn5	1454687_at	8.74	8.1455E-04	0.88	4.4346E-03	1	1	2	protein_coding	12	62624137	leucine rich repeat and fibronectin type III domain containing 5 Gene [Source:MGI (curated);Acc:MGI:2144814]
ENSMUSG00000040596	Pogk	1459896_at	7.14	8.1732E-04	0.87	4.4468E-03	1	2	1	protein_coding	1	168314753	pogo transposable element with KRAB domain Gene [Source:MGI (curated);Acc:MGI:1918842]
ENSMUSG00000030824	Nucb1	1416903_at	8.83	8.1839E-04	0.88	4.4498E-03	1	1	2	protein_coding	7	52748244	nucleobindin 1 Gene [Source:MGI (curated);Acc:MGI:97388]
ENSMUSG00000028524	Sgip1	1440655_at	8.23	8.2288E-04	1.23	4.4715E-03	1	5	4	protein_coding	4	102413902	SH3-domain GRB2-like (endophilin) interacting protein 1 Gene [Source:MGI (curated);Acc:MGI:1920344]
ENSMUSG00000031134	Rbmx	1416354_at	8.23	8.2456E-04	1.18	4.4778E-03	1	3	4	protein_coding	X	54636707	RNA binding motif protein, X chromosome Gene [Source:MGI (curated);Acc:MGI:1343044]
ENSMUSG00000071658	Gng3	1417428_at	11.99	8.2830E-04	0.87	4.4930E-03	1	1	2	protein_coding	19	8912303	guanine nucleotide binding protein (G protein), gamma 3 Gene [Source:MGI Symbol;Acc:MGI:102704]
ENSMUSG00000049336	Odz2	1457273_at	10.82	8.2840E-04	0.84	4.4930E-03	1	2	1	protein_coding	11	35820158	odd Oz/ten-m homolog 2 (Drosophila) Gene [Source:MGI (curated);Acc:MGI:1345184]
ENSMUSG00000042496	Prdm10	1441764_at	6.50	8.3005E-04	1.19	4.4992E-03	1	1	2	protein_coding	9	31088123	PR domain containing 10 Gene [Source:MGI (curated);Acc:MGI:2682952]
ENSMUSG00000074923	Pak6	1445475_at	7.43	8.3391E-04	1.24	4.5173E-03	1	2	4	protein_coding	2	118489039	p21 protein (Cdc42/Rac)-activated kinase 6 Gene [Source:MGI (curated);Acc:MGI:2679420]
ENSMUSG00000035776	Cd99l2	1423965_at	9.35	8.4032E-04	0.87	4.5471E-03	1	3	4	protein_coding	X	68673235	CD99 antigen-like 2 Gene [Source:MGI (curated);Acc:MGI:2177151]
ENSMUSG00000051579	Tceal8	1418171_at	9.47	8.4047E-04	1.13	4.5471E-03	1	1	2	protein_coding	X	132704620	transcription elongation factor A (SII)-like 8 Gene [Source:MGI (curated);Acc:MGI:1913934]
ENSMUSG00000062300	Pvrl2	1417703_at	5.86	8.4298E-04	0.86	4.5578E-03	1	2	4	protein_coding	7	20302015	poliovirus receptor-related 2 Gene [Source:MGI Symbol;Acc:MGI:97822]
ENSMUSG00000029798	Herc5	1438037_at	5.84	8.4536E-04	0.76	4.5679E-03	1	3	4	protein_coding	6	57531031	hect domain and RLD 5 Gene [Source:MGI Symbol;Acc:MGI:1914388]
ENSMUSG00000044348	Mcart6	1453040_at	6.85	8.5703E-04	1.17	4.6281E-03	1	2	4	protein_coding	X	133515655	mitochondrial carrier triple repeat 6 Gene [Source:MGI (curated);Acc:MGI:1914312]
ENSMUSG00000032557	Uba5	1451973_at	9.27	8.5853E-04	0.84	4.6333E-03	1	2	4	protein_coding	9	103948929	ubiquitin-like modifier activating enzyme 5 Gene [Source:MGI (curated);Acc:MGI:1913913]
ENSMUSG00000058440	Nrf1	1424787_a_at	6.40	8.6026E-04	1.15	4.6397E-03	1	2	4	protein_coding	6	29997988	nuclear respiratory factor 1 Gene [Source:MGI (curated);Acc:MGI:1332235]
ENSMUSG00000041926	Rnpep	1451243_at	8.41	8.6182E-04	1.16	4.6453E-03	1	1	2	protein_coding	1	137159289	arginyl aminopeptidase (aminopeptidase B) Gene [Source:MGI (curated);Acc:MGI:2384902]
ENSMUSG00000000214	Th	1420546_at	6.59	8.6434E-04	1.20	4.6559E-03	1	1	2	protein_coding	7	150078657	tyrosine hydroxylase Gene [Source:MGI (curated);Acc:MGI:98735]
ENSMUSG00000020516	Rps6kb1	1460705_at	8.55	8.6567E-04	1.20	4.6602E-03	1	3	4	protein_coding	11	86312373	ribosomal protein S6 kinase, polypeptide 1 Gene [Source:MGI (curated);Acc:MGI:1270849]
ENSMUSG00000052566	Hook2	1419350_at	6.68	8.6686E-04	0.84	4.6637E-03	1	1	2	protein_coding	8	87514516	hook homolog 2 (Drosophila) Gene [Source:MGI Symbol;Acc:MGI:2181664]
ENSMUSG00000040136	Abcc8	1457066_at	6.39	8.7109E-04	0.78	4.6836E-03	1	2	4	protein_coding	7	53359893	ATP-binding cassette, sub-family C (CFTR/MRP), member 8 Gene [Source:MGI Symbol;Acc:MGI:1352629]
ENSMUSG00000056267	Cep70	1422653_at	7.79	8.7523E-04	0.86	4.7024E-03	1	1	2	protein_coding	9	99143861	centrosomal protein 70 Gene [Source:MGI Symbol;Acc:MGI:1915371]
ENSMUSG00000024007	Ppil1	1428892_at	7.58	8.7568E-04	1.13	4.7024E-03	1	1	2	protein_coding	17	29387748	peptidylprolyl isomerase (cyclophilin)-like 1 Gene [Source:MGI (curated);Acc:MGI:1916066]
ENSMUSG00000038545	Cul7	1417039_a_at	8.68	8.7684E-04	0.90	4.7058E-03	1	1	2	protein_coding	17	46787286	cullin 7 Gene [Source:MGI (curated);Acc:MGI:1913765]
ENSMUSG00000001802	Lrp3	1436083_at	7.25	8.7825E-04	0.89	4.7088E-03	1	1	2	protein_coding	7	35984852	low density lipoprotein receptor-related protein 3 Gene [Source:MGI (curated);Acc:MGI:3584516]
ENSMUSG00000023495	Pcbp4	1449054_a_at	8.86	8.7849E-04	0.84	4.7088E-03	1	1	2	protein_coding	9	106356221	poly(rC) binding protein 4 Gene [Source:MGI Symbol;Acc:MGI:1890471]
ENSMUSG00000022914	Brwd1	1427322_at	9.53	8.8620E-04	0.91	4.7472E-03	1	3	4	protein_coding	16	96214056	bromodomain and WD repeat domain containing 1 Gene [Source:MGI (curated);Acc:MGI:1890651]
ENSMUSG00000024592	C330018D20Rik	1453738_at	6.88	8.8897E-04	1.18	4.7591E-03	1	2	4	protein_coding	18	57115487	RIKEN cDNA C330018D20 gene Gene [Source:MGI Symbol;Acc:MGI:1924672]
ENSMUSG00000032135	Mcam	1416357_a_at	7.75	8.9593E-04	1.39	4.7934E-03	1	1	2	protein_coding	9	43942552	melanoma cell adhesion molecule Gene [Source:MGI (curated);Acc:MGI:1933966]
ENSMUSG00000031584	Gsr	1421817_at	8.38	8.9853E-04	0.85	4.8043E-03	1	2	1	protein_coding	8	34762995	glutathione reductase Gene [Source:MGI (curated);Acc:MGI:95804]
ENSMUSG00000036242	3632451O06Rik	1450770_at	7.48	9.0648E-04	0.82	4.8439E-03	1	1	2	protein_coding	14	50301235	RIKEN cDNA 3632451O06 gene Gene [Source:MGI Symbol;Acc:MGI:1914669]
ENSMUSG00000021519	Mterfd1	1454116_a_at	9.03	9.0795E-04	1.12	4.8487E-03	1	1	2	protein_coding	13	67013062	MTERF domain containing 1 Gene [Source:MGI Symbol;Acc:MGI:1913660]
ENSMUSG00000028883	Sema3a	1420416_at	8.42	9.1142E-04	1.31	4.8643E-03	1	2	1	protein_coding	5	13396784	sema domain, immunoglobulin domain (Ig), short basic domain, secreted, (semaphorin) 3A Gene [Source:MGI (curated);Acc:MGI:107558]
ENSMUSG00000043866	Taf10	1455625_at	7.73	9.1584E-04	1.20	4.8848E-03	1	1	2	protein_coding	7	112887907	TAF10 RNA polymerase II, TATA box binding protein (TBP)-associated factor Gene [Source:MGI (curated);Acc:MGI:1346320]
ENSMUSG00000026037	Orc2l	1418226_at	7.59	9.2171E-04	0.80	4.9131E-03	1	3	1	protein_coding	1	58519615	origin recognition complex, subunit 2-like (S. cerevisiae) Gene [Source:MGI (curated);Acc:MGI:1328306]
ENSMUSG00000006732	Mettl1	1447683_x_at	3.39	9.2229E-04	0.89	4.9132E-03	1	2	1	protein_coding	10	126478470	methyltransferase like 1 Gene [Source:MGI (curated);Acc:MGI:1339986]
ENSMUSG00000030905	Crym	1416776_at	10.01	9.2961E-04	1.38	4.9492E-03	1	1	2	protein_coding	7	127329894	crystallin, mu Gene [Source:MGI (curated);Acc:MGI:102675]
ENSMUSG00000038696	Mapkap1	1417284_at	8.82	9.3029E-04	1.15	4.9498E-03	1	2	4	protein_coding	2	34262291	mitogen-activated protein kinase associated protein 1 Gene [Source:MGI (curated);Acc:MGI:2444554]
ENSMUSG00000015755	Map3k7ip2	1451003_at	9.80	9.3172E-04	0.88	4.9543E-03	1	2	1	protein_coding	10	7625451	TGF-beta activated kinase 1/MAP3K7 binding protein 2 Gene [Source:MGI (curated);Acc:MGI:1915902]
ENSMUSG00000030104	Edem1	1451218_at	8.45	9.3301E-04	1.13	4.9581E-03	1	2	4	protein_coding	6	108778635	ER degradation enhancer, mannosidase alpha-like 1 Gene [Source:MGI Symbol;Acc:MGI:2180139]
ENSMUSG00000079614	Seh1l	1424202_at	5.69	9.3555E-04	1.16	4.9686E-03	1	3	4	protein_coding	18	67934530	SEH1-like (S. cerevisiae Gene [Source:MGI Symbol;Acc:MGI:1919374]
ENSMUSG00000064302	Clasp1	1452265_at	11.01	9.3659E-04	0.89	4.9711E-03	1	2	4	protein_coding	1	120285635	CLIP associating protein 1 Gene [Source:MGI Symbol;Acc:MGI:1923957]
ENSMUSG00000060675	Pla2g16	1451611_at	8.74	9.3866E-04	1.42	4.9790E-03	1	1	2	protein_coding	19	7631949	phospholipase A2, group XVI Gene [Source:MGI (curated);Acc:MGI:2179715]
ENSMUSG00000025421	Hdhd2	1441208_at	7.39	9.4306E-04	0.84	4.9993E-03	1	2	3	protein_coding	18	77168865	haloacid dehalogenase-like hydrolase domain containing 2 Gene [Source:MGI (curated);Acc:MGI:1924237]
ENSMUSG00000048351	2010305A19Rik	1424520_at	7.60	9.4373E-04	0.86	4.9998E-03	1	3	4	protein_coding	4	108000745	RIKEN cDNA 2010305A19 gene Gene [Source:MGI Symbol;Acc:MGI:1917143]
ENSMUSG00000041343	Ankrd42	1429522_at	4.53	9.4648E-04	0.78	5.0113E-03	1	1	2	protein_coding	7	99730233	ankyrin repeat domain 42 Gene [Source:MGI (curated);Acc:MGI:1921095]
ENSMUSG00000026784	Pdss1	1431893_a_at	6.81	9.5000E-04	0.85	5.0269E-03	0	2	N/A	protein_coding	2	22751042	prenyl (solanesyl) diphosphate synthase, subunit 1 Gene [Source:MGI (curated);Acc:MGI:1889278]
ENSMUSG00000023791	Pigx	1425134_a_at	8.62	9.5325E-04	1.14	5.0410E-03	1	1	2	protein_coding	16	32084506	phosphatidylinositol glycan anchor biosynthesis, class X Gene [Source:MGI (curated);Acc:MGI:1919334]
ENSMUSG00000036469	March1	1434955_at	6.75	9.5734E-04	0.78	5.0565E-03	1	3	1	protein_coding	8	68141799	membrane-associated ring finger (C3HC4) 1 Gene [Source:MGI (curated);Acc:MGI:1920175]
ENSMUSG00000029246	Ppat	1428543_at	6.23	9.5676E-04	0.82	5.0565E-03	1	1	2	protein_coding	5	77342274	phosphoribosyl pyrophosphate amidotransferase Gene [Source:MGI (curated);Acc:MGI:2387203]
ENSMUSG00000071451	Psmg4	1435431_at	8.23	9.6364E-04	0.85	5.0867E-03	1	1	2	protein_coding	13	34254833	proteasome (prosome, macropain) assembly chaperone 4 Gene [Source:MGI (curated);Acc:MGI:1916916]
ENSMUSG00000028926	Pftk1	1419250_a_at	8.11	9.6679E-04	0.76	5.1002E-03	1	3	4	protein_coding	5	4803391	cyclin-dependent kinase 14 Gene [Source:MGI (curated);Acc:MGI:894318]
ENSMUSG00000074384	AI429214	1455199_at	6.83	9.7041E-04	0.84	5.1162E-03	1	1	2	protein_coding	8	38056658	Uncharacterized protein C8orf48 homolog [Source:UniProtKB/Swiss-Prot;Acc:Q3TTJ4]
ENSMUSG00000036941	Elac1	1453061_at	8.28	9.7137E-04	0.89	5.1181E-03	1	2	4	protein_coding	18	73894692	elaC homolog 1 (E. coli) Gene [Source:MGI (curated);Acc:MGI:1890495]
ENSMUSG00000020953	Coch	1423285_at	9.39	9.7381E-04	1.32	5.1279E-03	1	1	2	protein_coding	12	52694344	coagulation factor C homolog (Limulus polyphemus) Gene [Source:MGI Symbol;Acc:MGI:1278313]
ENSMUSG00000022658	Tagln3	1450683_at	10.83	9.7678E-04	0.84	5.1404E-03	1	1	2	protein_coding	16	45711343	transgelin 3 Gene [Source:MGI (curated);Acc:MGI:1926784]
ENSMUSG00000031584	Gsr	1421816_at	8.30	9.8711E-04	0.83	5.1916E-03	1	2	1	protein_coding	8	34762995	glutathione reductase Gene [Source:MGI (curated);Acc:MGI:95804]
ENSMUSG00000054256	Msi1	1452287_at	7.37	9.8859E-04	0.77	5.1962E-03	1	1	2	protein_coding	5	115879608	Musashi homolog 1(Drosophila) Gene [Source:MGI (curated);Acc:MGI:107376]
ENSMUSG00000027272	Ubr1	1450066_at	9.86	9.9126E-04	0.87	5.2071E-03	1	2	1	protein_coding	2	120686005	ubiquitin protein ligase E3 component n-recognin 1 Gene [Source:MGI (curated);Acc:MGI:1277977]
ENSMUSG00000074782	RP24-230J5.2	1440761_at	3.56	9.9460E-04	1.31	5.2215E-03	1	1	2	processed_transcript	13	91841270	RIKEN cDNA 4833422C13 gene (4833422C13Rik), transcript variant 3, non-coding RNA [Source:RefSeq DNA;Acc:NR_015501]
ENSMUSG00000029624	Ptcd1	1425096_a_at	6.77	9.9703E-04	1.21	5.2311E-03	1	1	2	protein_coding	5	145908383	pentatricopeptide repeat domain 1 Gene [Source:MGI (curated);Acc:MGI:1919049]
ENSMUSG00000054814	Usp46	1435325_at	10.19	1.0045E-03	0.78	5.2669E-03	1	2	4	protein_coding	5	74394487	ubiquitin specific peptidase 46 Gene [Source:MGI (curated);Acc:MGI:1916977]
ENSMUSG00000027955	Fam198b	1416805_at	6.84	1.0053E-03	0.67	5.2678E-03	1	2	1	protein_coding	3	79688455	family with sequence similarity 198, member B Gene [Source:MGI Symbol;Acc:MGI:1915909]
ENSMUSG00000036856	Wnt4	1450782_at	7.49	1.0058E-03	0.82	5.2678E-03	1	2	4	protein_coding	4	136833404	wingless-related MMTV integration site 4 Gene [Source:MGI (curated);Acc:MGI:98957]
ENSMUSG00000053332	Gas5	1424843_a_at	8.37	1.0099E-03	0.85	5.2857E-03	1	4	4	processed_transcript	1	162964553	growth arrest specific 5 Gene [Source:MGI (curated);Acc:MGI:95659]
ENSMUSG00000028111	Ctsk	1450652_at	7.01	1.0141E-03	1.17	5.3047E-03	1	1	2	protein_coding	3	95303178	cathepsin K Gene [Source:MGI Symbol;Acc:MGI:107823]
ENSMUSG00000014592	Camta1	1433972_at	11.17	1.0218E-03	0.89	5.3413E-03	1	2	4	protein_coding	4	150433634	calmodulin binding transcription activator 1 Gene [Source:MGI (curated);Acc:MGI:2140230]
ENSMUSG00000028128	F3	1417408_at	8.55	1.0224E-03	1.23	5.3413E-03	1	1	2	protein_coding	3	121426527	coagulation factor III Gene [Source:MGI Symbol;Acc:MGI:88381]
ENSMUSG00000025885	Myo5b	1452298_a_at	8.89	1.0231E-03	0.80	5.3422E-03	1	2	4	protein_coding	18	74600590	myosin VB Gene [Source:MGI (curated);Acc:MGI:106598]
ENSMUSG00000037487	Ubr5	1452718_at	10.81	1.0251E-03	0.88	5.3491E-03	1	1	2	protein_coding	15	37897083	ubiquitin protein ligase E3 component n-recognin 5 Gene [Source:MGI Symbol;Acc:MGI:1918040]
ENSMUSG00000031781	Ciapin1	1448140_at	7.03	1.0297E-03	0.78	5.3698E-03	1	2	4	protein_coding	8	97343718	cytokine induced apoptosis inhibitor 1 Gene [Source:MGI (curated);Acc:MGI:1922083]
ENSMUSG00000042406	Atf4	1448135_at	10.37	1.0352E-03	1.14	5.3955E-03	1	1	2	protein_coding	15	80085929	activating transcription factor 4 Gene [Source:MGI Symbol;Acc:MGI:88096]
ENSMUSG00000021594	Srd5a1	1431101_a_at	6.18	1.0369E-03	1.34	5.4011E-03	1	3	4	protein_coding	13	69712328	steroid 5 alpha-reductase 1 Gene [Source:MGI Symbol;Acc:MGI:98400]
ENSMUSG00000081137	RP23-37L2.3	1427198_at	6.78	1.0396E-03	0.81	5.4116E-03	1	1	2	pseudogene	X	165806121	N/A
ENSMUSG00000039599	Fam149b	1424813_at	6.28	1.0443E-03	1.15	5.4329E-03	1	2	4	protein_coding	14	21167384	family with sequence similarity 149, member B Gene [Source:MGI Symbol;Acc:MGI:2145567]
ENSMUSG00000029084	Cd38	1450136_at	5.60	1.0453E-03	1.48	5.4349E-03	0	2	N/A	protein_coding	5	44260048	CD38 antigen Gene [Source:MGI (curated);Acc:MGI:107474]
ENSMUSG00000029559	2210016L21Rik	1433690_at	9.75	1.0483E-03	0.91	5.4472E-03	1	1	2	protein_coding	5	115392167	RIKEN cDNA 2210016L21 gene Gene [Source:MGI Symbol;Acc:MGI:1919607]
ENSMUSG00000025777	Gdap1	1450940_at	9.54	1.0495E-03	0.85	5.4503E-03	1	4	4	protein_coding	1	17135443	ganglioside-induced differentiation-associated-protein 1 Gene [Source:MGI (curated);Acc:MGI:1338002]
ENSMUSG00000036646	Man1b1	1452235_at	7.57	1.0506E-03	1.17	5.4530E-03	1	1	2	protein_coding	2	25187858	mannosidase, alpha, class 1B, member 1 Gene [Source:MGI (curated);Acc:MGI:2684954]
ENSMUSG00000038965	Ube2l3	1417907_at	10.62	1.0513E-03	1.14	5.4532E-03	1	2	4	protein_coding	16	17152106	ubiquitin-conjugating enzyme E2L 3 Gene [Source:MGI (curated);Acc:MGI:109240]
ENSMUSG00000053754	Chd8	1457580_at	5.50	1.0526E-03	0.84	5.4568E-03	1	3	4	protein_coding	14	52817826	chromodomain helicase DNA binding protein 8 Gene [Source:MGI (curated);Acc:MGI:1915022]
ENSMUSG00000027956	Tmem144	1426362_at	7.28	1.0564E-03	0.81	5.4732E-03	1	2	1	protein_coding	3	79617075	transmembrane protein 144 Gene [Source:MGI Symbol;Acc:MGI:1917902]
ENSMUSG00000026404	Ddx59	1460333_at	7.14	1.0606E-03	0.83	5.4882E-03	1	1	2	protein_coding	1	138311848	DEAD (Asp-Glu-Ala-Asp) box polypeptide 59 Gene [Source:MGI (curated);Acc:MGI:1915247]
ENSMUSG00000075318	Scn2a1	1435933_at	11.18	1.0606E-03	0.76	5.4882E-03	1	4	4	protein_coding	2	65458914	sodium channel, voltage-gated, type II, alpha 1 Gene [Source:MGI (curated);Acc:MGI:98248]
ENSMUSG00000030075	Cntn3	1420739_at	6.05	1.0645E-03	1.19	5.5022E-03	1	1	2	protein_coding	6	102113300	contactin 3 Gene [Source:MGI Symbol;Acc:MGI:99534]
ENSMUSG00000026427	Lgtn	1451211_a_at	8.06	1.0645E-03	0.87	5.5022E-03	1	3	4	protein_coding	1	133049758	ligatin Gene [Source:MGI (curated);Acc:MGI:109342]
ENSMUSG00000024163	Mapk8ip3	1416437_a_at	9.85	1.0652E-03	0.83	5.5025E-03	0	2	N/A	protein_coding	17	25029098	mitogen-activated protein kinase 8 interacting protein 3 Gene [Source:MGI (curated);Acc:MGI:1353598]
ENSMUSG00000038028	9630033F20Rik	1447934_at	6.66	1.0729E-03	0.84	5.5390E-03	1	3	5	protein_coding	6	127035134	RIKEN cDNA 9630033F20 gene Gene [Source:MGI Symbol;Acc:MGI:2442752]
ENSMUSG00000051650	B3gnt2	1450026_a_at	9.53	1.0753E-03	1.25	5.5477E-03	1	2	4	protein_coding	11	22679269	UDP-GlcNAc:betaGal beta-1,3-N-acetylglucosaminyltransferase 2 Gene [Source:MGI (curated);Acc:MGI:1889505]
ENSMUSG00000037683	Armc3	1429816_at	5.88	1.0765E-03	0.69	5.5507E-03	1	2	4	protein_coding	2	19120929	armadillo repeat containing 3 Gene [Source:MGI (curated);Acc:MGI:1918132]
ENSMUSG00000020130	Tbc1d15	1416060_at	9.61	1.0784E-03	1.15	5.5573E-03	1	3	4	protein_coding	10	114635515	TBC1 domain family, member 15 Gene [Source:MGI Symbol;Acc:MGI:1913937]
ENSMUSG00000050295	Foxc1	1419486_at	5.84	1.0811E-03	1.21	5.5676E-03	1	2	4	protein_coding	13	31898515	forkhead box C1 Gene [Source:MGI (curated);Acc:MGI:1347466]
ENSMUSG00000035596	Mboat7	1451066_at	10.27	1.0891E-03	1.17	5.6059E-03	1	1	2	protein_coding	7	3629392	membrane bound O-acyltransferase domain containing 7 Gene [Source:MGI (curated);Acc:MGI:1924832]
ENSMUSG00000070643	Sox13	1450191_a_at	6.80	1.0962E-03	0.87	5.6391E-03	1	1	2	protein_coding	1	135278880	SRY-box containing gene 13 Gene [Source:MGI (curated);Acc:MGI:98361]
ENSMUSG00000026896	Ifih1	1426276_at	6.33	1.0978E-03	1.16	5.6438E-03	1	1	2	protein_coding	2	62433855	interferon induced with helicase C domain 1 Gene [Source:MGI (curated);Acc:MGI:1918836]
ENSMUSG00000031485	Prosc	1423044_at	9.62	1.1045E-03	1.13	5.6750E-03	1	1	2	protein_coding	8	28153075	proline synthetase co-transcribed Gene [Source:MGI Symbol;Acc:MGI:1891207]
ENSMUSG00000003808	Farsa	1424907_a_at	7.58	1.1110E-03	0.82	5.7016E-03	1	2	1	protein_coding	8	87380888	phenylalanyl-tRNA synthetase, alpha subunit Gene [Source:MGI (curated);Acc:MGI:1913840]
ENSMUSG00000031557	Plekha2	1436177_at	7.00	1.1110E-03	1.31	5.7016E-03	0	3	N/A	protein_coding	8	26149616	pleckstrin homology domain-containing, family A (phosphoinositide binding specific) member 2 Gene [Source:MGI (curated);Acc:MGI:1928144]
ENSMUSG00000026672	Optn	1429778_at	6.50	1.1124E-03	0.82	5.7029E-03	1	2	4	protein_coding	2	4941688	optineurin Gene [Source:MGI (curated);Acc:MGI:1918898]
ENSMUSG00000049313	Sorl1	1426258_at	11.39	1.1126E-03	0.80	5.7029E-03	0	3	N/A	protein_coding	9	41772803	sortilin-related receptor, LDLR class A repeats-containing Gene [Source:MGI (curated);Acc:MGI:1202296]
ENSMUSG00000058833	2810428I15Rik	1418702_a_at	9.24	1.1161E-03	0.84	5.7143E-03	1	1	2	protein_coding	8	73028191	RIKEN cDNA 2810428I15 gene Gene [Source:MGI Symbol;Acc:MGI:1913712]
ENSMUSG00000005102	Eif2ak4	1421389_a_at	7.28	1.1156E-03	0.80	5.7143E-03	1	1	2	protein_coding	2	118214353	eukaryotic translation initiation factor 2 alpha kinase 4 Gene [Source:MGI (curated);Acc:MGI:1353427]
ENSMUSG00000015843	Rxrg	1418782_at	9.46	1.1199E-03	1.45	5.7303E-03	0	1	N/A	protein_coding	1	169528515	retinoid X receptor gamma Gene [Source:MGI (curated);Acc:MGI:98216]
ENSMUSG00000048544	5930422O12Rik	1457538_at	4.99	1.1248E-03	1.40	5.7517E-03	0	1	N/A	protein_coding	8	34539268	RIKEN cDNA 5930422O12 gene Gene [Source:MGI Symbol;Acc:MGI:2442538]
ENSMUSG00000019975	Ikbip	1429219_at	6.63	1.1257E-03	0.83	5.7530E-03	1	2	4	protein_coding	10	90545685	IKBKB interacting protein Gene [Source:MGI Symbol;Acc:MGI:1914704]
ENSMUSG00000034930	Rtkn	1425601_a_at	9.11	1.1288E-03	1.13	5.7657E-03	1	1	2	protein_coding	6	83085457	rhotekin Gene [Source:MGI (curated);Acc:MGI:107371]
ENSMUSG00000087497	RP23-78H18.2	1455170_at	7.47	1.1358E-03	1.18	5.7979E-03	1	1	2	processed_transcript	11	63892986	N/A
ENSMUSG00000042662	Dusp15	1426189_at	6.85	1.1422E-03	0.83	5.8273E-03	1	2	4	protein_coding	2	152766731	dual specificity phosphatase-like 15 Gene [Source:MGI (curated);Acc:MGI:1934928]
ENSMUSG00000041997	Tlk1	1460002_at	7.40	1.1461E-03	1.19	5.8437E-03	1	4	4	protein_coding	2	70550464	tousled-like kinase 1 Gene [Source:MGI (curated);Acc:MGI:2441683]
ENSMUSG00000059540	Tcea2	1418107_at	8.06	1.1504E-03	0.84	5.8621E-03	1	1	2	protein_coding	2	181415015	transcription elongation factor A (SII), 2 Gene [Source:MGI (curated);Acc:MGI:107368]
ENSMUSG00000090100	Ttbk2	1440734_at	7.39	1.1530E-03	0.66	5.8720E-03	0	2	N/A	protein_coding	2	120558552	tau tubulin kinase 2 Gene [Source:MGI (curated);Acc:MGI:2155779]
ENSMUSG00000030643	Rab30	1426452_a_at	7.42	1.1580E-03	0.82	5.8938E-03	1	2	4	protein_coding	7	99890113	RAB30, member RAS oncogene family Gene [Source:MGI (curated);Acc:MGI:1923235]
ENSMUSG00000038119	Cdon	1434957_at	8.01	1.1604E-03	0.87	5.8953E-03	1	1	2	protein_coding	9	35228713	cell adhesion molecule-related/down-regulated by oncogenes Gene [Source:MGI (curated);Acc:MGI:1926387]
ENSMUSG00000056121	Fez2	1434348_at	8.72	1.1598E-03	1.18	5.8953E-03	1	1	2	protein_coding	17	78777225	fasciculation and elongation protein zeta 2 (zygin II) Gene [Source:MGI (curated);Acc:MGI:2675856]
ENSMUSG00000028978	Nos3	1422622_at	7.29	1.1610E-03	0.85	5.8953E-03	1	1	2	protein_coding	5	23870628	nitric oxide synthase 3, endothelial cell Gene [Source:MGI (curated);Acc:MGI:97362]
ENSMUSG00000028657	Ppt1	1422468_at	9.45	1.1590E-03	0.88	5.8953E-03	1	2	1	protein_coding	4	122513485	palmitoyl-protein thioesterase 1 Gene [Source:MGI (curated);Acc:MGI:1298204]
ENSMUSG00000036469	March1	1440209_at	7.01	1.1641E-03	0.78	5.9076E-03	1	3	1	protein_coding	8	68141799	membrane-associated ring finger (C3HC4) 1 Gene [Source:MGI (curated);Acc:MGI:1920175]
ENSMUSG00000036180	Gatad2a	1451198_at	6.24	1.1738E-03	1.30	5.9535E-03	1	3	4	protein_coding	8	72432369	GATA zinc finger domain containing 2A Gene [Source:MGI Symbol;Acc:MGI:2384585]
ENSMUSG00000028613	Lrp8	1440882_at	8.60	1.1776E-03	0.85	5.9689E-03	1	4	4	protein_coding	4	107474864	low density lipoprotein receptor-related protein 8, apolipoprotein e receptor Gene [Source:MGI (curated);Acc:MGI:1340044]
ENSMUSG00000031618	Nr3c2	1435991_at	8.87	1.1813E-03	0.82	5.9845E-03	1	1	2	protein_coding	8	79423341	nuclear receptor subfamily 3, group C, member 2 Gene [Source:MGI (curated);Acc:MGI:99459]
ENSMUSG00000037395	Rcor3	1428343_at	8.38	1.1857E-03	0.70	6.0031E-03	0	2	N/A	protein_coding	1	193922652	REST corepressor 3 Gene [Source:MGI Symbol;Acc:MGI:2441920]
ENSMUSG00000027957	Slc35a3	1429648_at	8.08	1.1880E-03	0.89	6.0116E-03	1	3	4	protein_coding	3	116372387	solute carrier family 35 (UDP-N-acetylglucosamine (UDP-GlcNAc) transporter), member 3 Gene [Source:MGI (curated);Acc:MGI:1917648]
ENSMUSG00000038175	Mylip	1424988_at	8.82	1.1942E-03	0.88	6.0356E-03	1	1	2	protein_coding	13	45485112	myosin regulatory light chain interacting protein Gene [Source:MGI Symbol;Acc:MGI:2388271]
ENSMUSG00000040877	Wdr25	1456645_at	6.09	1.1940E-03	0.86	6.0356E-03	1	1	2	protein_coding	12	110259079	WD repeat domain 25 Gene [Source:MGI Symbol;Acc:MGI:3045255]
ENSMUSG00000059482	2610301B20Rik	1429451_at	9.05	1.2114E-03	1.11	6.1156E-03	1	1	2	protein_coding	4	10801672	RIKEN cDNA 2610301B20 gene Gene [Source:MGI Symbol;Acc:MGI:1914407]
ENSMUSG00000030717	Nupr1	1419665_a_at	4.57	1.2112E-03	1.30	6.1156E-03	1	1	2	protein_coding	7	133766763	nuclear protein 1 Gene [Source:MGI (curated);Acc:MGI:1891834]
ENSMUSG00000052353	9930013L23Rik	1429987_at	6.48	1.2149E-03	0.76	6.1295E-03	1	1	2	protein_coding	7	91081367	RIKEN cDNA 9930013L23 gene Gene [Source:MGI Symbol;Acc:MGI:2443629]
ENSMUSG00000029333	Rasgef1b	1454742_at	9.39	1.2166E-03	1.24	6.1347E-03	1	1	2	protein_coding	5	99646445	RasGEF domain family, member 1B Gene [Source:MGI Symbol;Acc:MGI:2443755]
ENSMUSG00000028710	Atpaf1	1436358_at	9.70	1.2186E-03	0.83	6.1413E-03	1	1	2	protein_coding	4	115457589	ATP synthase mitochondrial F1 complex assembly factor 1 Gene [Source:MGI (curated);Acc:MGI:2180560]
ENSMUSG00000045009	Prrt3	1437966_at	8.10	1.2198E-03	1.28	6.1434E-03	1	2	1	protein_coding	6	113443917	proline-rich transmembrane protein 3 Gene [Source:MGI Symbol;Acc:MGI:2444810]
ENSMUSG00000028838	Extl1	1423305_at	7.72	1.2243E-03	0.76	6.1624E-03	0	1	N/A	protein_coding	4	133912287	exostoses (multiple)-like 1 Gene [Source:MGI (curated);Acc:MGI:1888742]
ENSMUSG00000061306	Slc38a10	1456241_a_at	9.84	1.2269E-03	0.86	6.1721E-03	1	4	4	protein_coding	11	119965274	solute carrier family 38, member 10 Gene [Source:MGI (curated);Acc:MGI:1919305]
ENSMUSG00000032998	Foxj3	1438220_at	7.57	1.2283E-03	0.84	6.1758E-03	1	1	2	protein_coding	4	119212266	forkhead box J3 Gene [Source:MGI (curated);Acc:MGI:2443432]
ENSMUSG00000021379	Id4	1423259_at	11.88	1.2299E-03	1.19	6.1764E-03	1	2	4	protein_coding	13	48356796	inhibitor of DNA binding 4 Gene [Source:MGI Symbol;Acc:MGI:99414]
ENSMUSG00000031214	Ophn1	1419107_at	7.82	1.2294E-03	0.90	6.1764E-03	1	3	4	protein_coding	X	95749616	oligophrenin 1 Gene [Source:MGI (curated);Acc:MGI:2151070]
ENSMUSG00000024287	Thoc1	1424642_at	9.10	1.2309E-03	0.85	6.1780E-03	0	3	N/A	protein_coding	18	9958178	THO complex 1 Gene [Source:MGI Symbol;Acc:MGI:1919668]
ENSMUSG00000032328	Tmem30a	1443619_at	4.99	1.2381E-03	1.21	6.2103E-03	0	5	N/A	protein_coding	9	79616750	transmembrane protein 30A Gene [Source:MGI (curated);Acc:MGI:106402]
ENSMUSG00000074457	S100a16	1425560_a_at	10.31	1.2459E-03	1.20	6.2462E-03	1	1	2	protein_coding	3	90341176	S100 calcium binding protein A16 Gene [Source:MGI (curated);Acc:MGI:1915110]
ENSMUSG00000029027	Dffb	1421229_at	6.01	1.2472E-03	0.84	6.2491E-03	1	2	4	protein_coding	4	153338558	DNA fragmentation factor, beta subunit Gene [Source:MGI (curated);Acc:MGI:1196287]
ENSMUSG00000028385	Snx30	1437120_at	7.11	1.2495E-03	0.74	6.2537E-03	0	2	N/A	protein_coding	4	59818712	sorting nexin family member 30 Gene [Source:MGI (curated);Acc:MGI:2443882]
ENSMUSG00000030126	Tmcc1	1455353_at	9.32	1.2496E-03	0.89	6.2537E-03	1	3	4	protein_coding	6	115968636	transmembrane and coiled coil domains 1 Gene [Source:MGI Symbol;Acc:MGI:2442368]
ENSMUSG00000044477	Zfand3	1426998_at	8.65	1.2514E-03	1.15	6.2592E-03	1	2	4	protein_coding	17	30142032	zinc finger, AN1-type domain 3 Gene [Source:MGI Symbol;Acc:MGI:1096572]
ENSMUSG00000047414	Flrt2	1455096_at	9.41	1.2549E-03	0.76	6.2730E-03	1	3	4	protein_coding	12	96930436	fibronectin leucine rich transmembrane protein 2 Gene [Source:MGI (curated);Acc:MGI:3603594]
ENSMUSG00000036492	Rnf39	1441793_at	5.94	1.2659E-03	0.69	6.3243E-03	0	1	N/A	protein_coding	17	37079996	ring finger protein 39 Gene [Source:MGI Symbol;Acc:MGI:2156378]
ENSMUSG00000032348	Gsta4	1416368_at	9.36	1.2734E-03	0.82	6.3581E-03	1	1	2	protein_coding	9	78039823	glutathione S-transferase, alpha 4 Gene [Source:MGI Symbol;Acc:MGI:1309515]
ENSMUSG00000087174	RP23-250A14.2	1438893_at	4.76	1.2754E-03	0.79	6.3647E-03	0	3	N/A	processed_transcript	X	102232536	RIKEN cDNA 5530601H04 gene (5530601H04Rik), non-coding RNA [Source:RefSeq DNA;Acc:NR_015467]
ENSMUSG00000031647	Mfap3l	1428804_at	9.37	1.2928E-03	0.79	6.4477E-03	0	3	N/A	protein_coding	8	63111624	microfibrillar-associated protein 3-like Gene [Source:MGI (curated);Acc:MGI:1918556]
ENSMUSG00000078853	Igtp	1417141_at	7.16	1.2986E-03	1.50	6.4730E-03	0	1	N/A	protein_coding	11	58013058	interferon gamma induced GTPase Gene [Source:MGI (curated);Acc:MGI:107729]
ENSMUSG00000013973	Dedd	1434994_at	7.19	1.3005E-03	0.88	6.4787E-03	1	2	1	protein_coding	1	173259276	death effector domain-containing Gene [Source:MGI (curated);Acc:MGI:1333874]
ENSMUSG00000025823	Pdia4	1416497_at	7.48	1.3013E-03	0.81	6.4787E-03	0	1	N/A	protein_coding	6	47746141	protein disulfide isomerase associated 4 Gene [Source:MGI Symbol;Acc:MGI:104864]
ENSMUSG00000052698	Tln2	1429111_at	9.25	1.3023E-03	1.16	6.4799E-03	1	3	5	protein_coding	9	67065943	talin 2 Gene [Source:MGI Symbol;Acc:MGI:1917799]
ENSMUSG00000032580	Rbm5	1452186_at	11.15	1.3052E-03	0.88	6.4910E-03	1	3	1	protein_coding	9	107642826	RNA binding motif protein 5 Gene [Source:MGI Symbol;Acc:MGI:1933204]
ENSMUSG00000022159	Rab2b	1428115_a_at	7.80	1.3228E-03	0.85	6.5745E-03	1	4	4	protein_coding	14	52881446	RAB2B, member RAS oncogene family Gene [Source:MGI Symbol;Acc:MGI:1923588]
ENSMUSG00000036377	C530008M17Rik	1434645_at	9.04	1.3252E-03	0.81	6.5826E-03	1	2	4	protein_coding	5	77086708	RIKEN cDNA C530008M17 gene Gene [Source:MGI Symbol;Acc:MGI:2444817]
ENSMUSG00000031379	Pir	1429001_at	6.43	1.3261E-03	0.85	6.5833E-03	1	1	2	protein_coding	X	160707303	pirin Gene [Source:MGI (curated);Acc:MGI:1916906]
ENSMUSG00000019889	Ptprk	1423277_at	7.46	1.3274E-03	0.85	6.5861E-03	1	1	2	protein_coding	10	27794626	protein tyrosine phosphatase, receptor type, K Gene [Source:MGI Symbol;Acc:MGI:103310]
ENSMUSG00000026556	Vangl2	1455592_at	6.86	1.3410E-03	0.84	6.6496E-03	1	3	4	protein_coding	1	173931091	vang-like 2 (van gogh, Drosophila) Gene [Source:MGI (curated);Acc:MGI:2135272]
ENSMUSG00000008763	Man1a2	1420977_at	7.96	1.3431E-03	0.88	6.6564E-03	1	3	4	protein_coding	3	100366131	mannosidase, alpha, class 1A, member 2 Gene [Source:MGI (curated);Acc:MGI:104676]
ENSMUSG00000036712	Cyld	1429201_at	10.77	1.3455E-03	1.19	6.6644E-03	1	3	4	protein_coding	8	91220959	cylindromatosis (turban tumor syndrome) Gene [Source:MGI Symbol;Acc:MGI:1921506]
ENSMUSG00000038844	Kif16b	1429062_at	5.34	1.3528E-03	1.13	6.6959E-03	1	1	2	protein_coding	2	142443210	kinesin family member 16B Gene [Source:MGI (curated);Acc:MGI:1098240]
ENSMUSG00000022811	Zfp148	1449068_at	9.86	1.3534E-03	0.87	6.6959E-03	1	4	4	protein_coding	16	33380922	zinc finger protein 148 Gene [Source:MGI Symbol;Acc:MGI:1332234]
ENSMUSG00000059475	Zfp426	1451997_at	8.23	1.3642E-03	0.87	6.7455E-03	1	1	2	protein_coding	9	20272993	zinc finger protein 426 Gene [Source:MGI Symbol;Acc:MGI:1920248]
ENSMUSG00000034780	B3galt1	1422206_at	6.31	1.3653E-03	1.21	6.7473E-03	0	4	N/A	protein_coding	2	67942728	UDP-Gal:betaGlcNAc beta 1,3-galactosyltransferase, polypeptide 1 Gene [Source:MGI (curated);Acc:MGI:1349403]
ENSMUSG00000033111	3830406C13Rik	1436388_a_at	8.57	1.3702E-03	0.85	6.7678E-03	0	1	N/A	protein_coding	14	13116772	RIKEN cDNA 3830406C13 gene Gene [Source:MGI Symbol;Acc:MGI:1917937]
ENSMUSG00000038178	Slc43a2	1456940_at	4.40	1.3714E-03	0.78	6.7696E-03	0	3	N/A	protein_coding	11	75345196	solute carrier family 43, member 2 Gene [Source:MGI (curated);Acc:MGI:2442746]
ENSMUSG00000036932	Aifm1	1418127_a_at	9.20	1.3744E-03	0.82	6.7806E-03	1	1	2	protein_coding	X	45828121	apoptosis-inducing factor, mitochondrion-associated 1 Gene [Source:MGI (curated);Acc:MGI:1349419]
ENSMUSG00000046567	4930430F08Rik	1453468_at	7.34	1.3759E-03	1.13	6.7839E-03	1	2	4	protein_coding	10	100034969	RIKEN cDNA 4930430F08 gene Gene [Source:MGI Symbol;Acc:MGI:1921197]
ENSMUSG00000004798	Ulk2	1448858_at	8.94	1.3769E-03	0.91	6.7852E-03	1	3	4	protein_coding	11	61589151	Unc-51 like kinase 2 (C. elegans) Gene [Source:MGI (curated);Acc:MGI:1352758]
ENSMUSG00000027544	Nfatc2	1426032_at	8.73	1.3792E-03	0.87	6.7922E-03	1	2	4	protein_coding	2	168301910	nuclear factor of activated T-cells, cytoplasmic, calcineurin-dependent 2 Gene [Source:MGI (curated);Acc:MGI:102463]
ENSMUSG00000005225	Plekha8	1454819_at	8.09	1.3799E-03	0.91	6.7922E-03	1	1	2	protein_coding	6	54545105	pleckstrin homology domain containing, family A (phosphoinositide binding specific) member 8 Gene [Source:MGI (curated);Acc:MGI:2681164]
ENSMUSG00000019951	Uhrf1bp1l	1451275_at	10.07	1.3901E-03	1.13	6.8386E-03	1	1	2	protein_coding	10	89207771	UHRF1 (ICBP90) binding protein 1-like Gene [Source:MGI Symbol;Acc:MGI:2442888]
ENSMUSG00000025915	Sgk3	1450036_at	8.99	1.3938E-03	1.15	6.8528E-03	1	3	4	protein_coding	1	9788234	serum/glucocorticoid regulated kinase 3 Gene [Source:MGI Symbol;Acc:MGI:2182368]
ENSMUSG00000061689	Dlgap4	1426465_at	9.84	1.4074E-03	1.19	6.9156E-03	0	2	N/A	protein_coding	2	156439441	discs, large homolog-associated protein 4 (Drosophila) Gene [Source:MGI (curated);Acc:MGI:2138865]
ENSMUSG00000024640	Psat1	1451064_a_at	10.69	1.4152E-03	0.85	6.9500E-03	1	1	2	protein_coding	19	15979168	phosphoserine aminotransferase 1 Gene [Source:MGI (curated);Acc:MGI:2183441]
ENSMUSG00000038217	Tlcd2	1432282_a_at	5.34	1.4180E-03	0.85	6.9599E-03	1	1	2	protein_coding	11	75275217	TLC domain containing 2 Gene [Source:MGI (curated);Acc:MGI:1917141]
ENSMUSG00000056260	4933421E11Rik	1428162_at	7.98	1.4219E-03	1.15	6.9752E-03	1	1	2	protein_coding	3	106487905	RIKEN cDNA 4933421E11 gene Gene [Source:MGI Symbol;Acc:MGI:2445214]
ENSMUSG00000024501	Dpysl3	1454613_at	9.17	1.4354E-03	0.87	7.0377E-03	1	2	4	protein_coding	18	43480633	dihydropyrimidinase-like 3 Gene [Source:MGI (curated);Acc:MGI:1349762]
ENSMUSG00000042312	S100a13	1418704_at	8.61	1.4429E-03	1.18	7.0705E-03	1	1	2	protein_coding	3	90318357	S100 calcium binding protein A13 Gene [Source:MGI (curated);Acc:MGI:109581]
ENSMUSG00000030835	Nomo1	1451169_at	8.34	1.4449E-03	1.20	7.0762E-03	1	1	2	protein_coding	7	53289188	nodal modulator 1 Gene [Source:MGI Symbol;Acc:MGI:2385850]
ENSMUSG00000036054	Sfrs14	1436005_at	7.41	1.4482E-03	0.87	7.0884E-03	1	3	1	protein_coding	8	72758125	splicing factor, arginine/serine-rich 14 Gene [Source:MGI (curated);Acc:MGI:2678085]
ENSMUSG00000021693	Kif2a	1452499_a_at	7.68	1.4500E-03	0.82	7.0933E-03	1	4	4	protein_coding	13	107749076	kinesin family member 2A Gene [Source:MGI (curated);Acc:MGI:108390]
ENSMUSG00000031230	Fgf16	1420806_at	4.37	1.4521E-03	1.14	7.0994E-03	0	1	N/A	protein_coding	X	102959618	fibroblast growth factor 16 Gene [Source:MGI (curated);Acc:MGI:1931627]
ENSMUSG00000042750	Bex2	1417388_at	11.92	1.4537E-03	1.12	7.1010E-03	1	1	2	protein_coding	X	132601103	brain expressed X-linked 2 Gene [Source:MGI (curated);Acc:MGI:1338017]
ENSMUSG00000018322	Tomm34	1448345_at	9.67	1.4541E-03	1.09	7.1010E-03	1	1	2	protein_coding	2	163879276	translocase of outer mitochondrial membrane 34 Gene [Source:MGI (curated);Acc:MGI:1914395]
ENSMUSG00000046311	Zfp62	1451730_at	7.57	1.4609E-03	0.74	7.1305E-03	0	2	N/A	protein_coding	11	49016794	zinc finger protein 62 Gene [Source:MGI (curated);Acc:MGI:99662]
ENSMUSG00000052997	Uba2	1448283_a_at	10.43	1.4622E-03	1.10	7.1324E-03	1	3	4	protein_coding	7	34925708	ubiquitin-like modifier activating enzyme 2 Gene [Source:MGI (curated);Acc:MGI:1858313]
ENSMUSG00000027332	Ivd	1418238_at	8.97	1.4687E-03	1.15	7.1602E-03	1	2	1	protein_coding	2	118687690	isovaleryl coenzyme A dehydrogenase Gene [Source:MGI (curated);Acc:MGI:1929242]
ENSMUSG00000040918	Slc19a2	1426117_a_at	5.84	1.4697E-03	1.19	7.1613E-03	1	2	1	protein_coding	1	166179177	solute carrier family 19 (thiamine transporter), member 2 Gene [Source:MGI (curated);Acc:MGI:1928761]
ENSMUSG00000063019	Manbal	1424061_at	8.68	1.4822E-03	0.89	7.2178E-03	1	1	2	protein_coding	2	157193330	mannosidase, beta A, lysosomal-like Gene [Source:MGI (curated);Acc:MGI:1916411]
ENSMUSG00000027430	Dtd1	1451040_at	10.21	1.4833E-03	1.13	7.2193E-03	1	1	2	protein_coding	2	144425633	D-tyrosyl-tRNA deacylase 1 homolog (S. cerevisiae) Gene [Source:MGI (curated);Acc:MGI:1913294]
ENSMUSG00000051910	Sox6	1434918_at	7.66	1.4878E-03	0.89	7.2372E-03	1	3	4	protein_coding	7	122614858	SRY-box containing gene 6 Gene [Source:MGI Symbol;Acc:MGI:98368]
ENSMUSG00000021537	Cetn3	1417239_at	9.53	1.4923E-03	0.86	7.2552E-03	1	1	2	protein_coding	13	81922252	centrin 3 Gene [Source:MGI Symbol;Acc:MGI:1097706]
ENSMUSG00000021534	1700001L19Rik	1453643_at	7.36	1.4962E-03	0.81	7.2616E-03	0	1	N/A	protein_coding	13	68736353	RIKEN cDNA 1700001L19 gene Gene [Source:MGI Symbol;Acc:MGI:1916565]
ENSMUSG00000018395	Kif3a	1449841_at	10.08	1.4958E-03	0.87	7.2616E-03	1	4	4	protein_coding	11	53380881	kinesin family member 3A Gene [Source:MGI (curated);Acc:MGI:107689]
ENSMUSG00000027678	Ncoa3	1422737_at	6.47	1.4949E-03	1.14	7.2616E-03	1	2	4	protein_coding	2	165818136	nuclear receptor coactivator 3 Gene [Source:MGI (curated);Acc:MGI:1276535]
ENSMUSG00000031897	Psmb10	1448632_at	9.15	1.5024E-03	0.85	7.2877E-03	1	1	2	protein_coding	8	108459642	proteasome (prosome, macropain) subunit, beta type 10 Gene [Source:MGI Symbol;Acc:MGI:1096380]
ENSMUSG00000035649	Zcchc7	1439033_at	8.67	1.5039E-03	0.80	7.2908E-03	1	2	4	protein_coding	4	44768749	zinc finger, CCHC domain containing 7 Gene [Source:MGI (curated);Acc:MGI:2442912]
ENSMUSG00000042364	Snx18	1416360_at	6.96	1.5087E-03	1.12	7.3104E-03	1	2	4	protein_coding	13	114382393	sorting nexin 18 Gene [Source:MGI Symbol;Acc:MGI:2137642]
ENSMUSG00000057649	Brd9	1456018_at	9.34	1.5145E-03	0.89	7.3342E-03	1	1	2	protein_coding	13	74075286	bromodomain containing 9 Gene [Source:MGI Symbol;Acc:MGI:2145317]
ENSMUSG00000003778	Brd8	1427193_at	6.49	1.5218E-03	0.80	7.3652E-03	0	6	N/A	protein_coding	18	34758269	bromodomain containing 8 Gene [Source:MGI (curated);Acc:MGI:1925906]
ENSMUSG00000004846	Plod3	1415901_at	8.96	1.5259E-03	0.90	7.3810E-03	1	1	2	protein_coding	5	137462889	procollagen-lysine, 2-oxoglutarate 5-dioxygenase 3 Gene [Source:MGI (curated);Acc:MGI:1347008]
ENSMUSG00000038784	Cnot4	1420999_at	8.86	1.5290E-03	0.90	7.3919E-03	1	5	4	protein_coding	6	34973131	CCR4-NOT transcription complex, subunit 4 Gene [Source:MGI Symbol;Acc:MGI:1859026]
ENSMUSG00000004815	Dgkq	1437000_at	7.34	1.5358E-03	0.86	7.4149E-03	1	1	2	protein_coding	5	109075712	diacylglycerol kinase, theta Gene [Source:MGI (curated);Acc:MGI:102918]
ENSMUSG00000031848	Lsm4	1448622_at	9.81	1.5363E-03	1.10	7.4149E-03	1	1	2	protein_coding	8	73197147	LSM4 homolog, U6 small nuclear RNA associated (S. cerevisiae) Gene [Source:MGI (curated);Acc:MGI:1354692]
ENSMUSG00000044022	Pcdhb21	1420422_at	7.47	1.5360E-03	0.81	7.4149E-03	0	1	N/A	protein_coding	18	37673306	protocadherin beta 21 Gene [Source:MGI Symbol;Acc:MGI:2136759]
ENSMUSG00000028797	2510006D16Rik	1425054_a_at	9.85	1.5407E-03	0.83	7.4319E-03	0	2	N/A	protein_coding	4	129277912	RIKEN cDNA 2510006D16 gene Gene [Source:MGI Symbol;Acc:MGI:1924049]
ENSMUSG00000036202	Rif1	1442939_at	6.08	1.5479E-03	0.71	7.4627E-03	0	3	N/A	protein_coding	2	51928352	Rap1 interacting factor 1 homolog (yeast) Gene [Source:MGI (curated);Acc:MGI:1098622]
ENSMUSG00000030304	Ergic2	1453796_a_at	8.81	1.5509E-03	0.84	7.4730E-03	1	3	4	protein_coding	6	148127601	ERGIC and golgi 2 Gene [Source:MGI (curated);Acc:MGI:1914706]
ENSMUSG00000072698	AC122193.2	1434045_at	8.26	1.5552E-03	0.72	7.4895E-03	0	1	N/A	pseudogene	6	134874668	N/A
ENSMUSG00000023904	Hcfc1r1	1428405_at	10.91	1.5695E-03	0.83	7.5525E-03	1	1	2	protein_coding	17	23810924	host cell factor C1 regulator 1 (XPO1-dependent) Gene [Source:MGI Symbol;Acc:MGI:2663619]
ENSMUSG00000026520	Pycr2	1448315_a_at	8.35	1.5709E-03	1.11	7.5525E-03	1	1	2	protein_coding	1	182834440	pyrroline-5-carboxylate reductase family, member 2 Gene [Source:MGI Symbol;Acc:MGI:1277956]
ENSMUSG00000020642	Rnf144a	1438404_at	9.31	1.5706E-03	1.13	7.5525E-03	0	1	N/A	protein_coding	12	26991662	ring finger protein 144A Gene [Source:MGI Symbol;Acc:MGI:1344401]
ENSMUSG00000021589	Rhobtb3	1453227_at	6.36	1.5729E-03	0.84	7.5580E-03	0	3	N/A	protein_coding	13	76006985	Rho-related BTB domain containing 3 Gene [Source:MGI (curated);Acc:MGI:1920546]
ENSMUSG00000027359	Slc27a2	1416316_at	7.46	1.5757E-03	0.84	7.5632E-03	1	1	2	protein_coding	2	126378143	solute carrier family 27 (fatty acid transporter), member 2 Gene [Source:MGI (curated);Acc:MGI:1347099]
ENSMUSG00000030317	Timp4	1423405_at	8.15	1.5750E-03	1.31	7.5632E-03	0	2	N/A	protein_coding	6	115195634	tissue inhibitor of metalloproteinase 4 Gene [Source:MGI Symbol;Acc:MGI:109125]
ENSMUSG00000006464	Bbs1	1437310_at	8.40	1.5770E-03	1.12	7.5653E-03	1	1	2	protein_coding	19	4886898	Bardet-Biedl syndrome 1 (human) Gene [Source:MGI Symbol;Acc:MGI:1277215]
ENSMUSG00000032878	Ccdc85a	1452332_at	8.12	1.5820E-03	0.81	7.5851E-03	0	2	N/A	protein_coding	11	28285685	coiled-coil domain containing 85A Gene [Source:MGI (curated);Acc:MGI:2445069]
ENSMUSG00000020873	Slc35b1	1448769_at	9.92	1.5835E-03	0.90	7.5878E-03	1	1	2	protein_coding	11	95246006	solute carrier family 35, member B1 Gene [Source:MGI (curated);Acc:MGI:1343133]
ENSMUSG00000030002	Dusp11	1452594_at	7.20	1.5863E-03	0.84	7.5971E-03	0	2	N/A	protein_coding	6	85892262	dual specificity phosphatase 11 (RNA/RNP complex 1-interacting) Gene [Source:MGI (curated);Acc:MGI:1919352]
ENSMUSG00000038028	9630033F20Rik	1435929_at	6.74	1.5924E-03	1.16	7.6220E-03	1	3	5	protein_coding	6	127035134	RIKEN cDNA 9630033F20 gene Gene [Source:MGI Symbol;Acc:MGI:2442752]
ENSMUSG00000020926	Adam11	1455270_at	8.92	1.5978E-03	0.85	7.6439E-03	1	2	4	protein_coding	11	102622753	a disintegrin and metallopeptidase domain 11 Gene [Source:MGI (curated);Acc:MGI:1098667]
ENSMUSG00000036435	Exoc1	1451142_at	8.89	1.6081E-03	0.89	7.6763E-03	1	1	2	protein_coding	5	76958336	exocyst complex component 1 Gene [Source:MGI (curated);Acc:MGI:2445020]
ENSMUSG00000040913	Fbxw4	1417226_at	8.04	1.6066E-03	0.90	7.6763E-03	1	1	2	protein_coding	19	45652744	F-box and WD-40 domain protein 4 Gene [Source:MGI (curated);Acc:MGI:1354698]
ENSMUSG00000025104	Hdgfrp3	1450924_at	8.92	1.6081E-03	1.27	7.6763E-03	0	3	N/A	protein_coding	7	89026137	hepatoma-derived growth factor, related protein 3 Gene [Source:MGI (curated);Acc:MGI:1352760]
ENSMUSG00000067284	Hspa1b	1452318_a_at	7.93	1.6074E-03	1.57	7.6763E-03	0	2	N/A	protein_coding	17	35094024	heat shock protein 1A Gene [Source:MGI Symbol;Acc:MGI:96244]
ENSMUSG00000020523	Fam114a2	1424253_at	8.60	1.6199E-03	1.17	7.7282E-03	1	2	1	protein_coding	11	57296495	family with sequence similarity 114, member A2 Gene [Source:MGI (curated);Acc:MGI:1917629]
ENSMUSG00000026339	Ccdc93	1434953_at	6.78	1.6236E-03	0.88	7.7415E-03	1	2	4	protein_coding	1	123327626	coiled-coil domain containing 93 Gene [Source:MGI (curated);Acc:MGI:1918079]
ENSMUSG00000018841	Rad51l3	1422770_at	7.08	1.6293E-03	1.09	7.7646E-03	1	3	4	protein_coding	11	82689936	RAD51-like 3 (S. cerevisiae) Gene [Source:MGI (curated);Acc:MGI:1261809]
ENSMUSG00000042228	Lyn	1425598_a_at	6.33	1.6322E-03	1.18	7.7704E-03	1	2	1	protein_coding	4	3605262	Yamaguchi sarcoma viral (v-yes-1) oncogene homolog Gene [Source:MGI (curated);Acc:MGI:96892]
ENSMUSG00000032563	Mrpl3	1422463_a_at	8.45	1.6323E-03	0.81	7.7704E-03	0	2	N/A	protein_coding	9	104955569	mitochondrial ribosomal protein L3 Gene [Source:MGI (curated);Acc:MGI:2137204]
ENSMUSG00000010803	Gabra1	1436889_at	11.64	1.6365E-03	1.18	7.7857E-03	1	4	4	protein_coding	11	41944441	gamma-aminobutyric acid (GABA) A receptor, subunit alpha 1 Gene [Source:MGI (curated);Acc:MGI:95613]
ENSMUSG00000025326	Ube3a	1416681_at	6.70	1.6383E-03	0.62	7.7904E-03	0	4	N/A	protein_coding	7	66484122	ubiquitin protein ligase E3A Gene [Source:MGI Symbol;Acc:MGI:105098]
ENSMUSG00000023088	Abcc1	1452233_at	8.31	1.6469E-03	1.12	7.8225E-03	1	1	2	protein_coding	16	14361651	ATP-binding cassette, sub-family C (CFTR/MRP), member 1 Gene [Source:MGI (curated);Acc:MGI:102676]
ENSMUSG00000021779	Thrb	1422202_at	5.91	1.6465E-03	0.80	7.8225E-03	0	1	N/A	protein_coding	14	18493474	thyroid hormone receptor beta Gene [Source:MGI (curated);Acc:MGI:98743]
ENSMUSG00000002341	Ncan	1423604_at	7.27	1.6488E-03	1.24	7.8275E-03	0	2	N/A	protein_coding	8	72616984	neurocan Gene [Source:MGI (curated);Acc:MGI:104694]
ENSMUSG00000014763	Fam120b	1435668_at	9.12	1.6499E-03	1.12	7.8282E-03	1	2	4	protein_coding	17	15533210	family with sequence similarity 120, member B Gene [Source:MGI Symbol;Acc:MGI:1914794]
ENSMUSG00000028889	Yrdc	1434744_at	8.41	1.6508E-03	1.13	7.8282E-03	1	1	2	protein_coding	4	124528001	yrdC domain containing (E.coli) Gene [Source:MGI (curated);Acc:MGI:2387201]
ENSMUSG00000024359	Hspa9	1418504_at	10.71	1.6561E-03	0.89	7.8493E-03	1	1	2	protein_coding	18	35097293	heat shock protein 9 Gene [Source:MGI Symbol;Acc:MGI:96245]
ENSMUSG00000023805	Synj2	1427685_a_at	8.08	1.6593E-03	1.22	7.8562E-03	0	3	N/A	protein_coding	17	5941280	synaptojanin 2 Gene [Source:MGI (curated);Acc:MGI:1201671]
ENSMUSG00000024457	Trim26	1424929_a_at	7.46	1.6594E-03	0.87	7.8562E-03	1	1	2	protein_coding	17	36974079	tripartite motif-containing 26 Gene [Source:MGI (curated);Acc:MGI:1337056]
ENSMUSG00000020271	Fbxw11	1425461_at	7.91	1.6671E-03	1.21	7.8841E-03	1	2	1	protein_coding	11	32542724	F-box and WD-40 domain protein 11 Gene [Source:MGI (curated);Acc:MGI:2144023]
ENSMUSG00000022201	Zfr	1443002_at	7.56	1.6663E-03	0.83	7.8841E-03	1	4	4	protein_coding	15	12047586	zinc finger RNA binding protein Gene [Source:MGI (curated);Acc:MGI:1341890]
ENSMUSG00000031562	Dctd	1454659_at	6.84	1.6694E-03	1.21	7.8906E-03	0	1	N/A	protein_coding	8	49195539	dCMP deaminase Gene [Source:MGI Symbol;Acc:MGI:2444529]
ENSMUSG00000020409	Slu7	1451727_at	9.24	1.6715E-03	0.83	7.8920E-03	1	4	4	protein_coding	11	43247246	SLU7 splicing factor homolog (S. cerevisiae) Gene [Source:MGI (curated);Acc:MGI:2385598]
ENSMUSG00000024076	Vit	1426231_at	5.33	1.6714E-03	1.26	7.8920E-03	0	1	N/A	protein_coding	17	78907499	vitrin Gene [Source:MGI Symbol;Acc:MGI:1921449]
ENSMUSG00000040606	9030409G11Rik	1431711_a_at	7.21	1.6740E-03	1.28	7.8992E-03	0	3	N/A	protein_coding	4	141658305	RIKEN cDNA 9030409G11 gene Gene [Source:MGI Symbol;Acc:MGI:1918779]
ENSMUSG00000020385	Clk4	1422886_a_at	8.64	1.6785E-03	1.19	7.9076E-03	0	2	N/A	protein_coding	11	51075232	CDC like kinase 4 Gene [Source:MGI (curated);Acc:MGI:1098551]
ENSMUSG00000040697	Dnajc16	1434781_at	8.74	1.6780E-03	1.11	7.9076E-03	1	2	4	protein_coding	4	141316104	DnaJ (Hsp40) homolog, subfamily C, member 16 Gene [Source:MGI (curated);Acc:MGI:2442146]
ENSMUSG00000020653	Klf11	1437241_at	7.56	1.6774E-03	1.14	7.9076E-03	0	1	N/A	protein_coding	12	25336236	Kruppel-like factor 11 Gene [Source:MGI (curated);Acc:MGI:2653368]
ENSMUSG00000057058	Skap1	1437249_at	4.55	1.6799E-03	0.86	7.9102E-03	0	1	N/A	protein_coding	11	96325907	src family associated phosphoprotein 1 Gene [Source:MGI (curated);Acc:MGI:1925723]
ENSMUSG00000021893	Capn7	1423096_at	9.32	1.6831E-03	0.88	7.9168E-03	0	2	N/A	protein_coding	14	32149824	calpain 7 Gene [Source:MGI (curated);Acc:MGI:1338030]
ENSMUSG00000025995	Wdr75	1451649_a_at	8.50	1.6832E-03	0.89	7.9168E-03	1	1	2	protein_coding	1	45852011	WD repeat domain 75 Gene [Source:MGI (curated);Acc:MGI:1920924]
ENSMUSG00000088789	SCARNA13	1447993_a_at	8.53	1.6872E-03	0.86	7.9312E-03	1	1	2	snoRNA	12	106269285	Small Cajal body specific RNA 13 [Source:RFAM;Acc:RF00231]
ENSMUSG00000025264	Tsr2	1435170_at	9.50	1.6882E-03	0.89	7.9318E-03	1	2	4	protein_coding	X	147521637	TSR2, 20S rRNA accumulation, homolog (S. cerevisiae) Gene [Source:MGI (curated);Acc:MGI:1916749]
ENSMUSG00000027419	Pcsk2	1428305_at	10.34	1.6898E-03	1.18	7.9342E-03	1	2	4	protein_coding	2	143371892	proprotein convertase subtilisin/kexin type 2 Gene [Source:MGI (curated);Acc:MGI:97512]
ENSMUSG00000029998	Pcyox1	1423394_at	9.79	1.6924E-03	1.12	7.9342E-03	1	1	2	protein_coding	6	86336000	prenylcysteine oxidase 1 Gene [Source:MGI (curated);Acc:MGI:1914131]
ENSMUSG00000031398	Plxna3	1420996_at	7.50	1.6922E-03	0.88	7.9342E-03	1	2	1	protein_coding	X	71574405	plexin A3 Gene [Source:MGI (curated);Acc:MGI:107683]
ENSMUSG00000030126	Tmcc1	1440384_at	9.84	1.6917E-03	0.86	7.9342E-03	0	3	N/A	protein_coding	6	115968636	transmembrane and coiled coil domains 1 Gene [Source:MGI Symbol;Acc:MGI:2442368]
ENSMUSG00000034210	4732418C07Rik	1433875_at	9.36	1.7181E-03	1.20	8.0464E-03	0	4	N/A	protein_coding	4	115410349	RIKEN cDNA 4732418C07 gene Gene [Source:MGI Symbol;Acc:MGI:2442397]
ENSMUSG00000022744	Cldnd1	1429555_at	9.27	1.7173E-03	1.13	8.0464E-03	1	2	1	protein_coding	16	58728023	claudin domain containing 1 Gene [Source:MGI (curated);Acc:MGI:2447860]
ENSMUSG00000019461	Plscr3	1431081_a_at	7.05	1.7232E-03	0.90	8.0659E-03	1	2	4	protein_coding	11	69659878	phospholipid scramblase 3 Gene [Source:MGI (curated);Acc:MGI:1917560]
ENSMUSG00000067424	Zfp563	1442648_at	7.51	1.7261E-03	0.78	8.0751E-03	0	1	N/A	protein_coding	17	33226255	zinc finger protein 563 Gene [Source:MGI (curated);Acc:MGI:2677168]
ENSMUSG00000004127	Rg9mtd2	1435035_at	7.45	1.7315E-03	0.89	8.0958E-03	1	2	4	protein_coding	3	137806412	RNA (guanine-9-) methyltransferase domain containing 2 Gene [Source:MGI (curated);Acc:MGI:1920421]
ENSMUSG00000056941	Commd7	1426765_at	8.78	1.7338E-03	0.88	8.1022E-03	1	2	4	protein_coding	2	153442669	COMM domain containing 7 Gene [Source:MGI (curated);Acc:MGI:1914197]
ENSMUSG00000040584	Abcb1a	1419758_at	7.45	1.7366E-03	1.27	8.1079E-03	0	2	N/A	protein_coding	5	8660077	ATP-binding cassette, sub-family B (MDR/TAP), member 1A Gene [Source:MGI (curated);Acc:MGI:97570]
ENSMUSG00000086191	RP23-17C2.3	1440976_at	6.87	1.7369E-03	0.81	8.1079E-03	0	1	N/A	processed_transcript	11	95561420	N/A
ENSMUSG00000024502	Jakmip2	1436552_at	9.47	1.7508E-03	0.86	8.1683E-03	1	1	2	protein_coding	18	43691162	janus kinase and microtubule interacting protein 2 Gene [Source:MGI Symbol;Acc:MGI:1923467]
ENSMUSG00000032244	Fem1b	1418324_at	10.74	1.7525E-03	0.86	8.1719E-03	1	2	4	protein_coding	9	62639639	feminization 1 homolog b (C. elegans) Gene [Source:MGI Symbol;Acc:MGI:1335087]
ENSMUSG00000058248	Kcnh1	1418414_at	8.01	1.7622E-03	1.39	8.2130E-03	0	2	N/A	protein_coding	1	194014666	potassium voltage-gated channel, subfamily H (eag-related), member 1 Gene [Source:MGI (curated);Acc:MGI:1341721]
ENSMUSG00000036381	P2ry14	1424733_at	5.78	1.7703E-03	1.20	8.2464E-03	1	1	2	protein_coding	3	58918548	purinergic receptor P2Y, G-protein coupled, 14 Gene [Source:MGI Symbol;Acc:MGI:2155705]
ENSMUSG00000057329	Bcl2	1457687_at	8.58	1.7784E-03	1.18	8.2796E-03	1	3	4	protein_coding	1	108434755	B-cell leukemia/lymphoma 2 Gene [Source:MGI (curated);Acc:MGI:88138]
ENSMUSG00000061461	AC134463.1	1439994_at	7.95	1.7881E-03	1.12	8.3155E-03	1	2	4	protein_coding	5	53658345	RIKEN cDNA 1810013D10 gene (1810013D10Rik), mRNA [Source:RefSeq DNA;Acc:NM_001145433]
ENSMUSG00000018659	Pnpo	1415793_at	9.53	1.7885E-03	0.88	8.3155E-03	1	1	2	protein_coding	11	96799139	pyridoxine 5'-phosphate oxidase Gene [Source:MGI (curated);Acc:MGI:2144151]
ENSMUSG00000035109	Shc4	1457118_at	6.69	1.7890E-03	1.16	8.3155E-03	1	1	2	protein_coding	2	125453183	SHC (Src homology 2 domain containing) family, member 4 Gene [Source:MGI (curated);Acc:MGI:2655364]
ENSMUSG00000079260	AC156499.1	1437159_at	7.84	1.7924E-03	0.90	8.3267E-03	1	1	2	protein_coding	9	114310223	Putative uncharacterized protein ENSMUSP00000107451 [Source:UniProtKB/TrEMBL;Acc:D3Z286]
ENSMUSG00000021557	Agtpbp1	1418332_a_at	10.57	1.7960E-03	0.90	8.3391E-03	1	2	4	protein_coding	13	59550896	ATP/GTP binding protein 1 Gene [Source:MGI Symbol;Acc:MGI:2159437]
ENSMUSG00000021098	Six6os1	1431393_at	7.21	1.7987E-03	0.81	8.3472E-03	0	2	N/A	protein_coding	12	73982096	IKEN cDNA 4930447C04 gene Gene [Source:MGI Symbol;Acc:MGI:1923051]
ENSMUSG00000020523	Fam114a2	1451283_at	8.59	1.8014E-03	1.14	8.3508E-03	1	2	1	protein_coding	11	57296495	family with sequence similarity 114, member A2 Gene [Source:MGI (curated);Acc:MGI:1917629]
ENSMUSG00000054920	Klhl5	1426530_a_at	9.82	1.8014E-03	1.16	8.3508E-03	0	1	N/A	protein_coding	5	65498807	kelch-like 5 (Drosophila) Gene [Source:MGI (curated);Acc:MGI:1919028]
ENSMUSG00000030335	Mrpl51	1416878_at	6.73	1.8109E-03	1.17	8.3905E-03	1	2	4	protein_coding	6	125141819	mitochondrial ribosomal protein L51 Gene [Source:MGI (curated);Acc:MGI:1913743]
ENSMUSG00000052751	Repin1	1434044_at	9.29	1.8157E-03	0.91	8.4082E-03	1	2	4	protein_coding	6	48543882	replication initiator 1 Gene [Source:MGI (curated);Acc:MGI:1889817]
ENSMUSG00000056429	Tgoln1	1418520_at	8.10	1.8303E-03	0.83	8.4712E-03	0	3	N/A	protein_coding	6	72558414	trans-golgi network protein Gene [Source:MGI Symbol;Acc:MGI:105080]
ENSMUSG00000019432	Bat1a	1437984_x_at	11.38	1.8346E-03	0.89	8.4820E-03	1	2	1	protein_coding	17	35378759	HLA-B-associated transcript 1A Gene [Source:MGI Symbol;Acc:MGI:99240]
ENSMUSG00000031864	Ints10	1452810_at	8.16	1.8343E-03	1.11	8.4820E-03	1	3	5	protein_coding	8	71317828	integrator complex subunit 10 Gene [Source:MGI (curated);Acc:MGI:1918135]
ENSMUSG00000028199	Cryz	1438610_a_at	8.87	1.8391E-03	0.82	8.4904E-03	0	2	N/A	protein_coding	3	154259675	crystallin, zeta Gene [Source:MGI (curated);Acc:MGI:88527]
ENSMUSG00000032609	Klhdc8b	1428221_at	7.80	1.8389E-03	0.88	8.4904E-03	1	1	2	protein_coding	9	108349989	kelch domain containing 8B Gene [Source:MGI Symbol;Acc:MGI:1925517]
ENSMUSG00000027397	Slc20a1	1448568_a_at	10.46	1.8394E-03	0.90	8.4904E-03	1	3	3	protein_coding	2	129024500	solute carrier family 20, member 1 Gene [Source:MGI (curated);Acc:MGI:108392]
ENSMUSG00000029576	Radil	1433523_at	7.14	1.8409E-03	1.18	8.4930E-03	0	1	N/A	protein_coding	5	142960793	Ras association and DIL domains Gene [Source:MGI (curated);Acc:MGI:2443088]
ENSMUSG00000024370	Cdc23	1460549_a_at	7.88	1.8423E-03	0.80	8.4950E-03	0	2	N/A	protein_coding	18	34790605	CDC23 (cell division cycle 23, yeast, homolog) Gene [Source:MGI (curated);Acc:MGI:1098815]
ENSMUSG00000027940	Tpm3	1449996_a_at	6.17	1.8434E-03	1.21	8.4954E-03	0	3	N/A	protein_coding	3	89876571	tropomyosin 3, gamma Gene [Source:MGI (curated);Acc:MGI:1890149]
ENSMUSG00000026740	Dnajc1	1459791_at	5.75	1.8549E-03	1.46	8.5399E-03	0	2	N/A	protein_coding	2	18117281	DnaJ (Hsp40) homolog, subfamily C, member 1 Gene [Source:MGI (curated);Acc:MGI:103268]
ENSMUSG00000029104	Htt	1435539_at	8.39	1.8556E-03	1.17	8.5399E-03	1	3	4	protein_coding	5	35104389	huntingtin Gene [Source:MGI (curated);Acc:MGI:96067]
ENSMUSG00000003824	Syce2	1429270_a_at	5.82	1.8560E-03	1.16	8.5399E-03	1	1	2	protein_coding	8	87396010	synaptonemal complex central element protein 2 Gene [Source:MGI (curated);Acc:MGI:1919096]
ENSMUSG00000058704	Memo1	1449821_a_at	8.80	1.8580E-03	0.88	8.5444E-03	1	1	2	protein_coding	17	74600046	mediator of cell motility 1 Gene [Source:MGI Symbol;Acc:MGI:1924140]
ENSMUSG00000022621	Rabl2a	1431931_a_at	8.96	1.8634E-03	1.12	8.5650E-03	1	1	2	protein_coding	15	89412968	RAB, member of RAS oncogene family-like 2A Gene [Source:MGI Symbol;Acc:MGI:1915958]
ENSMUSG00000050953	Gja1	1415800_at	11.37	1.8777E-03	0.80	8.6213E-03	0	3	N/A	protein_coding	10	56097136	gap junction protein, alpha 1 Gene [Source:MGI Symbol;Acc:MGI:95713]
ENSMUSG00000028399	Ptprd	1443860_at	7.43	1.8770E-03	1.38	8.6213E-03	0	4	N/A	protein_coding	4	75587143	protein tyrosine phosphatase, receptor type, D Gene [Source:MGI (curated);Acc:MGI:97812]
ENSMUSG00000058586	Serhl	1421938_at	4.95	1.8810E-03	0.72	8.6302E-03	0	1	N/A	protein_coding	15	82930634	serine hydrolase-like Gene [Source:MGI Symbol;Acc:MGI:1890404]
ENSMUSG00000039531	Zufsp	1436899_at	8.15	1.8816E-03	0.90	8.6302E-03	0	1	N/A	protein_coding	10	33638953	zinc finger with UFM1-specific peptidase domain Gene [Source:MGI Symbol;Acc:MGI:1919830]
ENSMUSG00000048701	Ccdc6	1428311_at	9.14	1.8904E-03	0.89	8.6662E-03	1	1	2	protein_coding	10	69559869	coiled-coil domain containing 6 Gene [Source:MGI (curated);Acc:MGI:1923801]
ENSMUSG00000061288	Taok3	1448019_at	8.00	1.8937E-03	0.88	8.6766E-03	1	3	4	protein_coding	5	117570138	TAO kinase 3 Gene [Source:MGI (curated);Acc:MGI:3041177]
ENSMUSG00000024527	Afg3l2	1427206_at	7.43	1.8970E-03	0.84	8.6824E-03	0	1	N/A	protein_coding	18	67564419	AFG3(ATPase family gene 3)-like 2 (yeast) Gene [Source:MGI Symbol;Acc:MGI:1916847]
ENSMUSG00000023723	Mrps23	1421874_a_at	8.39	1.8961E-03	0.84	8.6824E-03	0	2	N/A	protein_coding	11	88017890	mitochondrial ribosomal protein S23 Gene [Source:MGI (curated);Acc:MGI:1928138]
ENSMUSG00000031349	Nsdhl	1416222_at	9.38	1.8987E-03	0.89	8.6858E-03	1	1	2	protein_coding	X	70163896	NAD(P) dependent steroid dehydrogenase-like Gene [Source:MGI (curated);Acc:MGI:1099438]
ENSMUSG00000046441	Ftsjd1	1424232_a_at	5.66	1.9062E-03	1.19	8.7154E-03	0	1	N/A	protein_coding	8	112741889	FtsJ methyltransferase domain containing 1 Gene [Source:MGI Symbol;Acc:MGI:2384580]
ENSMUSG00000039529	Atp8b1	1455396_at	4.58	1.9145E-03	1.15	8.7487E-03	1	1	2	protein_coding	18	64688654	ATPase, class I, type 8B, member 1 Gene [Source:MGI Symbol;Acc:MGI:1859665]
ENSMUSG00000038127	Ccdc50	1431072_a_at	6.89	1.9274E-03	0.86	8.8029E-03	1	3	4	protein_coding	16	27388955	coiled-coil domain containing 50 Gene [Source:MGI (curated);Acc:MGI:1914751]
ENSMUSG00000032449	Slc25a36	1419656_at	7.07	1.9303E-03	0.86	8.8118E-03	0	3	N/A	protein_coding	9	96976016	solute carrier family 25, member 36 Gene [Source:MGI (curated);Acc:MGI:1924909]
ENSMUSG00000000058	Cav2	1417327_at	9.13	1.9388E-03	1.12	8.8444E-03	1	1	2	protein_coding	6	17231185	caveolin 2 Gene [Source:MGI (curated);Acc:MGI:107571]
ENSMUSG00000029283	Cdc7	1426021_a_at	6.61	1.9395E-03	0.90	8.8444E-03	1	2	4	protein_coding	5	107393341	cell division cycle 7 (S. cerevisiae) Gene [Source:MGI (curated);Acc:MGI:1309511]
ENSMUSG00000063801	Ap3s2	1435718_at	8.28	1.9421E-03	0.90	8.8471E-03	1	4	4	protein_coding	7	87020218	adaptor-related protein complex 3, sigma 2 subunit Gene [Source:MGI Symbol;Acc:MGI:1337060]
ENSMUSG00000026301	Iqca	1435992_at	6.65	1.9421E-03	0.79	8.8471E-03	0	1	N/A	protein_coding	1	91938710	IQ motif containing with AAA domain Gene [Source:MGI Symbol;Acc:MGI:1922168]
ENSMUSG00000023723	Mrps23	1421875_a_at	8.94	1.9570E-03	1.10	8.9103E-03	1	2	4	protein_coding	11	88017890	mitochondrial ribosomal protein S23 Gene [Source:MGI (curated);Acc:MGI:1928138]
ENSMUSG00000049755	Zfp672	1424261_at	8.44	1.9652E-03	0.85	8.9428E-03	1	1	2	protein_coding	11	58128626	zinc finger protein 672 Gene [Source:MGI (curated);Acc:MGI:2442105]
ENSMUSG00000016181	AA408296	1452099_at	7.44	1.9668E-03	0.87	8.9452E-03	0	1	N/A	protein_coding	1	194930597	Digestive organ expansion factor homolog [Source:UniProtKB/Swiss-Prot;Acc:Q8BTT6]
ENSMUSG00000028843	Sh3bgrl3	1416528_at	11.02	1.9716E-03	0.86	8.9578E-03	0	1	N/A	protein_coding	4	133683321	SH3 domain binding glutamic acid-rich protein-like 3 Gene [Source:MGI (curated);Acc:MGI:1920973]
ENSMUSG00000026347	Tmem163	1428077_at	8.18	1.9710E-03	1.28	8.9578E-03	0	1	N/A	protein_coding	1	129383123	transmembrane protein 163 Gene [Source:MGI (curated);Acc:MGI:1919410]
ENSMUSG00000044258	Ctla2a	1448471_a_at	5.86	1.9800E-03	0.84	8.9912E-03	0	1	N/A	protein_coding	13	61036134	cytotoxic T lymphocyte-associated protein 2 alpha Gene [Source:MGI Symbol;Acc:MGI:88554]
ENSMUSG00000018678	Sp2	1426237_at	7.34	1.9919E-03	1.31	9.0406E-03	0	1	N/A	protein_coding	11	96814654	Sp2 transcription factor Gene [Source:MGI (curated);Acc:MGI:1926162]
ENSMUSG00000015882	Lcorl	1455686_at	8.09	1.9998E-03	0.81	9.0715E-03	0	4	N/A	protein_coding	5	46088420	ligand dependent nuclear receptor corepressor-like Gene [Source:MGI (curated);Acc:MGI:2651932]
ENSMUSG00000028191	Bcl10	1418970_a_at	8.46	2.0093E-03	1.10	9.1102E-03	1	2	4	protein_coding	3	145587273	B-cell leukemia/lymphoma 10 Gene [Source:MGI Symbol;Acc:MGI:1337994]
ENSMUSG00000021549	Rasa1	1426478_at	6.82	2.0107E-03	0.82	9.1116E-03	0	3	N/A	protein_coding	13	85354385	RAS p21 protein activator 1 Gene [Source:MGI (curated);Acc:MGI:97860]
ENSMUSG00000051177	Plcb1	1435043_at	11.15	2.0155E-03	1.40	9.1287E-03	0	5	N/A	protein_coding	2	134611895	phospholipase C, beta 1 Gene [Source:MGI (curated);Acc:MGI:97613]
ENSMUSG00000027254	Mtap1a	1455779_at	8.11	2.0333E-03	0.88	9.1996E-03	0	2	N/A	protein_coding	2	121115336	microtubule-associated protein 1 A Gene [Source:MGI (curated);Acc:MGI:1306776]
ENSMUSG00000029053	Prkcz	1454902_at	9.96	2.0328E-03	1.14	9.1996E-03	1	1	2	protein_coding	4	154634238	protein kinase C, zeta Gene [Source:MGI (curated);Acc:MGI:97602]
ENSMUSG00000041126	H2afv	1436596_at	8.85	2.0350E-03	1.15	9.2028E-03	1	2	4	protein_coding	11	6327232	H2A histone family, member V Gene [Source:MGI (curated);Acc:MGI:1924855]
ENSMUSG00000031583	Wrn	1425074_at	6.49	2.0400E-03	0.82	9.2203E-03	0	2	N/A	protein_coding	8	34346172	Werner syndrome homolog (human) Gene [Source:MGI Symbol;Acc:MGI:109635]
ENSMUSG00000032295	Man2c1	1423688_at	8.52	2.0425E-03	0.91	9.2270E-03	1	2	1	protein_coding	9	56978497	mannosidase, alpha, class 2C, member 1 Gene [Source:MGI (curated);Acc:MGI:1920994]
ENSMUSG00000056870	Gulp1	1432092_a_at	6.22	2.0664E-03	0.86	9.3299E-03	0	3	N/A	protein_coding	1	44608356	GULP, engulfment adaptor PTB domain containing 1 Gene [Source:MGI (curated);Acc:MGI:1920407]
ENSMUSG00000036941	Elac1	1419228_at	6.84	2.0703E-03	0.84	9.3428E-03	0	2	N/A	protein_coding	18	73894692	elaC homolog 1 (E. coli) Gene [Source:MGI (curated);Acc:MGI:1890495]
ENSMUSG00000070514	Synm	1455610_at	7.27	2.0778E-03	0.88	9.3716E-03	1	1	2	protein_coding	7	74876193	synemin, intermediate filament protein Gene [Source:MGI Symbol;Acc:MGI:2661187]
ENSMUSG00000021428	Riok1	1419110_at	7.33	2.0823E-03	0.88	9.3869E-03	1	1	2	protein_coding	13	38129164	RIO kinase 1 (yeast) Gene [Source:MGI Symbol;Acc:MGI:1918590]
ENSMUSG00000086841	RP23-234K24.8	1447936_at	9.18	2.0917E-03	0.82	9.4246E-03	0	1	N/A	processed_transcript	11	62416379	RIKEN cDNA 2410006H16 gene (2410006H16Rik), non-coding RNA [Source:RefSeq DNA;Acc:NR_030738]
ENSMUSG00000021592	Arsk	1453108_at	7.29	2.0975E-03	0.86	9.4418E-03	0	2	N/A	protein_coding	13	76197870	arylsulfatase K Gene [Source:MGI (curated);Acc:MGI:1924291]
ENSMUSG00000020564	Atxn7l1	1428279_a_at	7.72	2.0978E-03	1.18	9.4418E-03	0	3	N/A	protein_coding	12	33832558	ataxin 7-like 1 Gene [Source:MGI (curated);Acc:MGI:3584458]
ENSMUSG00000021012	Zc3h14	1431745_a_at	9.52	2.0988E-03	0.90	9.4418E-03	1	1	2	protein_coding	12	99985178	zinc finger CCCH type containing 14 Gene [Source:MGI Symbol;Acc:MGI:1919824]
ENSMUSG00000064293	Cntn4	1438782_at	8.10	2.1020E-03	1.20	9.4514E-03	0	2	N/A	protein_coding	6	105627654	contactin 4 Gene [Source:MGI (curated);Acc:MGI:1095737]
ENSMUSG00000059049	Frem1	1455280_at	4.92	2.1060E-03	0.66	9.4642E-03	0	1	N/A	protein_coding	4	82543831	Fras1 related extracellular matrix protein 1 Gene [Source:MGI (curated);Acc:MGI:2670972]
ENSMUSG00000026754	Golga1	1432054_at	5.59	2.1146E-03	0.87	9.4926E-03	1	3	4	protein_coding	2	38871781	golgi autoantigen, golgin subfamily a, 1 Gene [Source:MGI (curated);Acc:MGI:1924149]
ENSMUSG00000063804	Lin28b	1430803_at	3.67	2.1156E-03	1.15	9.4926E-03	1	1	2	protein_coding	10	45096439	lin-28 homolog B (C. elegans) Gene [Source:MGI Symbol;Acc:MGI:3584032]
ENSMUSG00000024127	Prepl	1426346_at	10.91	2.1140E-03	0.87	9.4926E-03	1	3	4	protein_coding	17	85462826	prolyl endopeptidase-like Gene [Source:MGI Symbol;Acc:MGI:2441932]
ENSMUSG00000022788	Fgd4	1451659_at	5.56	2.1337E-03	0.85	9.5691E-03	0	3	N/A	protein_coding	16	16417010	FYVE, RhoGEF and PH domain containing 4 Gene [Source:MGI (curated);Acc:MGI:2183747]
ENSMUSG00000029227	Fip1l1	1428280_at	9.09	2.1356E-03	0.90	9.5727E-03	1	3	4	protein_coding	5	74931474	FIP1 like 1 (S. cerevisiae) Gene [Source:MGI (curated);Acc:MGI:1914149]
ENSMUSG00000021364	Elovl2	1416444_at	6.90	2.1367E-03	1.17	9.5728E-03	0	1	N/A	protein_coding	13	41277864	elongation of very long chain fatty acids (FEN1/Elo2, SUR4/Elo3, yeast)-like 2 Gene [Source:MGI (curated);Acc:MGI:1858960]
ENSMUSG00000015094	Npdc1	1415919_at	10.13	2.1499E-03	0.89	9.6267E-03	1	1	2	protein_coding	2	25254871	neural proliferation, differentiation and control gene 1 Gene [Source:MGI (curated);Acc:MGI:1099802]
ENSMUSG00000004018	Fancl	1423624_at	7.87	2.1525E-03	1.12	9.6287E-03	1	1	2	protein_coding	11	26286135	Fanconi anemia, complementation group L Gene [Source:MGI (curated);Acc:MGI:1914280]
ENSMUSG00000067284	Hspa1b	1427126_at	6.51	2.1519E-03	1.77	9.6287E-03	0	2	N/A	protein_coding	17	35094024	heat shock protein 1A Gene [Source:MGI Symbol;Acc:MGI:96244]
ENSMUSG00000026571	Dcaf6	1453312_at	8.13	2.1662E-03	0.87	9.6849E-03	0	1	N/A	protein_coding	1	167259634	DDB1 and CUL4 associated factor 6 Gene [Source:MGI Symbol;Acc:MGI:1921356]
ENSMUSG00000090134	CR974462.1	1437210_a_at	10.21	2.1700E-03	0.82	9.6951E-03	0	2	N/A	protein_coding	17	34249520	bromodomain-containing protein 2 isoform b [Source:RefSeq peptide;Acc:NP_001020558]
ENSMUSG00000026773	Pfkfb3	1416432_at	7.79	2.1707E-03	1.17	9.6951E-03	0	2	N/A	protein_coding	2	11393057	6-phosphofructo-2-kinase/fructose-2,6-biphosphatase 3 Gene [Source:MGI (curated);Acc:MGI:2181202]
ENSMUSG00000030232	Aebp2	1437743_at	8.32	2.1892E-03	1.17	9.7682E-03	0	3	N/A	protein_coding	6	140570970	AE binding protein 2 Gene [Source:MGI (curated);Acc:MGI:1338038]
ENSMUSG00000036815	Dpp10	1436087_at	10.18	2.1894E-03	0.84	9.7682E-03	0	2	N/A	protein_coding	1	125228719	dipeptidylpeptidase 10 Gene [Source:MGI (curated);Acc:MGI:2442409]
ENSMUSG00000051650	B3gnt2	1420852_a_at	8.10	2.1928E-03	1.32	9.7784E-03	0	2	N/A	protein_coding	11	22679269	UDP-GlcNAc:betaGal beta-1,3-N-acetylglucosaminyltransferase 2 Gene [Source:MGI (curated);Acc:MGI:1889505]
ENSMUSG00000024535	Snx24	1428822_a_at	9.11	2.1940E-03	0.86	9.7789E-03	0	1	N/A	protein_coding	18	53405423	sorting nexing 24 Gene [Source:MGI Symbol;Acc:MGI:1916476]
ENSMUSG00000038268	Ovca2	1418335_a_at	7.54	2.1976E-03	1.13	9.7897E-03	1	2	4	protein_coding	11	74989444	candidate tumor suppressor in ovarian cancer 2 Gene [Source:MGI (curated);Acc:MGI:2179725]
ENSMUSG00000020541	Tom1l1	1451117_a_at	6.70	2.2043E-03	0.87	9.8145E-03	1	2	4	protein_coding	11	90504779	target of myb1-like 1 (chicken) Gene [Source:MGI (curated);Acc:MGI:1919193]
ENSMUSG00000036636	Clcn7	1452702_at	7.85	2.2135E-03	1.12	9.8507E-03	1	2	4	protein_coding	17	25270336	chloride channel 7 Gene [Source:MGI (curated);Acc:MGI:1347048]
ENSMUSG00000025816	Sec61a2	1420644_a_at	9.60	2.2179E-03	0.87	9.8653E-03	1	2	1	protein_coding	2	5792033	Sec61, alpha subunit 2 (S. cerevisiae) Gene [Source:MGI (curated);Acc:MGI:1931071]
ENSMUSG00000033285	Wdr3	1433746_at	8.33	2.2264E-03	0.91	9.8978E-03	1	1	2	protein_coding	3	99942103	WD repeat domain 3 Gene [Source:MGI (curated);Acc:MGI:2443143]
ENSMUSG00000042182	Bend6	1446206_at	6.08	2.2278E-03	0.83	9.8991E-03	0	2	N/A	protein_coding	1	33908897	BEN domain containing 6 Gene [Source:MGI (curated);Acc:MGI:2444572]
ENSMUSG00000026495	Efcab2	1420513_at	7.13	2.2348E-03	0.85	9.9252E-03	0	1	N/A	protein_coding	1	180336231	EF-hand calcium binding domain 2 Gene [Source:MGI Symbol;Acc:MGI:1915476]
ENSMUSG00000036644	Tbc1d9b	1428597_at	7.61	2.2389E-03	0.89	9.9384E-03	1	2	4	protein_coding	11	49944898	TBC1 domain family, member 9B Gene [Source:MGI (curated);Acc:MGI:1924045]
ENSMUSG00000030505	Prmt3	1431768_a_at	5.14	2.2510E-03	1.25	9.9867E-03	0	2	N/A	protein_coding	7	57033716	protein arginine N-methyltransferase 3 Gene [Source:MGI (curated);Acc:MGI:1919224]
ENSMUSG00000055148	Klf2	1448890_at	6.78	2.2608E-03	1.32	1.0025E-02	0	1	N/A	protein_coding	8	74842932	Kruppel-like factor 2 (lung) Gene [Source:MGI (curated);Acc:MGI:1342772]
ENSMUSG00000004951	Hspb1	1422943_a_at	8.28	2.2677E-03	1.21	1.0051E-02	0	1	N/A	protein_coding	5	136363789	heat shock protein 1 Gene [Source:MGI (curated);Acc:MGI:96240]
ENSMUSG00000021025	Nfkbia	1420088_at	10.78	2.2689E-03	1.15	1.0051E-02	0	2	N/A	protein_coding	12	56590404	nuclear factor of kappa light polypeptide gene enhancer in B-cells inhibitor, alpha Gene [Source:MGI Symbol;Acc:MGI:104741]
ENSMUSG00000035047	Kri1	1424788_at	7.83	2.2742E-03	0.90	1.0069E-02	1	1	2	protein_coding	9	21077906	KRI1 homolog (S. cerevisiae) Gene [Source:MGI Symbol;Acc:MGI:2384899]
ENSMUSG00000020182	Ddc	1426215_at	7.65	2.2755E-03	1.30	1.0070E-02	0	1	N/A	protein_coding	11	11714104	dopa decarboxylase Gene [Source:MGI (curated);Acc:MGI:94876]
ENSMUSG00000028484	Psip1	1442148_at	9.64	2.2820E-03	0.84	1.0093E-02	0	3	N/A	protein_coding	4	83101584	PC4 and SFRS1 interacting protein 1 Gene [Source:MGI (curated);Acc:MGI:2142116]
ENSMUSG00000085894	AC074336.1	1429321_at	9.77	2.2880E-03	0.89	1.0115E-02	1	1	2	processed_transcript	1	39604415	N/A
ENSMUSG00000021418	Rpp40	1424792_at	5.80	2.2970E-03	0.81	1.0149E-02	0	1	N/A	protein_coding	13	35988582	ribonuclease P 40 subunit (human) Gene [Source:MGI Symbol;Acc:MGI:1346084]
ENSMUSG00000027519	Rab22a	1424503_at	8.81	2.3006E-03	0.91	1.0160E-02	0	3	N/A	protein_coding	2	173485261	RAB22A, member RAS oncogene family Gene [Source:MGI (curated);Acc:MGI:105072]
ENSMUSG00000029047	Pex10	1456646_at	7.84	2.3303E-03	0.87	1.0286E-02	0	1	N/A	protein_coding	4	154441125	peroxisomal biogenesis factor 10 Gene [Source:MGI (curated);Acc:MGI:2684988]
ENSMUSG00000027006	Dnajc10	1452230_at	8.72	2.3349E-03	0.89	1.0301E-02	1	2	1	protein_coding	2	80155623	DnaJ (Hsp40) homolog, subfamily C, member 10 Gene [Source:MGI (curated);Acc:MGI:1914111]
ENSMUSG00000068205	Macrod2	1431159_at	5.73	2.3487E-03	0.73	1.0357E-02	0	3	N/A	protein_coding	2	140221045	MACRO domain containing 2 Gene [Source:MGI (curated);Acc:MGI:1920149]
ENSMUSG00000023072	Ccdc123	1421948_a_at	6.99	2.3524E-03	1.12	1.0361E-02	1	2	4	protein_coding	7	36182054	coiled-coil domain containing 123 Gene [Source:MGI (curated);Acc:MGI:1919390]
ENSMUSG00000030223	Ptpro	1425863_a_at	7.70	2.3544E-03	0.82	1.0361E-02	0	2	N/A	protein_coding	6	137200986	protein tyrosine phosphatase, non-receptor type 15 Gene [Source:MGI Symbol;Acc:MGI:104711]
ENSMUSG00000028780	Sema3c	1429348_at	8.15	2.3521E-03	1.26	1.0361E-02	0	2	N/A	protein_coding	5	17080634	sema domain, immunoglobulin domain (Ig), short basic domain, secreted, (semaphorin) 3C Gene [Source:MGI Symbol;Acc:MGI:107557]
ENSMUSG00000025571	Tnrc6c	1424645_at	9.71	2.3535E-03	0.88	1.0361E-02	1	2	4	protein_coding	11	117515603	trinucleotide repeat containing 6C Gene [Source:MGI (curated);Acc:MGI:2443265]
ENSMUSG00000039304	Tnfsf10	1459913_at	5.69	2.3582E-03	1.19	1.0372E-02	0	1	N/A	protein_coding	3	27215999	tumor necrosis factor (ligand) superfamily, member 10 Gene [Source:MGI Symbol;Acc:MGI:107414]
ENSMUSG00000026587	Astn1	1418615_at	11.01	2.3602E-03	0.82	1.0373E-02	0	1	N/A	protein_coding	1	160292487	astrotactin 1 Gene [Source:MGI Symbol;Acc:MGI:1098567]
ENSMUSG00000030884	Uqcrc2	1428631_a_at	11.64	2.3608E-03	0.90	1.0373E-02	1	2	4	protein_coding	7	127778690	ubiquinol cytochrome c reductase core protein 2 Gene [Source:MGI (curated);Acc:MGI:1914253]
ENSMUSG00000040128	Pnrc1	1433668_at	9.91	2.3635E-03	1.14	1.0380E-02	1	1	2	protein_coding	4	33332398	proline-rich nuclear receptor coactivator 1 Gene [Source:MGI (curated);Acc:MGI:1917838]
ENSMUSG00000023571	Fam132a	1448687_at	8.02	2.3796E-03	1.11	1.0445E-02	1	3	1	protein_coding	4	155336427	family with sequence similarity 132, member A Gene [Source:MGI (curated);Acc:MGI:1914639]
ENSMUSG00000041354	Rgl2	1450688_at	8.74	2.3979E-03	1.18	1.0520E-02	0	1	N/A	protein_coding	17	34066840	ral guanine nucleotide dissociation stimulator-like 2 Gene [Source:MGI Symbol;Acc:MGI:107483]
ENSMUSG00000039167	Eltd1	1418059_at	6.80	2.4005E-03	1.26	1.0526E-02	0	2	N/A	protein_coding	3	151100851	EGF, latrophilin seven transmembrane domain containing 1 Gene [Source:MGI (curated);Acc:MGI:2655562]
ENSMUSG00000004568	Arhgef18	1457219_at	5.47	2.4099E-03	0.77	1.0562E-02	0	2	N/A	protein_coding	8	3393006	rho/rac guanine nucleotide exchange factor (GEF) 18 Gene [Source:MGI (curated);Acc:MGI:2142567]
ENSMUSG00000028565	Nfia	1427733_a_at	5.00	2.4268E-03	0.71	1.0631E-02	0	4	N/A	protein_coding	4	97248668	nuclear factor I/A Gene [Source:MGI (curated);Acc:MGI:108056]
ENSMUSG00000019188	H13	1438865_at	6.61	2.4326E-03	1.20	1.0651E-02	0	5	N/A	protein_coding	2	152495197	histocompatibility 13 Gene [Source:MGI (curated);Acc:MGI:95886]
ENSMUSG00000020723	Cacng4	1455230_at	8.67	2.4377E-03	1.26	1.0668E-02	0	2	N/A	protein_coding	11	107593671	calcium channel, voltage-dependent, gamma subunit 4 Gene [Source:MGI (curated);Acc:MGI:1859167]
ENSMUSG00000039176	Polg	1423272_at	8.41	2.4399E-03	0.89	1.0672E-02	1	3	4	protein_coding	7	86593677	polymerase (DNA directed), gamma Gene [Source:MGI (curated);Acc:MGI:1196389]
ENSMUSG00000044042	Fmn1	1439397_at	6.30	2.4437E-03	0.73	1.0683E-02	0	1	N/A	protein_coding	2	113167893	formin 1 Gene [Source:MGI (curated);Acc:MGI:101815]
ENSMUSG00000034285	Nipsnap1	1448465_at	9.57	2.4510E-03	0.88	1.0704E-02	1	2	1	protein_coding	11	4773954	4-nitrophenylphosphatase domain and non-neuronal SNAP25-like protein homolog 1 (C. elegans) Gene [Source:MGI (curated);Acc:MGI:1278344]
ENSMUSG00000022656	Pvrl3	1448673_at	7.72	2.4509E-03	0.67	1.0704E-02	0	2	N/A	protein_coding	16	46387819	poliovirus receptor-related 3 Gene [Source:MGI (curated);Acc:MGI:1930171]
ENSMUSG00000043061	Tmem18	1454836_at	9.35	2.4658E-03	1.13	1.0764E-02	1	1	2	protein_coding	12	31269309	transmembrane protein 18 Gene [Source:MGI Symbol;Acc:MGI:2387176]
ENSMUSG00000053332	Gas5	1449410_a_at	11.51	2.4721E-03	1.17	1.0786E-02	0	4	N/A	processed_transcript	1	162964553	growth arrest specific 5 Gene [Source:MGI (curated);Acc:MGI:95659]
ENSMUSG00000028700	Pomgnt1	1426618_a_at	9.11	2.4845E-03	0.91	1.0834E-02	1	1	2	protein_coding	4	115796445	protein O-linked mannose beta1,2-N-acetylglucosaminyltransferase Gene [Source:MGI (curated);Acc:MGI:1915523]
ENSMUSG00000042694	Obfc1	1434737_at	7.67	2.4890E-03	0.81	1.0849E-02	0	1	N/A	protein_coding	19	47575523	oligonucleotide/oligosaccharide-binding fold containing 1 Gene [Source:MGI Symbol;Acc:MGI:1915581]
ENSMUSG00000037683	Armc3	1429815_at	4.35	2.5043E-03	0.67	1.0910E-02	0	2	N/A	protein_coding	2	19120929	armadillo repeat containing 3 Gene [Source:MGI (curated);Acc:MGI:1918132]
ENSMUSG00000029186	Pi4k2b	1416489_at	6.90	2.5057E-03	1.11	1.0911E-02	1	3	5	protein_coding	5	53132826	phosphatidylinositol 4-kinase type 2 beta Gene [Source:MGI (curated);Acc:MGI:1914323]
ENSMUSG00000071652	Ints5	1434012_at	7.28	2.5126E-03	1.11	1.0935E-02	1	1	2	protein_coding	19	8967505	integrator complex subunit 5 Gene [Source:MGI Symbol;Acc:MGI:1923578]
ENSMUSG00000018548	Trim37	1436393_a_at	9.68	2.5246E-03	0.86	1.0982E-02	0	3	N/A	protein_coding	11	86940577	tripartite motif-containing 37 Gene [Source:MGI (curated);Acc:MGI:2153072]
ENSMUSG00000039219	Arid4b	1431031_at	7.34	2.5263E-03	0.88	1.0984E-02	0	4	N/A	protein_coding	13	14155499	AT rich interactive domain 4B (RBP1-like) Gene [Source:MGI (curated);Acc:MGI:2137512]
ENSMUSG00000026209	Dnpep	1416127_a_at	9.00	2.5312E-03	1.18	1.0999E-02	0	1	N/A	protein_coding	1	75305141	aspartyl aminopeptidase Gene [Source:MGI Symbol;Acc:MGI:1278328]
ENSMUSG00000036353	P2ry12	1431724_a_at	8.82	2.5448E-03	0.87	1.1048E-02	0	1	N/A	protein_coding	3	59020196	purinergic receptor P2Y, G-protein coupled 12 Gene [Source:MGI Symbol;Acc:MGI:1918089]
ENSMUSG00000002105	Slc39a13	1423926_at	7.81	2.5448E-03	0.90	1.1048E-02	0	1	N/A	protein_coding	2	90901948	solute carrier family 39 (metal ion transporter), member 13 Gene [Source:MGI (curated);Acc:MGI:1915677]
[truncated: 13,815 more rows]
