# Supplementary material for: Evaluating Gene Expression in C57BL/6J and DBA/2J Mouse Striatum Using RNA-Seq and Microarrays
Source: PLoS One. 2011 Mar 24;6(3):e17820. doi: 10.1371/journal.pone.0017820 (PMC3063777; doi:10.1371/journal.pone.0017820)
Supplement: Dataset S3 — Microarray results of all probesets detected by Illumina MouseRef-8 v2.0 array in B6 and D2 mouse striatum. (TXT) [file pone.0017820.s011.txt]

Ensembl	Gene_Name	PROBE_ID	nuID	Average_lumi	p.value	Fold_Change	q.value	DE	Probes_per_gene	Multiple_probes	Biotype	Chr	Gene_start	Gene_Description
ENSMUSG00000031711	Zfp330	ILMN_2825109	6fTnqw70d5PJr5TvRY	8.89	2.1656E-25	11.63	1.3656E-21	1	1	2	protein_coding	8	85287520	zinc finger protein 330 Gene [Source:MGI Symbol;Acc:MGI:1353574]
ENSMUSG00000030942	Thumpd1	ILMN_2722488	ftXHpz_UvsS57ud_o0	8.93	1.6597E-23	9.34	5.2231E-20	1	1	2	protein_coding	7	126858610	THUMP domain containing 1 Gene [Source:MGI Symbol;Acc:MGI:2444479]
ENSMUSG00000069072	Slc7a14	ILMN_2719361	HPzfKA3feur9Lu7glg	8.93	4.3394E-23	0.09	9.1038E-20	1	3	1	protein_coding	3	31101832	solute carrier family 7 (cationic amino acid transporter, y+ system), member 14 Gene [Source:MGI (curated);Acc:MGI:3040688]
ENSMUSG00000021071	Trim9	ILMN_2800380	QUVGohIZfdxXtz81.k	9.09	3.6428E-19	2.82	5.7266E-16	1	3	4	protein_coding	12	71345526	tripartite motif-containing 9 Gene [Source:MGI Symbol;Acc:MGI:2137354]
ENSMUSG00000069072	Slc7a14	ILMN_2968123	0z83ygN33rq.S7u4JY	9.26	5.6791E-19	0.10	7.1488E-16	1	3	1	protein_coding	3	31101832	solute carrier family 7 (cationic amino acid transporter, y+ system), member 14 Gene [Source:MGI (curated);Acc:MGI:3040688]
ENSMUSG00000021071	Trim9	ILMN_1246118	Qjp1xSlUoOVKAJA3yk	9.09	8.8489E-18	2.98	9.2821E-15	1	3	4	protein_coding	12	71345526	tripartite motif-containing 9 Gene [Source:MGI Symbol;Acc:MGI:2137354]
ENSMUSG00000020526	Znhit3	ILMN_2914957	KRTGSTkRurfXcUTp2c	8.94	8.4607E-17	3.62	7.6055E-14	1	1	2	protein_coding	11	84724452	zinc finger, HIT type 3 Gene [Source:MGI (curated);Acc:MGI:3051596]
ENSMUSG00000033808	Tmem87a	ILMN_2969172	0lCKR3uxue489leQio	9.26	1.0601E-16	0.28	8.3381E-14	1	1	2	protein_coding	2	120181048	transmembrane protein 87A Gene [Source:MGI (curated);Acc:MGI:2441844]
ENSMUSG00000031467	Agpat5	ILMN_1250939	on5J8qnkvvdfTCHlNY	9.56	1.6952E-16	2.66	1.1887E-13	1	1	2	protein_coding	8	18846277	1-acylglycerol-3-phosphate O-acyltransferase 5 (lysophosphatidic acid acyltransferase, epsilon) Gene [Source:MGI (curated);Acc:MGI:1196345]
ENSMUSG00000034875	Nudt19	ILMN_2746906	6e5SSrX_.dTeKI5iSE	8.89	7.5412E-16	2.72	4.7449E-13	1	2	1	protein_coding	7	36332204	nudix (nucleoside diphosphate linked moiety X)-type motif 19 Gene [Source:MGI (curated);Acc:MGI:94203]
ENSMUSG00000061816	Myl1	ILMN_2878542	9jDdC1ERRbzTcfq1EE	8.89	1.8498E-15	0.27	1.0331E-12	1	1	2	protein_coding	1	66970869	myosin, light polypeptide 1 Gene [Source:MGI (curated);Acc:MGI:97269]
ENSMUSG00000048758	Rpl29	ILMN_2730005	oq8W4u_l8aTWOE1uHE	10.78	1.9733E-15	3.53	1.0331E-12	1	1	2	protein_coding	9	106331785	ribosomal protein L29 Gene [Source:MGI (curated);Acc:MGI:99687]
ENSMUSG00000021091	Serpina3n	ILMN_1246800	WVekdcfIECyX9.y9Uk	8.99	5.2722E-15	0.37	2.5511E-12	1	1	2	protein_coding	12	105644939	serine (or cysteine) peptidase inhibitor, clade A, member 3N Gene [Source:MGI (curated);Acc:MGI:105045]
ENSMUSG00000034317	Trim59	ILMN_2993661	3iOKAQC5S7ySuoCdPc	9.26	6.6234E-15	4.39	2.9757E-12	1	1	2	protein_coding	3	68839210	tripartite motif-containing 59 Gene [Source:MGI (curated);Acc:MGI:1914199]
ENSMUSG00000023764	Sfi1	ILMN_1256699	unCUoolgNYoX0XIIko	10.06	1.3786E-14	0.39	5.7895E-12	1	2	1	protein_coding	11	3031853	Sfi1 homolog, spindle assembly associated (yeast) Gene [Source:MGI (curated);Acc:MGI:1926137]
ENSMUSG00000022066	Entpd4	ILMN_2589312	6URPn4S1__0Z7r5J7Y	8.89	2.2850E-14	1.74	8.9674E-12	1	1	2	protein_coding	14	69955242	ectonucleoside triphosphate diphosphohydrolase 4 Gene [Source:MGI Symbol;Acc:MGI:1914714]
ENSMUSG00000064023	Klk8	ILMN_2675232	iWIBei3EUA3lnEcXo0	9.01	7.1904E-14	0.54	2.6615E-11	1	1	2	protein_coding	7	51052947	kallikrein related-peptidase 8 Gene [Source:MGI Symbol;Acc:MGI:1343327]
ENSMUSG00000005142	Man2b1	ILMN_2707967	oVxdLRHglzoDGxfXpc	10.78	1.2161E-13	1.80	4.2652E-11	1	1	2	protein_coding	8	87607223	mannosidase 2, alpha B1 Gene [Source:MGI Symbol;Acc:MGI:107286]
ENSMUSG00000020629	Adi1	ILMN_3143557	ZdUjfyu3vruCc5deQg	8.99	1.7329E-13	0.38	5.5378E-11	1	2	1	protein_coding	12	29360096	acireductone dioxygenase 1 Gene [Source:MGI (curated);Acc:MGI:2144929]
ENSMUSG00000059005	Hnrnpa3	ILMN_1220620	6s4fwwnvVFcIHKB.RI	8.89	1.7625E-13	1.88	5.5378E-11	1	1	2	protein_coding	2	75497318	heterogeneous nuclear ribonucleoprotein A3 Gene [Source:MGI (curated);Acc:MGI:1917171]
ENSMUSG00000052270	Fpr2	ILMN_1242457	l0JFL3H0XXkhPi8ClU	8.94	2.1003E-13	0.46	6.2929E-11	1	1	2	protein_coding	17	18024788	formyl peptide receptor 2 Gene [Source:MGI (curated);Acc:MGI:1278319]
ENSMUSG00000068921	Dap3	ILMN_2953910	NnXi57Po.kEKCvdFek	9.56	2.5403E-13	1.88	7.2655E-11	1	4	1	protein_coding	3	88724725	death associated protein 3 Gene [Source:MGI (curated);Acc:MGI:1929538]
ENSMUSG00000063897	Dhrsx	ILMN_2897020	Hco2hdESWK.xUEh6RY	8.93	2.8794E-13	2.33	7.5515E-11	1	2	4	protein_coding	NT_166291	15881	dehydrogenase/reductase (SDR family) X chromosome Gene [Source:MGI Symbol;Acc:MGI:2181510]
ENSMUSG00000022814	Umps	ILMN_2987878	9ihh8c9RU8AcEEsV_k	8.89	2.8438E-13	1.78	7.5515E-11	1	3	4	protein_coding	16	33954868	uridine monophosphate synthetase Gene [Source:MGI (curated);Acc:MGI:1298388]
ENSMUSG00000027423	Snx5	ILMN_2706101	HrBCQgjdM7f.E1.EnU	8.93	4.1445E-13	3.64	1.0421E-10	1	1	2	protein_coding	2	144075859	sorting nexin 5 Gene [Source:MGI (curated);Acc:MGI:1916428]
ENSMUSG00000029007	Agtrap	ILMN_2590950	uu4dKhy4K_IMugXY6w	10.06	5.2624E-13	1.82	1.2731E-10	1	1	2	protein_coding	4	147451170	angiotensin II, type I receptor-associated protein Gene [Source:MGI (curated);Acc:MGI:1339977]
ENSMUSG00000036246	Gmip	ILMN_2788574	NqeFkuufnsCXRP76F0	9.56	6.6962E-13	0.58	1.5616E-10	1	2	1	protein_coding	8	72332578	Gem-interacting protein Gene [Source:MGI (curated);Acc:MGI:1926066]
ENSMUSG00000025451	Paip1	ILMN_2752569	uSvrfageeDne.3DXOg	10.06	7.4764E-13	0.44	1.6811E-10	1	1	2	protein_coding	13	120217407	polyadenylate binding protein-interacting protein 1 Gene [Source:MGI (curated);Acc:MGI:2384993]
ENSMUSG00000055917	Zfp277	ILMN_3123889	HiCeeSkS7Rev917iEQ	8.93	7.8906E-13	2.09	1.7121E-10	1	3	1	protein_coding	12	41041633	zinc finger protein 277 Gene [Source:MGI Symbol;Acc:MGI:1890393]
ENSMUSG00000024026	Glo1	ILMN_2667352	imC.Xl55LoIam6kOUI	9.24	1.5871E-12	0.51	3.3353E-10	1	1	2	protein_coding	17	30729811	glyoxalase 1 Gene [Source:MGI Symbol;Acc:MGI:95742]
ENSMUSG00000068921	Dap3	ILMN_2722542	KVCvUJ4EV4XkeOjOA4	8.94	1.8211E-12	1.88	3.6946E-10	1	4	1	protein_coding	3	88724725	death associated protein 3 Gene [Source:MGI (curated);Acc:MGI:1929538]
ENSMUSG00000055976	Cldn23	ILMN_2758545	ct9QCUKY5xHte9WIxc	8.89	2.3218E-12	0.67	4.5624E-10	1	1	2	protein_coding	8	36888496	claudin 23 Gene [Source:MGI Symbol;Acc:MGI:1919158]
ENSMUSG00000078739	CT868723.1	ILMN_1213286	iNE3kaU1f3xemieX1c	9.24	6.2910E-12	3.88	1.1995E-09	1	1	2	protein_coding	4	42231044	C-C motif chemokine 21b Precursor (Small-inducible cytokine A21b)(Beta-chemokine exodus-2)(6Ckine)(Thymus-derived chemotactic agent 4)(TCA4) [Source:UniProtKB/Swiss-Prot;Acc:P84444]
ENSMUSG00000023236	Scg5	ILMN_2592953	Q5dTFDl7n95xPIMAnU	9.09	6.5735E-12	0.50	1.2160E-09	1	1	2	protein_coding	2	113616519	secretogranin V Gene [Source:MGI (curated);Acc:MGI:98289]
ENSMUSG00000064080	Fbln2	ILMN_1245307	cwfDTnievrfi3cVyKg	8.89	7.5483E-12	0.60	1.3198E-09	1	1	2	protein_coding	6	91162449	fibulin 2 Gene [Source:MGI (curated);Acc:MGI:95488]
ENSMUSG00000022680	Pdxdc1	ILMN_3105205	ojjuhv3icuiFPktElY	9.56	7.4401E-12	1.98	1.3198E-09	1	3	5	protein_coding	16	13833241	pyridoxal-dependent decarboxylase domain containing 1 Gene [Source:MGI (curated);Acc:MGI:1920909]
ENSMUSG00000020912	Krt12	ILMN_2865527	9kFUjRfEX16l4ILf1E	8.89	9.8489E-12	3.67	1.6297E-09	1	1	2	protein_coding	11	99276980	keratin 12 Gene [Source:MGI (curated);Acc:MGI:96687]
ENSMUSG00000032221	Mns1	ILMN_2678431	0vrhLKV63N5O9wBNdc	9.26	1.0072E-11	0.64	1.6297E-09	1	1	2	protein_coding	9	72286347	meiosis-specific nuclear structural protein 1 Gene [Source:MGI Symbol;Acc:MGI:107933]
ENSMUSG00000048078	Odz4	ILMN_3162820	ZgKlCl6H35QIScd97o	8.99	9.7154E-12	0.50	1.6297E-09	1	1	2	protein_coding	7	103319754	odd Oz/ten-m homolog 4 (Drosophila) Gene [Source:MGI (curated);Acc:MGI:2447063]
ENSMUSG00000032641	Gpr19	ILMN_1257801	iaA1dW4koUwUCHU3OE	9.24	1.0723E-11	0.51	1.6834E-09	1	1	2	protein_coding	6	134819126	G protein-coupled receptor 19 Gene [Source:MGI (curated);Acc:MGI:892973]
ENSMUSG00000068921	Dap3	ILMN_2620078	3mTigtUK9QngRXheR4	9.26	1.2404E-11	1.95	1.9032E-09	1	4	1	protein_coding	3	88724725	death associated protein 3 Gene [Source:MGI (curated);Acc:MGI:1929538]
ENSMUSG00000020903	Stx8	ILMN_3064056	KegUuF57ib3oFLhee4	8.94	1.2900E-11	1.94	1.9328E-09	1	3	4	protein_coding	11	67779695	syntaxin 8 Gene [Source:MGI (curated);Acc:MGI:1890156]
ENSMUSG00000021288	Klc1	ILMN_3042059	iEXcsq36IlHdLSQq64	9.24	1.3426E-11	1.84	1.9611E-09	1	2	4	protein_coding	12	112997060	kinesin light chain 1 Gene [Source:MGI (curated);Acc:MGI:107978]
ENSMUSG00000030302	Atp2b2	ILMN_2688213	uwOKO6CIyFGSJqJ9ls	10.06	1.4207E-11	0.46	2.0309E-09	1	2	4	protein_coding	6	113695663	ATPase, Ca++ transporting, plasma membrane 2 Gene [Source:MGI (curated);Acc:MGI:105368]
ENSMUSG00000028393	Alad	ILMN_2655015	xhQnV6l8SCqgLA5nvI	8.99	2.8291E-11	0.46	3.8989E-09	1	1	2	protein_coding	4	62170203	aminolevulinate, delta-, dehydratase Gene [Source:MGI (curated);Acc:MGI:96853]
ENSMUSG00000042369	Rbm45	ILMN_3163340	HLOWMgImUOKU0Qd5Go	8.93	2.8469E-11	0.52	3.8989E-09	1	2	4	protein_coding	2	76208041	RNA binding motif protein 45 Gene [Source:MGI (curated);Acc:MGI:2387367]
ENSMUSG00000022132	Cldn10a	ILMN_1214954	NQhFSDqcRMQaFRt5Ts	9.56	3.2164E-11	2.15	4.3113E-09	1	3	4	protein_coding	14	119187130	claudin 10A Gene [Source:MGI (curated);Acc:MGI:1913101]
ENSMUSG00000062627	Mysm1	ILMN_3119954	9LSondS50K8l6BKKHE	8.89	3.6222E-11	0.57	4.7459E-09	1	1	2	protein_coding	4	94608731	myb-like, SWIRM and MPN domains 1 Gene [Source:MGI (curated);Acc:MGI:2444584]
ENSMUSG00000036339	6720456H20Rik	ILMN_2668886	xqT7p5TTRyQJHiRtUc	8.99	4.4990E-11	1.65	5.7792E-09	1	1	2	protein_coding	14	49065803	RIKEN cDNA 6720456H20 gene Gene [Source:MGI Symbol;Acc:MGI:2443219]
ENSMUSG00000030536	Iqgap1	ILMN_2654495	9ehXyneHBAhL0nUhHg	8.89	5.7440E-11	0.54	7.2243E-09	1	1	2	protein_coding	7	87857673	IQ motif containing GTPase activating protein 1 Gene [Source:MGI Symbol;Acc:MGI:1352757]
ENSMUSG00000026344	Lypd1	ILMN_1239134	oaxQ39J3uftp9._Uek	9.56	6.6924E-11	0.52	8.2549E-09	1	1	2	protein_coding	1	127764199	Ly6/Plaur domain containing 1 Gene [Source:MGI (curated);Acc:MGI:1919835]
ENSMUSG00000079785	AC087559.3	ILMN_2602139	Z1tRFflefQU8TeRpTU	8.99	8.3645E-11	2.49	1.0117E-08	1	2	1	protein_coding	NT_166434	1	C-C motif chemokine 21a Precursor (Small-inducible cytokine A21a)(Small-inducible cytokine A21c)(Beta-chemokine exodus-2)(6Ckine)(Thymus-derived chemotactic agent 4)(TCA4) [Source:UniProtKB/Swiss-Prot;Acc:P84443]
ENSMUSG00000026563	Tada1l	ILMN_2679662	QSDe8uHLyQei9UJBWc	9.09	8.9971E-11	2.44	1.0686E-08	1	1	2	protein_coding	1	168309228	transcriptional adaptor 1 Gene [Source:MGI (curated);Acc:MGI:1196415]
ENSMUSG00000022770	Dlg1	ILMN_2763839	u1T7V7hV5XlLV54ix4	10.06	1.0226E-10	1.50	1.1887E-08	1	1	2	protein_coding	16	31663529	discs, large homolog 1 (Drosophila) Gene [Source:MGI (curated);Acc:MGI:107231]
ENSMUSG00000049562	Gm962	ILMN_2531520	rZeiAnSujruXslcKHg	9.09	1.0960E-10	0.52	1.2474E-08	1	1	2	protein_coding	19	5568025	predicted gene 962 Gene [Source:MGI Symbol;Acc:MGI:2685808]
ENSMUSG00000025940	Tmem70	ILMN_2678389	f7AO6OtODPeszs6cT8	8.89	1.1053E-10	1.87	1.2474E-08	1	2	1	protein_coding	1	16655272	transmembrane protein 70 Gene [Source:MGI Symbol;Acc:MGI:1915068]
ENSMUSG00000069911	Fam196b	ILMN_3162060	fEdLNXoHw5SdN7ImX0	8.89	1.1863E-10	0.50	1.3138E-08	1	1	2	protein_coding	11	34214822	family with sequence similarity 196, member B Gene [Source:MGI Symbol;Acc:MGI:3643491]
ENSMUSG00000082286	Pisd-ps1	ILMN_2944601	fr4pfleSCyqE55z63I	8.93	1.3972E-10	0.43	1.4932E-08	1	1	2	processed_transcript	11	3025789	phosphatidylserine decarboxylase, pseudogene 1 Pseudogene [Source:MGI (curated);Acc:MGI:3842428]
ENSMUSG00000037578	Pkd2l1	ILMN_2731331	Trrd6d320yhDuK9Qrg	10.06	1.4023E-10	1.57	1.4932E-08	1	1	2	protein_coding	19	44222127	polycystic kidney disease 2-like 1 Gene [Source:MGI (curated);Acc:MGI:1352448]
ENSMUSG00000026639	Lamb3	ILMN_2605512	ETIetFehufQrHvVHiU	8.89	1.5331E-10	0.59	1.6047E-08	1	1	2	protein_coding	1	195128151	laminin, beta 3 Gene [Source:MGI (curated);Acc:MGI:99915]
ENSMUSG00000032667	Pon2	ILMN_1233836	BguHXKk9r6EoNDpTvA	8.89	1.8541E-10	1.49	1.9085E-08	1	1	2	protein_coding	6	5214147	paraoxonase 2 Gene [Source:MGI (curated);Acc:MGI:106687]
ENSMUSG00000021482	1110018J18Rik	ILMN_2647669	BfSJe6aktHpUf.j9Qo	8.89	1.9468E-10	0.77	1.9792E-08	1	2	1	protein_coding	13	64393144	RIKEN cDNA 1110018J18 gene Gene [Source:MGI Symbol;Acc:MGI:1913379]
ENSMUSG00000004415	Emid2	ILMN_1247358	oV7Kd3eLz3e3UUorjQ	10.78	1.9983E-10	1.47	1.9978E-08	1	1	2	protein_coding	5	137217629	EMI domain containing 2 Gene [Source:MGI (curated);Acc:MGI:2155345]
ENSMUSG00000028619	2210012G02Rik	ILMN_1247919	oEitOowMQWHcl0L0W0	9.56	2.1007E-10	1.86	2.0649E-08	1	4	5	protein_coding	4	106806760	RIKEN cDNA 2210012G02 gene Gene [Source:MGI Symbol;Acc:MGI:1913776]
ENSMUSG00000049122	Frmd3	ILMN_1226295	KR8l0h9K5PhU1PLAnk	8.94	2.2122E-10	0.66	2.1262E-08	1	1	2	protein_coding	4	73659338	FERM domain containing 3 Gene [Source:MGI (curated);Acc:MGI:2442466]
ENSMUSG00000027669	Gnb4	ILMN_2726905	WuUz.e91DjF6IDW7xI	8.99	2.2308E-10	0.31	2.1262E-08	1	1	2	protein_coding	3	32479254	guanine nucleotide binding protein (G protein), beta 4 Gene [Source:MGI (curated);Acc:MGI:104581]
ENSMUSG00000047228	BC048546	ILMN_2984219	B7gjnd6fx17bdNRYok	8.89	2.3506E-10	0.40	2.1432E-08	1	2	1	protein_coding	6	128489840	Ovostatin homolog Precursor [Source:UniProtKB/Swiss-Prot;Acc:Q3UU35]
ENSMUSG00000030761	Myo7a	ILMN_1251839	6RT6gfrW6iQHne4hNk	8.89	2.2954E-10	1.52	2.1432E-08	1	1	2	protein_coding	7	105199570	myosin VIIA Gene [Source:MGI (curated);Acc:MGI:104510]
ENSMUSG00000057246	Tesb	ILMN_2936419	TZ1EhaIp1.YCwFFYIE	10.06	2.3345E-10	1.43	2.1432E-08	1	1	2	protein_coding	17	34535765	testis specific basic protein Gene [Source:MGI (curated);Acc:MGI:1932034]
ENSMUSG00000025217	Btrc	ILMN_3027079	iYp_l5ECn6DJSRSkUc	9.01	2.7145E-10	1.34	2.4197E-08	1	1	2	protein_coding	19	45438235	beta-transducin repeat containing protein Gene [Source:MGI Symbol;Acc:MGI:1338871]
ENSMUSG00000058174	Gm5148	ILMN_2998738	BqVCICT1FO3zui3RSU	8.89	2.7316E-10	1.57	2.4197E-08	1	1	2	protein_coding	3	37613112	predicted gene 5148 Gene [Source:MGI Symbol;Acc:MGI:3646006]
ENSMUSG00000036896	C1qc	ILMN_2715840	cE2TGlBe5uReBdBflI	8.89	2.8124E-10	1.64	2.4560E-08	1	1	2	protein_coding	4	136445719	complement component 1, q subcomponent, C chain Gene [Source:MGI (curated);Acc:MGI:88225]
ENSMUSG00000038422	Hdhd3	ILMN_2608145	B7IF5LppUbqoy8Xe48	8.89	2.9059E-10	0.59	2.5086E-08	1	1	2	protein_coding	4	62160042	haloacid dehalogenase-like hydrolase domain containing 3 Gene [Source:MGI (curated);Acc:MGI:1919998]
ENSMUSG00000068299	1700019G17Rik	ILMN_2758803	lnSiHeiJvXd47RUpLA	8.94	3.8260E-10	1.49	3.2136E-08	1	1	2	protein_coding	6	85849045	RIKEN cDNA 1700019G17 gene Gene [Source:MGI Symbol;Acc:MGI:1922791]
ENSMUSG00000070730	Fam82a2	ILMN_3071764	iTtIXx4ooiaggtc5XA	9.01	3.8254E-10	0.63	3.2136E-08	1	1	2	protein_coding	2	118962737	family with sequence similarity 82, member A2 Gene [Source:MGI (curated);Acc:MGI:1915059]
ENSMUSG00000079785	AC087559.3	ILMN_2969845	9LJWXolSiNVRgfQnq4	8.89	4.1839E-10	2.78	3.4611E-08	1	2	1	protein_coding	NT_166434	1	C-C motif chemokine 21a Precursor (Small-inducible cytokine A21a)(Small-inducible cytokine A21c)(Beta-chemokine exodus-2)(6Ckine)(Thymus-derived chemotactic agent 4)(TCA4) [Source:UniProtKB/Swiss-Prot;Acc:P84443]
ENSMUSG00000034875	Nudt19	ILMN_2750402	Zj.vaNlTSCxeIDp5Qw	8.99	4.9376E-10	1.93	4.0373E-08	1	2	1	protein_coding	7	36332204	nudix (nucleoside diphosphate linked moiety X)-type motif 19 Gene [Source:MGI (curated);Acc:MGI:94203]
ENSMUSG00000056116	H2-T22	ILMN_1214731	QerXFdLn0qE.DStA_o	9.09	5.5790E-10	1.67	4.5019E-08	1	1	2	protein_coding	17	36175352	histocompatibility 2, T region locus 22 Gene [Source:MGI (curated);Acc:MGI:95956]
ENSMUSG00000030560	Ctsc	ILMN_1238486	ug._0XH31fIJPznU6E	10.06	5.9147E-10	1.36	4.7078E-08	1	2	1	protein_coding	7	95426595	cathepsin C Gene [Source:MGI (curated);Acc:MGI:109553]
ENSMUSG00000028619	2210012G02Rik	ILMN_2751248	QyEnWCXdIHVt53f53E	9.09	6.3470E-10	1.31	4.9950E-08	1	4	5	protein_coding	4	106806760	RIKEN cDNA 2210012G02 gene Gene [Source:MGI Symbol;Acc:MGI:1913776]
ENSMUSG00000024787	Snx15	ILMN_1225570	BegHMH4IR04tR6k0Vo	8.89	6.5777E-10	0.59	5.1120E-08	1	4	4	protein_coding	19	6119399	sorting nexin 15 Gene [Source:MGI (curated);Acc:MGI:1916274]
ENSMUSG00000021876	Rnase4	ILMN_1235657	TdwRV_IUPeUez8gn_I	9.09	8.5804E-10	0.58	6.5846E-08	1	1	2	protein_coding	14	51710847	ribonuclease, RNase A family 4 Gene [Source:MGI Symbol;Acc:MGI:1926217]
ENSMUSG00000067274	Rplp0	ILMN_1249815	lda3o.Py.vR8JKOACQ	8.94	8.8811E-10	1.61	6.7327E-08	1	1	2	protein_coding	5	116009476	ribosomal protein, large, P0 Gene [Source:MGI (curated);Acc:MGI:1927636]
ENSMUSG00000066850	Vmn1r65	ILMN_2971043	BVJzS_C.97iiWV_Q2U	8.89	9.6176E-10	0.53	7.2069E-08	1	1	2	protein_coding	7	5959352	vomeronasal 1 receptor 65 Gene [Source:MGI Symbol;Acc:MGI:3033475]
ENSMUSG00000034845	Plvap	ILMN_2984110	KXVeCr3JRRlRKPVPK8	8.94	1.1617E-09	0.42	8.5880E-08	1	1	2	protein_coding	8	74021666	plasmalemma vesicle associated protein Gene [Source:MGI Symbol;Acc:MGI:1890497]
ENSMUSG00000036138	Acaa1a	ILMN_2762728	Q6hFevkCU.sX_Kio5I	9.09	1.2300E-09	1.88	9.0004E-08	1	1	2	protein_coding	9	119250578	acetyl-Coenzyme A acyltransferase 1A Gene [Source:MGI Symbol;Acc:MGI:2148491]
ENSMUSG00000033880	Lgals3bp	ILMN_1258526	NrTGVfcXRwdR4TrsDo	9.56	1.3260E-09	1.45	9.5824E-08	1	1	2	protein_coding	11	118254065	lectin, galactoside-binding, soluble, 3 binding protein Gene [Source:MGI (curated);Acc:MGI:99554]
ENSMUSG00000005628	Tmod4	ILMN_2488846	Tbc_1n2rFH8RBChRic	9.09	1.3357E-09	0.66	9.5824E-08	1	2	1	protein_coding	3	94928398	tropomodulin 4 Gene [Source:MGI (curated);Acc:MGI:1355285]
ENSMUSG00000040888	Gfer	ILMN_1219169	0k7SSKteoEn18m.ilA	9.26	1.5850E-09	0.65	1.1242E-07	1	1	2	protein_coding	17	24830136	growth factor, erv1 (S. cerevisiae)-like (augmenter of liver regeneration) Gene [Source:MGI Symbol;Acc:MGI:107757]
ENSMUSG00000028710	Atpaf1	ILMN_1258359	iUF84XQJHV7VEXtP60	9.01	1.6438E-09	0.72	1.1410E-07	1	1	2	protein_coding	4	115457589	ATP synthase mitochondrial F1 complex assembly factor 1 Gene [Source:MGI (curated);Acc:MGI:2180560]
ENSMUSG00000046152	Fut10	ILMN_3011294	xir4CSZPfSiSerRfXo	8.99	1.6460E-09	1.44	1.1410E-07	1	1	2	protein_coding	8	32297803	fucosyltransferase 10 Gene [Source:MGI (curated);Acc:MGI:2384748]
ENSMUSG00000072115	Ang	ILMN_2875251	6U5SxYl3kq9ITvvPl4	8.89	1.7374E-09	1.43	1.1842E-07	1	1	2	protein_coding	14	51715675	angiogenin, ribonuclease, RNase A family, 5 Gene [Source:MGI Symbol;Acc:MGI:88022]
ENSMUSG00000071178	Serpina1b	ILMN_2659680	Q3_CW9c7c5Vc15n2FE	9.09	1.7540E-09	0.45	1.1842E-07	1	2	1	protein_coding	12	104966368	serine (or cysteine) preptidase inhibitor, clade A, member 1B Gene [Source:MGI Symbol;Acc:MGI:891970]
ENSMUSG00000002324	Rec8	ILMN_2684093	lCUzqVdePbXoVA9V4k	8.94	1.8187E-09	1.52	1.2184E-07	1	1	2	protein_coding	14	56236874	REC8 homolog (yeast) Gene [Source:MGI (curated);Acc:MGI:1929645]
ENSMUSG00000047228	BC048546	ILMN_2531773	cuCOd3p.HXtt01Fiic	8.89	2.0206E-09	0.43	1.3381E-07	1	2	1	protein_coding	6	128489840	Ovostatin homolog Precursor [Source:UniProtKB/Swiss-Prot;Acc:Q3UU35]
ENSMUSG00000064246	Chi3l1	ILMN_2609813	3XV.FSXhQKEUfo0LKQ	10.04	2.0684E-09	0.63	1.3421E-07	1	1	2	protein_coding	1	136078753	chitinase 3-like 1 Gene [Source:MGI (curated);Acc:MGI:1340899]
ENSMUSG00000058189	Hist1h2bm	ILMN_2891646	QKYp9WXpk8QQmdhTRs	9.09	2.0885E-09	1.61	1.3421E-07	1	1	2	protein_coding	13	21813967	histone cluster 1, H2bm Gene [Source:MGI (curated);Acc:MGI:2448404]
ENSMUSG00000008683	Rps15a	ILMN_2717621	BX.T0F3XO53XfHQ.dg	8.89	2.0545E-09	1.81	1.3421E-07	1	1	2	protein_coding	7	125249342	ribosomal protein S15A Gene [Source:MGI (curated);Acc:MGI:2389091]
ENSMUSG00000058581	AC163646.1	ILMN_2944843	o3ooqIeuvdB1d_K_Ho	9.56	2.7647E-09	2.02	1.7544E-07	1	2	4	protein_coding	14	56629013	Ubiquitin-conjugating enzyme E2, J2 homolog (Yeast) Fragment [Source:UniProtKB/TrEMBL;Acc:B0QZM0]
ENSMUSG00000062352	Itgb1bp1	ILMN_2924243	BaXqJ6gCfnpHQhRI5A	8.89	3.2793E-09	0.56	2.0641E-07	1	1	2	protein_coding	12	21276563	integrin beta 1 binding protein 1 Gene [Source:MGI Symbol;Acc:MGI:1306802]
ENSMUSG00000045031	Cetn4	ILMN_3105936	QIUl.PJ5_uX1CK.oXU	9.09	4.3125E-09	1.77	2.6333E-07	1	1	2	protein_coding	3	37206671	centrin 4 Gene [Source:MGI (curated);Acc:MGI:2677454]
ENSMUSG00000030410	Dmwd	ILMN_2711355	9HvR16iIfJUSxV6uIo	8.89	4.3055E-09	1.61	2.6333E-07	1	3	4	protein_coding	7	19661549	dystrophia myotonica-containing WD repeat motif Gene [Source:MGI (curated);Acc:MGI:94907]
ENSMUSG00000028385	Snx30	ILMN_2705578	oi4kZSbX7XzqOXSjfs	9.56	4.2336E-09	0.48	2.6333E-07	1	1	2	protein_coding	4	59818712	sorting nexin family member 30 Gene [Source:MGI (curated);Acc:MGI:2443882]
ENSMUSG00000021595	Nsun2	ILMN_2624176	QaukNerlPTnu5.1fq8	9.09	4.5053E-09	0.69	2.7290E-07	1	1	2	protein_coding	13	69672624	NOL1/NOP2/Sun domain family member 2 Gene [Source:MGI (curated);Acc:MGI:107252]
ENSMUSG00000029064	Gnb1	ILMN_2733852	NWIKjuWkhfxKEYt4TQ	9.56	4.6546E-09	0.57	2.7869E-07	1	1	2	protein_coding	4	154865479	guanine nucleotide binding protein (G protein), beta 1 Gene [Source:MGI (curated);Acc:MGI:95781]
ENSMUSG00000038128	Camk4	ILMN_2708107	fiv3Up7yLtJH0krQkQ	8.89	4.8339E-09	0.69	2.8674E-07	1	1	2	protein_coding	18	33098521	calcium/calmodulin-dependent protein kinase IV Gene [Source:MGI Symbol;Acc:MGI:88258]
ENSMUSG00000027834	Serpini1	ILMN_3161679	Hl0T.RIeI_iI4q5Kig	8.93	5.2612E-09	4.22	3.0935E-07	1	1	2	protein_coding	3	75361469	serine (or cysteine) peptidase inhibitor, clade I, member 1 Gene [Source:MGI (curated);Acc:MGI:1194506]
ENSMUSG00000053716	Dusp7	ILMN_2804523	ZUTfF0Sp6.0qPfyoJI	8.99	5.5631E-09	1.73	3.2397E-07	1	1	2	protein_coding	9	106270963	dual specificity phosphatase 7 Gene [Source:MGI Symbol;Acc:MGI:2387100]
ENSMUSG00000024114	Prss41	ILMN_2650180	udDrktKbjeleUee3NE	10.06	5.7339E-09	0.66	3.3081E-07	1	1	2	protein_coding	17	23973752	protease, serine, 41 Gene [Source:MGI Symbol;Acc:MGI:1918253]
ENSMUSG00000031389	Arhgap4	ILMN_2677876	Bpc_fRdJXfcrd_orJA	8.89	5.8618E-09	0.58	3.3524E-07	1	2	4	protein_coding	X	71136781	Rho GTPase activating protein 4 Gene [Source:MGI (curated);Acc:MGI:2159577]
ENSMUSG00000046876	Atxn1	ILMN_1254409	iRSCUreKt99JlPiL9U	9.24	6.1908E-09	2.42	3.5093E-07	1	1	2	protein_coding	13	45650262	ataxin 1 Gene [Source:MGI Symbol;Acc:MGI:104783]
ENSMUSG00000050121	Opalin	ILMN_2824889	lNiILeX_oBp_nVi7Xk	8.94	6.3206E-09	1.64	3.5510E-07	1	1	2	protein_coding	19	41137910	oligodendrocytic myelin paranodal and inner loop protein Gene [Source:MGI Symbol;Acc:MGI:2657025]
ENSMUSG00000034663	Bmp2k	ILMN_2842060	iV6nu7XqS8oDR_ndI4	9.01	6.7704E-09	0.74	3.7702E-07	1	2	1	protein_coding	5	97426708	BMP2 inducible kinase Gene [Source:MGI (curated);Acc:MGI:2155456]
ENSMUSG00000030201	Lrp6	ILMN_2712949	fl.q8HBP4qWELYgVOA	8.89	7.3836E-09	0.48	4.0738E-07	1	1	2	protein_coding	6	134396494	low density lipoprotein receptor-related protein 6 Gene [Source:MGI (curated);Acc:MGI:1298218]
ENSMUSG00000030725	Lipt2	ILMN_3145474	c1wuo9cje7k7Sl5wgk	8.89	7.6277E-09	1.24	4.1752E-07	1	2	4	protein_coding	7	107307787	lipoyl(octanoyl) transferase 2 (putative) Gene [Source:MGI (curated);Acc:MGI:1914414]
ENSMUSG00000037692	Ahdc1	ILMN_2689187	93XUZIJYK4lf3kQBSQ	8.89	8.3156E-09	0.68	4.5136E-07	1	1	2	protein_coding	4	132567175	AT hook, DNA binding motif, containing 1 Gene [Source:MGI (curated);Acc:MGI:2444218]
ENSMUSG00000071178	Serpina1b	ILMN_1215859	HeiHMH4IR04tR6k0Vo	8.93	8.7555E-09	0.61	4.7116E-07	1	2	1	protein_coding	12	104966368	serine (or cysteine) preptidase inhibitor, clade A, member 1B Gene [Source:MGI Symbol;Acc:MGI:891970]
ENSMUSG00000052560	Cpne8	ILMN_3072337	WIEkRLPF20iV1HSV54	10.09	9.4519E-09	1.41	5.0397E-07	1	2	4	protein_coding	15	90317913	copine VIII Gene [Source:MGI (curated);Acc:MGI:1914121]
ENSMUSG00000044783	Hjurp	ILMN_3011719	KUqSesW6AuXquv_QMA	8.94	1.0365E-08	2.22	5.4997E-07	1	1	2	protein_coding	1	90159046	Holliday junction recognition protein Gene [Source:MGI (curated);Acc:MGI:2685821]
ENSMUSG00000029434	Vps33a	ILMN_2865558	WTzle47C1Xy50CeX_0	8.99	1.0686E-08	0.62	5.6112E-07	1	2	4	protein_coding	5	123979112	vacuolar protein sorting 33A (yeast) Gene [Source:MGI Symbol;Acc:MGI:1924823]
ENSMUSG00000024878	Cbwd1	ILMN_2709864	316NRxZ77j_osxswyw	9.26	1.1085E-08	1.37	5.7729E-07	1	1	2	protein_coding	19	24994923	COBW domain containing 1 Gene [Source:MGI Symbol;Acc:MGI:2385089]
ENSMUSG00000079840	Zfp131	ILMN_2438212	Bc1LpxA77VRBIBrrpI	8.89	1.1341E-08	1.58	5.8287E-07	1	2	1	protein_coding	NT_110857	31982	zinc finger protein 131 Gene [Source:MGI Symbol;Acc:MGI:1919715]
ENSMUSG00000074635	3110070M22Rik	ILMN_2696066	BinB.LisvqGNMjoelQ	8.89	1.1734E-08	1.37	5.9860E-07	1	1	2	protein_coding	13	120276659	RIKEN cDNA 3110070M22 gene Gene [Source:MGI Symbol;Acc:MGI:1914554]
ENSMUSG00000026956	Uap1l1	ILMN_2467800	c4JC7nL53gI_oXfo1U	8.89	1.1825E-08	1.49	5.9884E-07	1	1	2	protein_coding	2	25215409	UDP-N-acteylglucosamine pyrophosphorylase 1-like 1 Gene [Source:MGI (curated);Acc:MGI:2443318]
ENSMUSG00000033177	Tmprss7	ILMN_1229433	ftxEKu0J.vV6PTCztU	8.93	1.2006E-08	0.67	6.0412E-07	1	1	2	protein_coding	16	45656430	transmembrane serine protease 7 Gene [Source:MGI Symbol;Acc:MGI:2686594]
ENSMUSG00000032396	Dis3l	ILMN_1227726	ioojCoXJ33o7d4S_5A	9.24	1.2065E-08	0.70	6.0432E-07	1	1	2	protein_coding	9	64154564	DIS3 mitotic control homolog (S. cerevisiae)-like Gene [Source:MGI (curated);Acc:MGI:2143272]
ENSMUSG00000031613	Hpgd	ILMN_2649199	u8Dj0fbu.kfQCagnX8	10.06	1.2500E-08	1.53	6.1454E-07	1	1	2	protein_coding	8	58773382	hydroxyprostaglandin dehydrogenase 15 (NAD) Gene [Source:MGI Symbol;Acc:MGI:108085]
ENSMUSG00000022680	Pdxdc1	ILMN_2727980	HReUfgEed06d4Jw244	8.93	1.2506E-08	0.68	6.1454E-07	1	3	5	protein_coding	16	13833241	pyridoxal-dependent decarboxylase domain containing 1 Gene [Source:MGI (curated);Acc:MGI:1920909]
ENSMUSG00000044501	Zfp758	ILMN_2786125	rjnfzXMjOXHjCS.nUI	9.09	1.3195E-08	1.59	6.4393E-07	1	1	2	protein_coding	17	22498420	zinc finger protein 758 Gene [Source:MGI (curated);Acc:MGI:2385044]
ENSMUSG00000018293	Pfn1	ILMN_2863965	KV9.UxERMU8..qU8VQ	8.94	1.3778E-08	0.66	6.6802E-07	1	1	2	protein_coding	11	70465352	profilin 1 Gene [Source:MGI (curated);Acc:MGI:97549]
ENSMUSG00000070583	Fv1	ILMN_1220594	ZezAoTBLqibp50vk40	8.99	1.4271E-08	0.70	6.8650E-07	1	3	1	protein_coding	4	147243088	Friend virus susceptibility 1 Gene [Source:MGI Symbol;Acc:MGI:95595]
ENSMUSG00000016637	Ift27	ILMN_2679711	WM9TFeu4qxLoe14Knk	8.99	1.4450E-08	1.58	6.8650E-07	1	2	4	protein_coding	15	77989895	intraflagellar transport 27 homolog (Chlamydomonas) Gene [Source:MGI Symbol;Acc:MGI:1914292]
ENSMUSG00000026035	Ppil3	ILMN_1220440	98FL3X3Xrv5KDqdTso	8.89	1.4884E-08	0.61	7.0500E-07	1	1	2	protein_coding	1	58487838	peptidylprolyl isomerase (cyclophilin)-like 3 Gene [Source:MGI (curated);Acc:MGI:1917475]
ENSMUSG00000081534	Slc48a1	ILMN_2912471	Q1HhjtUUE1KKb3VCh8	9.09	1.6196E-08	1.56	7.6079E-07	1	1	2	protein_coding	15	97614786	solute carrier family 48 (heme transporter), member 1 Gene [Source:MGI (curated);Acc:MGI:1914989]
ENSMUSG00000069996	AC113182.1	ILMN_2862111	Hqh.kuH0_LvdAIkevU	8.93	1.7031E-08	0.63	7.9244E-07	1	1	2	pseudogene	8	74828808	N/A
ENSMUSG00000032565	Nudt16	ILMN_2629030	fteMXt9ebvTf4nVPt0	8.93	2.0421E-08	0.74	9.4394E-07	1	1	2	protein_coding	9	105031668	nudix (nucleoside diphosphate linked moiety X)-type motif 16 Gene [Source:MGI Symbol;Acc:MGI:1922936]
ENSMUSG00000064168	Hist1h2bh	ILMN_2716195	fC1nXlWCCp1CCleFCk	8.89	2.0736E-08	1.66	9.5083E-07	1	1	2	protein_coding	13	23634563	histone cluster 1, H2bh Gene [Source:MGI (curated);Acc:MGI:2448387]
ENSMUSG00000005628	Tmod4	ILMN_2519313	96hkSNdN3d1.XsDANU	8.89	2.8176E-08	0.56	1.2859E-06	1	2	1	protein_coding	3	94928398	tropomodulin 4 Gene [Source:MGI (curated);Acc:MGI:1355285]
ENSMUSG00000038007	Acer2	ILMN_2629112	KprOxXp4LDPBTJ3qKM	8.94	2.8919E-08	0.58	1.3084E-06	1	1	2	protein_coding	4	86520300	alkaline ceramidase 2 Gene [Source:MGI (curated);Acc:MGI:1920932]
ENSMUSG00000059498	Fcgr3	ILMN_2687403	ZURJfX_AkHxCSlqO.o	8.99	3.1695E-08	0.62	1.4249E-06	1	1	2	protein_coding	1	172981301	Fc receptor, IgG, low affinity III Gene [Source:MGI Symbol;Acc:MGI:95500]
ENSMUSG00000090161	CT030194.2	ILMN_2865882	HmnF3OdWru8ooqDSIE	8.93	3.4570E-08	1.30	1.5226E-06	1	1	2	protein_coding	13	67773849	MCG142764, isoform CRA_bPutative uncharacterized protein ; [Source:UniProtKB/TrEMBL;Acc:Q8BPD8]
ENSMUSG00000026313	Hdac4	ILMN_1219682	E7pI0ToEShJmQRGpEQ	8.89	3.4183E-08	1.61	1.5226E-06	1	1	2	protein_coding	1	93829334	histone deacetylase 4 Gene [Source:MGI Symbol;Acc:MGI:3036234]
ENSMUSG00000052727	Mtap1b	ILMN_2750248	ZulHQUDW_Rf2yffw98	8.99	3.4530E-08	0.58	1.5226E-06	1	4	4	protein_coding	13	100194396	microtubule-associated protein 1B Gene [Source:MGI Symbol;Acc:MGI:1306778]
ENSMUSG00000035299	Mid1	ILMN_3159435	3KRL.9Eb5H733ul4VU	9.26	3.6809E-08	1.48	1.6082E-06	1	1	2	protein_coding	X	166123131	midline 1 Gene [Source:MGI (curated);Acc:MGI:1100537]
ENSMUSG00000040209	Zfp704	ILMN_1228629	Q6SSfST9ekt1VLR.R4	9.09	3.7651E-08	0.61	1.6362E-06	1	2	1	protein_coding	3	9429938	zinc finger protein 704 Gene [Source:MGI Symbol;Acc:MGI:2180715]
ENSMUSG00000053754	Chd8	ILMN_2703082	uUhl1PBRIc7JnpXJd4	10.06	3.9107E-08	0.72	1.6853E-06	1	1	2	protein_coding	14	52817826	chromodomain helicase DNA binding protein 8 Gene [Source:MGI (curated);Acc:MGI:1915022]
ENSMUSG00000032517	Mobp	ILMN_1223628	3ZVDn_XDsDVGmlUePw	9.19	4.1354E-08	1.82	1.7723E-06	1	3	1	protein_coding	9	120058860	myelin-associated oligodendrocytic basic protein Gene [Source:MGI Symbol;Acc:MGI:108511]
ENSMUSG00000027955	Fam198b	ILMN_1235811	ZteIg.lKU0fNffMaBc	8.99	4.1976E-08	0.70	1.7858E-06	1	1	2	protein_coding	3	79688455	family with sequence similarity 198, member B Gene [Source:MGI Symbol;Acc:MGI:1915909]
ENSMUSG00000034544	Rsrc1	ILMN_2630512	BpU7r7w7gRpzksqP2g	8.89	4.3151E-08	0.76	1.8245E-06	1	2	4	protein_coding	3	66785312	arginine/serine-rich coiled-coil 1 Gene [Source:MGI (curated);Acc:MGI:1914130]
ENSMUSG00000036181	Hist1h1c	ILMN_2855315	fa.v5RJjovur4Hm0QU	8.89	4.5997E-08	1.72	1.9298E-06	1	1	2	protein_coding	13	23830676	histone cluster 1, H1c Gene [Source:MGI (curated);Acc:MGI:1931526]
ENSMUSG00000026311	Asb1	ILMN_3097950	HjuiNAoS7_ovr3VCJY	8.93	4.9229E-08	1.40	2.0504E-06	1	2	4	protein_coding	1	93437121	ankyrin repeat and SOCS box-containing 1 Gene [Source:MGI Symbol;Acc:MGI:1929735]
ENSMUSG00000070583	Fv1	ILMN_2736941	63AgZFSShAkjlXSNS0	9.19	5.5388E-08	0.79	2.2936E-06	1	3	1	protein_coding	4	147243088	Friend virus susceptibility 1 Gene [Source:MGI Symbol;Acc:MGI:95595]
ENSMUSG00000068663	Clec16a	ILMN_2877464	N6N33C9ClJSpxE64hU	8.94	5.6788E-08	0.87	2.3362E-06	1	1	2	protein_coding	16	10545457	C-type lectin domain family 16, member A Gene [Source:MGI (curated);Acc:MGI:1921624]
ENSMUSG00000062169	Cnih4	ILMN_2788629	BeCeiCWr4JQnMcRHkQ	8.89	5.8938E-08	0.63	2.4068E-06	1	1	2	protein_coding	1	183081062	cornichon homolog 4 (Drosophila) Gene [Source:MGI (curated);Acc:MGI:1925828]
ENSMUSG00000028840	Zfp593	ILMN_2703621	QlH4U_K97A9BxfrqKs	9.09	5.9963E-08	1.32	2.4360E-06	1	1	2	protein_coding	4	133799204	zinc finger protein 593 Gene [Source:MGI (curated);Acc:MGI:1915290]
ENSMUSG00000059897	D10627	ILMN_2912111	xOw0u6wJf9oFSS3UDk	8.99	6.2386E-08	1.53	2.5172E-06	1	1	2	protein_coding	8	71750242	cDNA sequence D10627 (D10627), mRNA [Source:RefSeq DNA;Acc:NM_001013379]
ENSMUSG00000012483	Rpa3	ILMN_1239806	rLRJQphbne5N8xXvwo	9.09	6.5002E-08	0.56	2.6054E-06	1	1	2	protein_coding	6	8205936	replication protein A3 Gene [Source:MGI (curated);Acc:MGI:1915490]
ENSMUSG00000070583	Fv1	ILMN_1237595	BXezAoTBLqibp50vk4	8.89	6.6244E-08	0.71	2.6367E-06	1	3	1	protein_coding	4	147243088	Friend virus susceptibility 1 Gene [Source:MGI Symbol;Acc:MGI:95595]
ENSMUSG00000021420	Fars2	ILMN_3139479	0ei7eV0fhI6tx.KG0Y	9.26	7.3856E-08	0.77	2.9066E-06	1	1	2	protein_coding	13	36209280	phenylalanine-tRNA synthetase 2 (mitochondrial) Gene [Source:MGI Symbol;Acc:MGI:1917205]
ENSMUSG00000047246	Hist1h2be	ILMN_2676243	0h7ee5HpO7F1CXnnsc	9.26	7.3492E-08	1.63	2.9066E-06	1	1	2	protein_coding	13	23675611	histone cluster 1, H2be Gene [Source:MGI (curated);Acc:MGI:2448380]
ENSMUSG00000037196	Pacrg	ILMN_2625279	fX67RJbe1cC1yTdPH4	8.93	8.2523E-08	0.64	3.2246E-06	1	1	2	protein_coding	17	10595878	PARK2 co-regulated Gene [Source:MGI (curated);Acc:MGI:1916560]
ENSMUSG00000032024	9030425E11Rik	ILMN_2724194	uCiwHlPKiyuuJAEKro	10.06	8.5819E-08	1.52	3.2923E-06	1	1	2	protein_coding	9	40494045	RIKEN cDNA 9030425E11 gene Gene [Source:MGI Symbol;Acc:MGI:1918816]
ENSMUSG00000060981	Hist1h4h	ILMN_2664129	Z.fSQsRTt626QqawK0	8.99	8.5799E-08	1.39	3.2923E-06	1	1	2	protein_coding	13	23622919	histone cluster 1, H4h Gene [Source:MGI (curated);Acc:MGI:2448427]
ENSMUSG00000048330	Ric3	ILMN_3128535	x4Wj9VilafgEFEIipw	8.99	8.5099E-08	1.53	3.2923E-06	1	4	5	protein_coding	7	116177826	resistance to inhibitors of cholinesterase 3 homolog (C. elegans) Gene [Source:MGI (curated);Acc:MGI:2443887]
ENSMUSG00000056054	S100a8	ILMN_2710905	lW3geiCl_JBdPjtxRA	8.94	8.6952E-08	0.75	3.3181E-06	1	1	2	protein_coding	3	90472993	S100 calcium binding protein A8 (calgranulin A) Gene [Source:MGI Symbol;Acc:MGI:88244]
ENSMUSG00000033910	Gucy1a3	ILMN_1241211	xveQgdUl3YdxPQ8j9c	8.99	8.9406E-08	1.43	3.3891E-06	1	3	4	protein_coding	3	81896350	guanylate cyclase 1, soluble, alpha 3 Gene [Source:MGI Symbol;Acc:MGI:1926562]
ENSMUSG00000037536	Fbxo34	ILMN_2876325	oXU0KE9IrRSkt1EKo0	9.09	9.6454E-08	0.72	3.6363E-06	1	1	2	protein_coding	14	48092250	F-box protein 34 Gene [Source:MGI Symbol;Acc:MGI:1926188]
ENSMUSG00000028919	Arhgef19	ILMN_1212875	lXnH_11CyQLtI1CSn4	8.94	1.0033E-07	1.46	3.7458E-06	1	1	2	protein_coding	4	140795490	Rho guanine nucleotide exchange factor (GEF) 19 Gene [Source:MGI (curated);Acc:MGI:1925912]
ENSMUSG00000022724	Mina	ILMN_2884968	NXpHt3etot.DULHcuU	9.56	1.0964E-07	1.30	4.0960E-06	1	1	2	protein_coding	16	59471601	myc induced nuclear antigen Gene [Source:MGI (curated);Acc:MGI:1914264]
ENSMUSG00000004233	Wars2	ILMN_1213053	rKUPl78ne63cXXJDn0	9.09	1.1381E-07	0.61	4.2200E-06	1	1	2	protein_coding	3	98944991	tryptophanyl tRNA synthetase 2 (mitochondrial) Gene [Source:MGI (curated);Acc:MGI:1917810]
ENSMUSG00000019432	Bat1a	ILMN_2670895	ohFhl3lRXNzn3d5tFE	9.56	1.2520E-07	0.59	4.6001E-06	1	3	4	protein_coding	17	35378759	HLA-B-associated transcript 1A Gene [Source:MGI Symbol;Acc:MGI:99240]
ENSMUSG00000074220	Zfp382	ILMN_2987207	0VS7qAl9LKA2BdPZRQ	9.26	1.3154E-07	0.70	4.8295E-06	1	1	2	protein_coding	7	30906961	zinc finger protein 382 Gene [Source:MGI (curated);Acc:MGI:3588204]
ENSMUSG00000052632	Asap2	ILMN_3046047	olWu_SY5aFI3W7aD24	9.56	1.4525E-07	0.70	5.2441E-06	1	2	4	protein_coding	12	21117805	ArfGAP with SH3 domain, ankyrin repeat and PH domain 2 Gene [Source:MGI Symbol;Acc:MGI:2685438]
ENSMUSG00000029461	Fam168a	ILMN_2623112	NqvO4USekK4RsnpKDE	9.56	1.4490E-07	1.69	5.2441E-06	1	1	2	protein_coding	7	107855165	family with sequence similarity 168, member A Gene [Source:MGI Symbol;Acc:MGI:2442372]
ENSMUSG00000029233	Srd5a3	ILMN_2883138	fau3UB5.elkcFLMBJ4	8.89	1.6496E-07	1.57	5.9333E-06	1	3	1	protein_coding	5	76569296	steroid 5 alpha-reductase 3 Gene [Source:MGI (curated);Acc:MGI:1930252]
ENSMUSG00000027770	Dhx36	ILMN_2665870	cpAOUJXq84fn.u7C8g	8.89	1.7021E-07	0.76	6.0784E-06	1	1	2	protein_coding	3	62273961	DEAH (Asp-Glu-Ala-His) box polypeptide 36 Gene [Source:MGI (curated);Acc:MGI:1919412]
ENSMUSG00000071516	Hist1h2ai	ILMN_2951691	9xdure.ihFBe5lNRlA	8.89	1.7585E-07	1.43	6.2574E-06	1	1	2	protein_coding	13	21808281	histone cluster 1, H2ai Gene [Source:MGI (curated);Acc:MGI:2448457]
ENSMUSG00000030058	Copg	ILMN_1233848	QVJP6iASijp5S.gXl4	9.09	2.0399E-07	0.79	7.2121E-06	1	4	4	protein_coding	6	87837808	coatomer protein complex, subunit gamma Gene [Source:MGI (curated);Acc:MGI:1858696]
ENSMUSG00000075701	H47	ILMN_1214090	Wqf60k4jMhPlPKUR3I	8.99	2.2553E-07	1.76	7.9453E-06	1	2	1	protein_coding	7	73224535	histocompatibility 47 Gene [Source:MGI (curated);Acc:MGI:95994]
ENSMUSG00000069268	Hist1h2bf	ILMN_2719202	iwtZ1ZVggqdQgpbhQo	9.01	2.3205E-07	1.78	8.0661E-06	1	1	2	protein_coding	13	23665605	histone cluster 1, H2bf Gene [Source:MGI (curated);Acc:MGI:2448383]
ENSMUSG00000024515	Smad4	ILMN_2706631	BlNfjR_muH_yI_C6KI	8.89	2.3229E-07	1.41	8.0661E-06	1	1	2	protein_coding	18	73798663	MAD homolog 4 (Drosophila) Gene [Source:MGI (curated);Acc:MGI:894293]
ENSMUSG00000026000	Lancl1	ILMN_2731792	0Wngv19aQ8V1O.o4xQ	9.26	2.3932E-07	1.38	8.2638E-06	1	2	1	protein_coding	1	67047091	LanC (bacterial lantibiotic synthetase component C)-like 1 Gene [Source:MGI (curated);Acc:MGI:1336997]
ENSMUSG00000052921	Arhgef15	ILMN_3094506	WXle7jnomuCkCksgyE	8.99	2.5123E-07	0.63	8.6313E-06	1	1	2	protein_coding	11	68756657	Rho guanine nucleotide exchange factor (GEF) 15 Gene [Source:MGI (curated);Acc:MGI:3045246]
ENSMUSG00000033676	Gabrb3	ILMN_1255861	oDwwVUDVERmkX0LemU	9.56	2.5582E-07	0.54	8.7421E-06	1	2	4	protein_coding	7	64845888	gamma-aminobutyric acid (GABA) A receptor, subunit beta 3 Gene [Source:MGI (curated);Acc:MGI:95621]
ENSMUSG00000029816	Gpnmb	ILMN_2648669	QXideEA8w6lan_7OuY	9.09	2.5729E-07	1.38	8.7421E-06	1	1	2	protein_coding	6	48986612	glycoprotein (transmembrane) nmb Gene [Source:MGI Symbol;Acc:MGI:1934765]
ENSMUSG00000040899	Ccr6	ILMN_2888448	ik21.FOwRiJECQT5VA	9.24	2.6974E-07	0.55	9.1349E-06	1	2	1	protein_coding	17	8435391	chemokine (C-C motif) receptor 6 Gene [Source:MGI Symbol;Acc:MGI:1333797]
ENSMUSG00000030560	Ctsc	ILMN_3008859	xnuQkIoXilIfSje7SA	8.99	2.7767E-07	1.43	9.3553E-06	1	2	1	protein_coding	7	95426595	cathepsin C Gene [Source:MGI (curated);Acc:MGI:109553]
ENSMUSG00000064288	Hist1h4k	ILMN_1243654	fZQmUWQLnmYwTUqTRQ	8.93	2.8018E-07	1.31	9.3725E-06	1	1	2	protein_coding	13	21842063	histone cluster 1, H4k Gene [Source:MGI (curated);Acc:MGI:2448439]
ENSMUSG00000048376	F2r	ILMN_2740852	Kwfr1rvp43Q8eHV7Vs	8.94	3.0009E-07	0.56	9.9888E-06	1	1	2	protein_coding	13	96371759	coagulation factor II (thrombin) receptor Gene [Source:MGI Symbol;Acc:MGI:101802]
ENSMUSG00000021482	1110018J18Rik	ILMN_2674655	NJe6aktHpUf.j9QohU	8.94	3.3824E-07	0.67	1.1195E-05	1	2	1	protein_coding	13	64393144	RIKEN cDNA 1110018J18 gene Gene [Source:MGI Symbol;Acc:MGI:1913379]
ENSMUSG00000031610	Scrg1	ILMN_2599233	ZjVeQQUeKN5fkd6IE4	8.99	3.4654E-07	0.72	1.1433E-05	1	1	2	protein_coding	8	59934852	scrapie responsive gene 1 Gene [Source:MGI Symbol;Acc:MGI:1328308]
ENSMUSG00000040714	Klc3	ILMN_1233075	WKVdoV4k0kRCN4lZnA	8.99	3.5893E-07	0.69	1.1766E-05	1	1	2	protein_coding	7	19979786	kinesin light chain 3 Gene [Source:MGI (curated);Acc:MGI:1277971]
ENSMUSG00000021591	Glrx	ILMN_2945348	H7UgDVCSe7vjWLyKlI	8.93	3.6133E-07	0.68	1.1771E-05	1	1	2	protein_coding	13	75977316	glutaredoxin Gene [Source:MGI (curated);Acc:MGI:2135625]
ENSMUSG00000024810	Il33	ILMN_1259747	uQyeig7ONAilqBZbso	10.06	3.6784E-07	1.64	1.1937E-05	1	1	2	protein_coding	19	29999604	interleukin 33 Gene [Source:MGI (curated);Acc:MGI:1924375]
ENSMUSG00000034639	Setmar	ILMN_1237671	f7OPSQhdJfn.6ct_Wk	8.89	3.9971E-07	0.78	1.2909E-05	1	1	2	protein_coding	6	108015039	SET domain and mariner transposase fusion gene Gene [Source:MGI (curated);Acc:MGI:1921979]
ENSMUSG00000028124	Gclm	ILMN_1256354	id5JJmdEoFHs9w08J4	9.24	4.1148E-07	1.42	1.3196E-05	1	2	4	protein_coding	3	121948475	glutamate-cysteine ligase, modifier subunit Gene [Source:MGI (curated);Acc:MGI:104995]
ENSMUSG00000039988	Ankrd13c	ILMN_3163490	uMnkOT1CoudXkqDmuU	10.06	4.2117E-07	0.72	1.3380E-05	1	1	2	protein_coding	3	157610430	ankyrin repeat domain 13c Gene [Source:MGI Symbol;Acc:MGI:2139746]
ENSMUSG00000044617	Zbtb39	ILMN_1245131	fXlaLJ0Ld94JIgG_e0	8.93	4.1928E-07	0.77	1.3380E-05	1	1	2	protein_coding	10	127176594	zinc finger and BTB domain containing 39 Gene [Source:MGI Symbol;Acc:MGI:2443316]
ENSMUSG00000015484	Fam163a	ILMN_2890145	0RHlfSVE_9CkSvUV_k	9.26	4.3192E-07	1.25	1.3661E-05	1	1	2	protein_coding	1	157923096	family with sequence similarity 163, member A Gene [Source:MGI Symbol;Acc:MGI:3618859]
ENSMUSG00000026872	Zeb2	ILMN_1232121	WfUoJ7IioSCqS9JQhI	10.09	4.4679E-07	1.87	1.4065E-05	1	1	2	protein_coding	2	44839154	zinc finger E-box binding homeobox 2 Gene [Source:MGI (curated);Acc:MGI:1344407]
ENSMUSG00000020571	Pdia6	ILMN_2489360	9aAZIX.rCjuve7IAbo	8.89	4.5376E-07	0.70	1.4214E-05	1	1	2	protein_coding	12	17273351	protein disulfide isomerase associated 6 Gene [Source:MGI (curated);Acc:MGI:1919103]
ENSMUSG00000036845	Lin37	ILMN_2761445	uQVEelKU29elSEwpL4	10.06	4.7025E-07	0.57	1.4642E-05	1	1	2	protein_coding	7	31340460	lin-37 homolog (C. elegans) Gene [Source:MGI (curated);Acc:MGI:1922910]
ENSMUSG00000033557	Fam20b	ILMN_1247603	ToLv1Iu5t2rhX57f90	10.13	4.9080E-07	0.53	1.5146E-05	1	1	2	protein_coding	1	158608676	family with sequence similarity 20, member B Gene [Source:MGI (curated);Acc:MGI:2443990]
ENSMUSG00000024983	Vti1a	ILMN_2480180	KvfPOSF2vviT_4J6iU	8.94	4.8892E-07	0.77	1.5146E-05	1	2	1	protein_coding	19	55390547	vesicle transport through interaction with t-SNAREs homolog 1A (yeast) Gene [Source:MGI Symbol;Acc:MGI:1855699]
ENSMUSG00000018378	Cuedc1	ILMN_1229454	3ofIH9Innzj6KKpeiU	9.26	5.1989E-07	0.72	1.5885E-05	1	1	2	protein_coding	11	87912648	CUE domain containing 1 Gene [Source:MGI (curated);Acc:MGI:2144281]
ENSMUSG00000073422	H2-Ke6	ILMN_2653265	KunSk54M6CkqufuFcM	8.94	5.2029E-07	0.70	1.5885E-05	1	1	2	protein_coding	17	34162979	H2-K region expressed gene 6 Gene [Source:MGI Symbol;Acc:MGI:95911]
ENSMUSG00000041112	Elmo1	ILMN_1237174	uXet9aRHtceqRh3C0w	10.06	5.3060E-07	0.67	1.6143E-05	1	7	4	protein_coding	13	20182488	engulfment and cell motility 1, ced-12 homolog (C. elegans) Gene [Source:MGI Symbol;Acc:MGI:2153044]
ENSMUSG00000005089	Slc1a2	ILMN_3076439	fikyKJ7sRW44ykW57s	8.89	5.4208E-07	0.72	1.6398E-05	1	3	3	protein_coding	2	102498816	solute carrier family 1 (glial high affinity glutamate transporter), member 2 Gene [Source:MGI (curated);Acc:MGI:101931]
ENSMUSG00000064179	Tnnt1	ILMN_2460136	igq2L6KWeguIeUoThc	9.24	5.4933E-07	0.59	1.6530E-05	1	1	2	protein_coding	7	4456172	troponin T1, skeletal, slow Gene [Source:MGI Symbol;Acc:MGI:1333868]
ENSMUSG00000018909	Arrb1	ILMN_1233970	ZeMUhX8k.ocF3XtVTU	8.99	5.8691E-07	1.25	1.7590E-05	1	2	4	protein_coding	7	106683976	arrestin, beta 1 Gene [Source:MGI (curated);Acc:MGI:99473]
ENSMUSG00000023764	Sfi1	ILMN_1260218	il6C16_MxOv3bKFAfQ	9.24	6.0956E-07	0.73	1.8193E-05	1	2	1	protein_coding	11	3031853	Sfi1 homolog, spindle assembly associated (yeast) Gene [Source:MGI (curated);Acc:MGI:1926137]
ENSMUSG00000005089	Slc1a2	ILMN_2642339	9rr7SB.DpfSM9310Cg	8.89	6.1801E-07	1.26	1.8345E-05	1	3	3	protein_coding	2	102498816	solute carrier family 1 (glial high affinity glutamate transporter), member 2 Gene [Source:MGI (curated);Acc:MGI:101931]
ENSMUSG00000011254	Thg1l	ILMN_2979430	9l1Lxs.x6ajx.ihSVc	8.89	6.4187E-07	0.76	1.8967E-05	1	1	2	protein_coding	11	45760345	tRNA-histidine guanylyltransferase 1-like (S. cerevisiae) Gene [Source:MGI (curated);Acc:MGI:1913878]
ENSMUSG00000026321	Tnfrsf11a	ILMN_2482600	9uAqORpRxRwp.i.u6M	8.89	6.6482E-07	0.72	1.9555E-05	1	1	2	protein_coding	1	107677300	tumor necrosis factor receptor superfamily, member 11a Gene [Source:MGI Symbol;Acc:MGI:1314891]
ENSMUSG00000035459	Stab2	ILMN_2737368	BTqwqhO.UoRSzF3l10	8.89	6.8959E-07	0.40	2.0196E-05	1	1	2	protein_coding	10	86303943	stabilin 2 Gene [Source:MGI (curated);Acc:MGI:2178743]
ENSMUSG00000049313	Sorl1	ILMN_1249578	Wq0wcR.RrUJmu3f6yU	8.99	6.9671E-07	0.59	2.0306E-05	1	1	2	protein_coding	9	41772803	sortilin-related receptor, LDLR class A repeats-containing Gene [Source:MGI (curated);Acc:MGI:1202296]
ENSMUSG00000079840	Zfp131	ILMN_1258545	ltzUunEDvtVEEgGuuk	8.94	7.3331E-07	1.51	2.1257E-05	1	2	1	protein_coding	NT_110857	31982	zinc finger protein 131 Gene [Source:MGI Symbol;Acc:MGI:1919715]
ENSMUSG00000020400	Tnip1	ILMN_2417863	fUp3UiFMVB07k7lv.k	8.93	8.0946E-07	0.68	2.3353E-05	1	3	4	protein_coding	11	54724289	TNFAIP3 interacting protein 1 Gene [Source:MGI (curated);Acc:MGI:1926194]
ENSMUSG00000022838	Eaf2	ILMN_2908933	N4JU_Urv7jNr54gItI	8.94	8.1823E-07	0.73	2.3505E-05	1	1	2	protein_coding	16	36792970	ELL associated factor 2 Gene [Source:MGI (curated);Acc:MGI:2146616]
ENSMUSG00000050074	Spink8	ILMN_1220865	HuRyrsYJfKi7wCIEkU	9.24	8.5004E-07	0.66	2.4314E-05	1	1	2	protein_coding	9	109714794	serine peptidase inhibitor, Kazal type 8 Gene [Source:MGI (curated);Acc:MGI:1925959]
ENSMUSG00000019232	Agxt2l1	ILMN_1229990	NlO_6gegqBExEiFfm4	9.56	9.1002E-07	1.53	2.5795E-05	1	2	1	protein_coding	3	130320493	alanine-glyoxylate aminotransferase 2-like 1 Gene [Source:MGI Symbol;Acc:MGI:1919010]
ENSMUSG00000027227	Sord	ILMN_2758198	EN8DXlyKlEoqflUdIo	8.89	9.0652E-07	1.36	2.5795E-05	1	1	2	protein_coding	2	122060485	sorbitol dehydrogenase Gene [Source:MGI (curated);Acc:MGI:98266]
ENSMUSG00000020895	Tmem107	ILMN_2732649	Q0TJn3D_WbuKok96jo	9.09	9.3477E-07	1.27	2.6385E-05	1	3	4	protein_coding	11	68884308	transmembrane protein 107 Gene [Source:MGI (curated);Acc:MGI:1914160]
ENSMUSG00000044072	Eml6	ILMN_1242778	BqOOyVEjAPxNdDxXBQ	8.89	1.0263E-06	1.28	2.8808E-05	1	1	2	protein_coding	11	29643051	echinoderm microtubule associated protein like 6 Gene [Source:MGI (curated);Acc:MGI:2442895]
ENSMUSG00000042595	Fam199x	ILMN_2632964	Txfkk_eKXuvqfwf2Dk	10.06	1.0274E-06	1.37	2.8808E-05	1	1	2	protein_coding	X	133584133	family with sequence similarity 199, X-linked Gene [Source:MGI Symbol;Acc:MGI:2384304]
ENSMUSG00000062822	4833420G17Rik	ILMN_1223318	umg4_5IHh9H_Pu.500	10.06	1.1212E-06	2.15	3.1186E-05	1	1	2	protein_coding	13	120251579	RIKEN cDNA 4833420G17 gene Gene [Source:MGI Symbol;Acc:MGI:1914642]
ENSMUSG00000026565	Pou2f1	ILMN_2663367	xi5Inq_USn9dHEq4yk	8.99	1.2806E-06	1.42	3.5484E-05	1	3	4	protein_coding	1	167795285	POU domain, class 2, transcription factor 1 Gene [Source:MGI (curated);Acc:MGI:101898]
ENSMUSG00000024120	Lrpprc	ILMN_2845214	QeIkl_j_CSvW1SNluE	9.09	1.3151E-06	1.35	3.6433E-05	1	2	3	protein_coding	17	85104587	leucine-rich PPR-motif containing Gene [Source:MGI (curated);Acc:MGI:1919666]
ENSMUSG00000039246	Lyplal1	ILMN_1248108	6Eg1xHgp9Uj_4A0v5U	8.89	1.3834E-06	0.64	3.7922E-05	1	1	2	protein_coding	1	187911610	lysophospholipase-like 1 Gene [Source:MGI (curated);Acc:MGI:2385115]
ENSMUSG00000030630	Fah	ILMN_2614494	KaC0QhEV_XzijTnFHk	8.94	1.4191E-06	0.76	3.8517E-05	1	1	2	protein_coding	7	91733669	fumarylacetoacetate hydrolase Gene [Source:MGI (curated);Acc:MGI:95482]
ENSMUSG00000014075	Tctex1d2	ILMN_2720925	orpJP6u.cc_Db6gu4c	10.78	1.4230E-06	0.71	3.8517E-05	1	1	2	protein_coding	16	32419788	Tctex1 domain containing 2 Gene [Source:MGI (curated);Acc:MGI:1913311]
ENSMUSG00000035964	Tmem59l	ILMN_2698911	HNXy1X4hC6FwuliIoo	8.93	1.4054E-06	1.34	3.8517E-05	1	1	2	protein_coding	8	73007775	transmembrane protein 59-like Gene [Source:MGI Symbol;Acc:MGI:1915187]
ENSMUSG00000004637	Wwox	ILMN_2485055	KBfIMF4zVdhUVJ5RR4	8.94	1.4255E-06	0.67	3.8622E-05	1	2	4	protein_coding	8	116963555	WW domain-containing oxidoreductase Gene [Source:MGI (curated);Acc:MGI:1931237]
ENSMUSG00000034071	Zfp551	ILMN_3160234	cltjYN_1hFJi9EXCCI	8.89	1.4425E-06	0.80	3.8726E-05	1	1	2	protein_coding	7	13000502	zinc fingr protein 551 Gene [Source:MGI (curated);Acc:MGI:3588205]
ENSMUSG00000003269	Cyth2	ILMN_1251874	QbtDIS6S30S6W37dco	9.09	1.4929E-06	0.76	3.9900E-05	1	1	2	protein_coding	7	53062009	cytohesin 2 Gene [Source:MGI (curated);Acc:MGI:1334255]
ENSMUSG00000018983	E2f2	ILMN_2673776	Q5U.q8P7fNdi0n165Q	9.09	1.5134E-06	0.82	4.0264E-05	1	1	2	protein_coding	4	135728309	E2F transcription factor 2 Gene [Source:MGI (curated);Acc:MGI:1096341]
ENSMUSG00000019102	Aldh3a1	ILMN_1253178	WF4R_.56e17X4IPnRo	10.09	1.5307E-06	0.76	4.0455E-05	1	1	2	protein_coding	11	61021039	aldehyde dehydrogenase family 3, subfamily A1 Gene [Source:MGI (curated);Acc:MGI:1353451]
ENSMUSG00000032481	Smarcc1	ILMN_2641613	ll7NxV544EHI6v_v_U	8.94	1.5301E-06	0.77	4.0455E-05	1	2	4	protein_coding	9	110034541	SWI/SNF related, matrix associated, actin dependent regulator of chromatin, subfamily c, member 1 Gene [Source:MGI (curated);Acc:MGI:1203524]
ENSMUSG00000032527	Pccb	ILMN_2875938	up6ne54Ipwi98t.VSc	10.06	1.7108E-06	0.75	4.5025E-05	1	2	4	protein_coding	9	100882451	propionyl Coenzyme A carboxylase, beta polypeptide Gene [Source:MGI (curated);Acc:MGI:1914154]
ENSMUSG00000027655	Dhx35	ILMN_2861225	0YVOqfd.JKB0cS.IZU	9.26	1.7500E-06	0.76	4.5886E-05	1	2	4	protein_coding	2	158620543	DEAH (Asp-Glu-Ala-His) box polypeptide 35 Gene [Source:MGI (curated);Acc:MGI:1918965]
ENSMUSG00000059363	Fxn	ILMN_3125363	Eehaggersd04abt3k4	8.89	1.7849E-06	0.77	4.6479E-05	1	3	4	protein_coding	19	24335943	frataxin Gene [Source:MGI (curated);Acc:MGI:1096879]
ENSMUSG00000054594	Oscar	ILMN_1215466	BsdPd33fUO.6q.vb_8	8.89	1.8414E-06	1.50	4.7847E-05	1	1	2	protein_coding	7	3561415	osteoclast associated receptor Gene [Source:MGI (curated);Acc:MGI:2179720]
ENSMUSG00000010362	Rdm1	ILMN_1218934	oheX3h.hKC95u1DS6s	9.56	1.9424E-06	1.24	5.0240E-05	1	1	2	protein_coding	11	101488509	RAD52 motif 1 Gene [Source:MGI (curated);Acc:MGI:1913849]
ENSMUSG00000059741	Myl3	ILMN_1239196	HdeO0Sel0rne.5f3gU	8.93	2.0122E-06	0.63	5.1628E-05	1	1	2	protein_coding	9	110666150	myosin, light polypeptide 3 Gene [Source:MGI (curated);Acc:MGI:97268]
ENSMUSG00000003037	Rab8a	ILMN_2928051	3hCT1OkSZ1Xnt.FS_4	9.26	2.0051E-06	0.74	5.1628E-05	1	2	4	protein_coding	8	74685099	RAB8A, member RAS oncogene family Gene [Source:MGI (curated);Acc:MGI:96960]
ENSMUSG00000026277	Stk25	ILMN_2598239	fU1pQtRMkJ5EKged5E	8.93	2.0316E-06	1.36	5.1930E-05	1	2	1	protein_coding	1	95518479	serine/threonine kinase 25 (yeast) Gene [Source:MGI (curated);Acc:MGI:1891699]
ENSMUSG00000002546	Golga2	ILMN_2962473	ikn3cZSFSDudAlVO1E	9.24	2.0570E-06	0.81	5.2484E-05	1	6	4	protein_coding	2	32142904	golgi autoantigen, golgin subfamily a, 2 Gene [Source:MGI (curated);Acc:MGI:2139395]
ENSMUSG00000020629	Adi1	ILMN_1231567	3sT07sXEs.x_vTwBdU	9.26	2.0763E-06	0.45	5.2779E-05	1	2	1	protein_coding	12	29360096	acireductone dioxygenase 1 Gene [Source:MGI (curated);Acc:MGI:2144929]
ENSMUSG00000052833	Sae1	ILMN_2423789	fos4qSXty.sjVfr56M	8.89	2.1403E-06	0.70	5.3868E-05	1	3	4	protein_coding	7	16906203	SUMO1 activating enzyme subunit 1 Gene [Source:MGI Symbol;Acc:MGI:1929264]
ENSMUSG00000027962	Vcam1	ILMN_2778655	lW2Yr78iySR1M5K0gY	8.94	2.1381E-06	1.41	5.3868E-05	1	1	2	protein_coding	3	115813059	vascular cell adhesion molecule 1 Gene [Source:MGI Symbol;Acc:MGI:98926]
ENSMUSG00000024993	Fam45a	ILMN_2637624	9ksCg.pRNNKEe88l3c	8.89	2.2214E-06	0.67	5.5659E-05	1	3	4	protein_coding	19	60887488	family with sequence similarity 45, member A Gene [Source:MGI (curated);Acc:MGI:1915144]
ENSMUSG00000002797	Ggct	ILMN_2694767	BmR55n63n95_zWNp_w	8.89	2.2897E-06	1.30	5.7186E-05	1	4	4	protein_coding	6	54932574	gamma-glutamyl cyclotransferase Gene [Source:MGI (curated);Acc:MGI:95700]
ENSMUSG00000029070	Mxra8	ILMN_2927638	u1FA5AtXbpd8ecq0oI	10.06	2.3411E-06	0.66	5.8203E-05	1	2	4	protein_coding	4	155213789	matrix-remodelling associated 8 Gene [Source:MGI (curated);Acc:MGI:1922011]
ENSMUSG00000039601	Rcan2	ILMN_3033007	chIh6ntHS7.ngil9Qk	8.89	2.3654E-06	1.42	5.8718E-05	1	3	4	protein_coding	17	43938800	regulator of calcineurin 2 Gene [Source:MGI Symbol;Acc:MGI:1858219]
ENSMUSG00000034842	Art3	ILMN_2836607	cZzfDfzeAh5zqjVEoI	8.89	2.4550E-06	1.29	6.0462E-05	1	2	4	protein_coding	5	92760853	ADP-ribosyltransferase 3 Gene [Source:MGI (curated);Acc:MGI:1202729]
ENSMUSG00000035439	Haus8	ILMN_2749747	0XSkl7XF4s.XJ6X950	9.26	2.4608E-06	1.25	6.0471E-05	1	1	2	protein_coding	8	73772460	4HAUS augmin-like complex, subunit 8 Gene [Source:MGI (curated);Acc:MGI:1923728]
ENSMUSG00000037461	Ints7	ILMN_2726174	HVnev3HI4bPHcReO3I	9.24	2.4786E-06	1.42	6.0726E-05	1	1	2	protein_coding	1	193399642	integrator complex subunit 7 Gene [Source:MGI Symbol;Acc:MGI:1924315]
ENSMUSG00000015568	Lpl	ILMN_2692723	ZucH_7W3U1OPt7dHiU	8.99	2.6372E-06	0.62	6.4393E-05	1	1	2	protein_coding	8	71404454	lipoprotein lipase Gene [Source:MGI Symbol;Acc:MGI:96820]
ENSMUSG00000001285	Myg1	ILMN_1225033	iiS5qH7c.kfaGwnXpU	9.24	2.7135E-06	1.30	6.5845E-05	1	3	4	protein_coding	15	102162165	melanocyte proliferating gene 1 Gene [Source:MGI Symbol;Acc:MGI:1929864]
ENSMUSG00000060639	Hist1h4i	ILMN_1232524	rC59qEE1Kk0UJWU1lk	9.09	2.8051E-06	1.42	6.8012E-05	1	1	2	protein_coding	13	22132505	histone cluster 1, H4i Gene [Source:MGI (curated);Acc:MGI:2448432]
ENSMUSG00000024457	Trim26	ILMN_1240074	BROeXi0csXES6dXRR0	8.89	2.9155E-06	0.75	7.0404E-05	1	1	2	protein_coding	17	36974079	tripartite motif-containing 26 Gene [Source:MGI (curated);Acc:MGI:1337056]
ENSMUSG00000024642	Tle4	ILMN_2746356	fugalCSuFOkgeBlNPo	8.93	2.9407E-06	0.71	7.0615E-05	1	3	4	protein_coding	19	14522562	transducin-like enhancer of split 4, homolog of Drosophila E(spl) Gene [Source:MGI Symbol;Acc:MGI:104633]
ENSMUSG00000033192	Lpcat2	ILMN_2956973	iqF_.wIY_S6lMJ6g_U	9.24	2.9911E-06	0.76	7.1272E-05	1	1	2	protein_coding	8	95379249	lysophosphatidylcholine acyltransferase 2 Gene [Source:MGI (curated);Acc:MGI:3606214]
ENSMUSG00000047030	Spata2	ILMN_2640415	rXXv5MFV8ez7ExIP4o	9.09	2.9937E-06	1.25	7.1272E-05	1	1	2	protein_coding	2	167306633	spermatogenesis associated 2 Gene [Source:MGI (curated);Acc:MGI:2146885]
ENSMUSG00000039357	Fut11	ILMN_1219538	ETk7yOfwkFKfTrwx7g	8.89	3.0342E-06	0.80	7.1919E-05	1	1	2	protein_coding	14	21514190	fucosyltransferase 11 Gene [Source:MGI Symbol;Acc:MGI:1920318]
ENSMUSG00000046402	Rbp1	ILMN_1238433	03lwTqhYBkxUVSn3lI	9.26	3.0374E-06	1.60	7.1919E-05	1	1	2	protein_coding	9	98325236	retinol binding protein 1, cellular Gene [Source:MGI Symbol;Acc:MGI:97876]
ENSMUSG00000021680	Crhbp	ILMN_1231710	TQSvvroTn65.6znkBE	10.06	3.0623E-06	0.63	7.2121E-05	1	1	2	protein_coding	13	96201326	corticotropin releasing hormone binding protein Gene [Source:MGI Symbol;Acc:MGI:88497]
ENSMUSG00000034463	Scara3	ILMN_2706268	c7kHp_RhU3FXnsw_14	8.89	3.1334E-06	1.46	7.3496E-05	1	1	2	protein_coding	14	66538232	scavenger receptor class A, member 3 Gene [Source:MGI Symbol;Acc:MGI:2444418]
ENSMUSG00000026553	Copa	ILMN_2681906	cUf1UlGYvvBzVN.9_o	8.89	3.1810E-06	1.16	7.4392E-05	1	1	2	protein_coding	1	174012660	coatomer protein complex subunit alpha Gene [Source:MGI (curated);Acc:MGI:1334462]
ENSMUSG00000068267	Cenpb	ILMN_2631771	NX9Un4PQwN7UdV.7qI	9.56	3.3028E-06	1.45	7.6914E-05	1	1	2	protein_coding	2	131000918	centromere protein B Gene [Source:MGI (curated);Acc:MGI:88376]
ENSMUSG00000005994	Tyrp1	ILMN_1228521	0vs.T9BJPvEUfNJfe4	9.26	3.3791E-06	0.72	7.8488E-05	1	1	2	protein_coding	4	80480027	tyrosinase-related protein 1 Gene [Source:MGI (curated);Acc:MGI:98881]
ENSMUSG00000026255	Efhd1	ILMN_2613306	ooye0VhVPQNIuhe4B0	10.78	3.5062E-06	1.37	8.0909E-05	1	1	2	protein_coding	1	89160938	EF hand domain containing 1 Gene [Source:MGI (curated);Acc:MGI:1921607]
ENSMUSG00000021871	Pnp1	ILMN_1256633	WzoiT1HVo26SeF5Dos	8.99	3.5115E-06	0.65	8.0909E-05	1	1	2	protein_coding	14	51563977	purine-nucleoside phosphorylase Gene [Source:MGI (curated);Acc:MGI:97365]
ENSMUSG00000025817	Nudt5	ILMN_1213725	ircZca3p3gEZQdglPY	9.24	3.5677E-06	0.74	8.1694E-05	1	2	4	protein_coding	2	5766065	nudix (nucleoside diphosphate linked moiety X)-type motif 5 Gene [Source:MGI (curated);Acc:MGI:1858232]
ENSMUSG00000005089	Slc1a2	ILMN_3123195	0ULeJ6EU_HVBFg5KCE	9.26	3.5705E-06	0.79	8.1694E-05	1	3	3	protein_coding	2	102498816	solute carrier family 1 (glial high affinity glutamate transporter), member 2 Gene [Source:MGI (curated);Acc:MGI:101931]
ENSMUSG00000032186	Tmod2	ILMN_3114546	Tq5j.6lf6DyRUicO8I	10.06	3.5969E-06	0.81	8.2082E-05	1	1	2	protein_coding	9	75413428	tropomodulin 2 Gene [Source:MGI Symbol;Acc:MGI:1355335]
ENSMUSG00000045259	Klhdc9	ILMN_1217812	fqKR3u_6QFxAmN00ic	8.93	3.6987E-06	1.29	8.4057E-05	1	1	2	protein_coding	1	173288577	kelch domain containing 9 Gene [Source:MGI (curated);Acc:MGI:1916124]
ENSMUSG00000052430	Bmpr1b	ILMN_2812900	Q.QBCHT_73NqgUuXzo	9.09	3.7498E-06	1.79	8.4887E-05	1	1	2	protein_coding	3	141500100	bone morphogenetic protein receptor, type 1B Gene [Source:MGI (curated);Acc:MGI:107191]
ENSMUSG00000036246	Gmip	ILMN_2727911	HTDp16VxxH5JLBIdUI	9.24	3.9261E-06	0.80	8.8642E-05	1	2	1	protein_coding	8	72332578	Gem-interacting protein Gene [Source:MGI (curated);Acc:MGI:1926066]
ENSMUSG00000005534	Insr	ILMN_2859917	l_7UOeK151oDAZYRdU	8.94	4.0059E-06	0.76	9.0124E-05	1	2	4	protein_coding	8	3150922	insulin receptor Gene [Source:MGI (curated);Acc:MGI:96575]
ENSMUSG00000007610	Gtpbp3	ILMN_1258042	3hOjSo3hLox9dFVjto	9.26	4.0859E-06	0.70	9.1595E-05	1	1	2	protein_coding	8	74012002	GTP binding protein 3 Gene [Source:MGI (curated);Acc:MGI:1917609]
ENSMUSG00000029607	Ankrd61	ILMN_1218097	c6H0fXHkGxAcelfDV0	8.89	4.1945E-06	0.80	9.3501E-05	1	1	2	protein_coding	5	144651610	ankyrin repeat domain 61 Gene [Source:MGI Symbol;Acc:MGI:1913979]
ENSMUSG00000020546	Stxbp4	ILMN_2788475	cntUcnnhxB_xQMoRRc	8.89	4.2239E-06	0.80	9.3838E-05	1	1	2	protein_coding	11	90337806	syntaxin binding protein 4 Gene [Source:MGI (curated);Acc:MGI:1342296]
ENSMUSG00000029403	Cdkl2	ILMN_1242674	fXhBoqHm0nF8w7kt_I	8.93	4.2482E-06	0.77	9.4172E-05	1	3	4	protein_coding	5	92435100	cyclin-dependent kinase-like 2 (CDC2-related kinase) Gene [Source:MGI (curated);Acc:MGI:1858227]
ENSMUSG00000005161	Prdx2	ILMN_2773554	rCrtfZSNEtDhcXuoZ0	9.09	4.5016E-06	0.69	9.9362E-05	1	1	2	protein_coding	8	87493486	peroxiredoxin 2 Gene [Source:MGI (curated);Acc:MGI:109486]
ENSMUSG00000050783	Htr1f	ILMN_2933261	KlV7coNCdwEcKF8HB0	8.94	4.7917E-06	1.50	1.0540E-04	1	2	4	protein_coding	16	64924555	5-hydroxytryptamine (serotonin) receptor 1F Gene [Source:MGI Symbol;Acc:MGI:99842]
ENSMUSG00000020646	Mboat2	ILMN_2782248	cgiIcHq6AqOt2jKq.U	8.89	4.8800E-06	1.72	1.0700E-04	1	3	1	protein_coding	12	25514254	membrane bound O-acyltransferase domain containing 2 Gene [Source:MGI Symbol;Acc:MGI:1914466]
ENSMUSG00000025950	Idh1	ILMN_2729458	NrQF6nyDi3_awcrUSs	9.56	5.1210E-06	0.75	1.1187E-04	1	1	2	protein_coding	1	65205190	isocitrate dehydrogenase 1 (NADP+), soluble Gene [Source:MGI (curated);Acc:MGI:96413]
ENSMUSG00000022019	Tdrd3	ILMN_2650683	0TXoJUeMj.UffSIiHQ	9.26	5.2223E-06	0.75	1.1366E-04	1	3	4	protein_coding	14	87816489	tudor domain containing 3 Gene [Source:MGI Symbol;Acc:MGI:2444023]
ENSMUSG00000031767	Nudt7	ILMN_3123836	NXEO6e4jX5eH1755.I	9.56	5.3104E-06	1.43	1.1523E-04	1	1	2	protein_coding	8	116657457	nudix (nucleoside diphosphate linked moiety X)-type motif 7 Gene [Source:MGI (curated);Acc:MGI:1914778]
ENSMUSG00000032679	Cd59a	ILMN_1228942	fmlEH6O1RN3gz5ep3k	8.89	5.5093E-06	0.64	1.1915E-04	1	1	2	protein_coding	2	103935958	CD59a antigen Gene [Source:MGI (curated);Acc:MGI:109177]
ENSMUSG00000047115	D330028D13Rik	ILMN_1217670	ZpvqNGs9_XxbuznZ3c	8.99	5.5331E-06	0.71	1.1918E-04	1	1	2	protein_coding	6	49317738	RIKEN cDNA D330028D13 gene Gene [Source:MGI Symbol;Acc:MGI:2442161]
ENSMUSG00000026388	3110009E18Rik	ILMN_1235047	EU3bXrgJp5oX_9RC.4	8.89	5.8126E-06	0.71	1.2478E-04	1	1	2	protein_coding	1	122017764	RIKEN cDNA 3110009E18 gene Gene [Source:MGI Symbol;Acc:MGI:1920353]
ENSMUSG00000001473	Tubb6	ILMN_2718217	9lES55fC4ORHOgfzhA	8.89	5.8635E-06	0.80	1.2543E-04	1	1	2	protein_coding	18	67550371	tubulin, beta 6 Gene [Source:MGI Symbol;Acc:MGI:1915201]
ENSMUSG00000041842	Fhdc1	ILMN_1220688	idMdKFc1cHXlWIQI1A	9.24	6.0035E-06	0.62	1.2799E-04	1	1	2	protein_coding	3	84247957	FH2 domain containing 1 Gene [Source:MGI (curated);Acc:MGI:2684972]
ENSMUSG00000073194	AC124601.1	ILMN_3155626	f5KU3EI67XU44I5eKE	8.89	6.0374E-06	0.70	1.2841E-04	1	1	2	protein_coding	12	18687388	N/A
ENSMUSG00000038023	Atp6v0a2	ILMN_2747311	TWtIHxSqAvUV2_Pl8Y	10.06	6.3486E-06	0.75	1.3455E-04	1	1	2	protein_coding	5	125079667	ATPase, H+ transporting, lysosomal V0 subunit A2 Gene [Source:MGI Symbol;Acc:MGI:104855]
ENSMUSG00000074340	Ovgp1	ILMN_2600928	oeKyAbHVCOrgPrfUnc	9.56	6.5299E-06	0.79	1.3790E-04	1	1	2	protein_coding	3	105776720	oviductal glycoprotein 1 Gene [Source:MGI Symbol;Acc:MGI:106661]
ENSMUSG00000075371	BX545905.1	ILMN_1239411	foSvi1SnrKK4vO6ATI	8.89	6.6643E-06	0.62	1.4017E-04	1	1	2	protein_coding	2	37433226	Arzc-1Putative uncharacterized protein ; [Source:UniProtKB/TrEMBL;Acc:Q8BFT4]
ENSMUSG00000037649	H2-DMa	ILMN_2866856	r313nVIhbnSuHj33Qo	9.09	6.7354E-06	0.72	1.4138E-04	1	1	2	protein_coding	17	34272594	histocompatibility 2, class II, locus DMa Gene [Source:MGI Symbol;Acc:MGI:95921]
ENSMUSG00000025027	Xpnpep1	ILMN_1253317	TrnKF0tGtF_O9OIV1w	10.06	6.9752E-06	0.75	1.4593E-04	1	3	4	protein_coding	19	53065673	X-prolyl aminopeptidase (aminopeptidase P) 1, soluble Gene [Source:MGI Symbol;Acc:MGI:2180003]
ENSMUSG00000028973	Abcb8	ILMN_2864834	fBHS_.qV0dSiHpSl6w	8.89	7.1900E-06	0.57	1.4982E-04	1	2	1	protein_coding	5	23899481	ATP-binding cassette, sub-family B (MDR/TAP), member 8 Gene [Source:MGI (curated);Acc:MGI:1351667]
ENSMUSG00000019320	Noxo1	ILMN_2683856	9p3OnpKlGpScH9z9dw	8.89	7.2287E-06	0.81	1.5016E-04	1	1	2	protein_coding	17	24833179	NADPH oxidase organizer 1 Gene [Source:MGI (curated);Acc:MGI:1919143]
ENSMUSG00000057322	Rpl38	ILMN_2594971	38FtaCaCXb39Vvd9r0	9.26	7.5129E-06	0.65	1.5546E-04	1	1	2	protein_coding	11	114529838	ribosomal protein L38 Gene [Source:MGI (curated);Acc:MGI:1914921]
ENSMUSG00000038072	Galnt11	ILMN_2700400	HSiZR6j_r8fWJ57wqM	9.24	7.7830E-06	0.68	1.6052E-04	1	1	2	protein_coding	5	24728700	UDP-N-acetyl-alpha-D-galactosamine:polypeptide N-acetylgalactosaminyltransferase 11 Gene [Source:MGI (curated);Acc:MGI:2444392]
ENSMUSG00000003423	Pih1d1	ILMN_2806124	0HjrtTlXXhJt9_FIuU	9.26	7.9343E-06	0.62	1.6308E-04	1	1	2	protein_coding	7	52409673	PIH1 domain containing 1 Gene [Source:MGI (curated);Acc:MGI:1916095]
ENSMUSG00000070803	Cited4	ILMN_2998934	uVCXSa3DoqB4FJfaPU	10.06	8.4211E-06	1.48	1.7259E-04	1	1	2	protein_coding	4	120339177	Cbp/p300-interacting transactivator, with Glu/Asp-rich carboxy-terminal domain, 4 Gene [Source:MGI (curated);Acc:MGI:1861694]
ENSMUSG00000033075	Senp1	ILMN_1248184	xTVNcJEcRCV6SFcC3Y	8.99	8.4751E-06	0.75	1.7326E-04	1	1	2	protein_coding	15	97871847	SUMO1/sentrin specific peptidase 1 Gene [Source:MGI Symbol;Acc:MGI:2445054]
ENSMUSG00000019232	Agxt2l1	ILMN_2661820	WO_6gegqBExEiFfm4o	8.99	8.7866E-06	1.43	1.7901E-04	1	2	1	protein_coding	3	130320493	alanine-glyoxylate aminotransferase 2-like 1 Gene [Source:MGI Symbol;Acc:MGI:1919010]
ENSMUSG00000059939	9430015G10Rik	ILMN_2963754	rgteUrL_MIOXFS5VSk	9.09	8.9283E-06	0.71	1.8090E-04	1	1	2	protein_coding	4	155484091	RIKEN cDNA 9430015G10 gene Gene [Source:MGI Symbol;Acc:MGI:2444364]
ENSMUSG00000053398	Phgdh	ILMN_2790181	fH4kKKJ4yeB1KHuCl0	8.89	8.9363E-06	1.34	1.8090E-04	1	1	2	protein_coding	3	98117093	3-phosphoglycerate dehydrogenase Gene [Source:MGI (curated);Acc:MGI:1355330]
ENSMUSG00000028583	Pdpn	ILMN_2654754	6IIz9S324Rqh0u_eoQ	8.89	8.9914E-06	0.74	1.8133E-04	1	1	2	protein_coding	4	142857334	podoplanin Gene [Source:MGI (curated);Acc:MGI:103098]
ENSMUSG00000031780	Ccl17	ILMN_2717015	uqQnTe5IVQIQE7ggpQ	10.06	9.5454E-06	0.80	1.9200E-04	1	1	2	protein_coding	8	97334353	chemokine (C-C motif) ligand 17 Gene [Source:MGI Symbol;Acc:MGI:1329039]
ENSMUSG00000003477	Inmt	ILMN_2803249	NeC5B5t1dJx2inx51Q	8.94	9.7792E-06	1.28	1.9538E-04	1	1	2	protein_coding	6	55120620	indolethylamine N-methyltransferase Gene [Source:MGI (curated);Acc:MGI:102963]
ENSMUSG00000045267	Tas2r119	ILMN_1251018	Z93BFUdXvUL4ok7sl0	8.99	9.7593E-06	1.23	1.9538E-04	1	1	2	protein_coding	15	32107042	taste receptor, type 2, member 119 Gene [Source:MGI Symbol;Acc:MGI:2681253]
ENSMUSG00000028971	Cort	ILMN_1226607	6leQgffegBfdduQsFU	8.89	1.0109E-05	1.56	2.0114E-04	1	2	4	protein_coding	4	148499143	cortistatin Gene [Source:MGI (curated);Acc:MGI:109538]
ENSMUSG00000037752	Xkr8	ILMN_2662990	6kSHh11_sG9JEdhJ3g	8.89	1.0484E-05	1.27	2.0844E-04	1	1	2	protein_coding	4	132280812	X Kell blood group precursor related family member 8 homolog Gene [Source:MGI (curated);Acc:MGI:2685877]
ENSMUSG00000058230	Grlf1	ILMN_2634349	Wqp0BShd3L57yg7efQ	8.99	1.0901E-05	0.74	2.1570E-04	1	2	4	protein_coding	7	17079822	glucocorticoid receptor DNA binding factor 1 Gene [Source:MGI Symbol;Acc:MGI:1929494]
ENSMUSG00000041468	Gpr12	ILMN_1221410	3UsEimYHX9.X9JLLh4	9.26	1.0967E-05	1.35	2.1700E-04	1	1	2	protein_coding	5	147393727	G-protein coupled receptor 12 Gene [Source:MGI Symbol;Acc:MGI:101909]
ENSMUSG00000019857	Asf1a	ILMN_1239345	xYJO3xT_S_zxVM13p0	8.99	1.1822E-05	0.80	2.3205E-04	1	1	2	protein_coding	10	53316767	ASF1 anti-silencing function 1 homolog A (S. cerevisiae) Gene [Source:MGI Symbol;Acc:MGI:1913653]
ENSMUSG00000069300	Hist1h2bj	ILMN_2652511	6LkVYRazddQpTqTTgc	8.89	1.1898E-05	1.48	2.3257E-04	1	1	2	protein_coding	13	22135083	histone cluster 1, H2bj Gene [Source:MGI (curated);Acc:MGI:2448388]
ENSMUSG00000032517	Mobp	ILMN_3097381	xB1CbiNuhZCxJN5CJo	8.99	1.1909E-05	1.68	2.3257E-04	1	3	1	protein_coding	9	120058860	myelin-associated oligodendrocytic basic protein Gene [Source:MGI Symbol;Acc:MGI:108511]
ENSMUSG00000051041	Olfml1	ILMN_1219253	NrRJV.Muizeld2ORMo	9.56	1.2033E-05	0.76	2.3379E-04	1	1	2	protein_coding	7	114710960	olfactomedin-like 1 Gene [Source:MGI (curated);Acc:MGI:2679264]
ENSMUSG00000037872	Darc	ILMN_2656748	l7hIJXiznke7pxVHnU	8.94	1.2095E-05	1.51	2.3429E-04	1	1	2	protein_coding	1	175261942	Duffy blood group, chemokine receptor Gene [Source:MGI Symbol;Acc:MGI:1097689]
ENSMUSG00000034023	Fancd2	ILMN_3161617	Q9VLq.RK_3BdStXr0o	9.09	1.2123E-05	0.60	2.3429E-04	1	1	2	protein_coding	6	113481676	Fanconi anemia, complementation group D2 Gene [Source:MGI (curated);Acc:MGI:2448480]
ENSMUSG00000056755	Grm7	ILMN_2872782	K2Ke0RAVLhKVDrikCE	9.01	1.2409E-05	0.73	2.3936E-04	1	1	2	protein_coding	6	110595862	glutamate receptor, metabotropic 7 Gene [Source:MGI Symbol;Acc:MGI:1351344]
ENSMUSG00000028973	Abcb8	ILMN_2590908	KEiV_gpS7nou6XkceU	8.94	1.2485E-05	0.70	2.3982E-04	1	2	1	protein_coding	5	23899481	ATP-binding cassette, sub-family B (MDR/TAP), member 8 Gene [Source:MGI (curated);Acc:MGI:1351667]
ENSMUSG00000025403	Shmt2	ILMN_1224942	WeNIlhFIbjySmSQPQ8	10.09	1.2459E-05	0.82	2.3982E-04	1	1	2	protein_coding	10	126954373	serine hydroxymethyltransferase 2 (mitochondrial) Gene [Source:MGI Symbol;Acc:MGI:1277989]
ENSMUSG00000021068	Nin	ILMN_2778195	iTkRGxORFkRITieoTs	9.01	1.2559E-05	0.75	2.4101E-04	1	2	4	protein_coding	12	71112422	ninein Gene [Source:MGI Symbol;Acc:MGI:105108]
ENSMUSG00000023011	Faim2	ILMN_3136149	WojMkUpEKH5ecRFSGo	8.99	1.2739E-05	0.72	2.4145E-04	1	2	4	protein_coding	15	99327436	Fas apoptotic inhibitory molecule 2 Gene [Source:MGI Symbol;Acc:MGI:1919643]
ENSMUSG00000030029	Lrig1	ILMN_2640862	9Xxa4h6n6HsQh_LXIU	8.89	1.2731E-05	0.77	2.4145E-04	1	1	2	protein_coding	6	94554523	leucine-rich repeats and immunoglobulin-like domains 1 Gene [Source:MGI (curated);Acc:MGI:107935]
ENSMUSG00000024501	Dpysl3	ILMN_1250075	0pZ9PV5JU93hztzCZM	9.26	1.3595E-05	0.68	2.5778E-04	1	1	2	protein_coding	18	43480633	dihydropyrimidinase-like 3 Gene [Source:MGI (curated);Acc:MGI:1349762]
ENSMUSG00000041733	Coq5	ILMN_2808355	HINEAuU3SR5R54lCVk	8.93	1.3895E-05	0.77	2.6268E-04	1	3	4	protein_coding	5	115729675	coenzyme Q5 homolog, methyltransferase (yeast) Gene [Source:MGI (curated);Acc:MGI:1098643]
ENSMUSG00000062210	Tnfaip8	ILMN_2511953	Tku1PkIu7.4J4fcX.I	10.13	1.4109E-05	0.82	2.6566E-04	1	1	2	protein_coding	18	50139081	tumor necrosis factor, alpha-induced protein 8 Gene [Source:MGI (curated);Acc:MGI:2147191]
ENSMUSG00000047181	Samd14	ILMN_1240598	fULuVF5O4KqCOnNB98	8.93	1.4434E-05	0.80	2.7050E-04	1	1	2	protein_coding	11	94871193	sterile alpha motif domain containing 14 Gene [Source:MGI (curated);Acc:MGI:2384945]
ENSMUSG00000042410	Agps	ILMN_2944765	r6fp0qdznU84lN5cSM	9.09	1.4635E-05	0.79	2.7344E-04	1	2	4	protein_coding	2	75670234	alkylglycerone phosphate synthase Gene [Source:MGI (curated);Acc:MGI:2443065]
ENSMUSG00000034453	Polr3b	ILMN_2732627	H5ih.kjdHUp01o4tGE	8.93	1.4906E-05	0.78	2.7823E-04	1	1	2	protein_coding	10	84085182	polymerase (RNA) III (DNA directed) polypeptide B Gene [Source:MGI Symbol;Acc:MGI:1917678]
ENSMUSG00000036023	Parp2	ILMN_1226731	WQ4vz78yVQUrWzmMX0	8.99	1.4958E-05	0.72	2.7927E-04	1	1	2	protein_coding	14	51427614	poly (ADP-ribose) polymerase family, member 2 Gene [Source:MGI Symbol;Acc:MGI:1341112]
ENSMUSG00000030208	Emp1	ILMN_2642913	c70KyvHgeWp47yIR6U	8.89	1.5223E-05	0.76	2.8216E-04	1	1	2	protein_coding	6	135312949	epithelial membrane protein 1 Gene [Source:MGI (curated);Acc:MGI:107941]
ENSMUSG00000069271	Hist1h2bn	ILMN_1257520	QOXgVnC1nVlWCCq1CA	9.09	1.5282E-05	1.57	2.8318E-04	1	1	2	protein_coding	13	21845992	histone cluster 1, H2bn Gene [Source:MGI (curated);Acc:MGI:2448407]
ENSMUSG00000025940	Tmem70	ILMN_3153614	Ws6axNIFomunS68Ikc	8.99	1.5986E-05	1.35	2.9527E-04	1	2	1	protein_coding	1	16655272	transmembrane protein 70 Gene [Source:MGI Symbol;Acc:MGI:1915068]
ENSMUSG00000061086	Myl4	ILMN_2610744	lxos_h0Tp93hUQX1eg	8.94	1.6650E-05	2.15	3.0545E-04	1	1	2	protein_coding	11	104411977	myosin, light polypeptide 4 Gene [Source:MGI (curated);Acc:MGI:97267]
ENSMUSG00000021483	Cdk20	ILMN_2627072	3Xq797cPkX7e_e8qAo	9.01	1.6924E-05	0.72	3.1006E-04	1	1	2	protein_coding	13	64533850	cyclin-dependent kinase 20 Gene [Source:MGI Symbol;Acc:MGI:2145349]
ENSMUSG00000005629	Scnm1	ILMN_2711714	B3VfocE8MFX9VP7XEA	8.89	1.7220E-05	1.24	3.1465E-04	1	2	4	protein_coding	3	94933458	sodium channel modifier 1 Gene [Source:MGI (curated);Acc:MGI:1341284]
ENSMUSG00000016194	Hsd11b1	ILMN_2774160	QKB14leuLrfIEteXjE	9.09	1.7351E-05	1.56	3.1738E-04	1	3	4	protein_coding	1	195047824	hydroxysteroid 11-beta dehydrogenase 1 Gene [Source:MGI (curated);Acc:MGI:103562]
ENSMUSG00000079710	AC182749.3	ILMN_3086899	iWlAZNDVa7cIiAoJck	9.01	1.8034E-05	0.85	3.2550E-04	1	1	2	protein_coding	17	15101159	Tctex1 domain-containing protein 3 (T-complex testis-specific protein 3)(T-complex-associated testis-expressed protein 3)(Tcte-3)(T-complex testis-specific protein 2)(TCTEX-2)(T-complex-associated testis-expressed protein 4)(TCTEX-4)(LC2) [Source:UniProtKB/Swiss-Prot;Acc:P11985]
ENSMUSG00000042797	Aqp11	ILMN_1225901	cVJnpH93kf1uf4YHfc	8.89	1.8014E-05	0.71	3.2550E-04	1	1	2	protein_coding	7	104874889	aquaporin 11 Gene [Source:MGI Symbol;Acc:MGI:1913583]
ENSMUSG00000065990	Aurkaip1	ILMN_2603581	HVgjcXggQMN6vXtXek	9.24	1.8038E-05	0.74	3.2550E-04	1	1	2	protein_coding	4	155205381	aurora kinase A interacting protein 1 Gene [Source:MGI (curated);Acc:MGI:1913327]
ENSMUSG00000038028	9630033F20Rik	ILMN_1260001	cGebP5LjUC70i4J9I0	8.89	1.8394E-05	1.19	3.3178E-04	1	1	2	protein_coding	6	127035134	RIKEN cDNA 9630033F20 gene Gene [Source:MGI Symbol;Acc:MGI:2442752]
ENSMUSG00000064036	Mro	ILMN_2756846	0nP5xQUIxQgnp8QT7c	9.26	1.8731E-05	0.67	3.3622E-04	1	1	2	protein_coding	18	74019039	maestro Gene [Source:MGI (curated);Acc:MGI:2152817]
ENSMUSG00000006390	Elovl1	ILMN_3143506	TIrSQw3tHuh0p1fdHU	10.13	1.9195E-05	1.48	3.4228E-04	1	3	4	protein_coding	4	118100698	elongation of very long chain fatty acids (FEN1/Elo2, SUR4/Elo3, yeast)-like 1 Gene [Source:MGI (curated);Acc:MGI:1858959]
ENSMUSG00000030124	Lag3	ILMN_2719811	Z6j0lP1p0igjIonomI	8.99	1.9091E-05	1.19	3.4228E-04	1	1	2	protein_coding	6	124854379	lymphocyte-activation gene 3 Gene [Source:MGI (curated);Acc:MGI:106588]
ENSMUSG00000026447	Pik3c2b	ILMN_2816660	QV8uX7I436DohLdfZ4	9.09	1.9182E-05	0.77	3.4228E-04	1	1	2	protein_coding	1	134942244	phosphoinositide-3-kinase, class 2, beta polypeptide Gene [Source:MGI (curated);Acc:MGI:2685045]
ENSMUSG00000028441	1110017D15Rik	ILMN_3118081	KrRaUoOQ7nvEHVWU08	8.94	1.9354E-05	0.69	3.4390E-04	1	3	4	protein_coding	4	41452042	RIKEN cDNA 1110017D15 gene Gene [Source:MGI Symbol;Acc:MGI:1920971]
ENSMUSG00000021756	Il6st	ILMN_2608184	fgTIpR4KCJdegkL6Rs	8.89	1.9414E-05	1.39	3.4390E-04	1	1	2	protein_coding	13	113254317	interleukin 6 signal transducer Gene [Source:MGI Symbol;Acc:MGI:96560]
ENSMUSG00000038174	Fam126b	ILMN_2709051	it8jpAkZcfTnonRKZE	9.01	1.9625E-05	0.69	3.4647E-04	1	2	1	protein_coding	1	58579650	family with sequence similarity 126, member B Gene [Source:MGI Symbol;Acc:MGI:1098784]
ENSMUSG00000078681	Tm2d3	ILMN_2608574	NA9RReThbp_V2kmc.Y	8.94	1.9804E-05	0.63	3.4902E-04	1	1	2	protein_coding	7	72836055	TM2 domain containing 3 Gene [Source:MGI (curated);Acc:MGI:1915884]
ENSMUSG00000090134	CR974462.1	ILMN_2751505	W6TAlV4nsnte9H3CpU	10.06	2.0111E-05	0.67	3.5310E-04	1	3	4	protein_coding	17	34249520	bromodomain-containing protein 2 isoform b [Source:RefSeq peptide;Acc:NP_001020558]
ENSMUSG00000030929	Eri2	ILMN_1221039	QaJL0xASCoTt.TpuR0	9.09	2.0231E-05	1.18	3.5310E-04	1	1	2	protein_coding	7	126912193	exoribonuclease 2 Gene [Source:MGI (curated);Acc:MGI:1918401]
ENSMUSG00000047414	Flrt2	ILMN_2926842	Hu5SNyJPlMbBJcitSY	9.24	2.0182E-05	0.78	3.5310E-04	1	1	2	protein_coding	12	96930436	fibronectin leucine rich transmembrane protein 2 Gene [Source:MGI (curated);Acc:MGI:3603594]
ENSMUSG00000026000	Lancl1	ILMN_1226187	flp4L9fWkPFdTv6OMU	8.89	2.0263E-05	1.29	3.5387E-04	1	2	1	protein_coding	1	67047091	LanC (bacterial lantibiotic synthetase component C)-like 1 Gene [Source:MGI (curated);Acc:MGI:1336997]
ENSMUSG00000032557	Uba5	ILMN_1216388	frXvVF8XgpPEukxEtU	8.93	2.0707E-05	0.80	3.5984E-04	1	1	2	protein_coding	9	103948929	ubiquitin-like modifier activating enzyme 5 Gene [Source:MGI (curated);Acc:MGI:1913913]
ENSMUSG00000069306	Hist2h4	ILMN_2937548	6aZQmUWQLnmYwTUqTQ	9.19	2.0814E-05	1.21	3.6059E-04	1	1	2	protein_coding	13	21903615	histone cluster 2, H4 Gene [Source:MGI Symbol;Acc:MGI:2140113]
ENSMUSG00000021618	AC160526.2	ILMN_3102795	ue.tOUfeNW2uHmifWo	10.06	2.1167E-05	1.21	3.6651E-04	1	1	2	protein_coding	8	26564341	N/A
ENSMUSG00000024563	Smad2	ILMN_1228414	Tkeen3q8vv3i1KAr_4	10.13	2.1670E-05	0.75	3.7413E-04	1	1	2	protein_coding	18	76401563	MAD homolog 2 (Drosophila) Gene [Source:MGI Symbol;Acc:MGI:108051]
ENSMUSG00000041926	Rnpep	ILMN_2780316	BQoS8in2Xq61eXSAp8	8.89	2.1784E-05	1.44	3.7483E-04	1	1	2	protein_coding	1	137159289	arginyl aminopeptidase (aminopeptidase B) Gene [Source:MGI (curated);Acc:MGI:2384902]
ENSMUSG00000038174	Fam126b	ILMN_2591592	3dBA4PUR_B3lk9e5Rc	9.26	2.3022E-05	0.81	3.9438E-04	1	2	1	protein_coding	1	58579650	family with sequence similarity 126, member B Gene [Source:MGI Symbol;Acc:MGI:1098784]
ENSMUSG00000089913	AC084822.4	ILMN_2681001	6uelE4I16BerSq6e8M	8.89	2.3794E-05	1.30	4.0699E-04	1	2	4	protein_coding	16	18249591	tRNA (uracil-5-)-methyltransferase homolog A isoform 3 [Source:RefSeq peptide;Acc:NP_032333]
ENSMUSG00000086248	AC157947.2	ILMN_2678421	HppPfFoi3o.PpLgr.U	8.93	2.4490E-05	1.22	4.1782E-04	1	1	2	processed_transcript	9	95537391	N/A
ENSMUSG00000003062	Stard3nl	ILMN_2598775	N4xdOhNnUXUdAU1eXk	8.94	2.4732E-05	1.34	4.2010E-04	1	1	2	protein_coding	13	19449546	STARD3 N-terminal like Gene [Source:MGI Symbol;Acc:MGI:1923455]
ENSMUSG00000026519	Tmem63a	ILMN_2798340	cnsqFqgxfvfvjpJKkk	8.89	2.5229E-05	1.42	4.2744E-04	1	1	2	protein_coding	1	182872475	transmembrane protein 63a Gene [Source:MGI (curated);Acc:MGI:2384789]
ENSMUSG00000004894	Hapln2	ILMN_2666080	EpTcRqIMSnlfztwUtE	8.89	2.5306E-05	1.36	4.2799E-04	1	1	2	protein_coding	3	87825672	hyaluronan and proteoglycan link protein 2 Gene [Source:MGI (curated);Acc:MGI:2137300]
ENSMUSG00000030990	Pgap2	ILMN_1235347	xWkQTs_4p6LsxTf5TU	8.99	2.5429E-05	1.20	4.2853E-04	1	1	2	protein_coding	7	109358722	post-GPI attachment to proteins 2 Gene [Source:MGI (curated);Acc:MGI:2385286]
ENSMUSG00000033486	Catsper2	ILMN_2721083	BrEurhJ7tfoVJAJw4I	8.89	2.5707E-05	0.77	4.3243E-04	1	1	2	protein_coding	2	121218367	cation channel, sperm associated 2 Gene [Source:MGI (curated);Acc:MGI:2387404]
ENSMUSG00000020646	Mboat2	ILMN_1233752	9sQLqP1x5NONMkouiI	8.89	2.5897E-05	1.38	4.3463E-04	1	3	1	protein_coding	12	25514254	membrane bound O-acyltransferase domain containing 2 Gene [Source:MGI Symbol;Acc:MGI:1914466]
ENSMUSG00000046480	Scn4b	ILMN_2813547	r1KKRYXkTlSZ_bcJEg	9.09	2.6120E-05	1.40	4.3682E-04	1	1	2	protein_coding	9	44946520	sodium channel, type IV, beta Gene [Source:MGI (curated);Acc:MGI:2687406]
ENSMUSG00000079442	St6galnac4	ILMN_1248439	EoDnhUFfIQpESI597U	8.89	2.7542E-05	1.27	4.5903E-04	1	3	4	protein_coding	2	32442608	ST6 (alpha-N-acetyl-neuraminyl-2,3-beta-galactosyl-1,3)-N-acetylgalactosaminide alpha-2,6-sialyltransferase 4 Gene [Source:MGI (curated);Acc:MGI:1341894]
ENSMUSG00000061751	Kalrn	ILMN_2727847	fvd6HhK413wF_3uvFY	8.93	2.7993E-05	0.76	4.6491E-04	1	1	2	protein_coding	16	33974344	kalirin, RhoGEF kinase Gene [Source:MGI (curated);Acc:MGI:2685385]
ENSMUSG00000028868	Wasf2	ILMN_2495363	9vdNcSev6w43kLVoiQ	8.89	2.8014E-05	0.84	4.6491E-04	1	1	2	protein_coding	4	132686420	WAS protein family, member 2 Gene [Source:MGI (curated);Acc:MGI:1098641]
ENSMUSG00000043190	Rfesd	ILMN_2920676	Kqp6gvMjKCFSgBsn60	8.94	2.8731E-05	0.86	4.7528E-04	1	1	2	protein_coding	13	76138983	Rieske (Fe-S) domain containing Gene [Source:MGI Symbol;Acc:MGI:2145198]
ENSMUSG00000036281	Snapc4	ILMN_2675433	EodhudpPVojIr5.iSQ	8.89	2.9280E-05	0.72	4.8394E-04	1	1	2	protein_coding	2	26218285	small nuclear RNA activating complex, polypeptide 4 Gene [Source:MGI (curated);Acc:MGI:2443935]
ENSMUSG00000031497	Tnfsf13b	ILMN_2507286	ZUtf5QRkWQX5._X6uE	8.99	3.0213E-05	0.85	4.9750E-04	1	2	1	protein_coding	8	10006843	tumor necrosis factor (ligand) superfamily, member 13b Gene [Source:MGI Symbol;Acc:MGI:1344376]
ENSMUSG00000024533	Spire1	ILMN_3115149	WUeHqd4Xp9UDsJIg6c	8.99	3.1149E-05	0.72	5.1099E-04	1	4	4	protein_coding	18	67647863	spire homolog 1 (Drosophila) Gene [Source:MGI Symbol;Acc:MGI:1915416]
ENSMUSG00000064262	Gimap8	ILMN_3088269	Bp3n6KukSO8rirCPes	8.89	3.1274E-05	0.75	5.1161E-04	1	1	2	protein_coding	6	48597233	GTPase, IMAP family member 8 Gene [Source:MGI Symbol;Acc:MGI:2685303]
ENSMUSG00000022664	Slc35a5	ILMN_2600042	B7oJXvn6isnPun_8ec	8.89	3.1313E-05	1.32	5.1161E-04	1	2	4	protein_coding	16	45139686	solute carrier family 35, member A5 Gene [Source:MGI (curated);Acc:MGI:1921352]
ENSMUSG00000028656	Cap1	ILMN_2648661	9E0g35Ek_QDVLnV3KE	8.89	3.2359E-05	0.56	5.2822E-04	1	1	2	protein_coding	4	122536290	CAP, adenylate cyclase-associated protein 1 (yeast) Gene [Source:MGI (curated);Acc:MGI:88262]
ENSMUSG00000030166	Rad52	ILMN_2693850	HrRAPvUX6dOeB38ihw	8.93	3.2544E-05	0.80	5.2848E-04	1	1	2	protein_coding	6	119852716	RAD52 homolog (S. cerevisiae) Gene [Source:MGI (curated);Acc:MGI:101949]
ENSMUSG00000025779	Ly96	ILMN_2743003	Hnfe.g.RTT0WW47Q8g	8.93	3.3445E-05	1.21	5.4171E-04	1	1	2	protein_coding	1	16678514	lymphocyte antigen 96 Gene [Source:MGI Symbol;Acc:MGI:1341909]
ENSMUSG00000039835	Nhsl1	ILMN_2744492	KX2KddU0g_QO5.IFqM	8.94	3.4158E-05	0.72	5.5326E-04	1	1	2	protein_coding	10	18110128	NHS-like 1 Gene [Source:MGI (curated);Acc:MGI:106390]
ENSMUSG00000045316	Fahd1	ILMN_1218891	ikdS_P.H6gLXUXQJSM	9.24	3.5268E-05	1.25	5.6813E-04	1	1	2	protein_coding	17	24986363	fumarylacetoacetate hydrolase domain containing 1 Gene [Source:MGI Symbol;Acc:MGI:1915886]
ENSMUSG00000024120	Lrpprc	ILMN_2683718	oBzu.W5.jLkS0vYnn8	9.56	3.5304E-05	0.60	5.6813E-04	1	2	3	protein_coding	17	85104587	leucine-rich PPR-motif containing Gene [Source:MGI (curated);Acc:MGI:1919666]
ENSMUSG00000026708	Cenpl	ILMN_2883414	QqEuggOiR_3Srl3ovk	9.09	3.5388E-05	0.79	5.6829E-04	1	2	4	protein_coding	1	163000898	centromere protein L Gene [Source:MGI (curated);Acc:MGI:1917704]
ENSMUSG00000016181	AA408296	ILMN_2612564	3Leo3UqdhH395CiIJI	9.26	3.5536E-05	0.81	5.6845E-04	1	4	4	protein_coding	1	194930597	Digestive organ expansion factor homolog [Source:UniProtKB/Swiss-Prot;Acc:Q8BTT6]
ENSMUSG00000060216	Arrb2	ILMN_2700848	fladaeCoOCjjh7jhS8	8.89	3.5745E-05	0.67	5.7020E-04	1	1	2	protein_coding	11	70246137	arrestin, beta 2 Gene [Source:MGI (curated);Acc:MGI:99474]
ENSMUSG00000020525	Ppm1d	ILMN_1214179	uX7VHxHOSzdcH0uR3k	10.06	3.6627E-05	1.34	5.8309E-04	1	2	1	protein_coding	11	85124746	protein phosphatase 1D magnesium-dependent, delta isoform Gene [Source:MGI (curated);Acc:MGI:1858214]
ENSMUSG00000040189	Ccdc114	ILMN_1231387	ft1wej5XU_HK4HsHMo	8.93	3.7130E-05	1.20	5.8957E-04	1	1	2	protein_coding	7	53179442	coiled-coil domain containing 114 Gene [Source:MGI (curated);Acc:MGI:2446120]
ENSMUSG00000024208	2900010M23Rik	ILMN_2877367	Thbqt4x00MAeXr91RU	10.13	3.7810E-05	1.24	5.9918E-04	1	1	2	protein_coding	17	27259608	RIKEN cDNA 2900010M23 gene Gene [Source:MGI Symbol;Acc:MGI:1914517]
ENSMUSG00000057337	Chst3	ILMN_2864170	rUOVj3nvdN4ieEFSZ0	9.09	3.8392E-05	1.22	6.0564E-04	1	1	2	protein_coding	10	59644282	carbohydrate (chondroitin 6/keratan) sulfotransferase 3 Gene [Source:MGI Symbol;Acc:MGI:1858224]
ENSMUSG00000027001	Dusp19	ILMN_2738264	fX.e_3.FLoDgbxf7ZU	8.93	3.8401E-05	1.21	6.0564E-04	1	1	2	protein_coding	2	80457202	dual specificity phosphatase 19 Gene [Source:MGI (curated);Acc:MGI:1915332]
ENSMUSG00000041733	Coq5	ILMN_1257300	3lIl43T5XU_47wqP94	9.26	3.8829E-05	0.75	6.1041E-04	1	3	4	protein_coding	5	115729675	coenzyme Q5 homolog, methyltransferase (yeast) Gene [Source:MGI (curated);Acc:MGI:1098643]
ENSMUSG00000066724	AC116686.1	ILMN_2691528	ZeneqSo_oe._ot00_k	8.99	3.8959E-05	1.84	6.1203E-04	1	1	2	pseudogene	7	24731811	N/A
ENSMUSG00000026565	Pou2f1	ILMN_2609097	ZwBDt.0o_fTo_iB.cE	8.99	3.9281E-05	1.24	6.1520E-04	1	3	4	protein_coding	1	167795285	POU domain, class 2, transcription factor 1 Gene [Source:MGI (curated);Acc:MGI:101898]
ENSMUSG00000032267	Usp28	ILMN_2828768	f35enflLjgCK564lfU	8.89	3.9809E-05	0.78	6.2149E-04	1	1	2	protein_coding	9	48793490	ubiquitin specific peptidase 28 Gene [Source:MGI Symbol;Acc:MGI:2442293]
ENSMUSG00000009900	Wnt3a	ILMN_1220516	Hbrh4e33l6B.m9mfsE	8.93	3.9864E-05	0.75	6.2151E-04	1	1	2	protein_coding	11	59061535	wingless-related MMTV integration site 3A Gene [Source:MGI (curated);Acc:MGI:98956]
ENSMUSG00000026312	Cdh7	ILMN_2690911	KvtKiUCkXo3B.TrFd4	8.94	4.0172E-05	0.74	6.2463E-04	1	1	2	protein_coding	1	111879008	cadherin 7, type 2 Gene [Source:MGI (curated);Acc:MGI:2442792]
ENSMUSG00000048406	AL670446.2	ILMN_2702122	BxbpxSzeeiXph9aR6A	8.89	4.0279E-05	1.24	6.2464E-04	1	1	2	pseudogene	4	141102345	RIKEN cDNA B330016D10 gene (B330016D10Rik), non-coding RNA [Source:RefSeq DNA;Acc:NR_030695]
ENSMUSG00000048899	Rimkla	ILMN_2879195	coF9yKV5MF4BXh27GU	8.89	4.1623E-05	0.71	6.4321E-04	1	3	4	protein_coding	4	119137888	ribosomal modification protein rimK-like family member A Gene [Source:MGI (curated);Acc:MGI:3040686]
ENSMUSG00000022843	Clcn2	ILMN_1256594	WWEuOELlLgVfGjpez0	8.99	4.2516E-05	0.75	6.5391E-04	1	1	2	protein_coding	16	20703037	chloride channel 2 Gene [Source:MGI (curated);Acc:MGI:105061]
ENSMUSG00000034098	Fstl5	ILMN_2690540	QtW1HvwDf_5fgoDtOg	9.09	4.2520E-05	1.25	6.5391E-04	1	1	2	protein_coding	3	75878192	follistatin-like 5 Gene [Source:MGI (curated);Acc:MGI:2442179]
ENSMUSG00000024130	Abca3	ILMN_3150233	QtNUSJNpJEIiJ7pSH4	9.09	4.2851E-05	0.78	6.5846E-04	1	2	4	protein_coding	17	24488895	ATP-binding cassette, sub-family A (ABC1), member 3 Gene [Source:MGI (curated);Acc:MGI:1351617]
ENSMUSG00000060568	Fam78b	ILMN_2478626	cVXA7P1URX6H7vv9rs	8.89	4.3151E-05	0.77	6.6145E-04	1	2	4	protein_coding	1	168931563	family with sequence similarity 78, member B Gene [Source:MGI (curated);Acc:MGI:2443050]
ENSMUSG00000020646	Mboat2	ILMN_1214848	Nl_8klv6.YHzcR0JAE	8.94	4.3934E-05	1.30	6.7053E-04	1	3	1	protein_coding	12	25514254	membrane bound O-acyltransferase domain containing 2 Gene [Source:MGI Symbol;Acc:MGI:1914466]
ENSMUSG00000066568	Lsm14a	ILMN_2748914	oXekXsATRwTLOal7pc	9.09	4.4178E-05	0.81	6.7348E-04	1	1	2	protein_coding	7	35129665	LSM14 homolog A (SCD6, S. cerevisiae) Gene [Source:MGI (curated);Acc:MGI:1914320]
ENSMUSG00000018697	Aatf	ILMN_3047301	WcWL36QFolLV4l75Ig	10.06	4.5444E-05	0.73	6.9009E-04	1	2	4	protein_coding	11	84236357	apoptosis antagonizing transcription factor Gene [Source:MGI (curated);Acc:MGI:1929608]
ENSMUSG00000035704	Alg8	ILMN_1237963	65XlyQXj79TriiUflc	9.19	4.5994E-05	0.65	6.9753E-04	1	3	4	protein_coding	7	104520116	asparagine-linked glycosylation 8 homolog (yeast, alpha-1,3-glucosyltransferase) Gene [Source:MGI (curated);Acc:MGI:2141959]
ENSMUSG00000055945	Prr18	ILMN_2728682	fardxdvnhPeKE.3LR4	8.89	4.7191E-05	1.28	7.1401E-04	1	1	2	protein_coding	17	8533271	proline rich region 18 Gene [Source:MGI Symbol;Acc:MGI:2443403]
ENSMUSG00000017721	Pigt	ILMN_2868131	xyf_KcHV3onrepQpus	8.99	4.8060E-05	0.66	7.2564E-04	1	1	2	protein_coding	2	164323020	phosphatidylinositol glycan anchor biosynthesis, class T Gene [Source:MGI (curated);Acc:MGI:1926178]
ENSMUSG00000023186	Vwa5a	ILMN_2850792	9X2wuQPnl4iwiieniA	8.89	4.8250E-05	0.76	7.2564E-04	1	1	2	protein_coding	9	38525853	von Willebrand factor A domain containing 5A Gene [Source:MGI (curated);Acc:MGI:1915026]
ENSMUSG00000027375	Mal	ILMN_1248947	uQQJ4FcE8RwUknQRi4	10.06	4.8690E-05	1.83	7.3142E-04	1	1	2	protein_coding	2	127458962	myelin and lymphocyte protein, T-cell differentiation protein Gene [Source:MGI (curated);Acc:MGI:892970]
ENSMUSG00000031134	Rbmx	ILMN_1233065	WAFBiQF4nWOXKOx78U	10.06	4.9180E-05	1.22	7.3717E-04	1	1	2	protein_coding	X	54636707	RNA binding motif protein, X chromosome Gene [Source:MGI (curated);Acc:MGI:1343044]
ENSMUSG00000052727	Mtap1b	ILMN_2932081	cRULUVa8HgkDFAkrqI	8.89	4.9865E-05	0.80	7.4588E-04	1	4	4	protein_coding	13	100194396	microtubule-associated protein 1B Gene [Source:MGI Symbol;Acc:MGI:1306778]
ENSMUSG00000028085	Pet112l	ILMN_2901655	Wou67vSFwEanrgjsBI	8.99	5.1328E-05	1.16	7.6499E-04	1	4	4	protein_coding	3	85378041	PET112-like (yeast) Gene [Source:MGI (curated);Acc:MGI:2442496]
ENSMUSG00000040387	Klhl32	ILMN_1240069	6V.n1BpMmm59fWnWz8	8.89	5.1462E-05	0.71	7.6616E-04	1	1	2	protein_coding	4	24539701	kelch-like 32 (Drosophila) Gene [Source:MGI (curated);Acc:MGI:3612790]
ENSMUSG00000017677	Wsb1	ILMN_1250815	xr6d00l8P_gJJx8VdI	8.99	5.1696E-05	0.78	7.6732E-04	1	1	2	protein_coding	11	79052874	WD repeat and SOCS box-containing 1 Gene [Source:MGI (curated);Acc:MGI:1926139]
ENSMUSG00000001632	Brpf1	ILMN_2800859	KEpXFFfFx05SqD0xeU	8.94	5.2167E-05	0.79	7.7292E-04	1	2	4	protein_coding	6	113257175	bromodomain and PHD finger containing, 1 Gene [Source:MGI (curated);Acc:MGI:1926033]
ENSMUSG00000034663	Bmp2k	ILMN_1254526	0aU1KXqx9HAk_8grkY	9.26	5.2488E-05	0.79	7.7372E-04	1	2	1	protein_coding	5	97426708	BMP2 inducible kinase Gene [Source:MGI (curated);Acc:MGI:2155456]
ENSMUSG00000040850	Psme4	ILMN_2947187	cqU6tODeC.4WX7tyIk	8.89	5.2528E-05	1.36	7.7372E-04	1	2	4	protein_coding	11	30671726	proteasome (prosome, macropain) activator subunit 4 Gene [Source:MGI (curated);Acc:MGI:2143994]
ENSMUSG00000021943	Gdf10	ILMN_1249941	0aIi2NU1XkisMOQvK4	9.26	5.2866E-05	1.37	7.7780E-04	1	1	2	protein_coding	14	34736783	growth differentiation factor 10 Gene [Source:MGI Symbol;Acc:MGI:95684]
ENSMUSG00000024976	Shoc2	ILMN_2631446	ukJ7Q04s_IHtR0tF1Q	10.06	5.3662E-05	0.80	7.8772E-04	1	1	2	protein_coding	19	54019370	soc-2 (suppressor of clear) homolog (C. elegans) Gene [Source:MGI Symbol;Acc:MGI:1927197]
ENSMUSG00000041445	Mmrn2	ILMN_2761918	K1OX1UOkadp_3eIR9c	9.01	5.4417E-05	0.69	7.9390E-04	1	1	2	protein_coding	14	35188690	multimerin 2 Gene [Source:MGI Symbol;Acc:MGI:2385618]
ENSMUSG00000079662	Ntn3	ILMN_1220826	6p4xWG3fAruBWXPVKo	8.89	5.4251E-05	1.21	7.9390E-04	1	2	3	protein_coding	17	24340793	netrin 3 Gene [Source:MGI Symbol;Acc:MGI:1341188]
ENSMUSG00000028603	Scp2	ILMN_1221684	xWl4RUGO2G4yJ9GPn0	8.99	5.4550E-05	0.82	7.9390E-04	1	3	4	protein_coding	4	107716444	sterol carrier protein 2, liver Gene [Source:MGI (curated);Acc:MGI:98254]
ENSMUSG00000007594	Hapln4	ILMN_2589915	iQEfNSHfd6nKPveK1U	9.24	5.4685E-05	0.63	7.9497E-04	1	1	2	protein_coding	8	72607428	hyaluronan and proteoglycan link protein 4 Gene [Source:MGI Symbol;Acc:MGI:2679531]
ENSMUSG00000038026	Kcnj9	ILMN_1242415	WAX_K5URXbkudqB6SA	10.06	5.5069E-05	0.76	7.9894E-04	1	1	2	protein_coding	1	174251164	potassium inwardly-rectifying channel, subfamily J, member 9 Gene [Source:MGI Symbol;Acc:MGI:108007]
ENSMUSG00000024227	2610034M16Rik	ILMN_2980212	K6fVehQlPSi9OLYXcg	8.94	5.6590E-05	0.80	8.1881E-04	1	1	2	protein_coding	17	59018231	RIKEN cDNA 2610034M16 gene Gene [Source:MGI Symbol;Acc:MGI:1916489]
ENSMUSG00000046756	Mrps7	ILMN_2981818	Qidee176AvegvChoi4	9.09	5.6966E-05	1.20	8.2270E-04	1	2	1	protein_coding	11	115465239	mitchondrial ribosomal protein S7 Gene [Source:MGI (curated);Acc:MGI:1354367]
ENSMUSG00000009687	Fxyd5	ILMN_2967266	QspL7dD.l4NlEri5qU	9.09	5.8605E-05	0.74	8.4386E-04	1	4	4	protein_coding	7	31817741	FXYD domain-containing ion transport regulator 5 Gene [Source:MGI (curated);Acc:MGI:1201785]
ENSMUSG00000029613	Eif2ak1	ILMN_2709397	x1H6TTXkn5XAuN0knA	8.99	5.8943E-05	1.33	8.4624E-04	1	1	2	protein_coding	5	144578657	eukaryotic translation initiation factor 2 alpha kinase 1 Gene [Source:MGI (curated);Acc:MGI:1353448]
ENSMUSG00000032040	Dcps	ILMN_2720770	KZarNI0fYjdHUiTeUc	8.94	6.0207E-05	0.76	8.5904E-04	1	1	2	protein_coding	9	34931993	decapping enzyme, scavenger Gene [Source:MGI (curated);Acc:MGI:1916555]
ENSMUSG00000025465	Echs1	ILMN_2888181	rnQjuJ9CKguld3nj1Q	9.09	6.0097E-05	0.84	8.5904E-04	1	1	2	protein_coding	7	147291609	enoyl Coenzyme A hydratase, short chain, 1, mitochondrial Gene [Source:MGI (curated);Acc:MGI:2136460]
ENSMUSG00000041354	Rgl2	ILMN_2899788	rbBTvoxeTcn1F3mg7o	9.09	5.9969E-05	1.27	8.5904E-04	1	2	4	protein_coding	17	34066840	ral guanine nucleotide dissociation stimulator-like 2 Gene [Source:MGI Symbol;Acc:MGI:107483]
ENSMUSG00000062309	Rpp25	ILMN_2754222	9yhAN5Tn11WLXnot_c	8.89	6.0526E-05	1.55	8.6136E-04	1	1	2	protein_coding	9	57351833	ribonuclease P 25 subunit (human) Gene [Source:MGI Symbol;Acc:MGI:2143151]
ENSMUSG00000032517	Mobp	ILMN_3024681	ZJ53eQscE6qN7USxQk	8.99	6.1432E-05	1.47	8.7024E-04	1	3	1	protein_coding	9	120058860	myelin-associated oligodendrocytic basic protein Gene [Source:MGI Symbol;Acc:MGI:108511]
ENSMUSG00000045871	Slitrk6	ILMN_2620270	luRTwY9YP9BAq5T5wo	8.94	6.1364E-05	0.83	8.7024E-04	1	1	2	protein_coding	14	111147807	SLIT and NTRK-like family, member 6 Gene [Source:MGI Symbol;Acc:MGI:2443198]
ENSMUSG00000026584	Scyl3	ILMN_2588521	fzxHoUCd0OIDFRXTdU	8.93	6.1863E-05	0.76	8.7535E-04	1	1	2	protein_coding	1	165859231	SCY1-like 3 (S. cerevisiae) Gene [Source:MGI (curated);Acc:MGI:1921385]
ENSMUSG00000070462	Mesdc1	ILMN_2664909	ltLoqfv.OF_PQunr6s	8.94	6.2619E-05	1.41	8.8327E-04	1	1	2	protein_coding	7	91028383	mesoderm development candidate 1 Gene [Source:MGI (curated);Acc:MGI:1891420]
ENSMUSG00000043602	Zfp3	ILMN_1221886	BbUeLu5S22lgLjikv8	8.89	6.2844E-05	0.72	8.8411E-04	1	1	2	protein_coding	11	70577711	zinc finger protein 3 Gene [Source:MGI (curated);Acc:MGI:99177]
ENSMUSG00000020400	Tnip1	ILMN_2799361	EedflXe4ovGiKn_3cg	8.89	6.3345E-05	0.66	8.8916E-04	1	3	4	protein_coding	11	54724289	TNFAIP3 interacting protein 1 Gene [Source:MGI (curated);Acc:MGI:1926194]
ENSMUSG00000059363	Fxn	ILMN_2670247	Q3EhP7yjztP51UF4hc	9.09	6.4824E-05	0.89	9.0820E-04	1	3	4	protein_coding	19	24335943	frataxin Gene [Source:MGI (curated);Acc:MGI:1096879]
ENSMUSG00000029233	Srd5a3	ILMN_1248812	6eag7_GtfvcfSJSWJI	8.89	6.5077E-05	1.48	9.1038E-04	1	3	1	protein_coding	5	76569296	steroid 5 alpha-reductase 3 Gene [Source:MGI (curated);Acc:MGI:1930252]
ENSMUSG00000041362	4930506M07Rik	ILMN_2944657	ZXPs._Ru5xybqXqiuo	8.99	6.5992E-05	1.42	9.2092E-04	1	1	2	protein_coding	19	59047988	RIKEN cDNA 4930506M07 gene Gene [Source:MGI Symbol;Acc:MGI:1918903]
ENSMUSG00000035559	Mpv17l2	ILMN_1238114	KXfTV90.WLRczQ6nhE	8.94	6.6180E-05	1.19	9.2166E-04	1	1	2	protein_coding	8	73282550	MPV17 mitochondrial membrane protein-like 2 Gene [Source:MGI Symbol;Acc:MGI:2681846]
ENSMUSG00000024993	Fam45a	ILMN_2620131	9eFlAj.BUiAzll9HKM	8.89	6.6646E-05	0.79	9.2519E-04	1	3	4	protein_coding	19	60887488	family with sequence similarity 45, member A Gene [Source:MGI (curated);Acc:MGI:1915144]
ENSMUSG00000024535	Snx24	ILMN_2623064	iqsi5s7XF7uwOeOBJc	9.24	6.7413E-05	0.85	9.3424E-04	1	1	2	protein_coding	18	53405423	sorting nexing 24 Gene [Source:MGI Symbol;Acc:MGI:1916476]
ENSMUSG00000032202	Rab27a	ILMN_2614966	xvp1EUpGqfDu7jL5UE	8.99	6.8562E-05	0.68	9.4878E-04	1	1	2	protein_coding	9	72892672	RAB27A, member RAS oncogene family Gene [Source:MGI Symbol;Acc:MGI:1861441]
ENSMUSG00000030654	Arl6ip1	ILMN_1253348	iujU5HjnuCXlXu7N70	9.01	6.9300E-05	1.33	9.5427E-04	1	1	2	protein_coding	7	125262414	ADP-ribosylation factor-like 6 interacting protein 1 Gene [Source:MGI Symbol;Acc:MGI:1858943]
ENSMUSG00000024942	Capn1	ILMN_2981550	E0Kg5eKji7HrzooHqo	8.89	6.9308E-05	1.30	9.5427E-04	1	1	2	protein_coding	19	5988546	calpain 1 Gene [Source:MGI Symbol;Acc:MGI:88263]
ENSMUSG00000039842	Mcph1	ILMN_2830445	Em_rjL447Tvverjr44	8.89	7.0323E-05	0.79	9.6592E-04	1	4	4	protein_coding	8	18595131	microcephaly, primary autosomal recessive 1 Gene [Source:MGI (curated);Acc:MGI:2443308]
ENSMUSG00000033740	St18	ILMN_2606404	ET5BAPu9LnuT_uzrKA	8.89	7.0704E-05	1.36	9.6930E-04	1	1	2	protein_coding	1	6477312	suppression of tumorigenicity 18 Gene [Source:MGI (curated);Acc:MGI:2446700]
ENSMUSG00000020409	Slu7	ILMN_1237003	BaHvksnh7j_fTlckik	8.89	7.0971E-05	0.70	9.7130E-04	1	2	4	protein_coding	11	43247246	SLU7 splicing factor homolog (S. cerevisiae) Gene [Source:MGI (curated);Acc:MGI:2385598]
ENSMUSG00000008999	Bmp7	ILMN_2589662	oJ44mV.X3pG4aEI1xQ	9.56	7.1395E-05	0.88	9.7465E-04	1	1	2	protein_coding	2	172693513	bone morphogenetic protein 7 Gene [Source:MGI (curated);Acc:MGI:103302]
ENSMUSG00000021277	Traf3	ILMN_2439638	KhE5beywWdnuKVTfhI	8.94	7.1667E-05	0.71	9.7663E-04	1	2	1	protein_coding	12	112404581	TNF receptor-associated factor 3 Gene [Source:MGI (curated);Acc:MGI:108041]
ENSMUSG00000038252	Ncapd2	ILMN_2956102	NrbUQHSSZCC1SKAlAs	9.56	7.1985E-05	1.36	9.7860E-04	1	1	2	protein_coding	6	125118027	non-SMC condensin I complex, subunit D2 Gene [Source:MGI Symbol;Acc:MGI:1915548]
ENSMUSG00000029233	Srd5a3	ILMN_2683222	0moO.hrX73H0iUliS4	9.26	7.2501E-05	1.27	9.8327E-04	1	3	1	protein_coding	5	76569296	steroid 5 alpha-reductase 3 Gene [Source:MGI (curated);Acc:MGI:1930252]
ENSMUSG00000090134	CR974462.1	ILMN_2734848	9BB6eV7VKlQzcJUJoI	8.89	7.3662E-05	0.63	9.9740E-04	1	3	4	protein_coding	17	34249520	bromodomain-containing protein 2 isoform b [Source:RefSeq peptide;Acc:NP_001020558]
ENSMUSG00000021732	Fgf10	ILMN_2982771	6Lu8lGrEiTOHvhNIdc	8.89	7.4358E-05	0.73	1.0047E-03	1	2	4	protein_coding	13	119458598	fibroblast growth factor 10 Gene [Source:MGI (curated);Acc:MGI:1099809]
ENSMUSG00000044816	D630023F18Rik	ILMN_2702102	E1X1BCO114ASAtr658	8.89	7.5251E-05	0.75	1.0147E-03	1	1	2	protein_coding	1	65147193	RIKEN cDNA D630023F18 gene Gene [Source:MGI Symbol;Acc:MGI:2138198]
ENSMUSG00000015889	Lta4h	ILMN_2739486	fqkTAmDkIrsQfQ5TwQ	8.93	7.5952E-05	1.21	1.0219E-03	1	2	4	protein_coding	10	92916156	leukotriene A4 hydrolase Gene [Source:MGI Symbol;Acc:MGI:96836]
ENSMUSG00000086059	RP23-357J7.5	ILMN_1239277	Ng5RxyohCdJNdLRq7o	8.94	7.6909E-05	1.48	1.0318E-03	1	1	2	processed_transcript	16	18923166	N/A
ENSMUSG00000004561	Mett11d1	ILMN_2856668	TkqP7FnuVu0nXqiF.w	10.13	7.7815E-05	0.70	1.0417E-03	1	1	2	protein_coding	14	52504517	methyltransferase 11 domain containing 1 Gene [Source:MGI Symbol;Acc:MGI:1098577]
ENSMUSG00000025421	Hdhd2	ILMN_2745240	oX6hShT_4eXyLOUSEY	9.09	7.9760E-05	1.31	1.0662E-03	1	3	4	protein_coding	18	77168865	haloacid dehalogenase-like hydrolase domain containing 2 Gene [Source:MGI (curated);Acc:MGI:1924237]
ENSMUSG00000038671	Arfrp1	ILMN_2631745	irr9i4JHoa71TXrvpQ	9.24	8.1371E-05	0.74	1.0853E-03	1	2	4	protein_coding	2	181092534	ADP-ribosylation factor related protein 1 Gene [Source:MGI (curated);Acc:MGI:1923938]
ENSMUSG00000039218	Srrm2	ILMN_2729870	cs5fV_BfpJN_KoibXc	8.89	8.3644E-05	0.68	1.1122E-03	1	4	4	protein_coding	17	23940154	serine/arginine repetitive matrix 2 Gene [Source:MGI Symbol;Acc:MGI:1923206]
ENSMUSG00000020413	Hus1	ILMN_2650547	3uo767U67hPAhSgl6s	9.26	8.3910E-05	0.81	1.1139E-03	1	3	4	protein_coding	11	8893140	Hus1 homolog (S. pombe) Gene [Source:MGI (curated);Acc:MGI:1277962]
ENSMUSG00000027425	Csrp2bp	ILMN_2635167	xXRgnn17vkTui_hxKw	8.99	8.5891E-05	1.15	1.1380E-03	1	1	2	protein_coding	2	144194719	cysteine and glycine-rich protein 2 binding protein Gene [Source:MGI (curated);Acc:MGI:1917264]
ENSMUSG00000028862	Map3k6	ILMN_2947292	NOs5aP6IlN_kSYkolE	9.56	8.6606E-05	1.19	1.1449E-03	1	1	2	protein_coding	4	132796733	mitogen-activated protein kinase kinase kinase 6 Gene [Source:MGI (curated);Acc:MGI:1855691]
ENSMUSG00000020524	Gria1	ILMN_2648006	ZQ1NDglMaE2FdVKBJo	8.99	8.7357E-05	0.71	1.1530E-03	1	3	4	protein_coding	11	56824889	glutamate receptor, ionotropic, AMPA1 (alpha 1) Gene [Source:MGI (curated);Acc:MGI:95808]
ENSMUSG00000038324	Trpc4ap	ILMN_2434503	E50_lHu9NSinVyC6qg	8.89	8.8097E-05	1.31	1.1598E-03	1	3	4	protein_coding	2	155460007	transient receptor potential cation channel, subfamily C, member 4 associated protein Gene [Source:MGI (curated);Acc:MGI:1930751]
ENSMUSG00000030878	Cdr2	ILMN_1255513	ukmPXth1fESz433h7o	10.06	8.8362E-05	1.24	1.1614E-03	1	1	2	protein_coding	7	128100550	cerebellar degeneration-related 2 Gene [Source:MGI (curated);Acc:MGI:1100885]
ENSMUSG00000003184	Irf3	ILMN_2664319	uSlHoDN4lUdJ5xQwJI	10.06	8.9124E-05	1.19	1.1681E-03	1	2	4	protein_coding	7	52253018	interferon regulatory factor 3 Gene [Source:MGI (curated);Acc:MGI:1859179]
ENSMUSG00000028978	Nos3	ILMN_2713835	EYoT.aHRPmRUorhCWQ	8.89	8.9888E-05	0.84	1.1762E-03	1	1	2	protein_coding	5	23870628	nitric oxide synthase 3, endothelial cell Gene [Source:MGI (curated);Acc:MGI:97362]
ENSMUSG00000049624	Slc17a5	ILMN_1216788	xX8V59eFLt1S68pEew	8.99	9.0639E-05	0.77	1.1804E-03	1	1	2	protein_coding	9	78384295	solute carrier family 17 (anion/sugar transporter), member 5 Gene [Source:MGI (curated);Acc:MGI:1924105]
ENSMUSG00000020895	Tmem107	ILMN_1234294	ZRMmfcP5Zu4qiT3qOs	8.99	9.0577E-05	1.23	1.1804E-03	1	3	4	protein_coding	11	68884308	transmembrane protein 107 Gene [Source:MGI (curated);Acc:MGI:1914160]
ENSMUSG00000040899	Ccr6	ILMN_2639012	Ee.Ou95ze9PNCF_uSk	8.89	9.1290E-05	0.84	1.1871E-03	1	2	1	protein_coding	17	8435391	chemokine (C-C motif) receptor 6 Gene [Source:MGI Symbol;Acc:MGI:1333797]
ENSMUSG00000036661	Dennd3	ILMN_1224129	KpSaUKkSvRHt.sAthQ	8.94	9.2266E-05	0.77	1.1940E-03	1	1	2	protein_coding	15	73342990	DENN/MADD domain containing 3 Gene [Source:MGI (curated);Acc:MGI:2146009]
ENSMUSG00000031284	Pak3	ILMN_1216639	6lCXe3LdHXePNlkCgk	8.89	9.2141E-05	0.76	1.1940E-03	1	1	2	protein_coding	X	139953134	p21 protein (Cdc42/Rac)-activated kinase 3 Gene [Source:MGI (curated);Acc:MGI:1339656]
ENSMUSG00000036459	Wtip	ILMN_2424268	Hp1fEhXlJgTe5EczSk	8.93	9.2365E-05	0.75	1.1940E-03	1	1	2	protein_coding	7	34894562	WT1-interacting protein Gene [Source:MGI (curated);Acc:MGI:2141920]
ENSMUSG00000039252	Lgi2	ILMN_2635700	KRJbdRYSiI.f.5NS.Q	8.94	9.2993E-05	0.84	1.1993E-03	1	1	2	protein_coding	5	52924758	leucine-rich repeat LGI family, member 2 Gene [Source:MGI Symbol;Acc:MGI:2180196]
ENSMUSG00000004267	Eno2	ILMN_2763002	6tUS_UU3W6f4DhRRTw	8.89	9.3632E-05	0.83	1.2045E-03	1	1	2	protein_coding	6	124710071	enolase 2, gamma neuronal Gene [Source:MGI (curated);Acc:MGI:95394]
ENSMUSG00000005575	Ube2m	ILMN_2462202	xNXlKvFpUpNV5Az8_o	8.99	9.3991E-05	1.46	1.2072E-03	1	1	2	protein_coding	7	13620587	ubiquitin-conjugating enzyme E2M (UBC12 homolog, yeast) Gene [Source:MGI (curated);Acc:MGI:108278]
ENSMUSG00000030330	Ing4	ILMN_2602125	rfOfXr_LX3lL_dLNvk	9.09	9.4193E-05	0.84	1.2073E-03	1	1	2	protein_coding	6	124989778	inhibitor of growth family, member 4 Gene [Source:MGI (curated);Acc:MGI:107307]
ENSMUSG00000045136	Tubb2b	ILMN_2825574	KL1UpQkryoCeI4Ciqs	8.94	9.5441E-05	1.36	1.2202E-03	1	4	4	protein_coding	13	34219092	tubulin, beta 2B Gene [Source:MGI Symbol;Acc:MGI:1920960]
ENSMUSG00000070527	Mkrn3	ILMN_2754447	9u6ns7g_7ow3lXkeO0	8.89	9.8230E-05	1.13	1.2535E-03	1	1	2	protein_coding	7	69563293	makorin, ring finger protein, 3 Gene [Source:MGI Symbol;Acc:MGI:2181178]
ENSMUSG00000035258	Abi3bp	ILMN_3132588	ftkShJB0XeBLxUUCCk	8.93	9.8425E-05	0.75	1.2535E-03	1	2	4	protein_coding	16	56478013	ABI gene family, member 3 (NESH) binding protein Gene [Source:MGI Symbol;Acc:MGI:2444583]
ENSMUSG00000060063	Alox5ap	ILMN_2863837	xVdg5prpUo.PtxNSXM	8.99	9.9318E-05	0.70	1.2624E-03	1	1	2	protein_coding	5	150076634	arachidonate 5-lipoxygenase activating protein Gene [Source:MGI (curated);Acc:MGI:107505]
ENSMUSG00000037814	Larp1b	ILMN_1241785	TVoEncjtBeCQMBQZEs	10.06	1.0000E-04	1.26	1.2687E-03	1	1	2	protein_coding	3	40754553	La ribonucleoprotein domain family, member 1B Gene [Source:MGI Symbol;Acc:MGI:1914604]
ENSMUSG00000023992	Trem2	ILMN_2992709	rVddRQh9795x.59IpY	9.09	1.0139E-04	1.23	1.2788E-03	1	1	2	protein_coding	17	48485726	triggering receptor expressed on myeloid cells 2 Gene [Source:MGI (curated);Acc:MGI:1913150]
ENSMUSG00000055917	Zfp277	ILMN_2467320	fAzDUBePs8Sbz79XvE	8.89	1.0658E-04	1.23	1.3521E-03	1	3	1	protein_coding	12	41041633	zinc finger protein 277 Gene [Source:MGI Symbol;Acc:MGI:1890393]
ENSMUSG00000032083	Apoa1	ILMN_2623393	lxRFKlAFReCEfpiAlI	8.94	1.0804E-04	0.85	1.3566E-03	1	1	2	protein_coding	9	46036663	apolipoprotein A-I Gene [Source:MGI (curated);Acc:MGI:88049]
ENSMUSG00000028747	Htr6	ILMN_2679840	ElFRSpVx7rQffbRId4	8.89	1.0842E-04	0.85	1.3566E-03	1	1	2	protein_coding	4	138617023	5-hydroxytryptamine (serotonin) receptor 6 Gene [Source:MGI (curated);Acc:MGI:1196627]
ENSMUSG00000021598	Med10	ILMN_2879382	BWmOmiC.hTeiiReiC8	8.89	1.0793E-04	0.72	1.3566E-03	1	1	2	protein_coding	13	69948766	mediator of RNA polymerase II transcription, subunit 10 homolog (NUT2, S. cerevisiae) Gene [Source:MGI Symbol;Acc:MGI:106331]
ENSMUSG00000020620	Abca8b	ILMN_2664556	TgE6FTXlX3iVLvJ17U	10.13	1.0938E-04	0.68	1.3637E-03	1	2	4	protein_coding	11	109793504	ATP-binding cassette, sub-family A (ABC1), member 8b Gene [Source:MGI (curated);Acc:MGI:1351668]
ENSMUSG00000022620	Arsa	ILMN_1225552	lrjAeNPWrIvAoXqhXk	8.94	1.0930E-04	0.81	1.3637E-03	1	1	2	protein_coding	15	89302959	arylsulfatase A Gene [Source:MGI Symbol;Acc:MGI:88077]
ENSMUSG00000032826	Ank2	ILMN_3158444	9VJv_1LF0S.SliUsgo	8.89	1.0974E-04	1.29	1.3707E-03	1	3	4	protein_coding	3	126624525	ankyrin 2, brain Gene [Source:MGI Symbol;Acc:MGI:88025]
ENSMUSG00000035413	Tmem98	ILMN_2827646	0ZICeWp2ecT8vT8O.U	9.26	1.1045E-04	1.17	1.3707E-03	1	2	4	protein_coding	11	80623677	transmembrane protein 98 Gene [Source:MGI (curated);Acc:MGI:1923457]
ENSMUSG00000064120	Mocs1	ILMN_2679885	creVEXtx3pO7SgCibQ	8.89	1.1086E-04	0.72	1.3805E-03	1	1	2	protein_coding	17	49567735	molybdenum cofactor synthesis 1 Gene [Source:MGI Symbol;Acc:MGI:1928904]
ENSMUSG00000024597	Slc12a2	ILMN_2700059	EuEhl.sO.wV4k_a_ec	8.89	1.1227E-04	1.29	1.3902E-03	1	2	4	protein_coding	18	58037369	solute carrier family 12, member 2 Gene [Source:MGI Symbol;Acc:MGI:101924]
ENSMUSG00000052504	Epha3	ILMN_2831656	N5.V71x7RQNHRLeDNU	8.94	1.1338E-04	0.69	1.3971E-03	1	2	4	protein_coding	16	63543364	Eph receptor A3 Gene [Source:MGI Symbol;Acc:MGI:99612]
ENSMUSG00000028614	Tmem48	ILMN_1231705	6dJIMFgB5f97FS5._4	8.89	1.1281E-04	0.78	1.3971E-03	1	1	2	protein_coding	4	107040389	transmembrane protein 48 Gene [Source:MGI (curated);Acc:MGI:1920037]
ENSMUSG00000004994	Ccdc130	ILMN_2756733	r4g5e5fjsFeMXiTwLk	9.09	1.1487E-04	0.79	1.4135E-03	1	1	2	protein_coding	8	86781694	coiled-coil domain containing 130 Gene [Source:MGI Symbol;Acc:MGI:1914986]
ENSMUSG00000017417	Plxdc1	ILMN_2827162	WUoafcChDgBcidF9NU	8.99	1.1519E-04	1.33	1.4135E-03	1	2	4	protein_coding	11	97784552	plexin domain containing 1 Gene [Source:MGI (curated);Acc:MGI:1919574]
ENSMUSG00000041453	Rpl21	ILMN_1222250	olF1MpDonBPfnEulkk	9.56	1.1516E-04	1.16	1.4135E-03	1	1	2	protein_coding	5	147644466	ribosomal protein L21 Gene [Source:MGI (curated);Acc:MGI:1278340]
ENSMUSG00000006782	Cnp	ILMN_2802263	9lTfl5OuXerfwKKuso	8.89	1.1697E-04	1.48	1.4269E-03	1	2	4	protein_coding	11	100436218	2',3'-cyclic nucleotide 3' phosphodiesterase Gene [Source:MGI (curated);Acc:MGI:88437]
ENSMUSG00000032998	Foxj3	ILMN_1218721	QI9I9.qDouzz9qC5d0	9.09	1.1731E-04	0.82	1.4269E-03	1	5	4	protein_coding	4	119212266	forkhead box J3 Gene [Source:MGI (curated);Acc:MGI:2443432]
ENSMUSG00000036986	Pml	ILMN_2732576	Nu.1IyVIvUn_El44XU	9.56	1.1718E-04	1.22	1.4269E-03	1	1	2	protein_coding	9	58065883	promyelocytic leukemia Gene [Source:MGI (curated);Acc:MGI:104662]
ENSMUSG00000034292	Traf3ip1	ILMN_2990070	0SSlSL3n.i3VKHUxyQ	9.26	1.1744E-04	0.83	1.4269E-03	1	1	2	protein_coding	1	93391271	TRAF3 interacting protein 1 Gene [Source:MGI Symbol;Acc:MGI:1921269]
ENSMUSG00000066975	Cryba4	ILMN_1258732	lAYerh6Wijunnfr3pw	8.94	1.1894E-04	1.15	1.4457E-03	1	1	2	protein_coding	5	112675513	crystallin, beta A4 Gene [Source:MGI (curated);Acc:MGI:102716]
ENSMUSG00000040842	D4Ertd22e	ILMN_1216950	BpR_qwJS5SQwS.NOdM	8.89	1.1874E-04	0.84	1.4457E-03	1	2	4	protein_coding	4	140668916	UPF0485 protein C1orf144 homolog [Source:UniProtKB/Swiss-Prot;Acc:Q6NXN1]
ENSMUSG00000032939	Nup93	ILMN_1253813	0kvBVtfT0RLT5Sop6I	9.26	1.2072E-04	0.83	1.4643E-03	1	3	4	protein_coding	8	96738480	nucleoporin 93 Gene [Source:MGI Symbol;Acc:MGI:1919055]
ENSMUSG00000052997	Uba2	ILMN_3160787	fp.jr1vSb0.niHvYh4	8.89	1.2121E-04	1.26	1.4643E-03	1	1	2	protein_coding	7	34925708	ubiquitin-like modifier activating enzyme 2 Gene [Source:MGI (curated);Acc:MGI:1858313]
ENSMUSG00000026544	Dusp23	ILMN_3160863	HpbfUvcUmBAOKH0ElY	8.93	1.2188E-04	0.84	1.4680E-03	1	1	2	protein_coding	1	174560900	dual specificity phosphatase 23 Gene [Source:MGI Symbol;Acc:MGI:1915690]
ENSMUSG00000024253	Dync2li1	ILMN_3090123	EIJ13CF6CQNieh14Vk	8.89	1.2159E-04	0.82	1.4680E-03	1	1	2	protein_coding	17	85025836	dynein cytoplasmic 2 light intermediate chain 1 Gene [Source:MGI Symbol;Acc:MGI:1913996]
ENSMUSG00000024968	Rcor2	ILMN_1214713	Kf19.8kMLSuS6CqPqs	8.94	1.2150E-04	1.14	1.4680E-03	1	1	2	protein_coding	19	7341815	REST corepressor 2 Gene [Source:MGI (curated);Acc:MGI:1859854]
ENSMUSG00000041297	Cdk13	ILMN_3118569	HRCjEqhE8kTSekitik	8.93	1.2316E-04	0.79	1.4772E-03	1	1	2	protein_coding	13	17807568	cyclin-dependent kinase 13 Gene [Source:MGI Symbol;Acc:MGI:1916812]
ENSMUSG00000047828	A730018C14Rik	ILMN_2626796	6eJUkpEJNAb7Xi0vV4	8.89	1.2455E-04	1.17	1.4983E-03	1	1	2	protein_coding	12	113652126	RIKEN cDNA A730018C14 gene Gene [Source:MGI Symbol;Acc:MGI:2442339]
ENSMUSG00000005547	Cyp2a5	ILMN_3159131	BUY1RQXEc4v37VviXo	8.89	1.2603E-04	0.81	1.5046E-03	1	2	4	protein_coding	7	27620358	cytochrome P450, family 2, subfamily a, polypeptide 5 Gene [Source:MGI Symbol;Acc:MGI:88597]
ENSMUSG00000076439	Mog	ILMN_2615034	ZR7_8_5e9_hV6_X400	8.99	1.2628E-04	1.30	1.5046E-03	1	2	4	protein_coding	17	37147691	myelin oligodendrocyte glycoprotein Gene [Source:MGI (curated);Acc:MGI:97435]
ENSMUSG00000039316	Rftn1	ILMN_1240868	6iDKKxUJdeXt8Ky9zI	8.89	1.2776E-04	0.84	1.5256E-03	1	1	2	protein_coding	17	50131582	raftlin lipid raft linker 1 Gene [Source:MGI (curated);Acc:MGI:1923688]
ENSMUSG00000042750	Bex2	ILMN_1232107	6VOqdQfeUn3D4B_7.Y	8.89	1.3314E-04	1.23	1.5822E-03	1	3	4	protein_coding	X	132601103	brain expressed X-linked 2 Gene [Source:MGI (curated);Acc:MGI:1338017]
ENSMUSG00000020818	Mfsd11	ILMN_2682173	xefQP40dbW62U__hdI	8.99	1.3493E-04	0.70	1.5969E-03	1	2	4	protein_coding	11	116713754	major facilitator superfamily domain containing 11 Gene [Source:MGI (curated);Acc:MGI:1917150]
ENSMUSG00000032563	Mrpl3	ILMN_2643264	Wl45Wrukod7n25H_OA	8.99	1.3487E-04	0.71	1.5969E-03	1	1	2	protein_coding	9	104955569	mitochondrial ribosomal protein L3 Gene [Source:MGI (curated);Acc:MGI:2137204]
ENSMUSG00000033295	Ptprf	ILMN_2662690	TaziruvhO9SFuCFdZE	9.09	1.3498E-04	0.75	1.5969E-03	1	1	2	protein_coding	4	117880818	protein tyrosine phosphatase, receptor type, F Gene [Source:MGI (curated);Acc:MGI:102695]
ENSMUSG00000000399	Ndufa9	ILMN_2657694	fxN.pOFTaF9NXxX_Uc	8.93	1.3725E-04	0.76	1.6145E-03	1	1	2	protein_coding	6	126771995	NADH dehydrogenase (ubiquinone) 1 alpha subcomplex, 9 Gene [Source:MGI Symbol;Acc:MGI:1913358]
ENSMUSG00000030223	Ptpro	ILMN_1226086	oou7_d3wV55fTt.oeE	10.78	1.3683E-04	0.81	1.6145E-03	1	1	2	protein_coding	6	137200986	protein tyrosine phosphatase, non-receptor type 15 Gene [Source:MGI Symbol;Acc:MGI:104711]
ENSMUSG00000036907	C1ql2	ILMN_2671473	KUEBIC9F_05Ed1M110	8.94	1.3790E-04	0.66	1.6232E-03	1	1	2	protein_coding	1	122237152	complement component 1, q subcomponent-like 2 Gene [Source:MGI Symbol;Acc:MGI:3032521]
ENSMUSG00000049299	Trappc1	ILMN_1213711	6p4BNxdFXSCBe4eXqU	8.89	1.3919E-04	0.76	1.6319E-03	1	2	4	protein_coding	11	69137482	trafficking protein particle complex 1 Gene [Source:MGI (curated);Acc:MGI:1098727]
ENSMUSG00000040473	A330021E22Rik	ILMN_2714209	3Hg41wAiTVxOO71EnU	9.26	1.4023E-04	1.25	1.6345E-03	1	2	4	protein_coding	5	5579278	RIKEN cDNA A330021E22 gene Gene [Source:MGI Symbol;Acc:MGI:2443778]
ENSMUSG00000030401	Rtn2	ILMN_1250904	EVLqC5eJhWhxP1winc	8.89	1.3972E-04	0.78	1.6345E-03	1	1	2	protein_coding	7	19868181	reticulon 2 (Z-band associated protein) Gene [Source:MGI Symbol;Acc:MGI:107612]
ENSMUSG00000038679	Trps1	ILMN_2466527	9RoQM4fRBEzUiqXkyg	8.89	1.4006E-04	0.86	1.6345E-03	1	1	2	protein_coding	15	50491997	trichorhinophalangeal syndrome I (human) Gene [Source:MGI Symbol;Acc:MGI:1927616]
ENSMUSG00000006024	Napa	ILMN_2623531	0Qgl_4g7VJeed68p4o	9.26	1.4139E-04	0.76	1.6401E-03	1	3	4	protein_coding	7	16683807	N-ethylmaleimide sensitive fusion protein attachment protein alpha Gene [Source:MGI (curated);Acc:MGI:104563]
ENSMUSG00000026096	Osgepl1	ILMN_1225723	lmsSTkEm5RfmAIETZk	8.94	1.4091E-04	0.81	1.6401E-03	1	1	2	protein_coding	1	53370468	O-sialoglycoprotein endopeptidase-like 1 Gene [Source:MGI (curated);Acc:MGI:1919335]
ENSMUSG00000048351	2010305A19Rik	ILMN_2869524	E_t8j_iEiGrjd_L6KU	8.89	1.4332E-04	0.82	1.6573E-03	1	1	2	protein_coding	4	108000745	RIKEN cDNA 2010305A19 gene Gene [Source:MGI Symbol;Acc:MGI:1917143]
ENSMUSG00000033721	Vav3	ILMN_1227993	ru36o7.t705SQu_c6I	9.09	1.4262E-04	0.85	1.6573E-03	1	1	2	protein_coding	3	109143571	vav 3 oncogene Gene [Source:MGI (curated);Acc:MGI:1888518]
ENSMUSG00000026697	Myoc	ILMN_2932705	uks4_HEFV6IoJ7_XqE	10.06	1.4587E-04	1.30	1.6889E-03	1	1	2	protein_coding	1	164569300	myocilin Gene [Source:MGI Symbol;Acc:MGI:1202864]
ENSMUSG00000047415	Gpr68	ILMN_2732996	xl101RLP1Xv4XgPej0	8.99	1.4693E-04	1.32	1.6943E-03	1	1	2	protein_coding	12	102114892	G protein-coupled receptor 68 Gene [Source:MGI (curated);Acc:MGI:2441763]
ENSMUSG00000027534	Snx16	ILMN_2736848	B8y7fl7M_dSHLu.u7s	8.89	1.4691E-04	0.79	1.6943E-03	1	1	2	protein_coding	3	10418937	sorting nexin 16 Gene [Source:MGI Symbol;Acc:MGI:1921968]
ENSMUSG00000035048	Anapc13	ILMN_2796089	fxKl1GIG1RWegHjlqc	8.93	1.5325E-04	0.71	1.7570E-03	1	1	2	protein_coding	9	102528661	anaphase promoting complex subunit 13 Gene [Source:MGI Symbol;Acc:MGI:1916260]
ENSMUSG00000028354	Fmn2	ILMN_1217191	fjiVyXOv3d__QQAz.U	8.89	1.5311E-04	1.22	1.7570E-03	1	2	4	protein_coding	1	176431956	formin 2 Gene [Source:MGI Symbol;Acc:MGI:1859252]
ENSMUSG00000029484	Anxa3	ILMN_1241171	fhIF7eXjKT6Tb0uQ6Q	8.89	1.5536E-04	1.23	1.7767E-03	1	2	4	protein_coding	5	97222529	annexin A3 Gene [Source:MGI Symbol;Acc:MGI:1201378]
ENSMUSG00000047935	Gm5607	ILMN_3161785	oUqNwdKUXp_kUHl.iM	10.78	1.5839E-04	0.73	1.8045E-03	1	1	2	protein_coding	8	12429930	predicted gene 5607 Gene [Source:MGI Symbol;Acc:MGI:3645522]
ENSMUSG00000021771	Vdac2	ILMN_2494244	TX1VIK40TQKOOCQiew	10.06	1.5782E-04	0.84	1.8045E-03	1	1	2	protein_coding	14	22650493	voltage-dependent anion channel 2 Gene [Source:MGI (curated);Acc:MGI:106915]
ENSMUSG00000006390	Elovl1	ILMN_2723491	f5fAfqIoEdKnpaRkVo	8.89	1.5923E-04	1.23	1.8126E-03	1	3	4	protein_coding	4	118100698	elongation of very long chain fatty acids (FEN1/Elo2, SUR4/Elo3, yeast)-like 1 Gene [Source:MGI (curated);Acc:MGI:1858959]
ENSMUSG00000039601	Rcan2	ILMN_1212612	ZpToCHIDLpiOOV3bpI	8.99	1.6020E-04	1.29	1.8207E-03	1	3	4	protein_coding	17	43938800	regulator of calcineurin 2 Gene [Source:MGI Symbol;Acc:MGI:1858219]
ENSMUSG00000027248	Pdia3	ILMN_2736875	QtMlCOjlElDjuX3Uzg	9.09	1.6101E-04	1.21	1.8255E-03	1	1	2	protein_coding	2	121239511	protein disulfide isomerase associated 3 Gene [Source:MGI (curated);Acc:MGI:95834]
ENSMUSG00000030512	Snrpa1	ILMN_2732827	f9CpAarkSfkCjPlKII	8.89	1.6140E-04	1.33	1.8255E-03	1	2	4	protein_coding	7	73205185	small nuclear ribonucleoprotein polypeptide A' Gene [Source:MGI (curated);Acc:MGI:1916231]
ENSMUSG00000020385	Clk4	ILMN_2745251	x_F69gg76LOFSYgo0U	8.99	1.6427E-04	1.40	1.8562E-03	1	3	4	protein_coding	11	51075232	CDC like kinase 4 Gene [Source:MGI (curated);Acc:MGI:1098551]
ENSMUSG00000027858	Tspan2	ILMN_1234698	xXu48Xd4q4J.UCDueo	8.99	1.6748E-04	1.47	1.8868E-03	1	1	2	protein_coding	3	102538452	tetraspanin 2 Gene [Source:MGI (curated);Acc:MGI:1917997]
ENSMUSG00000042770	Hebp1	ILMN_2699307	rVzoZbBit6fuCk4tH4	9.09	1.6827E-04	0.77	1.8946E-03	1	1	2	protein_coding	6	135087537	heme binding protein 1 Gene [Source:MGI (curated);Acc:MGI:1333880]
ENSMUSG00000067242	Lgi1	ILMN_2740419	KCQTTTOeeihl5HsS2g	8.94	1.7116E-04	0.82	1.9216E-03	1	2	4	protein_coding	19	38339272	leucine-rich repeat LGI family, member 1 Gene [Source:MGI (curated);Acc:MGI:1861691]
ENSMUSG00000047259	Mc4r	ILMN_2611237	oi3__3nqVb391Px73E	9.56	1.7113E-04	0.82	1.9216E-03	1	1	2	protein_coding	18	67018696	melanocortin 4 receptor Gene [Source:MGI Symbol;Acc:MGI:99457]
ENSMUSG00000040151	Hs2st1	ILMN_2853601	Wu176AVcA_3nU0qB8U	8.99	1.7344E-04	0.77	1.9406E-03	1	1	2	protein_coding	3	144094067	heparan sulfate 2-O-sulfotransferase 1 Gene [Source:MGI (curated);Acc:MGI:1346049]
ENSMUSG00000049649	Gpr3	ILMN_2678530	ohVP3hdL9YKqajoAIg	9.56	1.7415E-04	0.88	1.9449E-03	1	1	2	protein_coding	4	132765255	G-protein coupled receptor 3 Gene [Source:MGI (curated);Acc:MGI:101908]
ENSMUSG00000063171	Rps4y2	ILMN_2737090	i6EB4Wu72ZVtbeWlZE	9.24	1.7379E-04	1.34	1.9449E-03	1	1	2	protein_coding	6	148303178	ribosomal protein S4, Y-linked 2 Gene [Source:MGI (curated);Acc:MGI:1913434]
ENSMUSG00000031428	Zcchc18	ILMN_3117759	rziXEilII47SNW7F6I	9.09	1.7527E-04	1.18	1.9526E-03	1	2	4	protein_coding	X	133527694	zinc finger, CCHC domain containing 18 Gene [Source:MGI (curated);Acc:MGI:1914245]
ENSMUSG00000041794	Myrip	ILMN_2665441	Zqtfu31zjnXnjv7tKE	8.99	1.7707E-04	0.70	1.9679E-03	1	1	2	protein_coding	9	120213054	myosin VIIA and Rab interacting protein Gene [Source:MGI (curated);Acc:MGI:2384407]
ENSMUSG00000031775	Pllp	ILMN_1249529	iX7ftT6KGRMk3tQv7o	9.01	1.7669E-04	1.34	1.9679E-03	1	1	2	protein_coding	8	97199344	plasma membrane proteolipid Gene [Source:MGI Symbol;Acc:MGI:1915051]
ENSMUSG00000044030	Irf2bp1	ILMN_1228568	TUcrrl.7Uup57_yy7E	10.06	1.7857E-04	0.66	1.9832E-03	1	1	2	protein_coding	7	19589414	interferon regulatory factor 2 binding protein 1 Gene [Source:MGI Symbol;Acc:MGI:2442159]
ENSMUSG00000031532	Tmem66	ILMN_1258965	9p.oU4tPV2yAQY13Po	8.89	1.7924E-04	1.69	1.9832E-03	1	2	4	protein_coding	8	35217692	transmembrane protein 66 Gene [Source:MGI Symbol;Acc:MGI:1915137]
ENSMUSG00000056770	Setd3	ILMN_2764335	QIM1UsUAgCuK6QXj9w	9.09	1.8028E-04	1.48	1.9907E-03	1	2	4	protein_coding	12	109344641	SET domain containing 3 Gene [Source:MGI (curated);Acc:MGI:1289184]
ENSMUSG00000028447	Dctn3	ILMN_2805029	9593UJL_5LqOLx3lJw	8.89	1.8252E-04	1.35	2.0204E-03	1	2	4	protein_coding	4	41661830	dynactin 3 Gene [Source:MGI (curated);Acc:MGI:1859251]
ENSMUSG00000024013	Fgd2	ILMN_2737903	31JIRKV.X0oIxRQu1Q	9.26	1.8378E-04	0.82	2.0278E-03	1	1	2	protein_coding	17	29497859	FYVE, RhoGEF and PH domain containing 2 Gene [Source:MGI (curated);Acc:MGI:1347084]
ENSMUSG00000050394	Armcx6	ILMN_1228827	xVmlHJ6oBwSQtEk0i4	8.99	1.8494E-04	0.86	2.0318E-03	1	1	2	protein_coding	X	131283000	armadillo repeat containing, X-linked 6 Gene [Source:MGI (curated);Acc:MGI:2147993]
ENSMUSG00000024136	Dnase1l2	ILMN_2696488	6S6kHSHuXOFo_y4umU	8.89	1.8527E-04	1.12	2.0318E-03	1	3	4	protein_coding	17	24577026	deoxyribonuclease 1-like 2 Gene [Source:MGI (curated);Acc:MGI:1913955]
ENSMUSG00000035594	Chrna5	ILMN_2735905	EopZnY_T2cTRiEbLgI	8.89	1.8589E-04	0.85	2.0392E-03	1	1	2	protein_coding	9	54828904	cholinergic receptor, nicotinic, alpha polypeptide 5 Gene [Source:MGI Symbol;Acc:MGI:87889]
ENSMUSG00000073083	1700047I17Rik1	ILMN_3107690	3CCAtWKKtNR.tLoiEM	9.26	1.8717E-04	1.41	2.0430E-03	1	1	2	protein_coding	12	56225515	RIKEN cDNA 1700047I17 gene 2 Gene [Source:MGI Symbol;Acc:MGI:3714351]
ENSMUSG00000007021	Syngr3	ILMN_2655862	lu6tfuTJIcdMT5_Cek	8.94	1.8704E-04	0.81	2.0430E-03	1	1	2	protein_coding	17	24822037	synaptogyrin 3 Gene [Source:MGI (curated);Acc:MGI:1341881]
ENSMUSG00000052833	Sae1	ILMN_2982958	0ogeIMhd774V9dKeiU	9.26	1.8883E-04	0.77	2.0613E-03	1	3	4	protein_coding	7	16906203	SUMO1 activating enzyme subunit 1 Gene [Source:MGI Symbol;Acc:MGI:1929264]
ENSMUSG00000020850	Prpf8	ILMN_1218228	WunVR8Bdl7HJzroG0k	8.99	1.8957E-04	1.26	2.0686E-03	1	3	4	protein_coding	11	75300279	pre-mRNA processing factor 8 Gene [Source:MGI (curated);Acc:MGI:2179381]
ENSMUSG00000024261	Syt4	ILMN_2690014	rFOt_Dz0eXtIJdLulw	9.09	1.9099E-04	0.84	2.0759E-03	1	1	2	protein_coding	18	31597462	synaptotagmin IV Gene [Source:MGI Symbol;Acc:MGI:101759]
ENSMUSG00000074923	Pak6	ILMN_2905646	xcaB7gyXu7IU4iSUqo	8.99	1.9192E-04	1.26	2.0832E-03	1	1	2	protein_coding	2	118489039	p21 protein (Cdc42/Rac)-activated kinase 6 Gene [Source:MGI (curated);Acc:MGI:2679420]
ENSMUSG00000025789	St8sia2	ILMN_2705294	WpXuX_l_S9k33o09_I	8.99	1.9508E-04	0.79	2.1121E-03	1	1	2	protein_coding	7	81084008	ST8 alpha-N-acetyl-neuraminide alpha-2,8-sialyltransferase 2 Gene [Source:MGI Symbol;Acc:MGI:106020]
ENSMUSG00000039115	Itga9	ILMN_2749529	cqRXQsKI1EDTkCB3iU	8.89	1.9620E-04	0.85	2.1193E-03	1	1	2	protein_coding	9	118515808	integrin alpha 9 Gene [Source:MGI (curated);Acc:MGI:104756]
ENSMUSG00000021747	4930452B06Rik	ILMN_2752300	xf4P73y_9PUtdwt0.Y	8.99	1.9690E-04	1.30	2.1264E-03	1	1	2	protein_coding	14	9263706	RIKEN cDNA 4930452B06 gene Gene [Source:MGI Symbol;Acc:MGI:1926154]
ENSMUSG00000053192	Mllt11	ILMN_1221429	QS870hXFbVT19QJz5I	9.09	1.9819E-04	0.72	2.1336E-03	1	1	2	protein_coding	3	95023057	myeloid/lymphoid or mixed-lineage leukemia (trithorax homolog, Drosophila); translocated to, 11 Gene [Source:MGI (curated);Acc:MGI:1929671]
ENSMUSG00000023923	Tbc1d5	ILMN_1217144	3jsoDl1_kiYlR_O7HA	9.26	1.9942E-04	0.77	2.1407E-03	1	2	4	protein_coding	17	50872453	TBC1 domain family, member 5 Gene [Source:MGI Symbol;Acc:MGI:1919488]
ENSMUSG00000025888	Casp1	ILMN_1247592	QR54yrhXhAG.cXfVqE	9.09	2.0045E-04	0.82	2.1441E-03	1	1	2	protein_coding	9	5298517	caspase 1 Gene [Source:MGI Symbol;Acc:MGI:96544]
ENSMUSG00000034617	Mtrr	ILMN_2969314	xk6BK3lzuy7q7UfSXI	8.99	1.9970E-04	0.80	2.1441E-03	1	1	2	protein_coding	13	68699657	5-methyltetrahydrofolate-homocysteine methyltransferase reductase Gene [Source:MGI Symbol;Acc:MGI:1891037]
ENSMUSG00000026792	Lrsam1	ILMN_2815802	KpdLE8vtP6C3p1UjdE	8.94	2.0117E-04	0.88	2.1512E-03	1	3	4	protein_coding	2	32780740	leucine rich repeat and sterile alpha motif containing 1 Gene [Source:MGI (curated);Acc:MGI:2684789]
ENSMUSG00000067928	Zfp760	ILMN_1253678	9gQ7sU4B0Rfp.f4A60	8.89	2.0236E-04	0.77	2.1582E-03	1	2	4	protein_coding	17	21844702	zinc finger protein 760 Gene [Source:MGI Symbol;Acc:MGI:2679257]
ENSMUSG00000022090	Pdlim2	ILMN_2619767	f6UdRUJ1EXuIDkm0E0	8.89	2.0338E-04	1.22	2.1615E-03	1	4	4	protein_coding	14	70564025	PDZ and LIM domain 2 Gene [Source:MGI (curated);Acc:MGI:2384850]
ENSMUSG00000044676	Zfp612	ILMN_2491719	95iAm9J7J3hzPuRSKM	8.89	2.0331E-04	0.72	2.1615E-03	1	1	2	protein_coding	8	112603662	zinc finger protein 612 Gene [Source:MGI Symbol;Acc:MGI:2443465]
ENSMUSG00000030058	Copg	ILMN_3154007	l5ThQnfUtQ41RHWWTs	8.94	2.0532E-04	0.73	2.1755E-03	1	4	4	protein_coding	6	87837808	coatomer protein complex, subunit gamma Gene [Source:MGI (curated);Acc:MGI:1858696]
ENSMUSG00000044229	Fam55d	ILMN_3004949	ElE_d.lj6C8o9e5cIU	8.89	2.0489E-04	1.26	2.1755E-03	1	1	2	protein_coding	9	48169509	family with sequence similarity 55, member D Gene [Source:MGI Symbol;Acc:MGI:1924792]
ENSMUSG00000051498	Tlr6	ILMN_3162337	fxRCeandOkSaHx_g6U	8.93	2.0648E-04	0.87	2.1824E-03	1	1	2	protein_coding	5	65344345	toll-like receptor 6 Gene [Source:MGI Symbol;Acc:MGI:1341296]
ENSMUSG00000012640	Zfp715	ILMN_2895084	ZVT__6i1LAFfC5SU7A	8.99	2.0988E-04	0.78	2.2210E-03	1	1	2	protein_coding	7	50551567	zinc finger protein 715 Gene [Source:MGI (curated);Acc:MGI:1917180]
ENSMUSG00000040653	Ppp1r14c	ILMN_2632509	EhPjjffjlBJiigIn2A	8.89	2.1295E-04	1.30	2.2490E-03	1	1	2	protein_coding	10	6881570	protein phosphatase 1, regulatory (inhibitor) subunit 14c Gene [Source:MGI Symbol;Acc:MGI:1923392]
ENSMUSG00000020022	Ndufa12	ILMN_1220362	9pZRY6tNxFFiOBpABE	8.89	2.1466E-04	0.77	2.2663E-03	1	1	2	protein_coding	10	93661700	NADH dehydrogenase (ubiquinone) 1 alpha subcomplex, 12 Gene [Source:MGI (curated);Acc:MGI:1913664]
ENSMUSG00000055148	Klf2	ILMN_2604029	KrVfkBIec.PoXyhIlo	8.94	2.1626E-04	1.22	2.2730E-03	1	1	2	protein_coding	8	74842932	Kruppel-like factor 2 (lung) Gene [Source:MGI (curated);Acc:MGI:1342772]
ENSMUSG00000034263	2010321M09Rik	ILMN_3124226	3pJSpbck1ICYd9O3Q8	9.26	2.1692E-04	0.84	2.2759E-03	1	2	4	protein_coding	9	64808744	RIKEN cDNA 6330549D23 gene Pseudogene [Source:MGI Symbol;Acc:MGI:2442586]
ENSMUSG00000029177	Cenpa	ILMN_1236574	oVzp4K.SEVjF5TrOvM	10.78	2.1688E-04	0.82	2.2759E-03	1	1	2	protein_coding	5	30969150	centromere protein A Gene [Source:MGI (curated);Acc:MGI:88375]
ENSMUSG00000016194	Hsd11b1	ILMN_1214998	rsHKB14leuLrfIEteU	9.09	2.2007E-04	1.40	2.3036E-03	1	3	4	protein_coding	1	195047824	hydroxysteroid 11-beta dehydrogenase 1 Gene [Source:MGI (curated);Acc:MGI:103562]
ENSMUSG00000037572	Wdhd1	ILMN_1245448	KeUmOieCQIJgJu60mI	8.94	2.2162E-04	1.13	2.3207E-03	1	1	2	protein_coding	14	47860619	WD repeat and HMG-box DNA binding protein 1 Gene [Source:MGI (curated);Acc:MGI:2443514]
ENSMUSG00000068921	Dap3	ILMN_2646230	9o3ghLv10aXl12sTjk	8.89	2.2335E-04	1.40	2.3272E-03	1	4	1	protein_coding	3	88724725	death associated protein 3 Gene [Source:MGI (curated);Acc:MGI:1929538]
ENSMUSG00000022090	Pdlim2	ILMN_1221178	iKhqWVQpLUnf9h3xKA	9.24	2.2626E-04	1.26	2.3546E-03	1	4	4	protein_coding	14	70564025	PDZ and LIM domain 2 Gene [Source:MGI (curated);Acc:MGI:2384850]
ENSMUSG00000029313	Aff1	ILMN_3154640	Ql06iHeAqpIbje4i.8	9.09	2.2950E-04	1.44	2.3741E-03	1	1	2	protein_coding	5	104121393	AF4/FMR2 family, member 1 Gene [Source:MGI (curated);Acc:MGI:1100819]
ENSMUSG00000044339	Alkbh2	ILMN_2620365	NP9aRAh3YqCKVaKEug	9.56	2.2895E-04	0.77	2.3741E-03	1	1	2	protein_coding	5	114573935	alkB, alkylation repair homolog 2 (E. coli) Gene [Source:MGI (curated);Acc:MGI:2141032]
ENSMUSG00000070000	Fcho1	ILMN_2703023	WnSUHXW1EJKV6X8s98	8.99	2.2862E-04	0.68	2.3741E-03	1	1	2	protein_coding	8	74232293	FCH domain only 1 Gene [Source:MGI (curated);Acc:MGI:1921265]
ENSMUSG00000041120	Nbl1	ILMN_2886618	9Wlbp72GIl8ifsHLJQ	8.89	2.3610E-04	0.69	2.4386E-03	1	1	2	protein_coding	4	138638199	neuroblastoma, suppression of tumorigenicity 1 Gene [Source:MGI (curated);Acc:MGI:104591]
ENSMUSG00000027472	Pdrg1	ILMN_1249417	rwJKEeFvR95uCSFy50	9.09	2.3604E-04	1.32	2.4386E-03	1	1	2	protein_coding	2	152834626	p53 and DNA damage regulated 1 Gene [Source:MGI (curated);Acc:MGI:1915809]
ENSMUSG00000006333	Rps9	ILMN_1214918	To8PDH6eB6KPty.1J4	10.13	2.3894E-04	1.78	2.4656E-03	1	2	4	protein_coding	7	3655595	ribosomal protein S9 Gene [Source:MGI (curated);Acc:MGI:1924096]
ENSMUSG00000001025	S100a6	ILMN_2712120	WOCd4DAOoW_I4fWql0	8.99	2.3958E-04	1.38	2.4678E-03	1	1	2	protein_coding	3	90416816	S100 calcium binding protein A6 (calcyclin) Gene [Source:MGI Symbol;Acc:MGI:1339467]
ENSMUSG00000049281	Scn3b	ILMN_1215136	iJ7gfrx2vqXgJN_V74	9.24	2.3968E-04	0.76	2.4678E-03	1	4	4	protein_coding	9	40076802	sodium channel, voltage-gated, type III, beta Gene [Source:MGI (curated);Acc:MGI:1918882]
ENSMUSG00000056145	AI504432	ILMN_2606331	0PlKfy9_D5Iu7kUr0k	9.26	2.4058E-04	0.84	2.4700E-03	1	1	2	protein_coding	3	106842422	expressed sequence AI504432 (AI504432), non-coding RNA [Source:RefSeq DNA;Acc:NR_033498]
ENSMUSG00000032534	Cep63	ILMN_2935979	KuNqJ4Kd4otJ6E4JEA	8.94	2.4089E-04	1.17	2.4700E-03	1	1	2	protein_coding	9	102488908	centrosomal protein 63 Gene [Source:MGI (curated);Acc:MGI:2158560]
ENSMUSG00000017754	Pltp	ILMN_2589401	0XmKXe7cA4M6X2qgX0	9.26	2.4158E-04	1.17	2.4762E-03	1	2	4	protein_coding	2	164665018	phospholipid transfer protein Gene [Source:MGI (curated);Acc:MGI:103151]
ENSMUSG00000021277	Traf3	ILMN_3144289	rTlt7LBZ2e4pVN_EtQ	9.09	2.4538E-04	0.62	2.5029E-03	1	2	1	protein_coding	12	112404581	TNF receptor-associated factor 3 Gene [Source:MGI (curated);Acc:MGI:108041]
ENSMUSG00000052906	Ubxn8	ILMN_2726714	HIinoJF55X1Eqa709A	8.93	2.4879E-04	0.86	2.5396E-03	1	1	2	protein_coding	8	34731481	UBX domain protein 8 Gene [Source:MGI Symbol;Acc:MGI:1337129]
ENSMUSG00000030711	Sult1a1	ILMN_2745370	6i6M6cx6gUKQnhElTQ	8.89	2.5333E-04	0.79	2.5762E-03	1	1	2	protein_coding	7	133816379	sulfotransferase family 1A, phenol-preferring, member 1 Gene [Source:MGI (curated);Acc:MGI:102896]
ENSMUSG00000043542	Fam164a	ILMN_2761169	rUx.HdOee56kMv.CSE	9.09	2.5372E-04	1.56	2.5781E-03	1	2	1	protein_coding	3	7503426	family with sequence similarity 164, member A Gene [Source:MGI Symbol;Acc:MGI:1914556]
ENSMUSG00000038046	Rnmtl1	ILMN_2715234	0B6WIsWukIh541W_xc	9.26	2.5418E-04	0.79	2.5781E-03	1	1	2	protein_coding	11	76057241	RNA methyltransferase like 1 Gene [Source:MGI (curated);Acc:MGI:1914640]
ENSMUSG00000028480	Glipr2	ILMN_3053593	EBRt5SoqNCUivQ_6NU	8.89	2.5514E-04	0.77	2.5841E-03	1	1	2	protein_coding	4	43970273	GLI pathogenesis-related 2 Gene [Source:MGI (curated);Acc:MGI:1917770]
ENSMUSG00000056121	Fez2	ILMN_2761876	6ioTg25O__._Eu6e0s	8.89	2.5686E-04	1.37	2.6001E-03	1	1	2	protein_coding	17	78777225	fasciculation and elongation protein zeta 2 (zygin II) Gene [Source:MGI (curated);Acc:MGI:2675856]
ENSMUSG00000008475	Arpc5	ILMN_2792809	6Xg7m6WIqDSXn7f1cI	8.89	2.6215E-04	0.82	2.6422E-03	1	1	2	protein_coding	1	154613672	actin related protein 2/3 complex, subunit 5 Gene [Source:MGI (curated);Acc:MGI:1915021]
ENSMUSG00000002083	Bbc3	ILMN_2690620	KuFHpPT_qrqIz6aCUU	8.94	2.6209E-04	0.86	2.6422E-03	1	2	4	protein_coding	7	16894965	BCL2 binding component 3 Gene [Source:MGI (curated);Acc:MGI:2181667]
ENSMUSG00000018449	Rpain	ILMN_2968807	BuxHtVEVe73S0WugSA	8.89	2.6909E-04	0.72	2.7085E-03	1	2	4	protein_coding	11	70783715	RPA interacting protein Gene [Source:MGI (curated);Acc:MGI:1916973]
ENSMUSG00000041670	Rims1	ILMN_3082271	Woowgq0vor4rzSJWiU	8.99	2.7028E-04	0.74	2.7142E-03	1	1	2	protein_coding	1	22276332	regulating synaptic membrane exocytosis 1 Gene [Source:MGI Symbol;Acc:MGI:2152971]
ENSMUSG00000020859	Spag9	ILMN_1229777	ipWL3ToiAUsQIinjok	9.24	2.7077E-04	0.76	2.7199E-03	1	4	4	protein_coding	11	93857405	sperm associated antigen 9 Gene [Source:MGI (curated);Acc:MGI:1918084]
ENSMUSG00000040270	Bach2	ILMN_2819558	EdV_7.Vdt3mjHsSQ60	8.89	2.7805E-04	0.67	2.7857E-03	1	1	2	protein_coding	4	32325779	BTB and CNC homology 2 Gene [Source:MGI (curated);Acc:MGI:894679]
ENSMUSG00000054556	RP23-413D8.2	ILMN_2605183	cd0LWx0UtUcexE8g5Q	8.89	2.7942E-04	1.21	2.7913E-03	1	1	2	processed_transcript	6	17015010	N/A
ENSMUSG00000025421	Hdhd2	ILMN_2629982	ipJmW5vAJ7.ro3Q6RE	9.24	2.8168E-04	1.31	2.8168E-03	1	3	4	protein_coding	18	77168865	haloacid dehalogenase-like hydrolase domain containing 2 Gene [Source:MGI (curated);Acc:MGI:1924237]
ENSMUSG00000034059	Ypel4	ILMN_1254473	0XnRKHUdrJ4T.eYCeQ	9.26	2.8382E-04	0.84	2.8323E-03	1	2	4	protein_coding	2	84574215	yippee-like 4 (Drosophila) Gene [Source:MGI (curated);Acc:MGI:3605071]
ENSMUSG00000039318	Rab3gap2	ILMN_1217055	0duTAuOideUiCRqSxI	9.26	2.8739E-04	0.82	2.8577E-03	1	1	2	protein_coding	1	187028121	RAB3 GTPase activating protein subunit 2 Gene [Source:MGI Symbol;Acc:MGI:1916043]
ENSMUSG00000026585	Kifap3	ILMN_1222022	WXeCiUwtSH30OP9F1I	8.99	2.8849E-04	1.38	2.8631E-03	1	3	4	protein_coding	1	165709714	kinesin-associated protein 3 Gene [Source:MGI (curated);Acc:MGI:107566]
ENSMUSG00000006463	Zdhhc24	ILMN_2697127	fuKidySdFbOahRLyDc	8.93	2.9022E-04	1.16	2.8785E-03	1	3	4	protein_coding	19	4878668	zinc finger, DHHC domain containing 24 Gene [Source:MGI (curated);Acc:MGI:1917855]
ENSMUSG00000076815	AC161460.3	ILMN_2995934	61x3mEXze96ztSxWaQ	9.19	2.9070E-04	1.19	2.8838E-03	1	1	2	IG_V_gene	14	53914271	N/A
ENSMUSG00000004113	Cacna1b	ILMN_2770304	9UVY0oUeucnkUYUVOw	8.89	2.9301E-04	0.72	2.8946E-03	1	2	4	protein_coding	2	24459407	calcium channel, voltage-dependent, N type, alpha 1B subunit Gene [Source:MGI (curated);Acc:MGI:88296]
ENSMUSG00000055917	Zfp277	ILMN_1234694	ZjhXh.BU_.LdfXEpe0	8.99	2.9343E-04	1.31	2.8946E-03	1	3	1	protein_coding	12	41041633	zinc finger protein 277 Gene [Source:MGI Symbol;Acc:MGI:1890393]
ENSMUSG00000029405	G3bp2	ILMN_2691815	3l1y6x799d6D1FU7wI	9.26	2.9557E-04	0.74	2.9196E-03	1	2	4	protein_coding	5	92483540	GTPase activating protein (SH3 domain) binding protein 2 Gene [Source:MGI Symbol;Acc:MGI:2442040]
ENSMUSG00000056204	Pgpep1	ILMN_2846254	lo5Rfd.7o6MiF2u1UY	8.94	3.0010E-04	1.16	2.9544E-03	1	1	2	protein_coding	8	73173784	pyroglutamyl-peptidase I Gene [Source:MGI Symbol;Acc:MGI:1913772]
ENSMUSG00000047466	8030462N17Rik	ILMN_2963017	rudjjvt6bDdP4Xld50	9.09	3.0510E-04	0.82	2.9990E-03	1	1	2	protein_coding	18	77872020	RIKEN cDNA 8030462N17 gene Gene [Source:MGI Symbol;Acc:MGI:2444951]
ENSMUSG00000027560	Dok5	ILMN_2615070	uH9VFxa3iR4SQWUIns	10.06	3.0912E-04	1.24	3.0336E-03	1	2	4	protein_coding	2	170557307	docking protein 5 Gene [Source:MGI (curated);Acc:MGI:1924079]
ENSMUSG00000022105	Rb1	ILMN_2679619	ujgBJ5PgDIpHV9FVRc	10.06	3.1009E-04	0.72	3.0386E-03	1	2	4	protein_coding	14	73595310	retinoblastoma 1 Gene [Source:MGI Symbol;Acc:MGI:97874]
ENSMUSG00000028619	2210012G02Rik	ILMN_2615110	TYGXKNSDJWCCAdogCs	10.06	3.1108E-04	0.86	3.0437E-03	1	4	5	protein_coding	4	106806760	RIKEN cDNA 2210012G02 gene Gene [Source:MGI Symbol;Acc:MGI:1913776]
ENSMUSG00000003808	Farsa	ILMN_2698699	uu5dypyqK_gkbvn4t8	10.06	3.1241E-04	0.77	3.0488E-03	1	1	2	protein_coding	8	87380888	phenylalanyl-tRNA synthetase, alpha subunit Gene [Source:MGI (curated);Acc:MGI:1913840]
ENSMUSG00000032353	Tmed3	ILMN_2850937	6uESIIqIkkqIUCmRM0	8.89	3.1261E-04	0.84	3.0538E-03	1	2	4	protein_coding	9	89594043	transmembrane emp24 domain containing 3 Gene [Source:MGI Symbol;Acc:MGI:1913361]
ENSMUSG00000021217	Tshz3	ILMN_1253593	fVusFp3UJT37dT96S8	8.93	3.1613E-04	0.60	3.0783E-03	1	1	2	protein_coding	7	37483137	teashirt zinc finger family member 3 Gene [Source:MGI Symbol;Acc:MGI:2442819]
ENSMUSG00000036186	Fam69b	ILMN_2604676	rlem5AjZT63noP7ook	9.09	3.1791E-04	0.88	3.0882E-03	1	2	4	protein_coding	2	26483977	family with sequence similarity 69, member B Gene [Source:MGI (curated);Acc:MGI:1927576]
ENSMUSG00000024983	Vti1a	ILMN_2484918	iqNNutNlNeGlNm.9tA	9.24	3.1769E-04	0.73	3.0882E-03	1	2	1	protein_coding	19	55390547	vesicle transport through interaction with t-SNAREs homolog 1A (yeast) Gene [Source:MGI Symbol;Acc:MGI:1855699]
ENSMUSG00000075701	H47	ILMN_2712557	lkR.RLh6UKIrqn.d70	8.94	3.1887E-04	1.40	3.0931E-03	1	2	1	protein_coding	7	73224535	histocompatibility 47 Gene [Source:MGI (curated);Acc:MGI:95994]
ENSMUSG00000036634	Mag	ILMN_1237021	B1O8.PnNX9et17V8Xo	8.89	3.1965E-04	1.36	3.0981E-03	1	1	2	protein_coding	7	31684202	myelin-associated glycoprotein Gene [Source:MGI Symbol;Acc:MGI:96912]
ENSMUSG00000060262	Hist1h2ao	ILMN_2836654	WbnnlQghYiUUQpQqAM	10.06	3.2140E-04	1.29	3.0982E-03	1	2	4	protein_coding	13	21902304	histone cluster 1, H2ao Gene [Source:MGI (curated);Acc:MGI:2448302]
ENSMUSG00000028524	Sgip1	ILMN_2610891	EUVxTJAki7magoqCAk	8.89	3.2088E-04	0.82	3.0982E-03	1	3	4	protein_coding	4	102413902	SH3-domain GRB2-like (endophilin) interacting protein 1 Gene [Source:MGI (curated);Acc:MGI:1920344]
ENSMUSG00000037791	Phf12	ILMN_2635516	lZ.BbFd.VJQdx5TroU	8.94	3.2300E-04	0.86	3.1127E-03	1	2	4	protein_coding	11	77796256	PHD finger protein 12 Gene [Source:MGI (curated);Acc:MGI:1924057]
ENSMUSG00000089845	AC140327.3	ILMN_2700354	ln6CAEX42Ul7uFx6Io	8.94	3.2379E-04	0.77	3.1176E-03	1	1	2	protein_coding	6	148962609	DENN domain-containing protein 5B (Rab6IP1-like protein) [Source:UniProtKB/Swiss-Prot;Acc:A2RSQ0]
ENSMUSG00000020536	Llgl1	ILMN_2828427	onXpe7s_7nXuHIh56k	10.78	3.2495E-04	1.20	3.1224E-03	1	1	2	protein_coding	11	60513225	lethal giant larvae homolog 1 (Drosophila) Gene [Source:MGI (curated);Acc:MGI:102682]
ENSMUSG00000045876	Pcdhb8	ILMN_2648921	xujtLrmqF81SLxTzis	8.99	3.2628E-04	0.90	3.1273E-03	1	1	2	protein_coding	18	37514925	protocadherin beta 8 Gene [Source:MGI Symbol;Acc:MGI:2136742]
ENSMUSG00000048458	6530418L21Rik	ILMN_2885123	fThIdfn7epHsMgriB0	8.93	3.2706E-04	1.19	3.1321E-03	1	2	4	protein_coding	3	105507517	RIKEN cDNA 6530418L21 gene Gene [Source:MGI Symbol;Acc:MGI:1923497]
ENSMUSG00000048537	Phldb1	ILMN_2724371	6e6w3V9L9UCuOoCiBo	8.89	3.2832E-04	1.36	3.1369E-03	1	2	4	protein_coding	9	44494387	pleckstrin homology-like domain, family B, member 1 Gene [Source:MGI (curated);Acc:MGI:2143230]
ENSMUSG00000036632	Alg5	ILMN_1215967	BjXTpI54aJRAv1I74g	8.89	3.3887E-04	0.88	3.2372E-03	1	3	4	protein_coding	3	54539461	asparagine-linked glycosylation 5 homolog (yeast, dolichyl-phosphate beta-glucosyltransferase) Gene [Source:MGI (curated);Acc:MGI:1913498]
ENSMUSG00000037071	Scd1	ILMN_1237375	oUtAuQhxcVHlOAFPko	10.78	3.4067E-04	1.35	3.2514E-03	1	1	2	protein_coding	19	44468945	stearoyl-Coenzyme A desaturase 1 Gene [Source:MGI Symbol;Acc:MGI:98239]
ENSMUSG00000027475	Kif3b	ILMN_2911102	Wt1KxP3oSJU6Ciiwbk	8.99	3.4648E-04	1.23	3.2940E-03	1	1	2	protein_coding	2	153117149	kinesin family member 3B Gene [Source:MGI (curated);Acc:MGI:107688]
ENSMUSG00000020886	Dlg4	ILMN_2710764	0ufdJTbIqYSf4Ijc0Q	9.26	3.4739E-04	1.51	3.2986E-03	1	1	2	protein_coding	11	69830587	discs, large homolog 4 (Drosophila) Gene [Source:MGI (curated);Acc:MGI:1277959]
ENSMUSG00000044857	Lemd2	ILMN_1233040	6l1IIRCEVX.oXPnrd4	8.89	3.5111E-04	0.84	3.3215E-03	1	1	2	protein_coding	17	27326703	LEM domain containing 2 Gene [Source:MGI Symbol;Acc:MGI:2385045]
ENSMUSG00000079662	Ntn3	ILMN_2615312	ukpMr6U.qa_757f1Cs	10.06	3.5141E-04	0.75	3.3215E-03	1	2	3	protein_coding	17	24340793	netrin 3 Gene [Source:MGI Symbol;Acc:MGI:1341188]
ENSMUSG00000054414	Slc30a7	ILMN_2862418	HX3g7fRwJ56AUef89U	9.24	3.5059E-04	1.19	3.3215E-03	1	2	4	protein_coding	3	115648863	solute carrier family 30 (zinc transporter), member 7 Gene [Source:MGI Symbol;Acc:MGI:1913750]
ENSMUSG00000025646	Atrip	ILMN_1225014	HJIYxnt5qEe5555Mlw	8.93	3.6295E-04	0.82	3.4248E-03	1	3	4	protein_coding	9	108960447	ATR interacting protein Gene [Source:MGI Symbol;Acc:MGI:1925349]
ENSMUSG00000039385	Cdh6	ILMN_2736042	uT7l4J3.3FWmh1BJ24	10.06	3.6309E-04	1.23	3.4248E-03	1	1	2	protein_coding	15	12963955	cadherin 6 Gene [Source:MGI Symbol;Acc:MGI:107435]
ENSMUSG00000063689	Hist2h2ab	ILMN_2785454	WIZk01ZlN5Bye4oGOI	8.99	3.7716E-04	1.15	3.5516E-03	1	1	2	protein_coding	3	96023839	histone cluster 2, H2ab Gene [Source:MGI Symbol;Acc:MGI:2448314]
ENSMUSG00000045087	S1pr5	ILMN_2801385	lhd4qRSk5E6xAj4OSk	8.94	3.7990E-04	1.22	3.5745E-03	1	2	1	protein_coding	9	21047356	sphingosine-1-phosphate receptor 5 Gene [Source:MGI (curated);Acc:MGI:2150641]
ENSMUSG00000027374	Mrps5	ILMN_2716014	u4SQCKggILa1i16_e8	10.06	3.8546E-04	0.80	3.6161E-03	1	2	1	protein_coding	2	127412958	mitochondrial ribosomal protein S5 Gene [Source:MGI (curated);Acc:MGI:1924971]
ENSMUSG00000031647	Mfap3l	ILMN_1212619	3hveL0ole3Lmx5Pn.U	9.26	3.8820E-04	0.87	3.6388E-03	1	1	2	protein_coding	8	63111624	microfibrillar-associated protein 3-like Gene [Source:MGI (curated);Acc:MGI:1918556]
ENSMUSG00000045657	Pcdhb10	ILMN_1213750	Eved9vqOCe5CKlK2X0	8.89	3.8971E-04	0.79	3.6522E-03	1	1	2	protein_coding	18	37571328	protocadherin beta 10 Gene [Source:MGI Symbol;Acc:MGI:2136745]
ENSMUSG00000025203	Scd2	ILMN_2919259	0ko_XeqF2.6gf9_qe8	9.26	3.9053E-04	1.86	3.6561E-03	1	1	2	protein_coding	19	44368164	stearoyl-Coenzyme A desaturase 2 Gene [Source:MGI Symbol;Acc:MGI:98240]
ENSMUSG00000019312	Grb7	ILMN_2773169	fVRWw3sSHiKUvjed78	8.93	3.9192E-04	0.82	3.6600E-03	1	1	2	protein_coding	11	98307708	growth factor receptor bound protein 7 Gene [Source:MGI (curated);Acc:MGI:102683]
ENSMUSG00000056412	RP23-135L5.5	ILMN_2592313	EH6JqzUOKIL4F7loLE	8.89	3.9509E-04	1.64	3.6825E-03	1	1	2	pseudogene	4	40722232	N/A
ENSMUSG00000026277	Stk25	ILMN_1223819	TXUFNaULUTJCeRCoHk	10.06	3.9812E-04	1.54	3.7050E-03	1	2	1	protein_coding	1	95518479	serine/threonine kinase 25 (yeast) Gene [Source:MGI (curated);Acc:MGI:1891699]
ENSMUSG00000025422	Agap2	ILMN_3048728	ufwrXpVTVSAqIrruh8	10.06	3.9880E-04	0.67	3.7088E-03	1	2	4	protein_coding	10	126515963	ArfGAP with GTPase domain, ankyrin repeat and PH domain 2 Gene [Source:MGI Symbol;Acc:MGI:3580016]
ENSMUSG00000037428	Vgf	ILMN_2925923	B7SH1eq3ktyBEQB2Sk	8.89	4.0341E-04	0.84	3.7405E-03	1	1	2	protein_coding	5	137506165	VGF nerve growth factor inducible Gene [Source:MGI Symbol;Acc:MGI:1343180]
ENSMUSG00000038894	Irs2	ILMN_3144164	oUpHon_V3lJFzkJNh8	10.78	4.0925E-04	0.71	3.7906E-03	1	1	2	protein_coding	8	11004468	insulin receptor substrate 2 Gene [Source:MGI Symbol;Acc:MGI:109334]
ENSMUSG00000062778	Chia	ILMN_2955940	lUnsPnkHpTgXDlPfUg	8.94	4.1080E-04	1.32	3.8016E-03	1	1	2	protein_coding	3	105916147	chitinase, acidic Gene [Source:MGI (curated);Acc:MGI:1932052]
ENSMUSG00000026575	Nme7	ILMN_2727351	fv4tD7uTdTeMdQvv_g	8.93	4.1228E-04	1.15	3.8016E-03	1	1	2	protein_coding	1	166237803	non-metastatic cells 7, protein expressed in (nucleoside-diphosphate kinase) Gene [Source:MGI Symbol;Acc:MGI:2449121]
ENSMUSG00000048330	Ric3	ILMN_1216534	3u5dF7kSSSi.05N_jE	9.26	4.1213E-04	0.88	3.8016E-03	1	4	5	protein_coding	7	116177826	resistance to inhibitors of cholinesterase 3 homolog (C. elegans) Gene [Source:MGI (curated);Acc:MGI:2443887]
ENSMUSG00000030530	Furin	ILMN_1252364	WeO5f_RX1TyhDS1XVE	10.09	4.1373E-04	0.83	3.8145E-03	1	2	4	protein_coding	7	87533471	furin (paired basic amino acid cleaving enzyme) Gene [Source:MGI (curated);Acc:MGI:97513]
ENSMUSG00000027668	Mfn1	ILMN_2719296	Tq15DR3tdEkKOwUccA	10.06	4.2409E-04	1.28	3.9009E-03	1	2	1	protein_coding	3	32428387	mitofusin 1 Gene [Source:MGI (curated);Acc:MGI:1914664]
ENSMUSG00000048251	Bcl11b	ILMN_2611022	HmktSXBe7eYLXOgF4o	8.93	4.2897E-04	1.44	3.9411E-03	1	1	2	protein_coding	12	109148613	B-cell leukemia/lymphoma 11B Gene [Source:MGI (curated);Acc:MGI:1929913]
ENSMUSG00000087368	RP23-197O15.5	ILMN_2869654	uD1UuMiEHUv17q64l0	10.06	4.3056E-04	1.21	3.9480E-03	1	1	2	processed_transcript	X	133276363	cDNA sequence BC065397 (BC065397), non-coding RNA [Source:RefSeq DNA;Acc:NR_033324]
ENSMUSG00000027076	Timm10	ILMN_1227235	NSJ7Q5KOKJ44IqxJIk	9.56	4.3138E-04	1.50	3.9480E-03	1	1	2	protein_coding	2	84667154	translocase of inner mitochondrial membrane 10 homolog (yeast) Gene [Source:MGI (curated);Acc:MGI:1353429]
ENSMUSG00000029518	Rab35	ILMN_2662097	ov8j.f1ymP1KRLXh6E	10.78	4.3432E-04	1.19	3.9639E-03	1	1	2	protein_coding	5	116081938	RAB35, member RAS oncogene family Gene [Source:MGI (curated);Acc:MGI:1924657]
ENSMUSG00000027242	Wdr76	ILMN_2428388	l3l67RLs9BP.U_8.lA	8.94	4.3390E-04	0.77	3.9639E-03	1	1	2	protein_coding	2	121332459	WD repeat domain 76 Gene [Source:MGI (curated);Acc:MGI:1926186]
ENSMUSG00000034518	Hmgxb4	ILMN_1238509	NogWn.2r_.13glyV74	9.56	4.3547E-04	0.84	3.9673E-03	1	3	4	protein_coding	8	77517255	HMG box domain containing 4 Gene [Source:MGI (curated);Acc:MGI:1918073]
ENSMUSG00000038827	BC026590	ILMN_3051252	TSSCkJXEeGiX.dSXR0	10.06	4.3556E-04	0.74	3.9707E-03	1	2	4	protein_coding	4	56815217	UPF0436 protein C9orf6 homolog [Source:UniProtKB/Swiss-Prot;Acc:Q80ZQ9]
ENSMUSG00000027419	Pcsk2	ILMN_2639674	He0Jy47.845V4t45CI	8.93	4.3888E-04	1.46	3.9864E-03	1	4	4	protein_coding	2	143371892	proprotein convertase subtilisin/kexin type 2 Gene [Source:MGI (curated);Acc:MGI:97512]
ENSMUSG00000039086	Ss18l1	ILMN_2726159	9nt1iefu7LOn_lfptM	8.89	4.3950E-04	0.82	3.9864E-03	1	3	4	protein_coding	2	179777214	synovial sarcoma translocation gene on chromosome 18-like 1 Gene [Source:MGI (curated);Acc:MGI:2444061]
ENSMUSG00000072949	Acot1	ILMN_3139875	l7Qtfh6ZOSjXq9DUnk	8.94	4.4571E-04	1.31	4.0383E-03	1	2	4	protein_coding	12	85350448	acyl-CoA thioesterase 1 Gene [Source:MGI Symbol;Acc:MGI:1349396]
ENSMUSG00000018379	Sfrs1	ILMN_3142235	fomo0jxSgTKLo9fXlU	8.89	4.4562E-04	0.79	4.0383E-03	1	2	4	protein_coding	11	87860875	splicing factor, arginine/serine-rich 1 (ASF/SF2) Gene [Source:MGI (curated);Acc:MGI:98283]
ENSMUSG00000034906	Ncaph	ILMN_2797642	oRRnKCdTnvoK3RurBs	10.78	4.4700E-04	0.83	4.0416E-03	1	1	2	protein_coding	2	126929545	non-SMC condensin I complex, subunit H Gene [Source:MGI (curated);Acc:MGI:2444777]
ENSMUSG00000062995	Ica1	ILMN_1245768	xV2pR1mkXTUqfkgtww	8.99	4.5084E-04	1.33	4.0719E-03	1	1	2	protein_coding	6	8580527	islet cell autoantigen 1 Gene [Source:MGI (curated);Acc:MGI:96391]
ENSMUSG00000041483	Zfp281	ILMN_1220893	rsQiwIRUUlIvErCt2I	9.09	4.5681E-04	0.81	4.1202E-03	1	1	2	protein_coding	1	138521478	zinc finger protein 281 Gene [Source:MGI (curated);Acc:MGI:3029290]
ENSMUSG00000060284	Sp7	ILMN_2733114	HUuH.Aln_5f4Dl.XiM	9.24	4.5949E-04	1.24	4.1323E-03	1	1	2	protein_coding	15	102187040	Sp7 transcription factor 7 Gene [Source:MGI Symbol;Acc:MGI:2153568]
ENSMUSG00000045954	Sdpr	ILMN_2687547	fpJLXqeR3h.SIKLiuA	8.93	4.6125E-04	1.22	4.1443E-03	1	1	2	protein_coding	1	51345970	serum deprivation response Gene [Source:MGI Symbol;Acc:MGI:99513]
ENSMUSG00000002055	Spag5	ILMN_2744217	uVBXzVDDCFD6TIlhTs	10.06	4.6572E-04	0.79	4.1833E-03	1	1	2	protein_coding	11	78115031	sperm associated antigen 5 Gene [Source:MGI (curated);Acc:MGI:1927470]
ENSMUSG00000038587	Akap12	ILMN_2624622	N7qdstd4C6_.1zkS4k	8.94	4.7410E-04	0.81	4.2491E-03	1	1	2	protein_coding	10	5987073	A kinase (PRKA) anchor protein (gravin) 12 Gene [Source:MGI Symbol;Acc:MGI:1932576]
ENSMUSG00000021794	Glud1	ILMN_3070576	NHEmCaWWFmCGFUH30I	8.94	4.7625E-04	0.79	4.2609E-03	1	1	2	protein_coding	14	35123915	glutamate dehydrogenase 1 Gene [Source:MGI (curated);Acc:MGI:95753]
ENSMUSG00000028883	Sema3a	ILMN_2684289	TUxC45rp87HHwqSIq4	10.06	4.7887E-04	1.22	4.2817E-03	1	1	2	protein_coding	5	13396784	sema domain, immunoglobulin domain (Ig), short basic domain, secreted, (semaphorin) 3A Gene [Source:MGI (curated);Acc:MGI:107558]
ENSMUSG00000027210	Meis2	ILMN_2850391	xee6D6z7O1Oq13.dJE	8.99	4.8280E-04	1.39	4.3113E-03	1	1	2	protein_coding	2	115688800	Meis homeobox 2 Gene [Source:MGI (curated);Acc:MGI:108564]
ENSMUSG00000029723	Tsc22d4	ILMN_2638061	3IXpImgZ5Pokog6Pnk	9.26	4.9209E-04	1.25	4.3854E-03	1	1	2	protein_coding	5	138186958	TSC22 domain family, member 4 Gene [Source:MGI (curated);Acc:MGI:1926079]
ENSMUSG00000035790	1500031L02Rik	ILMN_2982736	3VIlH15gKev7EukLXU	9.26	5.0208E-04	1.26	4.4619E-03	1	1	2	protein_coding	16	32099886	RIKEN cDNA 1500031L02 gene Gene [Source:MGI Symbol;Acc:MGI:1914244]
ENSMUSG00000024670	Cd6	ILMN_2769325	uYtVErVfq_EoEf6iLs	10.06	5.0183E-04	1.19	4.4619E-03	1	3	4	protein_coding	19	10863829	CD6 antigen Gene [Source:MGI Symbol;Acc:MGI:103566]
ENSMUSG00000068923	Syt11	ILMN_3063644	rcIoCZJyQUqNseSqQ0	9.09	5.0449E-04	1.35	4.4734E-03	1	3	4	protein_coding	3	88548622	synaptotagmin XI Gene [Source:MGI (curated);Acc:MGI:1859547]
ENSMUSG00000027374	Mrps5	ILMN_2780177	uXivXjFCeh6ShuClOQ	10.06	5.0666E-04	0.82	4.4874E-03	1	2	1	protein_coding	2	127412958	mitochondrial ribosomal protein S5 Gene [Source:MGI (curated);Acc:MGI:1924971]
ENSMUSG00000018659	Pnpo	ILMN_2713686	BYp70u1oTKIJQ5zu7o	8.89	5.0729E-04	0.85	4.4874E-03	1	2	4	protein_coding	11	96799139	pyridoxine 5'-phosphate oxidase Gene [Source:MGI (curated);Acc:MGI:2144151]
ENSMUSG00000005968	Tuft1	ILMN_2419185	NXiH0pIGLq_xMN1uVc	9.56	5.0909E-04	0.79	4.4987E-03	1	1	2	protein_coding	3	94416679	tuftelin 1 Gene [Source:MGI (curated);Acc:MGI:109572]
ENSMUSG00000030534	Vps33b	ILMN_2864844	9XpS54LP14_6NUuI54	8.89	5.1193E-04	0.78	4.5189E-03	1	2	1	protein_coding	7	87414535	vacuolar protein sorting 33B (yeast) Gene [Source:MGI (curated);Acc:MGI:2446237]
ENSMUSG00000032590	Apeh	ILMN_1250816	9r9ep3odYOLqSKHOh0	8.89	5.1263E-04	0.79	4.5214E-03	1	1	2	protein_coding	9	107987748	acylpeptide hydrolase Gene [Source:MGI Symbol;Acc:MGI:88041]
ENSMUSG00000060832	Hist1h4j	ILMN_1256989	NOhutxmdCZSpZFdxq8	9.56	5.1516E-04	1.18	4.5327E-03	1	1	2	protein_coding	13	21826931	histone cluster 1, H4j Gene [Source:MGI (curated);Acc:MGI:2448436]
ENSMUSG00000054013	Tmem179	ILMN_2645133	BXf_j3oi8t6jlyH7VU	8.89	5.1793E-04	0.80	4.5527E-03	1	1	2	protein_coding	12	113738403	transmembrane protein 179 Gene [Source:MGI Symbol;Acc:MGI:2144891]
ENSMUSG00000030802	Bckdk	ILMN_2648746	3RchHVxDtUjutNFNlA	9.26	5.2101E-04	0.88	4.5727E-03	1	2	4	protein_coding	7	135047596	branched chain ketoacid dehydrogenase kinase Gene [Source:MGI (curated);Acc:MGI:1276121]
ENSMUSG00000058357	AL590968.1	ILMN_1230991	lS_u6ejSiek_kS7_sk	8.94	5.2202E-04	0.74	4.5751E-03	1	1	2	pseudogene	11	100223030	N/A
ENSMUSG00000039016	Timm8b	ILMN_2821014	KWtr_VI2xICipLKUxc	8.94	5.2498E-04	0.82	4.5950E-03	1	2	4	protein_coding	9	50412047	translocase of inner mitochondrial membrane 8 homolog b (yeast) Gene [Source:MGI Symbol;Acc:MGI:1353424]
ENSMUSG00000029513	Prkab1	ILMN_2653081	luddJ6oXk3cuJIizRo	8.94	5.2847E-04	0.84	4.6148E-03	1	1	2	protein_coding	5	116463595	protein kinase, AMP-activated, beta 1 non-catalytic subunit Gene [Source:MGI (curated);Acc:MGI:1336167]
ENSMUSG00000015085	Entpd2	ILMN_1237670	67St3yXmHSritT1i6I	9.19	5.2981E-04	1.28	4.6259E-03	1	1	2	protein_coding	2	25251394	ectonucleoside triphosphate diphosphohydrolase 2 Gene [Source:MGI (curated);Acc:MGI:1096863]
ENSMUSG00000031349	Nsdhl	ILMN_2725402	ulMOgQnvTrg0CYpStE	10.06	5.3654E-04	0.83	4.6805E-03	1	4	4	protein_coding	X	70163896	NAD(P) dependent steroid dehydrogenase-like Gene [Source:MGI (curated);Acc:MGI:1099438]
ENSMUSG00000032519	Slc25a38	ILMN_2946905	NoiD55C_14.XRORUhU	9.56	5.3874E-04	0.80	4.6914E-03	1	3	4	protein_coding	9	120019492	solute carrier family 25, member 38 Gene [Source:MGI (curated);Acc:MGI:2384782]
ENSMUSG00000060373	Hnrnpc	ILMN_1235470	6Tj5XmXLxL1H1.jnWw	8.89	5.4346E-04	0.78	4.7197E-03	1	1	2	protein_coding	14	52694128	heterogeneous nuclear ribonucleoprotein C Gene [Source:MGI Symbol;Acc:MGI:107795]
ENSMUSG00000023036	Pcdhga11	ILMN_2705452	TVIQlE839ZJUHOSE50	10.06	5.4582E-04	0.88	4.7392E-03	1	2	4	protein_coding	18	37833989	protocadherin gamma subfamily B, 4 Gene [Source:MGI Symbol;Acc:MGI:1935173]
ENSMUSG00000021127	Zfp36l1	ILMN_2427108	3kHy5fsNwf7R7hxPF0	9.26	5.4985E-04	0.87	4.7674E-03	1	3	4	protein_coding	12	81208747	zinc finger protein 36, C3H type-like 1 Gene [Source:MGI Symbol;Acc:MGI:107946]
ENSMUSG00000038760	Trhr	ILMN_2521340	Hr9f0UvsgJ7OeHTdPk	8.93	5.5619E-04	0.72	4.8128E-03	1	1	2	protein_coding	15	44027779	thyrotropin releasing hormone receptor Gene [Source:MGI Symbol;Acc:MGI:98824]
ENSMUSG00000066000	2610305D13Rik	ILMN_2998406	EuqCUxhzLPuwV.TohI	8.89	5.6222E-04	0.76	4.8580E-03	1	1	2	protein_coding	4	146986046	RIKEN cDNA 2610305D13 gene Gene [Source:MGI Symbol;Acc:MGI:2148252]
ENSMUSG00000028974	Dffa	ILMN_2704900	ogiejkvhEptpIiOn2g	9.56	5.6638E-04	0.83	4.8859E-03	1	1	2	protein_coding	4	148478255	DNA fragmentation factor, alpha subunit Gene [Source:MGI (curated);Acc:MGI:1196227]
ENSMUSG00000025235	Bbs4	ILMN_2726448	KS.CyyLQqet6DaRQgc	8.94	5.7329E-04	0.88	4.9059E-03	1	1	2	protein_coding	9	59169773	Bardet-Biedl syndrome 4 (human) Gene [Source:MGI Symbol;Acc:MGI:2143311]
ENSMUSG00000067578	Cbln4	ILMN_2639849	umUBfpAsXdfrqA2DHc	10.06	5.7072E-04	0.69	4.9059E-03	1	1	2	protein_coding	2	171861733	cerebellin 4 precursor protein Gene [Source:MGI (curated);Acc:MGI:2154433]
ENSMUSG00000022679	Mpv17l	ILMN_1220761	xtH_6uh.itc50dCd5U	8.99	5.7346E-04	0.79	4.9059E-03	1	2	4	protein_coding	16	13903254	Mpv17 transgene, kidney disease mutant-like Gene [Source:MGI (curated);Acc:MGI:2135951]
ENSMUSG00000061315	Naca	ILMN_2651643	W9feQSm6tGp2dvd.eU	10.06	5.7157E-04	0.73	4.9059E-03	1	2	4	protein_coding	10	127472701	nascent polypeptide-associated complex alpha polypeptide Gene [Source:MGI Symbol;Acc:MGI:106095]
ENSMUSG00000025212	Sfxn3	ILMN_1217021	T5z7g8dw2SaY51TR7k	9.09	5.7067E-04	0.84	4.9059E-03	1	2	4	protein_coding	19	45122307	sideroflexin 3 Gene [Source:MGI Symbol;Acc:MGI:2137679]
ENSMUSG00000039230	Tbcd	ILMN_2891506	EYXrI5Yrn44rTt7nS4	8.89	5.7346E-04	0.78	4.9059E-03	1	1	2	protein_coding	11	121313263	tubulin-specific chaperone d Gene [Source:MGI (curated);Acc:MGI:1919686]
ENSMUSG00000045034	Ankrd34b	ILMN_2965621	xfulACZ85YaVc.1YCA	8.99	5.7768E-04	0.87	4.9420E-03	1	1	2	protein_coding	13	93195851	ankyrin repeat domain 34B Gene [Source:MGI Symbol;Acc:MGI:2443245]
ENSMUSG00000068551	Zfp467	ILMN_2429059	N.OqNJStCqI_HiQiF0	8.94	5.8070E-04	1.53	4.9609E-03	1	1	2	protein_coding	6	48377696	zinc finger protein 467 Gene [Source:MGI (curated);Acc:MGI:1916160]
ENSMUSG00000027646	Src	ILMN_3148543	K5WHUnlQoX_7Cul0Hs	9.01	5.9255E-04	0.81	5.0565E-03	1	1	2	protein_coding	2	157244180	Rous sarcoma oncogene Gene [Source:MGI (curated);Acc:MGI:98397]
ENSMUSG00000030002	Dusp11	ILMN_2711705	3bSpReIUiehIISeDg8	9.26	5.9894E-04	0.82	5.1008E-03	1	2	4	protein_coding	6	85892262	dual specificity phosphatase 11 (RNA/RNP complex 1-interacting) Gene [Source:MGI (curated);Acc:MGI:1919352]
ENSMUSG00000051510	Mafg	ILMN_2764883	oXqhJnunvovy.8xEi8	9.09	6.0025E-04	0.84	5.1024E-03	1	1	2	protein_coding	11	120486431	v-maf musculoaponeurotic fibrosarcoma oncogene family, protein G (avian) Gene [Source:MGI (curated);Acc:MGI:96911]
ENSMUSG00000035274	Tpbg	ILMN_1250696	QigM_TVQHl5IWyQnfE	9.09	6.0328E-04	0.79	5.1210E-03	1	1	2	protein_coding	9	85736017	trophoblast glycoprotein Gene [Source:MGI Symbol;Acc:MGI:1341264]
ENSMUSG00000015932	Dstn	ILMN_2801683	ct8gNOszXSiDvW7dkE	8.89	6.0526E-04	1.42	5.1310E-03	1	1	2	protein_coding	2	143741056	destrin Gene [Source:MGI (curated);Acc:MGI:1929270]
ENSMUSG00000002395	Use1	ILMN_2667101	ln2700k41781g05Up4	8.94	6.1244E-04	1.23	5.1834E-03	1	2	4	protein_coding	8	73890841	unconventional SNARE in the ER 1 homolog (S. cerevisiae) Gene [Source:MGI (curated);Acc:MGI:1914273]
ENSMUSG00000020525	Ppm1d	ILMN_3133522	i7v5dERT_1SFLpPKUw	9.24	6.1393E-04	1.19	5.1934E-03	1	2	1	protein_coding	11	85124746	protein phosphatase 1D magnesium-dependent, delta isoform Gene [Source:MGI (curated);Acc:MGI:1858214]
ENSMUSG00000053460	Ggcx	ILMN_1232184	9yV.U4mP3WfbnmAncY	8.89	6.1494E-04	1.18	5.1948E-03	1	2	4	protein_coding	6	72364302	gamma-glutamyl carboxylase Gene [Source:MGI (curated);Acc:MGI:1927655]
ENSMUSG00000058447	Zfp82	ILMN_3163235	fSHXd0nREk0i705aog	8.93	6.1845E-04	1.18	5.2132E-03	1	2	4	protein_coding	7	30841057	zinc finger protein 82 Gene [Source:MGI Symbol;Acc:MGI:1890753]
ENSMUSG00000022261	Sdc2	ILMN_2619983	3J5EOVdDxop4g7LqzE	9.26	6.2528E-04	0.86	5.2652E-03	1	1	2	protein_coding	15	32850478	syndecan 2 Gene [Source:MGI (curated);Acc:MGI:1349165]
ENSMUSG00000037005	Xpnpep2	ILMN_1248998	HIllOkuc8CXdM3_AF0	8.93	6.2579E-04	0.90	5.2665E-03	1	1	2	protein_coding	X	45461902	X-prolyl aminopeptidase (aminopeptidase P) 2, membrane-bound Gene [Source:MGI (curated);Acc:MGI:2180001]
ENSMUSG00000069874	Irgm2	ILMN_1259564	xwCdl4r7O760SrN0Xo	8.99	6.2709E-04	1.23	5.2679E-03	1	1	2	protein_coding	11	58013131	immunity-related GTPase family M member 2 Gene [Source:MGI (curated);Acc:MGI:1926262]
ENSMUSG00000025326	Ube3a	ILMN_2506499	ZUZJ70WXbxn3fW2F7Y	8.99	6.3246E-04	0.78	5.3028E-03	1	2	4	protein_coding	7	66484122	ubiquitin protein ligase E3A Gene [Source:MGI Symbol;Acc:MGI:105098]
ENSMUSG00000030884	Uqcrc2	ILMN_2435140	c5RfcW19BI_HW6eOeM	8.89	6.3311E-04	0.86	5.3042E-03	1	1	2	protein_coding	7	127778690	ubiquinol cytochrome c reductase core protein 2 Gene [Source:MGI (curated);Acc:MGI:1914253]
ENSMUSG00000026307	Scly	ILMN_2628281	l461kjtU5ftVoLYJ8U	8.94	6.3488E-04	0.78	5.3138E-03	1	1	2	protein_coding	1	93194915	selenocysteine lyase Gene [Source:MGI (curated);Acc:MGI:1355310]
ENSMUSG00000031709	Tbc1d9	ILMN_1228165	clxik6cUgXH89Pj9VU	8.89	6.3717E-04	0.76	5.3235E-03	1	2	4	protein_coding	8	85689251	TBC1 domain family, member 9 Gene [Source:MGI (curated);Acc:MGI:1918560]
ENSMUSG00000039004	Bmp6	ILMN_2705217	6d2uu4g7HDd7QhAeyQ	9.19	6.4554E-04	0.89	5.3844E-03	1	1	2	protein_coding	13	38437802	bone morphogenetic protein 6 Gene [Source:MGI Symbol;Acc:MGI:88182]
ENSMUSG00000006021	Kptn	ILMN_2732642	KSu6kXbNzT746omCTc	8.94	6.4601E-04	0.74	5.3844E-03	1	1	2	protein_coding	7	16705244	kaptin Gene [Source:MGI (curated);Acc:MGI:1890380]
ENSMUSG00000040209	Zfp704	ILMN_1225146	TVUiKKP56stdAk7LIg	10.06	6.4684E-04	0.81	5.3856E-03	1	2	1	protein_coding	3	9429938	zinc finger protein 704 Gene [Source:MGI Symbol;Acc:MGI:2180715]
ENSMUSG00000015755	Map3k7ip2	ILMN_2679094	WVqCC7p7aHvpEtO7Pw	8.99	6.5228E-04	0.80	5.4058E-03	1	1	2	protein_coding	10	7625451	TGF-beta activated kinase 1/MAP3K7 binding protein 2 Gene [Source:MGI (curated);Acc:MGI:1915902]
ENSMUSG00000037386	Rims2	ILMN_2740869	EGRK6CVesEeTn477tw	8.89	6.5250E-04	0.83	5.4058E-03	1	1	2	protein_coding	15	39029878	regulating synaptic membrane exocytosis 2 Gene [Source:MGI Symbol;Acc:MGI:2152972]
ENSMUSG00000055334	Snupn	ILMN_2670415	6hfP0iT39QFSvlV7eg	8.89	6.5216E-04	0.78	5.4058E-03	1	1	2	protein_coding	9	56798685	snurportin 1 Gene [Source:MGI (curated);Acc:MGI:1913319]
ENSMUSG00000020385	Clk4	ILMN_2851710	9p.yDlf7tS4wG4_tU0	8.89	6.5676E-04	1.15	5.4401E-03	1	3	4	protein_coding	11	51075232	CDC like kinase 4 Gene [Source:MGI (curated);Acc:MGI:1098551]
ENSMUSG00000069072	Slc7a14	ILMN_2679229	KlyIq6.fLE0lzucgro	8.94	6.6308E-04	0.78	5.4825E-03	1	3	1	protein_coding	3	31101832	solute carrier family 7 (cationic amino acid transporter, y+ system), member 14 Gene [Source:MGI (curated);Acc:MGI:3040688]
ENSMUSG00000035505	Cox18	ILMN_3002011	uv_eIEo8rXu43cVB7U	10.06	6.6667E-04	0.84	5.5084E-03	1	2	4	protein_coding	5	90643749	COX18 cytochrome c oxidase assembly homolog (S. cerevisiae) Gene [Source:MGI (curated);Acc:MGI:2448532]
ENSMUSG00000037824	Tspan14	ILMN_1257666	icd3Ln38wfs3tfFvSo	9.24	6.6862E-04	1.20	5.5177E-03	1	1	2	protein_coding	14	41719734	tetraspanin 14 Gene [Source:MGI Symbol;Acc:MGI:1196325]
ENSMUSG00000020788	Atp2a3	ILMN_2688236	KfpKJIme5Ufnj7946I	8.94	6.7113E-04	1.22	5.5269E-03	1	1	2	protein_coding	11	72774671	ATPase, Ca++ transporting, ubiquitous Gene [Source:MGI (curated);Acc:MGI:1194503]
ENSMUSG00000040118	Cacna2d1	ILMN_2752030	TKdVRkpfOAIJrfh.hc	10.13	6.7865E-04	0.59	5.5782E-03	1	1	2	protein_coding	5	15440606	calcium channel, voltage-dependent, alpha2/delta subunit 1 Gene [Source:MGI Symbol;Acc:MGI:88295]
ENSMUSG00000051527	Usp29	ILMN_1229634	H6yLDnElxVtVdi_634	8.93	6.7898E-04	0.68	5.5782E-03	1	1	2	protein_coding	7	6683294	ubiquitin specific peptidase 29 Gene [Source:MGI Symbol;Acc:MGI:1888998]
ENSMUSG00000043448	Gjc2	ILMN_2597606	lffKoTXoL3vuX558jk	8.94	6.8127E-04	0.72	5.5873E-03	1	2	4	protein_coding	11	58989068	gap junction protein, gamma 2 Gene [Source:MGI (curated);Acc:MGI:2153060]
ENSMUSG00000045967	Gpr158	ILMN_2824971	rXK.eTmLrjKyh4QRHk	9.09	6.8632E-04	1.18	5.6210E-03	1	1	2	protein_coding	2	21289169	G protein-coupled receptor 158 Gene [Source:MGI (curated);Acc:MGI:2441697]
ENSMUSG00000074384	AI429214	ILMN_3161892	xTFEh.dFbvogkTSp9U	8.99	6.9276E-04	0.87	5.6563E-03	1	1	2	protein_coding	8	38056658	Uncharacterized protein C8orf48 homolog [Source:UniProtKB/Swiss-Prot;Acc:Q3TTJ4]
ENSMUSG00000029821	Dfna5	ILMN_2652482	KX0hOexHHq4eoBSA5w	8.94	6.9262E-04	1.24	5.6563E-03	1	1	2	protein_coding	6	50157404	deafness, autosomal dominant 5 (human) Gene [Source:MGI Symbol;Acc:MGI:1889850]
ENSMUSG00000006764	Tph2	ILMN_2460179	9Kj_fS8reOI7lOtMJQ	8.89	6.9311E-04	1.18	5.6563E-03	1	1	2	protein_coding	10	114515697	tryptophan hydroxylase 2 Gene [Source:MGI (curated);Acc:MGI:2651811]
ENSMUSG00000001016	Ilf2	ILMN_2775891	0ld7W3uKCSDlET1Qz8	9.26	6.9442E-04	0.84	5.6571E-03	1	1	2	protein_coding	3	90280069	interleukin enhancer binding factor 2 Gene [Source:MGI Symbol;Acc:MGI:1915031]
ENSMUSG00000030621	Me3	ILMN_1236334	rXovJAR3UvP3VEgdAU	9.09	7.0726E-04	0.78	5.7556E-03	1	1	2	protein_coding	7	96780902	malic enzyme 3, NADP(+)-dependent, mitochondrial Gene [Source:MGI (curated);Acc:MGI:1916679]
ENSMUSG00000003354	Ccdc65	ILMN_1253268	0cQbTYJZUT5dUzXuFo	9.26	7.1915E-04	0.84	5.8382E-03	1	2	4	protein_coding	15	98538625	coiled-coil domain containing 65 Gene [Source:MGI Symbol;Acc:MGI:2146001]
ENSMUSG00000037902	Sirpa	ILMN_2722996	NmV7ii6j_.97IUjiCg	9.56	7.1926E-04	1.26	5.8382E-03	1	2	4	protein_coding	2	129418571	signal-regulatory protein alpha Gene [Source:MGI (curated);Acc:MGI:108563]
ENSMUSG00000025439	Clns1a	ILMN_2691798	QepoKhuaCfI7d6j0og	9.09	7.3812E-04	0.80	5.9848E-03	1	2	4	protein_coding	7	104845144	chloride channel, nucleotide-sensitive, 1A Gene [Source:MGI (curated);Acc:MGI:109638]
ENSMUSG00000038564	Ift172	ILMN_2611450	ipkliGfE3tXTwL3eLI	9.24	7.3958E-04	0.86	5.9933E-03	1	3	4	protein_coding	5	31555653	intraflagellar transport 172 homolog (Chlamydomonas) Gene [Source:MGI Symbol;Acc:MGI:2682064]
ENSMUSG00000034673	Pbx2	ILMN_2599858	Z5QMZwM6nq59zO7dVQ	8.99	7.4563E-04	0.79	6.0341E-03	1	2	4	protein_coding	17	34729208	pre B-cell leukemia transcription factor 2 Gene [Source:MGI Symbol;Acc:MGI:1341793]
ENSMUSG00000040452	Cdh12	ILMN_2985389	0oY30zyJJNxUStd7_U	9.26	7.5017E-04	0.80	6.0509E-03	1	1	2	protein_coding	15	21041207	cadherin 12 Gene [Source:MGI (curated);Acc:MGI:109503]
ENSMUSG00000043940	Wdfy3	ILMN_2826414	ooLni7AoNPo0afWKUs	10.78	7.5038E-04	0.86	6.0509E-03	1	2	4	protein_coding	5	102264604	WD repeat and FYVE domain containing 3 Gene [Source:MGI Symbol;Acc:MGI:1096875]
ENSMUSG00000043463	Rab9b	ILMN_2977871	cuXl_lN3H894rPUU10	8.89	7.5129E-04	0.85	6.0512E-03	1	1	2	protein_coding	X	133392686	RAB9B, member RAS oncogene family Gene [Source:MGI (curated);Acc:MGI:2442454]
ENSMUSG00000051617	Krt9	ILMN_2748165	06KAyClN0tUtddAt5I	9.26	7.5358E-04	1.27	6.0676E-03	1	1	2	protein_coding	11	100048095	keratin 9 Gene [Source:MGI (curated);Acc:MGI:96696]
ENSMUSG00000053907	Mat2a	ILMN_1258415	BsvfzSou9c1DQ35OAY	8.89	7.5747E-04	1.30	6.0840E-03	1	4	4	protein_coding	6	72382793	methionine adenosyltransferase II, alpha Gene [Source:MGI Symbol;Acc:MGI:2443731]
ENSMUSG00000078853	Igtp	ILMN_2593554	rKeXSrf.nyJXJy0cgI	9.09	7.6185E-04	1.16	6.1163E-03	1	1	2	protein_coding	11	58013058	interferon gamma induced GTPase Gene [Source:MGI (curated);Acc:MGI:107729]
ENSMUSG00000015247	Nipsnap3b	ILMN_2592629	l4PWRc.3QldAhA4vXo	8.94	7.6382E-04	0.79	6.1246E-03	1	2	4	protein_coding	4	53024752	nipsnap homolog 3B (C. elegans) Gene [Source:MGI (curated);Acc:MGI:1913786]
ENSMUSG00000029535	Triap1	ILMN_1233160	xj7L.MMEfUHnrperzo	8.99	7.6466E-04	0.76	6.1248E-03	1	1	2	protein_coding	5	115791234	TP53 regulated inhibitor of apoptosis 1 Gene [Source:MGI (curated);Acc:MGI:1916326]
ENSMUSG00000043542	Fam164a	ILMN_1221011	od7rUx.HdOee56kMv8	9.56	7.6709E-04	1.19	6.1330E-03	1	2	1	protein_coding	3	7503426	family with sequence similarity 164, member A Gene [Source:MGI Symbol;Acc:MGI:1914556]
ENSMUSG00000072680	D14Ertd449e	ILMN_2693858	ipwBEcj8.urkXOd7us	9.24	7.6796E-04	1.55	6.1332E-03	1	1	2	protein_coding	14	26743656	Transmembrane protein C10orf57 homolog [Source:UniProtKB/Swiss-Prot;Acc:Q9DCV5]
ENSMUSG00000034108	Ccs	ILMN_1253618	3VUnRdwEiXTtK8.rXY	9.26	7.7221E-04	0.79	6.1573E-03	1	1	2	protein_coding	19	4825370	copper chaperone for superoxide dismutase Gene [Source:MGI Symbol;Acc:MGI:1333783]
ENSMUSG00000032115	Hyou1	ILMN_2661367	QoiFOi4OwA5RdHdKQk	9.09	7.7989E-04	0.83	6.2133E-03	1	1	2	protein_coding	9	44187573	hypoxia up-regulated 1 Gene [Source:MGI (curated);Acc:MGI:108030]
ENSMUSG00000035311	Gnptab	ILMN_3162570	6L_ScxAJJKXSUh_FVo	8.89	7.8214E-04	1.18	6.2213E-03	1	1	2	protein_coding	10	87841877	N-acetylglucosamine-1-phosphate transferase, alpha and beta subunits Gene [Source:MGI (curated);Acc:MGI:3643902]
ENSMUSG00000028763	Hspg2	ILMN_2685329	TMFeVN6iXiheHCqwko	10.13	7.8484E-04	0.86	6.2373E-03	1	1	2	protein_coding	4	137024684	perlecan (heparan sulfate proteoglycan 2) Gene [Source:MGI (curated);Acc:MGI:96257]
ENSMUSG00000002105	Slc39a13	ILMN_2432508	6_nhFSsdJ6VDcSUh1I	9.19	7.8581E-04	0.85	6.2374E-03	1	2	4	protein_coding	2	90901948	solute carrier family 39 (metal ion transporter), member 13 Gene [Source:MGI (curated);Acc:MGI:1915677]
ENSMUSG00000032666	1700025G04Rik	ILMN_2669982	Z7JPp.50jkDoLuFG4U	8.99	7.9710E-04	1.32	6.3088E-03	1	1	2	protein_coding	1	153737978	RIKEN cDNA 1700025G04 gene Gene [Source:MGI Symbol;Acc:MGI:1916649]
ENSMUSG00000036002	B230312A22Rik	ILMN_2603662	Qdp.dz1.1f15X0FTfY	9.09	7.9716E-04	0.72	6.3088E-03	1	1	2	protein_coding	4	43045286	RIKEN cDNA B230312A22 gene Gene [Source:MGI Symbol;Acc:MGI:2441854]
ENSMUSG00000029406	Pitpnm2	ILMN_2747507	6XVN7X7Ht_.dWFPuwE	8.89	7.9921E-04	0.80	6.3167E-03	1	1	2	protein_coding	5	124568699	phosphatidylinositol transfer protein, membrane-associated 2 Gene [Source:MGI (curated);Acc:MGI:1336192]
ENSMUSG00000071337	Tia1	ILMN_2911936	HevySsK4__UJeOV4v4	8.93	8.0884E-04	0.85	6.3877E-03	1	1	2	protein_coding	6	86354213	cytotoxic granule-associated RNA binding protein 1 Gene [Source:MGI (curated);Acc:MGI:107914]
ENSMUSG00000022935	Grik1	ILMN_1243701	Nenkodtf3u.slPog9M	8.94	8.1176E-04	0.82	6.3953E-03	1	2	4	protein_coding	16	87896142	glutamate receptor, ionotropic, kainate 1 Gene [Source:MGI Symbol;Acc:MGI:95814]
ENSMUSG00000074210	Sdhaf1	ILMN_2891688	xV44FuIB_kt4dvuCBY	8.99	8.1130E-04	1.55	6.3953E-03	1	1	2	protein_coding	7	31106425	succinate dehydrogenase complex assembly factor 1 Gene [Source:MGI (curated);Acc:MGI:1915582]
ENSMUSG00000029071	Dvl1	ILMN_1228762	Nv5OVf1UXnH6ROEES8	9.56	8.2143E-04	0.78	6.4581E-03	1	2	4	protein_coding	4	155221511	dishevelled, dsh homolog 1 (Drosophila) Gene [Source:MGI (curated);Acc:MGI:94941]
ENSMUSG00000002910	Arrdc2	ILMN_2693835	6SjEhCxNkKIEpB6pJ4	8.89	8.2525E-04	1.18	6.4815E-03	1	1	2	protein_coding	8	73359054	arrestin domain containing 2 Gene [Source:MGI Symbol;Acc:MGI:1918057]
ENSMUSG00000022864	D16Ertd472e	ILMN_1260073	6B6Xp7uTy0O1T6.53s	9.19	8.2837E-04	0.85	6.4889E-03	1	1	2	protein_coding	16	78543796	Putative uncharacterized protein [Source:UniProtKB/TrEMBL;Acc:Q9DAH7]
ENSMUSG00000061904	Slc25a3	ILMN_2960467	oU_uc9cD7VdHwgHXu8	10.78	8.2660E-04	0.63	6.4889E-03	1	2	4	protein_coding	10	90579538	solute carrier family 25 (mitochondrial carrier, phosphate carrier), member 3 Gene [Source:MGI Symbol;Acc:MGI:1353498]
ENSMUSG00000027366	2010106G01Rik	ILMN_1252689	urF_xHzx7dLb5_i2wo	10.06	8.3048E-04	1.21	6.4962E-03	1	2	4	protein_coding	2	126716127	RIKEN cDNA 2010106G01 gene Gene [Source:MGI Symbol;Acc:MGI:1913802]
ENSMUSG00000029993	Nfu1	ILMN_2698494	caj0gTnkv8z1ILoK7o	8.89	8.3069E-04	1.32	6.4962E-03	1	1	2	protein_coding	6	86959230	NFU1 iron-sulfur cluster scaffold homolog (S. cerevisiae) Gene [Source:MGI (curated);Acc:MGI:1913290]
ENSMUSG00000005656	Snx6	ILMN_2896582	TeUXZHUX1CCVAvcV3c	10.13	8.3540E-04	1.22	6.5194E-03	1	1	2	protein_coding	12	55847344	sorting nexin 6 Gene [Source:MGI Symbol;Acc:MGI:1919433]
ENSMUSG00000078606	AC174380.1	ILMN_3120510	x0ROV3_jT4TJy30E10	8.99	8.3713E-04	1.19	6.5263E-03	1	1	2	protein_coding	7	113043632	Interferon-induced very large GTPase 1 (Very large-inducible GTPase-1)(VLIG-1) [Source:UniProtKB/Swiss-Prot;Acc:Q80SU7]
ENSMUSG00000028233	Tgs1	ILMN_1255836	66N5kJI5e4IkJE170U	9.19	8.3870E-04	0.84	6.5263E-03	1	3	4	protein_coding	4	3502022	trimethylguanosine synthase homolog (S. cerevisiae) Gene [Source:MGI (curated);Acc:MGI:2151797]
ENSMUSG00000063727	Tnfrsf11b	ILMN_2513826	3J7Tt69LNxIe7td08U	9.26	8.3793E-04	0.84	6.5263E-03	1	1	2	protein_coding	15	54082181	tumor necrosis factor receptor superfamily, member 11b (osteoprotegerin) Gene [Source:MGI Symbol;Acc:MGI:109587]
ENSMUSG00000028016	Ints12	ILMN_2522765	Kdd4HfluO41zMTrUJQ	8.94	8.4338E-04	0.86	6.5412E-03	1	1	2	protein_coding	3	132754804	integrator complex subunit 12 Gene [Source:MGI (curated);Acc:MGI:1919043]
ENSMUSG00000030534	Vps33b	ILMN_2422410	raaL6SpfjgusaecB5I	9.09	8.4199E-04	0.84	6.5412E-03	1	2	1	protein_coding	7	87414535	vacuolar protein sorting 33B (yeast) Gene [Source:MGI (curated);Acc:MGI:2446237]
ENSMUSG00000046756	Mrps7	ILMN_2981821	TdTnpyC_lEH4kAeXdE	9.09	8.4534E-04	1.34	6.5487E-03	1	2	1	protein_coding	11	115465239	mitchondrial ribosomal protein S7 Gene [Source:MGI (curated);Acc:MGI:1354367]
ENSMUSG00000033770	Clcnka	ILMN_1250227	EngSp1E.NGlVYihBN0	8.89	8.4795E-04	0.69	6.5551E-03	1	1	2	protein_coding	4	140940525	chloride channel Ka Gene [Source:MGI (curated);Acc:MGI:1329026]
ENSMUSG00000025868	Higd2a	ILMN_1255823	BXW.SFoXz7T_rigulg	8.89	8.5044E-04	0.85	6.5551E-03	1	1	2	protein_coding	13	54691568	HIG1 domain family, member 2A Gene [Source:MGI (curated);Acc:MGI:1914294]
ENSMUSG00000058248	Kcnh1	ILMN_2668260	fTOJ93W3V2Hhf.Up_0	8.93	8.4824E-04	1.40	6.5551E-03	1	1	2	protein_coding	1	194014666	potassium voltage-gated channel, subfamily H (eag-related), member 1 Gene [Source:MGI (curated);Acc:MGI:1341721]
ENSMUSG00000056596	Trnp1	ILMN_3119914	Wjs14yKgopE.HVEWVI	8.99	8.4883E-04	1.29	6.5551E-03	1	1	2	processed_transcript	4	133047015	TMF1-regulated nuclear protein 1 Gene [Source:MGI (curated);Acc:MGI:1916789]
ENSMUSG00000018102	Hist1h2bc	ILMN_2677231	owjnXJAIOf8Lv7Ts6M	9.09	8.5280E-04	1.34	6.5622E-03	1	2	4	protein_coding	13	23776068	histone cluster 1, H2bc Gene [Source:MGI (curated);Acc:MGI:1915274]
ENSMUSG00000003813	Rad23a	ILMN_1216295	rTd47Iqor65TK4opVE	9.09	8.5331E-04	0.80	6.5622E-03	1	3	4	protein_coding	8	87357918	RAD23a homolog (S. cerevisiae) Gene [Source:MGI (curated);Acc:MGI:105126]
ENSMUSG00000040767	Snrnp25	ILMN_2990229	E7SbiV6hXaPugD13lc	8.89	8.5604E-04	0.72	6.5769E-03	1	1	2	protein_coding	11	32105415	small nuclear ribonucleoprotein 25 (U11/U12) Gene [Source:MGI (curated);Acc:MGI:1925622]
ENSMUSG00000020513	Tubd1	ILMN_2506229	uS86y36FcJQigCd.Eo	10.06	8.5655E-04	1.15	6.5769E-03	1	2	4	protein_coding	11	86358493	tubulin, delta 1 Gene [Source:MGI (curated);Acc:MGI:1891826]
ENSMUSG00000022978	2610039C10Rik	ILMN_2913326	ZiFVP_e7nH058CLeik	8.99	8.6229E-04	1.24	6.6072E-03	1	1	2	protein_coding	16	90719557	RIKEN cDNA 2610039C10 gene Gene [Source:MGI Symbol;Acc:MGI:1913828]
ENSMUSG00000020922	Lsm12	ILMN_2730926	3COmkXWpix9JvqJSu0	9.26	8.6690E-04	0.78	6.6374E-03	1	4	4	protein_coding	11	102023811	LSM12 homolog (S. cerevisiae) Gene [Source:MGI (curated);Acc:MGI:1919592]
ENSMUSG00000025915	Sgk3	ILMN_2665364	lLDSAElc4QR7oeuuXo	8.94	8.7064E-04	1.22	6.6600E-03	1	4	4	protein_coding	1	9788234	serum/glucocorticoid regulated kinase 3 Gene [Source:MGI Symbol;Acc:MGI:2182368]
ENSMUSG00000022472	Pppde2	ILMN_2794686	rQqK6KTiFftZ1yHgq8	9.09	8.7606E-04	1.36	6.6901E-03	1	1	2	protein_coding	15	81822953	PPPDE peptidase domain containing 2 Gene [Source:MGI (curated);Acc:MGI:106313]
ENSMUSG00000028833	Ncdn	ILMN_2864497	0Q1ecJdx3kqIZh6adQ	9.26	8.8343E-04	1.24	6.7272E-03	1	3	4	protein_coding	4	126420994	neurochondrin Gene [Source:MGI (curated);Acc:MGI:1347351]
ENSMUSG00000021143	Pacs2	ILMN_2620583	Be1TmFO6GP0K54JhHA	8.89	8.8212E-04	1.20	6.7272E-03	1	1	2	protein_coding	12	114252719	phosphofurin acidic cluster sorting protein 2 Gene [Source:MGI Symbol;Acc:MGI:1924399]
ENSMUSG00000050347	AC161441.1	ILMN_3067068	leSQYi6iReiZidoKIM	8.94	8.8485E-04	0.78	6.7343E-03	1	1	2	pseudogene	7	25647221	N/A
ENSMUSG00000020459	Mtif2	ILMN_2650774	rC9QcIfXqNSj.AJE8A	9.09	8.8961E-04	1.25	6.7641E-03	1	1	2	protein_coding	11	29426408	mitochondrial translational initiation factor 2 Gene [Source:MGI (curated);Acc:MGI:1924034]
ENSMUSG00000057230	Aak1	ILMN_3127491	uZIvVAr6yioLX2_fdE	10.06	8.9602E-04	1.38	6.8015E-03	1	2	4	protein_coding	6	86799511	AP2 associated kinase 1 Gene [Source:MGI (curated);Acc:MGI:1098687]
ENSMUSG00000029319	Coq2	ILMN_3009260	Ng3X7jex0eUCew9CCU	8.94	9.0208E-04	1.54	6.8382E-03	1	1	2	protein_coding	5	101083742	coenzyme Q2 homolog, prenyltransferase (yeast) Gene [Source:MGI (curated);Acc:MGI:1919133]
ENSMUSG00000066456	Hmgn3	ILMN_2644719	cZX5.EP8te5Ie67.x4	8.89	9.0279E-04	1.24	6.8382E-03	1	2	4	protein_coding	9	83003555	high mobility group nucleosomal binding domain 3 Gene [Source:MGI (curated);Acc:MGI:2138069]
ENSMUSG00000020262	Adarb1	ILMN_2959272	xyTpV5kKOEZA9uCb1M	8.99	9.0494E-04	0.76	6.8451E-03	1	4	4	protein_coding	10	76753471	adenosine deaminase, RNA-specific, B1 Gene [Source:MGI (curated);Acc:MGI:891999]
ENSMUSG00000032356	Rasgrf1	ILMN_3132050	QV51IF5.3H2AmHUldo	9.09	9.1376E-04	0.79	6.9049E-03	1	4	4	protein_coding	9	89804613	RAS protein-specific guanine nucleotide-releasing factor 1 Gene [Source:MGI Symbol;Acc:MGI:99694]
ENSMUSG00000020253	Ppm1m	ILMN_3151840	Te9AlElQ58UrVF95Do	9.09	9.3617E-04	1.24	7.0541E-03	1	1	2	protein_coding	9	106096503	protein phosphatase 1M Gene [Source:MGI (curated);Acc:MGI:1915155]
ENSMUSG00000002489	Tiam1	ILMN_2737710	Qkiu2jLRP963V5BG1M	9.09	9.3547E-04	0.81	7.0541E-03	1	1	2	protein_coding	16	89787356	T-cell lymphoma invasion and metastasis 1 Gene [Source:MGI (curated);Acc:MGI:103306]
ENSMUSG00000024011	Pi16	ILMN_2669062	c7J_hJIV4qSuCBCVQY	8.89	9.4820E-04	0.82	7.1360E-03	1	1	2	protein_coding	17	29455822	peptidase inhibitor 16 Gene [Source:MGI (curated);Acc:MGI:1921366]
ENSMUSG00000052026	Slc6a7	ILMN_1248672	Qp6Sm14InVFOqMoOIA	9.09	9.5174E-04	0.68	7.1576E-03	1	1	2	protein_coding	18	61155035	solute carrier family 6 (neurotransmitter transporter, L-proline), member 7 Gene [Source:MGI Symbol;Acc:MGI:2147363]
ENSMUSG00000024943	Smc5	ILMN_2695149	656JQFjoPwKf9Aptpg	9.19	9.5741E-04	1.59	7.1866E-03	1	1	2	protein_coding	19	23283224	structural maintenance of chromosomes 5 Gene [Source:MGI Symbol;Acc:MGI:2385088]
ENSMUSG00000050989	Sepn1	ILMN_2660862	Kktc6gsePnqn96t9NI	8.94	9.6507E-04	0.80	7.2380E-03	1	1	2	protein_coding	4	134093807	selenoprotein N, 1 Gene [Source:MGI (curated);Acc:MGI:2151208]
ENSMUSG00000026585	Kifap3	ILMN_2954858	NB.KJUeNwuxy8XS9EY	8.94	9.7032E-04	1.34	7.2668E-03	1	3	4	protein_coding	1	165709714	kinesin-associated protein 3 Gene [Source:MGI (curated);Acc:MGI:107566]
ENSMUSG00000025207	Sema4g	ILMN_2718314	BIG6BVGL.x7X0VMXdU	8.89	9.7389E-04	0.83	7.2881E-03	1	1	2	protein_coding	19	45063591	sema domain, immunoglobulin domain (Ig), transmembrane domain (TM) and short cytoplasmic domain, (semaphorin) 4G Gene [Source:MGI (curated);Acc:MGI:1347047]
ENSMUSG00000058975	Kcnc1	ILMN_1239595	9USx0i4ROVnpUoID.I	8.89	9.7720E-04	0.86	7.2995E-03	1	2	4	protein_coding	7	53651867	potassium voltage gated channel, Shaw-related subfamily, member 1 Gene [Source:MGI (curated);Acc:MGI:96667]
ENSMUSG00000041775	Mapk1ip1	ILMN_3142573	BVfWPbUFaIkX6IkehA	8.89	9.7923E-04	0.79	7.2995E-03	1	3	4	protein_coding	7	146027506	mitogen-activated protein kinase 1 interacting protein 1 Gene [Source:MGI (curated);Acc:MGI:1916796]
ENSMUSG00000020282	Rhbdf1	ILMN_2657828	BBI6ufXoR4XfuX52dY	8.89	9.7783E-04	0.76	7.2995E-03	1	1	2	protein_coding	11	32109585	rhomboid family 1 (Drosophila) Gene [Source:MGI (curated);Acc:MGI:104328]
ENSMUSG00000031858	9130404D08Rik	ILMN_2648607	E1gTclZUI1n7m9Pl5I	8.89	9.8266E-04	0.88	7.3207E-03	1	3	4	protein_coding	8	72542481	RIKEN cDNA 9130404D08 gene Gene [Source:MGI Symbol;Acc:MGI:1921799]
ENSMUSG00000052566	Hook2	ILMN_1235962	fkrJK7oHPX.JDuPffg	8.89	9.9334E-04	0.79	7.3864E-03	1	1	2	protein_coding	8	87514516	hook homolog 2 (Drosophila) Gene [Source:MGI Symbol;Acc:MGI:2181664]
ENSMUSG00000028483	Snapc3	ILMN_1214738	f_e7S4XUja6IPSQZlI	8.89	9.9496E-04	0.82	7.3925E-03	1	4	4	protein_coding	4	83063628	small nuclear RNA activating complex, polypeptide 3 Gene [Source:MGI (curated);Acc:MGI:1916338]
ENSMUSG00000027668	Mfn1	ILMN_2950837	Tqq15DR3tdEkKOwUcc	10.06	1.0093E-03	1.16	7.4951E-03	1	2	1	protein_coding	3	32428387	mitofusin 1 Gene [Source:MGI (curated);Acc:MGI:1914664]
ENSMUSG00000050930	4933403G14Rik	ILMN_2666297	Hu8ifiFUA7P7jcVeWc	9.24	1.0161E-03	0.85	7.5250E-03	1	1	2	protein_coding	8	128193766	RIKEN cDNA 4933403G14 gene Gene [Source:MGI Symbol;Acc:MGI:1921643]
ENSMUSG00000086556	AC125099.7	ILMN_1218380	lBNSlueeVCCFiJRCnA	8.94	1.0164E-03	1.16	7.5250E-03	1	1	2	processed_transcript	3	96013550	histone cluster 2, H2ab (Hist2h2ab), mRNA [Source:RefSeq DNA;Acc:NM_178213]
ENSMUSG00000020413	Hus1	ILMN_1229175	oUuo767U67hPAhSgl4	10.78	1.0188E-03	0.88	7.5250E-03	1	3	4	protein_coding	11	8893140	Hus1 homolog (S. pombe) Gene [Source:MGI (curated);Acc:MGI:1277962]
ENSMUSG00000010376	Nedd8	ILMN_1256971	QH69b8XX5XlDTDuk0Q	9.09	1.0201E-03	0.77	7.5250E-03	1	1	2	protein_coding	14	56281102	neural precursor cell expressed, developmentally down-regulated gene 8 Gene [Source:MGI Symbol;Acc:MGI:97301]
ENSMUSG00000026753	Ppp6c	ILMN_1242053	9oLXXT_zSUl97.7_so	8.89	1.0164E-03	0.84	7.5250E-03	1	1	2	protein_coding	2	39049874	protein phosphatase 6, catalytic subunit Gene [Source:MGI (curated);Acc:MGI:1915107]
ENSMUSG00000001039	B9d1	ILMN_2713969	HVEMANJX3tZR7oUjlc	9.24	1.0253E-03	0.74	7.5810E-03	1	1	2	protein_coding	11	61318646	B9 protein domain 1 Gene [Source:MGI (curated);Acc:MGI:1351471]
ENSMUSG00000041570	Camsap1l1	ILMN_3131302	NhFA4oUHiUlRIlF1wE	8.94	1.0323E-03	0.88	7.5810E-03	1	1	2	protein_coding	1	138164700	calmodulin regulated spectrin-associated protein 1-like 1 Gene [Source:MGI Symbol;Acc:MGI:1922434]
ENSMUSG00000020807	4933427D14Rik	ILMN_1245850	QXaAoTQqHTK30t6IvA	9.09	1.0387E-03	0.84	7.6189E-03	1	1	2	protein_coding	11	71967431	RIKEN cDNA 4933427D14 gene Gene [Source:MGI Symbol;Acc:MGI:1921727]
ENSMUSG00000020519	Sap30l	ILMN_3128784	luOAoSWrHn44Sul3kE	8.94	1.0389E-03	0.83	7.6189E-03	1	1	2	protein_coding	11	57615139	SAP30-like Gene [Source:MGI (curated);Acc:MGI:1354709]
ENSMUSG00000015659	Serac1	ILMN_3134990	WincUn0QoeVQLEiAbQ	10.09	1.0374E-03	1.12	7.6189E-03	1	1	2	protein_coding	17	6040718	serine active site containing 1 Gene [Source:MGI (curated);Acc:MGI:2447813]
ENSMUSG00000056592	Zfp658	ILMN_3114998	6iTVB6O5JHq3IOiIhE	8.89	1.0394E-03	0.77	7.6189E-03	1	1	2	protein_coding	7	50817626	zinc finger protein 658 Gene [Source:MGI (curated);Acc:MGI:2652821]
ENSMUSG00000048371	Pdp2	ILMN_3134598	lp_L4C_F1hfTu5Fuk4	8.94	1.0519E-03	0.82	7.6832E-03	1	2	4	protein_coding	8	107115368	pyruvate dehyrogenase phosphatase catalytic subunit 2 Gene [Source:MGI Symbol;Acc:MGI:1918878]
ENSMUSG00000004127	Rg9mtd2	ILMN_1222171	cnUqndPrf9384xDu5k	8.89	1.0688E-03	0.83	7.8205E-03	1	1	2	protein_coding	3	137806412	RNA (guanine-9-) methyltransferase domain containing 2 Gene [Source:MGI (curated);Acc:MGI:1920421]
ENSMUSG00000038732	Mboat1	ILMN_1225029	BtjjRpQbshHKwbewak	8.89	1.0840E-03	1.28	7.8753E-03	1	1	2	protein_coding	13	30228367	membrane bound O-acyltransferase domain containing 1 Gene [Source:MGI (curated);Acc:MGI:2387184]
ENSMUSG00000021079	Timm9	ILMN_3116614	0gQo9E66INV4RJKJbo	9.26	1.0835E-03	0.80	7.8753E-03	1	2	4	protein_coding	12	72224539	translocase of inner mitochondrial membrane 9 homolog (yeast) Gene [Source:MGI Symbol;Acc:MGI:1353436]
ENSMUSG00000062808	Hist1h3d	ILMN_2729958	W26t7_KEUF7uU1GUJs	10.06	1.0898E-03	1.19	7.9390E-03	1	1	2	protein_coding	13	23667632	histone cluster 1, H3d Gene [Source:MGI (curated);Acc:MGI:2448322]
ENSMUSG00000032718	Mansc1	ILMN_2848273	rVT1Iw6Qe.jGL.Dq10	9.09	1.0982E-03	1.31	7.9749E-03	1	1	2	protein_coding	6	134559228	MANSC domain containing 1 Gene [Source:MGI (curated);Acc:MGI:1914979]
ENSMUSG00000001520	Nrip2	ILMN_2816690	ZIe6TnaVK66O6EleD8	8.99	1.1022E-03	0.84	7.9749E-03	1	1	2	protein_coding	6	128349314	nuclear receptor interacting protein 2 Gene [Source:MGI (curated);Acc:MGI:1891884]
ENSMUSG00000029186	Pi4k2b	ILMN_3099758	KI5Tu426LkkAuklKls	8.94	1.0993E-03	0.85	7.9749E-03	1	1	2	protein_coding	5	53132826	phosphatidylinositol 4-kinase type 2 beta Gene [Source:MGI (curated);Acc:MGI:1914323]
ENSMUSG00000031497	Tnfsf13b	ILMN_1226099	HdS1.lBGRZBfn.5fq4	8.93	1.0954E-03	0.87	7.9749E-03	1	2	1	protein_coding	8	10006843	tumor necrosis factor (ligand) superfamily, member 13b Gene [Source:MGI Symbol;Acc:MGI:1344376]
ENSMUSG00000017210	Med24	ILMN_2818189	Wtf4FJFQId4ktXOtFU	8.99	1.1123E-03	0.84	8.0382E-03	1	1	2	protein_coding	11	98565905	mediator complex subunit 24 Gene [Source:MGI (curated);Acc:MGI:1344385]
ENSMUSG00000036983	Tfb1m	ILMN_2690441	cd7AhIxY4Xbh.HNSfo	8.89	1.1223E-03	1.25	8.1013E-03	1	1	2	protein_coding	17	3519263	transcription factor B1, mitochondrial Gene [Source:MGI Symbol;Acc:MGI:2146851]
ENSMUSG00000022112	Gpc5	ILMN_1254628	Ed513.t.VwBB2c7SAk	8.89	1.1256E-03	1.20	8.1548E-03	1	3	4	protein_coding	14	115491848	glypican 5 Gene [Source:MGI Symbol;Acc:MGI:1194894]
ENSMUSG00000032177	Pde4a	ILMN_2671726	r.TTl3r4ffeYhedQlc	9.09	1.1283E-03	0.88	8.1548E-03	1	4	4	protein_coding	9	20970158	phosphodiesterase 4A, cAMP specific Gene [Source:MGI (curated);Acc:MGI:99558]
ENSMUSG00000045087	S1pr5	ILMN_2691735	3qMCiJqnUIOdIFK47c	9.26	1.1413E-03	1.20	8.2176E-03	1	2	1	protein_coding	9	21047356	sphingosine-1-phosphate receptor 5 Gene [Source:MGI (curated);Acc:MGI:2150641]
ENSMUSG00000048814	Lonrf2	ILMN_2848288	lkrkl_eizk7V6q6H.g	8.94	1.1536E-03	0.77	8.2707E-03	1	1	2	protein_coding	1	38850514	LON peptidase N-terminal domain and ring finger 2 Gene [Source:MGI (curated);Acc:MGI:1920209]
ENSMUSG00000022526	Zfp251	ILMN_2870623	HU913lBEk4dUrNdPFI	9.24	1.1536E-03	0.75	8.2707E-03	1	1	2	protein_coding	15	76682578	zinc finger protein 251 Gene [Source:MGI Symbol;Acc:MGI:1918841]
ENSMUSG00000089895	AC138320.1	ILMN_3139800	65Q6AncoBFLniKaUFI	9.19	1.1636E-03	1.26	8.3141E-03	1	2	4	protein_coding	5	32122965	BRCA1-A complex subunit BRE (Brain and reproductive organ-expressed protein)(BRCA1/BRCA2-containing complex subunit 45) [Source:UniProtKB/Swiss-Prot;Acc:Q8K3W0]
ENSMUSG00000025193	Cutc	ILMN_2834370	xgiKbLT3S6nweOB6QI	8.99	1.1581E-03	1.13	8.3141E-03	1	2	4	protein_coding	19	43827486	cutC copper transporter homolog (E.coli) Gene [Source:MGI (curated);Acc:MGI:1913638]
ENSMUSG00000052133	Sema5b	ILMN_2606570	lcLeVffHrVVAtap5tQ	8.94	1.1641E-03	0.79	8.3141E-03	1	1	2	protein_coding	16	35541231	sema domain, seven thrombospondin repeats (type 1 and type 1-like), transmembrane domain (TM) and short cytoplasmic domain, (semaphorin) 5B Gene [Source:MGI (curated);Acc:MGI:107555]
ENSMUSG00000008855	Hdac5	ILMN_2659160	WOH4WU3uOXeKXu3ad4	8.99	1.1653E-03	0.82	8.3763E-03	1	3	4	protein_coding	11	102055746	histone deacetylase 5 Gene [Source:MGI (curated);Acc:MGI:1333784]
ENSMUSG00000032554	Trf	ILMN_2485323	ZeqyEgWevoE1c6k57E	8.99	1.1823E-03	1.32	8.4383E-03	1	1	2	protein_coding	9	103106331	transferrin Gene [Source:MGI (curated);Acc:MGI:98821]
ENSMUSG00000061991	Hist1h2af	ILMN_1219574	NbnnlQghYiUUwlQqAs	8.94	1.1986E-03	1.38	8.5715E-03	1	2	4	protein_coding	13	23625775	histone cluster 1, H2af Gene [Source:MGI (curated);Acc:MGI:2448309]
ENSMUSG00000020530	Ggnbp2	ILMN_1227938	cQilb_y6enhBp6JA8A	8.89	1.2129E-03	0.81	8.6332E-03	1	1	2	protein_coding	11	84645863	gametogenetin binding protein 2 Gene [Source:MGI (curated);Acc:MGI:2387356]
ENSMUSG00000048616	Nog	ILMN_2746870	NZ5p6PVNSxVNP1i7C4	9.56	1.2210E-03	0.75	8.6947E-03	1	1	2	protein_coding	11	89161952	noggin Gene [Source:MGI (curated);Acc:MGI:104327]
ENSMUSG00000026853	Crat	ILMN_2679456	3p4EIcaVK9UOzTUdTg	9.26	1.2365E-03	0.82	8.8272E-03	1	2	4	protein_coding	2	30255991	carnitine acetyltransferase Gene [Source:MGI (curated);Acc:MGI:109501]
ENSMUSG00000032850	Rnft2	ILMN_1221852	ZqE7f67f4gX3lDAXVU	8.99	1.2498E-03	1.20	8.8683E-03	1	1	2	protein_coding	5	118640745	ring finger protein, transmembrane 2 Gene [Source:MGI (curated);Acc:MGI:2442859]
ENSMUSG00000064329	Scn1a	ILMN_2762701	cPGiAHheEO1Ekn7WV0	8.89	1.2516E-03	0.75	8.8683E-03	1	1	2	protein_coding	2	66108838	sodium channel, voltage-gated, type I, alpha Gene [Source:MGI (curated);Acc:MGI:98246]
ENSMUSG00000033364	Usp37	ILMN_2416488	0ZNzJ4813.33EIuWfU	9.26	1.2465E-03	0.83	8.8683E-03	1	1	2	protein_coding	1	74485686	ubiquitin specific peptidase 37 Gene [Source:MGI Symbol;Acc:MGI:2442483]
ENSMUSG00000033102	Cdc14b	ILMN_2874816	9UrovUpSUOMRCgNe3Q	8.89	1.2749E-03	0.85	8.9697E-03	1	2	4	protein_coding	13	64296668	CDC14 cell division cycle 14 homolog B (S. cerevisiae) Gene [Source:MGI Symbol;Acc:MGI:2441808]
ENSMUSG00000036256	Igfbp7	ILMN_2764588	EXhEfd8FwVHBH88SUk	8.89	1.2704E-03	1.45	8.9697E-03	1	1	2	protein_coding	5	77778271	insulin-like growth factor binding protein 7 Gene [Source:MGI Symbol;Acc:MGI:1352480]
ENSMUSG00000048899	Rimkla	ILMN_2879196	0qru7rf1Ht_yQTfgHo	9.26	1.2710E-03	0.76	8.9697E-03	1	3	4	protein_coding	4	119137888	ribosomal modification protein rimK-like family member A Gene [Source:MGI (curated);Acc:MGI:3040686]
ENSMUSG00000035227	Spcs2	ILMN_2762956	9X8RFP.urszMz_H6og	8.89	1.2660E-03	1.35	8.9697E-03	1	1	2	protein_coding	7	106986079	signal peptidase complex subunit 2 homolog (S. cerevisiae) Gene [Source:MGI Symbol;Acc:MGI:1913874]
ENSMUSG00000027742	Cog6	ILMN_1219661	3_kOJtZ86CtWef13D4	9.26	1.2787E-03	0.79	9.0201E-03	1	2	4	protein_coding	3	52786045	component of oligomeric golgi complex 6 Gene [Source:MGI Symbol;Acc:MGI:1914792]
ENSMUSG00000021916	Glt8d1	ILMN_1224678	inqyC0yM1I4cUadTeU	9.24	1.2757E-03	0.87	9.0201E-03	1	3	4	protein_coding	14	31814890	glycosyltransferase 8 domain containing 1 Gene [Source:MGI Symbol;Acc:MGI:1923735]
ENSMUSG00000069274	Hist1h4f	ILMN_1222313	rO3rbrCooApepAppnA	9.09	1.2850E-03	1.23	9.0703E-03	1	1	2	protein_coding	13	23643127	histone cluster 1, H4f Gene [Source:MGI (curated);Acc:MGI:2448425]
ENSMUSG00000042688	Mapk6	ILMN_2681776	HnjWIbSdteKe1OxvCw	8.93	1.2892E-03	0.77	9.0703E-03	1	2	4	protein_coding	9	75234712	mitogen-activated protein kinase 6 Gene [Source:MGI Symbol;Acc:MGI:1354946]
ENSMUSG00000047388	Atmin	ILMN_2701824	uWngoguTt526d.sDMI	10.06	1.3117E-03	0.87	9.2006E-03	1	2	4	protein_coding	8	119467308	ATM interactor Gene [Source:MGI Symbol;Acc:MGI:2682328]
ENSMUSG00000090178	AL845463.1	ILMN_1217864	cIKXVwHpFhkJOSISSc	8.89	1.3208E-03	0.87	9.2399E-03	1	2	4	protein_coding	11	58121088	Zinc finger protein 692 [Source:UniProtKB/Swiss-Prot;Acc:Q3U381]
ENSMUSG00000025076	Casp7	ILMN_2648548	3FApdVKXuVM1FJl8w8	9.26	1.3193E-03	0.84	9.2399E-03	1	1	2	protein_coding	19	56471619	caspase 7 Gene [Source:MGI Symbol;Acc:MGI:109383]
ENSMUSG00000042129	Rassf4	ILMN_2686244	3Lk.6d_T.9ctRS5UUU	9.26	1.3151E-03	0.82	9.2399E-03	1	4	4	protein_coding	6	116583026	Ras association (RalGDS/AF-6) domain family member 4 Gene [Source:MGI Symbol;Acc:MGI:2386853]
ENSMUSG00000037979	Ccdc92	ILMN_2598374	Np143yQjhdBXjvlUF4	9.56	1.3254E-03	1.15	9.2789E-03	1	1	2	protein_coding	5	125314788	coiled-coil domain containing 92 Gene [Source:MGI (curated);Acc:MGI:106485]
ENSMUSG00000020131	Pcsk4	ILMN_1252464	BVLoIju18dP_iSsS6k	8.89	1.3324E-03	0.85	9.2789E-03	1	3	4	protein_coding	10	79784028	proprotein convertase subtilisin/kexin type 4 Gene [Source:MGI (curated);Acc:MGI:97514]
ENSMUSG00000036160	Surf6	ILMN_2753108	ruiMqcf8HK4Sg6UhMo	9.09	1.3328E-03	1.12	9.2789E-03	1	1	2	protein_coding	2	26744148	surfeit gene 6 Gene [Source:MGI (curated);Acc:MGI:98447]
ENSMUSG00000038861	Pi4kb	ILMN_2689259	ir36x8ofDXO.pTnnlw	9.24	1.3428E-03	0.76	9.3384E-03	1	2	4	protein_coding	3	94778653	phosphatidylinositol 4-kinase, catalytic, beta polypeptide Gene [Source:MGI (curated);Acc:MGI:1334433]
ENSMUSG00000028294	1700003M02Rik	ILMN_3162009	rbo.7pxE.nuHjpfddU	9.09	1.3454E-03	0.88	9.3873E-03	1	1	2	protein_coding	4	34635808	RIKEN cDNA 1700003M02 gene Gene [Source:MGI Symbol;Acc:MGI:1916579]
ENSMUSG00000046709	Mapk10	ILMN_2778112	3B0giCHCDpstApSV2U	9.26	1.3462E-03	1.32	9.3873E-03	1	3	4	protein_coding	5	103336967	mitogen-activated protein kinase 10 Gene [Source:MGI (curated);Acc:MGI:1346863]
ENSMUSG00000083282	Ctsf	ILMN_2615879	BgeIvnp0oXO_0S6VfU	8.89	1.3622E-03	0.85	9.4464E-03	1	1	2	protein_coding	19	4855129	cathepsin F Gene [Source:MGI Symbol;Acc:MGI:1861434]
ENSMUSG00000061393	Acvr2b	ILMN_1230145	NK2tBpHF2h7dt3euF0	8.94	1.3939E-03	0.74	9.6017E-03	1	1	2	protein_coding	9	119311562	activin receptor IIB Gene [Source:MGI Symbol;Acc:MGI:87912]
ENSMUSG00000035237	Lcat	ILMN_2798400	r1XECFW6eR3OCOqGEU	9.09	1.3930E-03	1.18	9.6017E-03	1	2	4	protein_coding	8	108463451	lecithin cholesterol acyltransferase Gene [Source:MGI (curated);Acc:MGI:96755]
ENSMUSG00000057615	Ldoc1	ILMN_2898506	K_RJG.X9IHkkl0SO7U	9.01	1.3907E-03	0.82	9.6017E-03	1	1	2	protein_coding	X	58962789	leucine zipper, down-regulated in cancer 1 Gene [Source:MGI (curated);Acc:MGI:2685212]
ENSMUSG00000021759	Ppap2a	ILMN_2759079	6FlL0aBx0FDRiV4KsQ	8.89	1.3940E-03	1.18	9.6017E-03	1	3	4	protein_coding	13	113591102	phosphatidic acid phosphatase type 2A Gene [Source:MGI Symbol;Acc:MGI:108412]
ENSMUSG00000017667	Zfp334	ILMN_2855298	T6KWnqfdW7rfXEn7pA	9.09	1.3871E-03	0.75	9.6017E-03	1	2	4	protein_coding	2	165199764	zinc finger protein 334 Gene [Source:MGI (curated);Acc:MGI:2388656]
ENSMUSG00000022722	Arl6	ILMN_3163134	WJbpM.ucuGU0CiCl5I	8.99	1.3985E-03	0.81	9.6391E-03	1	1	2	protein_coding	16	59612775	ADP-ribosylation factor-like 6 Gene [Source:MGI (curated);Acc:MGI:1927136]
ENSMUSG00000033021	Gmppa	ILMN_1232272	ZonC2CfRQUDTXuKOeU	8.99	1.4045E-03	1.29	9.6391E-03	1	2	4	protein_coding	1	75432505	GDP-mannose pyrophosphorylase A Gene [Source:MGI (curated);Acc:MGI:1916330]
ENSMUSG00000022106	Rcbtb2	ILMN_2812084	NtLd4.TF7u1739KspU	9.56	1.3958E-03	1.22	9.6391E-03	1	2	4	protein_coding	14	73551340	regulator of chromosome condensation (RCC1) and BTB (POZ) domain containing protein 2 Gene [Source:MGI Symbol;Acc:MGI:1917200]
ENSMUSG00000002103	Acp2	ILMN_2887075	xOEX3vnre3SK_qe36o	8.99	1.4064E-03	0.81	9.6551E-03	1	1	2	protein_coding	2	91043042	acid phosphatase 2, lysosomal Gene [Source:MGI (curated);Acc:MGI:87882]
ENSMUSG00000015377	Fam116b	ILMN_2671266	61W4KK4R5JqdJ7E_MQ	9.19	1.4147E-03	0.79	9.6551E-03	1	1	2	protein_coding	15	89015249	family with sequence similarity 116, member B Gene [Source:MGI Symbol;Acc:MGI:1916690]
ENSMUSG00000047735	Samd9l	ILMN_1224855	fn6VEsk0nPUzXQ.k9U	8.89	1.4071E-03	1.22	9.6551E-03	1	1	2	protein_coding	6	3322257	sterile alpha motif domain containing 9-like Gene [Source:MGI (curated);Acc:MGI:1343184]
ENSMUSG00000052763	Zfp212	ILMN_1218015	07UgkkXXkkUgD0Umok	9.26	1.4117E-03	0.88	9.6551E-03	1	4	4	protein_coding	6	47870475	Zinc finger protein 212 Gene [Source:MGI (curated);Acc:MGI:2682609]
ENSMUSG00000071291	Zfp58	ILMN_2833614	KBvT3kiAflQe6KC4Sk	8.94	1.4052E-03	0.87	9.6551E-03	1	1	2	protein_coding	13	67591550	zinc finger protein 58 Gene [Source:MGI Symbol;Acc:MGI:99205]
ENSMUSG00000024008	Cpne5	ILMN_2877900	xGe1TSV3KSU94p7FQg	8.99	1.4172E-03	0.83	9.6814E-03	1	1	2	protein_coding	17	29293495	copine V Gene [Source:MGI (curated);Acc:MGI:2385908]
ENSMUSG00000060550	H2-Q7	ILMN_2924419	0xXiOqiOol11MR7dQQ	9.26	1.4190E-03	1.15	9.6814E-03	1	1	2	protein_coding	17	35576100	histocompatibility 2, Q region locus 9 Gene [Source:MGI Symbol;Acc:MGI:95938]
ENSMUSG00000063049	Ing2	ILMN_2673064	o6J7hTu6iS._vOiJJI	9.56	1.4195E-03	0.79	9.6814E-03	1	1	2	protein_coding	8	48752532	inhibitor of growth family, member 2 Gene [Source:MGI (curated);Acc:MGI:1916510]
ENSMUSG00000083361	Olfr360	ILMN_3006758	B_q9872DKz5TpUTkdc	8.89	1.4173E-03	0.87	9.6814E-03	1	1	2	protein_coding	2	36921266	olfactory receptor 360 Gene [Source:MGI (curated);Acc:MGI:3030194]
ENSMUSG00000062127	Cttnbp2nl	ILMN_2744138	NC091v15NH34suC0bc	8.94	1.4330E-03	1.24	9.7180E-03	1	2	4	protein_coding	3	104804835	CTTNBP2 N-terminal like Gene [Source:MGI Symbol;Acc:MGI:1933137]
ENSMUSG00000068154	Insm1	ILMN_2859558	Ed4n9VeUf_E.R7k.yg	8.89	1.4312E-03	1.16	9.7180E-03	1	1	2	protein_coding	2	146047847	insulinoma-associated 1 Gene [Source:MGI (curated);Acc:MGI:1859980]
ENSMUSG00000031906	Smpd3	ILMN_2716389	TeVKF3QqCTJguxyfJA	10.13	1.4310E-03	1.27	9.7180E-03	1	1	2	protein_coding	8	108776448	sphingomyelin phosphodiesterase 3, neutral Gene [Source:MGI Symbol;Acc:MGI:1927578]
ENSMUSG00000028337	Coro2a	ILMN_2768936	il3zu6cquq1LifVNA0	9.24	1.4449E-03	0.84	9.7439E-03	1	1	2	protein_coding	4	46549815	coronin, actin binding protein 2A Gene [Source:MGI (curated);Acc:MGI:1345966]
ENSMUSG00000019997	Ctgf	ILMN_2909150	fIDp6dKsK1j1xSgufk	8.89	1.4417E-03	0.74	9.7439E-03	1	1	2	protein_coding	10	24315248	connective tissue growth factor Gene [Source:MGI (curated);Acc:MGI:95537]
ENSMUSG00000022613	Miox	ILMN_2640116	0XFo7oiXmlcc0Knj4Q	9.26	1.4376E-03	0.87	9.7439E-03	1	1	2	protein_coding	15	89164829	myo-inositol oxygenase Gene [Source:MGI (curated);Acc:MGI:1891725]
ENSMUSG00000001054	Rmnd5b	ILMN_2689667	6Ce42BIpLkeq7otEKM	9.19	1.4399E-03	1.29	9.7439E-03	1	2	4	protein_coding	11	51437173	required for meiotic nuclear division 5 homolog B (S. cerevisiae) Gene [Source:MGI (curated);Acc:MGI:1913339]
ENSMUSG00000019986	Ahi1	ILMN_2813712	T5tXpEfqSknS0d4H58	9.09	1.4517E-03	0.79	9.7695E-03	1	1	2	protein_coding	10	20672465	Abelson helper integration site 1 Gene [Source:MGI Symbol;Acc:MGI:87971]
ENSMUSG00000043948	Olfr691	ILMN_1225404	EVNn_ogE9VhG5M156U	8.89	1.4482E-03	0.90	9.7695E-03	1	1	2	protein_coding	7	112485260	olfactory receptor 691 Gene [Source:MGI Symbol;Acc:MGI:3030525]
ENSMUSG00000040848	Sft2d2	ILMN_1260046	0XqRHV6iwBQPQOWuug	9.26	1.4549E-03	1.20	9.7695E-03	1	2	4	protein_coding	1	167104628	SFT2 domain containing 2 Gene [Source:MGI Symbol;Acc:MGI:1917362]
ENSMUSG00000026558	Uck2	ILMN_2880529	KCaSGBpzdBpxFX1ZCI	8.94	1.4455E-03	1.11	9.7695E-03	1	3	4	protein_coding	1	169156219	uridine-cytidine kinase 2 Gene [Source:MGI Symbol;Acc:MGI:1931744]
ENSMUSG00000030600	Lrfn1	ILMN_2734991	KlLl6TWzsULkMQSd5I	8.94	1.4606E-03	0.85	9.7950E-03	1	1	2	protein_coding	7	29243646	leucine rich repeat and fibronectin type III domain containing 1 Gene [Source:MGI Symbol;Acc:MGI:2136810]
ENSMUSG00000028518	Prkaa2	ILMN_2803138	c4wSiXDdUn14S_5CmU	8.89	1.4612E-03	0.80	9.7950E-03	1	2	4	protein_coding	4	104702479	protein kinase, AMP-activated, alpha 2 catalytic subunit Gene [Source:MGI (curated);Acc:MGI:1336173]
ENSMUSG00000036087	Slain2	ILMN_2686270	Echzs70j4bB0exK7Ws	8.89	1.4627E-03	1.31	9.7950E-03	1	1	2	protein_coding	5	73305543	SLAIN motif family, member 2 Gene [Source:MGI (curated);Acc:MGI:1923241]
ENSMUSG00000037972	Snn	ILMN_2790373	Nq0q0rfeOvGCcl.TXo	9.56	1.4561E-03	0.89	9.7950E-03	1	1	2	protein_coding	16	11066454	stannin Gene [Source:MGI Symbol;Acc:MGI:1276549]
ENSMUSG00000020366	Mapk9	ILMN_1218582	0tq5NOkgOtdTAte9Uo	9.26	1.4725E-03	0.84	9.8516E-03	1	3	4	protein_coding	11	49660255	mitogen-activated protein kinase 9 Gene [Source:MGI (curated);Acc:MGI:1346862]
ENSMUSG00000032735	Ablim3	ILMN_1214945	6Rksw137MOoRBOeXls	8.89	1.4806E-03	0.87	9.8765E-03	1	2	4	protein_coding	18	61959084	actin binding LIM protein family, member 3 Gene [Source:MGI Symbol;Acc:MGI:2442582]
ENSMUSG00000024065	Ehd3	ILMN_1232989	3dW9PJcCTVJ0D0lUp8	9.26	1.4839E-03	1.18	9.8765E-03	1	1	2	protein_coding	17	74154181	EH-domain containing 3 Gene [Source:MGI (curated);Acc:MGI:1928900]
ENSMUSG00000041907	Gpr45	ILMN_1228145	QtqpCTOpF3XUus.yIM	9.09	1.4798E-03	0.75	9.8765E-03	1	1	2	protein_coding	1	43009808	G protein-coupled receptor 45 Gene [Source:MGI Symbol;Acc:MGI:2135882]
ENSMUSG00000015354	Pcolce2	ILMN_1238603	iwg0glTgZHggQku8l4	9.01	1.4846E-03	1.31	9.8765E-03	1	1	2	protein_coding	9	95538020	procollagen C-endopeptidase enhancer 2 Gene [Source:MGI (curated);Acc:MGI:1923727]
ENSMUSG00000022124	Fbxl3	ILMN_2733542	QRsqOIKAIWFSJ1EcCk	9.09	1.5116E-03	1.31	1.0066E-02	0	1	N/A	protein_coding	14	103479456	F-box and leucine-rich repeat protein 3 Gene [Source:MGI (curated);Acc:MGI:1354702]
ENSMUSG00000027615	Hps3	ILMN_1229418	Ki1OBfueF0N7mJfMrk	8.94	1.5341E-03	0.84	1.0146E-02	0	2	N/A	protein_coding	3	19895945	Hermansky-Pudlak syndrome 3 homolog (human) Gene [Source:MGI (curated);Acc:MGI:2153839]
ENSMUSG00000016637	Ift27	ILMN_1215009	xcISF6elhAS6PSdKVI	8.99	1.5306E-03	1.17	1.0146E-02	0	2	N/A	protein_coding	15	77989895	intraflagellar transport 27 homolog (Chlamydomonas) Gene [Source:MGI Symbol;Acc:MGI:1914292]
ENSMUSG00000024805	Pcgf5	ILMN_1243593	olu3n90u9Z_XvkI_9w	9.56	1.5330E-03	0.83	1.0146E-02	0	1	N/A	protein_coding	19	36484238	polycomb group ring finger 5 Gene [Source:MGI Symbol;Acc:MGI:1923505]
ENSMUSG00000043733	Ptpn11	ILMN_3001598	uQiGR0nh._VGTNOy3o	10.06	1.5306E-03	1.18	1.0146E-02	0	3	N/A	protein_coding	5	121580542	protein tyrosine phosphatase, non-receptor type 11 Gene [Source:MGI (curated);Acc:MGI:99511]
ENSMUSG00000020903	Stx8	ILMN_2710544	H9geCUpi4V66EgLQfU	8.93	1.5348E-03	0.80	1.0146E-02	0	3	N/A	protein_coding	11	67779695	syntaxin 8 Gene [Source:MGI (curated);Acc:MGI:1890156]
ENSMUSG00000066456	Hmgn3	ILMN_1247704	TmV_fxD.LXuSHuu.8c	10.13	1.5398E-03	1.21	1.0180E-02	0	2	N/A	protein_coding	9	83003555	high mobility group nucleosomal binding domain 3 Gene [Source:MGI (curated);Acc:MGI:2138069]
ENSMUSG00000003458	Ncstn	ILMN_2914418	TnkUoIq7gI_5N5PQcU	10.13	1.5423E-03	1.17	1.0180E-02	0	2	N/A	protein_coding	1	173996144	nicastrin Gene [Source:MGI (curated);Acc:MGI:1891700]
ENSMUSG00000058076	Sdhc	ILMN_2594149	E7XnSciojAiSXqJ_ic	8.89	1.5406E-03	0.78	1.0180E-02	0	1	N/A	protein_coding	1	173057296	succinate dehydrogenase complex, subunit C, integral membrane protein Gene [Source:MGI (curated);Acc:MGI:1913302]
ENSMUSG00000058620	Adra2b	ILMN_1228610	9VXvuEzK79wh3ic.zQ	8.89	1.5497E-03	0.86	1.0203E-02	0	1	N/A	protein_coding	2	127188944	adrenergic receptor, alpha 2b Gene [Source:MGI (curated);Acc:MGI:87935]
ENSMUSG00000032259	Drd2	ILMN_2988228	Kl6gviX6FLvongvoro	8.94	1.5520E-03	1.43	1.0203E-02	0	1	N/A	protein_coding	9	49148732	dopamine receptor D2 Gene [Source:MGI Symbol;Acc:MGI:94924]
ENSMUSG00000079056	Kcnip3	ILMN_2911729	xgCUKUagClFHcF55NU	8.99	1.5451E-03	1.18	1.0203E-02	0	1	N/A	protein_coding	2	127282234	Kv channel interacting protein 3, calsenilin Gene [Source:MGI (curated);Acc:MGI:1929258]
ENSMUSG00000013878	Rnf170	ILMN_2970742	E660n6b4Wcd17OR90g	8.89	1.5536E-03	0.81	1.0203E-02	0	1	N/A	protein_coding	8	27229840	ring finger protein 170 Gene [Source:MGI (curated);Acc:MGI:1924983]
ENSMUSG00000052748	1200016B10Rik	ILMN_1236716	HpjtP17m.UsoCJV3jk	8.93	1.5672E-03	0.85	1.0313E-02	0	2	N/A	protein_coding	1	153214829	RIKEN cDNA 1200016B10 gene Gene [Source:MGI Symbol;Acc:MGI:1914125]
ENSMUSG00000054115	Skp2	ILMN_2633697	KQEU0VJ4F0mnFgIF1I	8.94	1.5714E-03	0.91	1.0313E-02	0	3	N/A	protein_coding	15	9041742	S-phase kinase-associated protein 2 (p45) Gene [Source:MGI Symbol;Acc:MGI:1351663]
ENSMUSG00000039999	Rab42	ILMN_2836540	9lELuF4EVjmzXdKCSI	8.89	1.5776E-03	0.90	1.0368E-02	0	2	N/A	pseudogene	4	131858177	RAB42, member RAS oncogene family, pseudogene Pseudogene [Source:MGI Symbol;Acc:MGI:2441753]
ENSMUSG00000020387	Phf15	ILMN_1247555	Qq5yNY56hKHFt57pYg	9.09	1.5922E-03	0.88	1.0423E-02	0	1	N/A	protein_coding	11	51626957	PHD finger protein 15 Gene [Source:MGI (curated);Acc:MGI:1924151]
ENSMUSG00000040112	Mrps35	ILMN_1258993	lsIWKCE6GLO7qQInXY	8.94	1.6079E-03	0.85	1.0543E-02	0	1	N/A	protein_coding	6	146991286	mitochondrial ribosomal protein S35 Gene [Source:MGI (curated);Acc:MGI:2385255]
ENSMUSG00000023571	Fam132a	ILMN_2645295	EXop7NK3oiQSSrfRLk	8.89	1.6172E-03	1.26	1.0575E-02	0	1	N/A	protein_coding	4	155336427	family with sequence similarity 132, member A Gene [Source:MGI (curated);Acc:MGI:1914639]
ENSMUSG00000059540	Tcea2	ILMN_2884728	0vfroRJ93ojFeCukZU	9.26	1.6182E-03	0.83	1.0575E-02	0	1	N/A	protein_coding	2	181415015	transcription elongation factor A (SII), 2 Gene [Source:MGI (curated);Acc:MGI:107368]
ENSMUSG00000006288	Ttc5	ILMN_3083981	feugl6BSeriux6CAog	8.89	1.6198E-03	0.85	1.0575E-02	0	1	N/A	protein_coding	14	51385101	tetratricopeptide repeat domain 5 Gene [Source:MGI Symbol;Acc:MGI:2683584]
ENSMUSG00000051616	C230029F24Rik	ILMN_3114339	31CAkoBAkOytIAQkoo	9.26	1.6296E-03	0.89	1.0619E-02	0	1	N/A	protein_coding	1	49301460	RIKEN cDNA C230029F24 gene Gene [Source:MGI Symbol;Acc:MGI:3045370]
ENSMUSG00000027355	Tmco5	ILMN_3162129	9ZnlwjHiSobfugniO8	8.89	1.6325E-03	0.83	1.0619E-02	0	1	N/A	protein_coding	2	116704427	transmembrane and coiled-coil domains 5 Gene [Source:MGI (curated);Acc:MGI:1914606]
ENSMUSG00000042388	Dlgap3	ILMN_1257751	E6n26o0J9un.zgg1YE	8.89	1.6409E-03	1.17	1.0673E-02	0	1	N/A	protein_coding	4	126846448	discs, large (Drosophila) homolog-associated protein 3 Gene [Source:MGI (curated);Acc:MGI:3039563]
ENSMUSG00000033805	Abhd7	ILMN_2833415	TeaTXlSe9I1J.zx99Q	9.09	1.6659E-03	0.82	1.0823E-02	0	2	N/A	protein_coding	5	107831755	epoxide hydrolase 4 Gene [Source:MGI (curated);Acc:MGI:2686228]
ENSMUSG00000025422	Agap2	ILMN_3124601	c_KJqOfq9KU_ItI16U	8.89	1.6712E-03	0.85	1.0823E-02	0	2	N/A	protein_coding	10	126515963	ArfGAP with GTPase domain, ankyrin repeat and PH domain 2 Gene [Source:MGI Symbol;Acc:MGI:3580016]
ENSMUSG00000024780	Cdc37l1	ILMN_1242724	36A6UAHkO6NQinv9v4	9.26	1.6740E-03	1.26	1.0823E-02	0	4	N/A	protein_coding	19	29064984	cell division cycle 37 homolog (S. cerevisiae)-like 1 Gene [Source:MGI Symbol;Acc:MGI:1914322]
ENSMUSG00000029001	Fbxo44	ILMN_1229019	BqJtD0RHFV_FckUdTU	8.89	1.6729E-03	1.29	1.0823E-02	0	1	N/A	protein_coding	4	147526912	F-box protein 44 Gene [Source:MGI (curated);Acc:MGI:1354744]
ENSMUSG00000079511	Ccdc142	ILMN_2767187	3lrQnr2L0veVv4ggbo	9.26	1.6960E-03	0.81	1.0995E-02	0	1	N/A	protein_coding	6	83051611	coiled-coil domain containing 142 Gene [Source:MGI (curated);Acc:MGI:3045292]
ENSMUSG00000059146	Ntrk3	ILMN_2675199	x6ThWTVLT4gVUsfW0o	8.99	1.7009E-03	0.72	1.0995E-02	0	4	N/A	protein_coding	7	85337248	neurotrophic tyrosine kinase, receptor, type 3 Gene [Source:MGI (curated);Acc:MGI:97385]
ENSMUSG00000061353	Cxcl12	ILMN_3158250	6lr32IlE2UiUG0JN4A	8.89	1.7122E-03	0.79	1.1048E-02	0	3	N/A	protein_coding	6	117118553	chemokine (C-X-C motif) ligand 12 Gene [Source:MGI (curated);Acc:MGI:103556]
ENSMUSG00000052748	1200016B10Rik	ILMN_2798079	EVQh8IThTlFE9ROp58	8.89	1.7344E-03	0.86	1.1143E-02	0	2	N/A	protein_coding	1	153214829	RIKEN cDNA 1200016B10 gene Gene [Source:MGI Symbol;Acc:MGI:1914125]
ENSMUSG00000028017	Egf	ILMN_2684104	ruNxMgt8nR3SgZ_gRw	9.09	1.7283E-03	0.88	1.1143E-02	0	1	N/A	protein_coding	3	129380496	epidermal growth factor Gene [Source:MGI Symbol;Acc:MGI:95290]
ENSMUSG00000030306	Tmtc1	ILMN_2810955	0ez1K.Ry77t1HeJfeI	9.26	1.7314E-03	1.14	1.1143E-02	0	1	N/A	protein_coding	6	148180952	transmembrane and tetratricopeptide repeat containing 1 Gene [Source:MGI (curated);Acc:MGI:3039590]
ENSMUSG00000056055	Sag	ILMN_2730436	cgh8lyOXIB5_y9auX4	8.89	1.7351E-03	1.13	1.1196E-02	0	1	N/A	protein_coding	1	89700255	retinal S-antigen Gene [Source:MGI (curated);Acc:MGI:98227]
ENSMUSG00000027006	Dnajc10	ILMN_3128019	3S93Vru6rrSKOUuDAs	9.26	1.7481E-03	0.70	1.1237E-02	0	1	N/A	protein_coding	2	80155623	DnaJ (Hsp40) homolog, subfamily C, member 10 Gene [Source:MGI (curated);Acc:MGI:1914111]
ENSMUSG00000047976	Kcna1	ILMN_1237059	ujqhDV.2idAk73fLSQ	10.06	1.7465E-03	0.83	1.1237E-02	0	1	N/A	protein_coding	6	126586481	potassium voltage-gated channel, shaker-related subfamily, member 1 Gene [Source:MGI Symbol;Acc:MGI:96654]
ENSMUSG00000041477	Dcp1b	ILMN_3139994	Txe5VHioh4w6nTpXKI	10.06	1.7582E-03	1.11	1.1279E-02	0	1	N/A	protein_coding	6	119125270	DCP1 decapping enzyme homolog b (S. cerevisiae) Gene [Source:MGI (curated);Acc:MGI:2442404]
ENSMUSG00000045503	Sys1	ILMN_2674425	9qKuxwK56KdFecJ.fU	8.89	1.7614E-03	0.79	1.1279E-02	0	1	N/A	protein_coding	2	164282464	SYS1 Golgi-localized integral membrane protein homolog (S. cerevisiae) Gene [Source:MGI (curated);Acc:MGI:1913710]
ENSMUSG00000052214	Opa3	ILMN_2750314	lClXHOe.p31pJcdOn0	8.94	1.7705E-03	0.84	1.1308E-02	0	1	N/A	protein_coding	7	19813683	optic atrophy 3 (human) Gene [Source:MGI (curated);Acc:MGI:2686271]
ENSMUSG00000069678	Pcgf1	ILMN_2606130	cieK1lN1gq97tFhw5w	8.89	1.7685E-03	0.77	1.1308E-02	0	1	N/A	protein_coding	6	83028384	polycomb group ring finger 1 Gene [Source:MGI Symbol;Acc:MGI:1917087]
ENSMUSG00000028133	Rwdd3	ILMN_2922728	6ofqid90i7seqeuA4o	8.89	1.7741E-03	0.78	1.1308E-02	0	1	N/A	protein_coding	3	120858783	RWD domain containing 3 Gene [Source:MGI Symbol;Acc:MGI:1920420]
ENSMUSG00000043300	B3galnt1	ILMN_2805719	xVwCABwctRJSDEu6L4	8.99	1.7785E-03	1.11	1.1337E-02	0	2	N/A	protein_coding	3	69378108	UDP-GalNAc:betaGlcNAc beta 1,3-galactosaminyltransferase, polypeptide 1 Gene [Source:MGI Symbol;Acc:MGI:1349405]
ENSMUSG00000026113	Inpp4a	ILMN_2646260	oRiRpOlWSt9EQlei5M	10.78	1.7752E-03	0.74	1.1337E-02	0	3	N/A	protein_coding	1	37356710	inositol polyphosphate-4-phosphatase, type I Gene [Source:MGI (curated);Acc:MGI:1931123]
ENSMUSG00000000538	Tom1l2	ILMN_2498659	imC8eCEHwyF6lWnVWc	9.24	1.7777E-03	1.15	1.1337E-02	0	3	N/A	protein_coding	11	60040217	target of myb1-like 2 (chicken) Gene [Source:MGI (curated);Acc:MGI:2443306]
ENSMUSG00000001285	Myg1	ILMN_2594821	BJLmoftz_R9obCdelQ	8.89	1.7854E-03	1.26	1.1390E-02	0	3	N/A	protein_coding	15	102162165	melanocyte proliferating gene 1 Gene [Source:MGI Symbol;Acc:MGI:1929864]
ENSMUSG00000026778	Prkcq	ILMN_2667829	HXe90vjd3tJsrKR08U	9.24	1.7960E-03	1.10	1.1442E-02	0	1	N/A	protein_coding	2	11093740	protein kinase C, theta Gene [Source:MGI (curated);Acc:MGI:97601]
ENSMUSG00000045411	2410002F23Rik	ILMN_2965641	0nkSOlXpQ5I3o.Loqs	9.26	1.8109E-03	1.21	1.1471E-02	0	2	N/A	protein_coding	7	51502092	RIKEN cDNA 2410002F23 gene Gene [Source:MGI Symbol;Acc:MGI:1914226]
ENSMUSG00000035021	Baz1a	ILMN_1227401	ZSkvj1.Ax54C3d3Ukw	8.99	1.8078E-03	0.86	1.1471E-02	0	2	N/A	protein_coding	12	55994540	bromodomain adjacent to zinc finger domain 1A Gene [Source:MGI Symbol;Acc:MGI:1309478]
ENSMUSG00000020451	Limk2	ILMN_2728634	x4Jeiu2qe6Rc71XiUg	8.99	1.8126E-03	0.89	1.1471E-02	0	2	N/A	protein_coding	11	3243386	LIM motif-containing protein kinase 2 Gene [Source:MGI (curated);Acc:MGI:1197517]
ENSMUSG00000074182	Znhit6	ILMN_3021192	cgKbvoLgkopoyyXrrg	8.89	1.8345E-03	1.19	1.1586E-02	0	1	N/A	protein_coding	3	145239200	zinc finger, HIT type 6 Gene [Source:MGI Symbol;Acc:MGI:1916996]
ENSMUSG00000027465	Tbc1d20	ILMN_1226035	cRSjjvlbt1e9.ddxCU	8.89	1.8481E-03	0.70	1.1700E-02	0	1	N/A	protein_coding	2	152119564	TBC1 domain family, member 20 Gene [Source:MGI (curated);Acc:MGI:1914481]
ENSMUSG00000026421	Csrp1	ILMN_1260378	fXUFSHSFff30Vxf3cs	8.93	1.8590E-03	1.14	1.1728E-02	0	1	N/A	protein_coding	1	137616638	cysteine and glycine-rich protein 1 Gene [Source:MGI (curated);Acc:MGI:88549]
ENSMUSG00000004951	Hspb1	ILMN_2706269	QZUD6qVIJ6gt4Et6JQ	9.09	1.8580E-03	1.35	1.1728E-02	0	1	N/A	protein_coding	5	136363789	heat shock protein 1 Gene [Source:MGI (curated);Acc:MGI:96240]
ENSMUSG00000033256	Shf	ILMN_3102948	6CqKg16l_gwKh7uieo	9.19	1.8557E-03	1.20	1.1728E-02	0	2	N/A	protein_coding	2	122174628	Src homology 2 domain containing F Gene [Source:MGI (curated);Acc:MGI:3613669]
ENSMUSG00000006732	Mettl1	ILMN_2732419	rZe3WCwZTgEX1w.fWQ	9.09	1.8669E-03	0.89	1.1744E-02	0	2	N/A	protein_coding	10	126478470	methyltransferase like 1 Gene [Source:MGI (curated);Acc:MGI:1339986]
ENSMUSG00000022439	Parvg	ILMN_2764580	9X9MiF997lU3fd3ok0	8.89	1.8750E-03	0.86	1.1744E-02	0	1	N/A	protein_coding	15	84154456	parvin, gamma Gene [Source:MGI (curated);Acc:MGI:2158329]
ENSMUSG00000079109	Pms2	ILMN_2707947	EeERV_yTIvzxI_9r_Q	8.89	1.8671E-03	0.86	1.1744E-02	0	1	N/A	protein_coding	5	144670833	postmeiotic segregation increased 2 (S. cerevisiae) Gene [Source:MGI (curated);Acc:MGI:104288]
ENSMUSG00000058291	Zfp68	ILMN_3133085	K1ToytOtpiKvJCR78E	9.01	1.8730E-03	0.84	1.1744E-02	0	1	N/A	protein_coding	5	139045844	zinc finger protein 68 Gene [Source:MGI (curated);Acc:MGI:1344427]
ENSMUSG00000062937	Mtap	ILMN_2742867	lVO_S51Td6ewktboh0	8.94	1.8837E-03	0.87	1.1795E-02	0	2	N/A	protein_coding	4	88783026	methylthioadenosine phosphorylase Gene [Source:MGI (curated);Acc:MGI:1914152]
ENSMUSG00000038690	Atp5j2	ILMN_1213914	KG9oCkk3ao8k616SXE	8.94	1.8900E-03	0.84	1.1799E-02	0	1	N/A	protein_coding	5	145944567	ATP synthase, H+ transporting, mitochondrial F0 complex, subunit F2 Gene [Source:MGI (curated);Acc:MGI:1927558]
ENSMUSG00000028798	Eif3i	ILMN_1258633	62qLm02SlGImiJ0FLM	9.19	1.8919E-03	0.80	1.1799E-02	0	2	N/A	protein_coding	4	129269204	eukaryotic translation initiation factor 3, subunit I Gene [Source:MGI (curated);Acc:MGI:1860763]
ENSMUSG00000005936	Kctd20	ILMN_1247760	c0TU1WilMIKCXdQhXk	8.89	1.8894E-03	0.78	1.1799E-02	0	3	N/A	protein_coding	17	29088895	potassium channel tetramerisation domain containing 20 Gene [Source:MGI (curated);Acc:MGI:1914239]
ENSMUSG00000041607	Mbp	ILMN_2737200	ibRVygpK46_OyVDHk0	9.24	1.8862E-03	1.06	1.1799E-02	0	3	N/A	protein_coding	18	82644538	myelin basic protein Gene [Source:MGI (curated);Acc:MGI:96925]
ENSMUSG00000037344	Slc12a9	ILMN_2737479	QeOXvTEq_jImpUp094	9.09	1.8893E-03	0.88	1.1799E-02	0	3	N/A	protein_coding	5	137755786	solute carrier family 12 (potassium/chloride transporters), member 9 Gene [Source:MGI (curated);Acc:MGI:1933532]
ENSMUSG00000052751	Repin1	ILMN_2605767	QXCzKX166.78FU4V1U	9.09	1.8985E-03	0.83	1.1838E-02	0	2	N/A	protein_coding	6	48543882	replication initiator 1 Gene [Source:MGI (curated);Acc:MGI:1889817]
ENSMUSG00000028403	Zdhhc21	ILMN_2780619	iO5ILr1OChrp09Sc98	9.24	1.9035E-03	0.82	1.1838E-02	0	1	N/A	protein_coding	4	82444642	zinc finger, DHHC domain containing 21 Gene [Source:MGI (curated);Acc:MGI:1915518]
ENSMUSG00000047804	Akap10	ILMN_2615081	Qd7_S_Hsbg3.CGXVUA	9.09	1.9089E-03	0.81	1.1854E-02	0	3	N/A	protein_coding	11	61684809	A kinase (PRKA) anchor protein 10 Gene [Source:MGI (curated);Acc:MGI:1890218]
ENSMUSG00000032500	Dclk3	ILMN_1245352	lSi7n0TZ0J1VEQ4OK4	8.94	1.9056E-03	0.80	1.1854E-02	0	1	N/A	protein_coding	9	111341585	doublecortin-like kinase 3 Gene [Source:MGI (curated);Acc:MGI:3039580]
ENSMUSG00000070687	Htr1d	ILMN_2752064	fYLwBUU15Z0IIeFrGo	8.93	1.9141E-03	1.36	1.1854E-02	0	1	N/A	protein_coding	4	135979439	5-hydroxytryptamine (serotonin) receptor 1D Gene [Source:MGI (curated);Acc:MGI:96276]
ENSMUSG00000034684	Sema3f	ILMN_1248740	EVKUSUd_r1N_cMDnp0	8.89	1.9107E-03	0.76	1.1854E-02	0	2	N/A	protein_coding	9	107583833	sema domain, immunoglobulin domain (Ig), short basic domain, secreted, (semaphorin) 3F Gene [Source:MGI Symbol;Acc:MGI:1096347]
ENSMUSG00000004945	5730437N04Rik	ILMN_1218627	3qvd.OXrui_u40n_S4	9.26	1.9185E-03	0.77	1.1869E-02	0	1	N/A	protein_coding	17	5411305	RIKEN cDNA 5730437N04 gene Gene [Source:MGI Symbol;Acc:MGI:1917794]
ENSMUSG00000022358	Fbxo32	ILMN_2752994	oCiDe9JJeBxhtklCCI	9.56	1.9173E-03	0.89	1.1869E-02	0	3	N/A	protein_coding	15	58011634	F-box protein 32 Gene [Source:MGI Symbol;Acc:MGI:1914981]
ENSMUSG00000029551	Psmg3	ILMN_2695599	ck_CguNae5Su64XlvI	8.89	1.9154E-03	0.75	1.1869E-02	0	1	N/A	protein_coding	5	140299568	proteasome (prosome, macropain) assembly chaperone 3 Gene [Source:MGI Symbol;Acc:MGI:1913756]
ENSMUSG00000027993	Trim2	ILMN_2511355	Zni1_u5qDKSR3gISCQ	8.99	1.9221E-03	0.86	1.1869E-02	0	1	N/A	protein_coding	3	83964361	tripartite motif-containing 2 Gene [Source:MGI (curated);Acc:MGI:1933163]
ENSMUSG00000026473	Glul	ILMN_2644496	TlKSZ8wNBcE.MI.XeE	10.13	1.9346E-03	1.51	1.1919E-02	0	1	N/A	protein_coding	1	155747074	glutamate-ammonia ligase (glutamine synthetase) Gene [Source:MGI (curated);Acc:MGI:95739]
ENSMUSG00000032135	Mcam	ILMN_2955919	xgpx4lQn1ZPV8sEIhI	8.99	1.9361E-03	1.12	1.1969E-02	0	3	N/A	protein_coding	9	43942552	melanoma cell adhesion molecule Gene [Source:MGI (curated);Acc:MGI:1933966]
ENSMUSG00000017314	Mpp2	ILMN_2595163	lqBIp7iXXSdF_Ru8gQ	8.94	1.9471E-03	0.81	1.2007E-02	0	1	N/A	protein_coding	11	101918329	membrane protein, palmitoylated 2 (MAGUK p55 subfamily member 2) Gene [Source:MGI (curated);Acc:MGI:1858257]
ENSMUSG00000047284	Neurl4	ILMN_1226653	QkeH6oE4dXPPFdVTNE	9.09	1.9473E-03	0.83	1.2007E-02	0	1	N/A	protein_coding	11	69715393	neuralized homolog 4 (Drosophila) Gene [Source:MGI (curated);Acc:MGI:1921092]
ENSMUSG00000024136	Dnase1l2	ILMN_3140032	QZKJeCVR0l0vRB.Sig	9.09	1.9609E-03	1.13	1.2045E-02	0	3	N/A	protein_coding	17	24577026	deoxyribonuclease 1-like 2 Gene [Source:MGI (curated);Acc:MGI:1913955]
ENSMUSG00000028657	Ppt1	ILMN_2736168	KpQnCgFPVdSiJHcxEg	8.94	1.9647E-03	0.86	1.2045E-02	0	1	N/A	protein_coding	4	122513485	palmitoyl-protein thioesterase 1 Gene [Source:MGI (curated);Acc:MGI:1298204]
ENSMUSG00000090134	CR974462.1	ILMN_3154409	uPwnO6wp6q7slutdXU	10.06	1.9865E-03	0.76	1.2206E-02	0	3	N/A	protein_coding	17	34249520	bromodomain-containing protein 2 isoform b [Source:RefSeq peptide;Acc:NP_001020558]
ENSMUSG00000025421	Hdhd2	ILMN_3112837	EhJJWAfDYkgkLSlTnU	8.89	1.9911E-03	1.22	1.2206E-02	0	3	N/A	protein_coding	18	77168865	haloacid dehalogenase-like hydrolase domain containing 2 Gene [Source:MGI (curated);Acc:MGI:1924237]
ENSMUSG00000026958	Dpp7	ILMN_2749737	3uEH5fs3joe1I.Osjo	9.26	2.0149E-03	0.70	1.2304E-02	0	1	N/A	protein_coding	2	25207796	dipeptidylpeptidase 7 Gene [Source:MGI (curated);Acc:MGI:1933213]
ENSMUSG00000006732	Mettl1	ILMN_3001946	3pAjvfXfVoVEfwmBgk	9.26	2.0121E-03	0.91	1.2304E-02	0	2	N/A	protein_coding	10	126478470	methyltransferase like 1 Gene [Source:MGI (curated);Acc:MGI:1339986]
ENSMUSG00000064294	Aox3	ILMN_2640097	QA57CW61NUvly5_q9Q	9.09	2.0210E-03	1.14	1.2341E-02	0	1	N/A	protein_coding	1	58169974	aldehyde oxidase 3 Gene [Source:MGI (curated);Acc:MGI:1918974]
ENSMUSG00000022802	Lmln	ILMN_1224266	uXk5LMLyKz00e5Anik	10.06	2.0236E-03	0.87	1.2341E-02	0	1	N/A	protein_coding	16	33062607	leishmanolysin-like (metallopeptidase M8 family) Gene [Source:MGI (curated);Acc:MGI:2444736]
ENSMUSG00000047844	Bex4	ILMN_3118584	Zil8Sm.WBVoF4Q08Yc	8.99	2.0323E-03	1.15	1.2343E-02	0	1	N/A	protein_coding	X	132673535	brain expressed gene 4 Gene [Source:MGI (curated);Acc:MGI:3606746]
ENSMUSG00000040797	Iqsec3	ILMN_2740306	ler.51Vx1LtQIsWo7c	8.94	2.0302E-03	0.77	1.2343E-02	0	1	N/A	protein_coding	6	121322951	IQ motif and Sec7 domain 3 Gene [Source:MGI (curated);Acc:MGI:2677208]
ENSMUSG00000033004	Mycbp2	ILMN_1240830	EU3_NCeQBdXfVy1ElQ	8.89	2.0282E-03	0.69	1.2343E-02	0	2	N/A	protein_coding	14	103512628	MYC binding protein 2 Gene [Source:MGI (curated);Acc:MGI:2179432]
ENSMUSG00000042369	Rbm45	ILMN_2732482	xT583qNnhOz.7eF8Og	8.99	2.0274E-03	0.71	1.2343E-02	0	2	N/A	protein_coding	2	76208041	RNA binding motif protein 45 Gene [Source:MGI (curated);Acc:MGI:2387367]
ENSMUSG00000030838	Ush1c	ILMN_2501719	clUfXnMNXjgBeGuB0c	8.89	2.0344E-03	0.89	1.2343E-02	0	1	N/A	protein_coding	7	53450720	Usher syndrome 1C homolog (human) Gene [Source:MGI (curated);Acc:MGI:1919338]
ENSMUSG00000037509	Arhgef4	ILMN_2760548	BiXEodIJOi0d_Z5N90	8.89	2.0546E-03	1.17	1.2404E-02	0	1	N/A	protein_coding	1	34778769	Rho guanine nucleotide exchange factor (GEF) 4 Gene [Source:MGI (curated);Acc:MGI:2442507]
ENSMUSG00000032698	Lmo2	ILMN_2767605	xe.8hF9P_K4plUSPv0	8.99	2.0455E-03	1.23	1.2404E-02	0	1	N/A	protein_coding	2	103798143	LIM domain only 2 Gene [Source:MGI (curated);Acc:MGI:102811]
ENSMUSG00000032301	Psma4	ILMN_2771944	imA4d4LSZ_d6e8K5wM	9.24	2.0525E-03	0.82	1.2404E-02	0	1	N/A	protein_coding	9	54798623	proteasome (prosome, macropain) subunit, alpha type 4 Gene [Source:MGI Symbol;Acc:MGI:1347060]
ENSMUSG00000033454	Zbtb1	ILMN_3140383	ui7kFU00kB.FCmtSmk	10.06	2.0509E-03	1.20	1.2404E-02	0	1	N/A	protein_coding	12	77471253	zinc finger and BTB domain containing 1 Gene [Source:MGI (curated);Acc:MGI:2442326]
ENSMUSG00000029290	Zfp326	ILMN_2481391	EVn2isvOutj_InXFoM	8.89	2.0523E-03	0.76	1.2404E-02	0	3	N/A	protein_coding	5	106305584	zinc finger protein 326 Gene [Source:MGI (curated);Acc:MGI:1927246]
ENSMUSG00000020566	Atp6v1c2	ILMN_2898578	cnXElUwAtJRQGXiIrk	8.89	2.0557E-03	0.80	1.2417E-02	0	1	N/A	protein_coding	12	17291527	ATPase, H+ transporting, lysosomal V1 subunit C2 Gene [Source:MGI (curated);Acc:MGI:1916025]
ENSMUSG00000031885	Cbfb	ILMN_2757743	QS1pLSwjROu8O6W1d4	9.09	2.0592E-03	0.78	1.2417E-02	0	2	N/A	protein_coding	8	107694574	core binding factor beta Gene [Source:MGI Symbol;Acc:MGI:99851]
ENSMUSG00000024993	Fam45a	ILMN_2805697	6ClF.fSzL5Ik9AXxSg	9.19	2.0572E-03	0.78	1.2417E-02	0	3	N/A	protein_coding	19	60887488	family with sequence similarity 45, member A Gene [Source:MGI (curated);Acc:MGI:1915144]
ENSMUSG00000033491	Prss35	ILMN_2609897	Hd7A610Abum9.TDur4	8.93	2.0641E-03	0.79	1.2417E-02	0	1	N/A	protein_coding	9	86636450	protease, serine, 35 Gene [Source:MGI Symbol;Acc:MGI:2444800]
ENSMUSG00000037157	Il22ra1	ILMN_2975455	rEUaxeCqme3de13uSM	9.09	2.0717E-03	1.46	1.2465E-02	0	1	N/A	protein_coding	4	135284087	interleukin 22 receptor, alpha 1 Gene [Source:MGI (curated);Acc:MGI:2663588]
ENSMUSG00000030347	D6Wsu163e	ILMN_2596324	Bat10EdGeE1CRwdMho	8.89	2.0833E-03	0.86	1.2514E-02	0	3	N/A	protein_coding	6	126889984	Uncharacterized protein C12orf4 homolog [Source:UniProtKB/Swiss-Prot;Acc:Q91YN0]
ENSMUSG00000009687	Fxyd5	ILMN_2742928	cVAWIVJB4QA6UXYNS4	8.89	2.0874E-03	0.85	1.2538E-02	0	4	N/A	protein_coding	7	31817741	FXYD domain-containing ion transport regulator 5 Gene [Source:MGI (curated);Acc:MGI:1201785]
ENSMUSG00000001741	Il16	ILMN_2671738	KBEyCH.6_rYiXIKLoE	8.94	2.0855E-03	1.15	1.2538E-02	0	1	N/A	protein_coding	7	90791358	interleukin 16 Gene [Source:MGI (curated);Acc:MGI:1270855]
ENSMUSG00000046719	Nxph3	ILMN_1227583	0nPSCihLrSQKotQe7I	9.26	2.0874E-03	0.88	1.2538E-02	0	1	N/A	protein_coding	11	95371159	neurexophilin 3 Gene [Source:MGI (curated);Acc:MGI:1336188]
ENSMUSG00000041444	Arhgap32	ILMN_1225037	WL7X5RNWEZI1OSDiVY	8.99	2.1003E-03	0.74	1.2574E-02	0	1	N/A	protein_coding	9	32015785	Rho GTPase activating protein 32 Gene [Source:MGI Symbol;Acc:MGI:2450166]
ENSMUSG00000067034	BC018101	ILMN_3145782	N4OwUu6wBf5GES0n0A	8.94	2.1026E-03	0.73	1.2574E-02	0	2	N/A	protein_coding	17	17201077	zinc finger protein-like isoform 1 [Source:RefSeq peptide;Acc:NP_001005358]
ENSMUSG00000021375	Kif13a	ILMN_2641876	ZUJK6LkSoLvHkRBkmM	8.99	2.1132E-03	0.89	1.2610E-02	0	1	N/A	protein_coding	13	46844456	kinesin family member 13A Gene [Source:MGI Symbol;Acc:MGI:1098264]
ENSMUSG00000035606	Ky	ILMN_2906855	fCWSK4c.dVu7niy7qU	8.89	2.1124E-03	0.75	1.2610E-02	0	1	N/A	protein_coding	9	102408468	kyphoscoliosis peptidase Gene [Source:MGI Symbol;Acc:MGI:96709]
ENSMUSG00000017390	Aldoc	ILMN_3160137	Tl8T57FYhRKOoqyI5U	10.13	2.1194E-03	1.16	1.2634E-02	0	1	N/A	protein_coding	11	78136470	aldolase C, fructose-bisphosphate Gene [Source:MGI (curated);Acc:MGI:101863]
ENSMUSG00000019897	Ccdc59	ILMN_2712584	oVIkXgEXc3pYIoCHSA	10.78	2.1195E-03	0.88	1.2634E-02	0	2	N/A	protein_coding	10	105278123	coiled-coil domain containing 59 Gene [Source:MGI (curated);Acc:MGI:1289302]
ENSMUSG00000019188	H13	ILMN_2742160	3XkXgQbiR6ezXnaKHc	9.01	2.1167E-03	0.83	1.2634E-02	0	4	N/A	protein_coding	2	152495197	histocompatibility 13 Gene [Source:MGI (curated);Acc:MGI:95886]
ENSMUSG00000001053	C330016O10Rik	ILMN_2685222	68qlKJKd5n_JKIpIfo	9.19	2.1337E-03	0.92	1.2681E-02	0	1	N/A	protein_coding	11	51456565	RIKEN cDNA C330016O10 gene Gene [Source:MGI Symbol;Acc:MGI:2442218]
ENSMUSG00000032807	Alox12b	ILMN_1235966	NTU4oFRY5IUKpwcd5I	9.56	2.1431E-03	0.76	1.2717E-02	0	1	N/A	protein_coding	11	68970491	arachidonate 12-lipoxygenase, 12R type Gene [Source:MGI (curated);Acc:MGI:1274782]
ENSMUSG00000024759	Atl3	ILMN_2635606	olDlNGrUPUig6SN4hQ	9.56	2.1447E-03	0.88	1.2717E-02	0	4	N/A	protein_coding	19	7568971	atlastin GTPase 3 Gene [Source:MGI Symbol;Acc:MGI:1924270]
ENSMUSG00000028015	Ctso	ILMN_2612754	KVSAFIhIklg7vXxxEk	8.94	2.1580E-03	0.87	1.2811E-02	0	1	N/A	protein_coding	3	81736523	cathepsin O Gene [Source:MGI (curated);Acc:MGI:2139628]
ENSMUSG00000027194	Ttc17	ILMN_2511768	xVMS5XTf61eiDQAdQQ	8.99	2.1567E-03	0.82	1.2811E-02	0	1	N/A	protein_coding	2	94140924	tetratricopeptide repeat domain 17 Gene [Source:MGI (curated);Acc:MGI:1921819]
ENSMUSG00000032056	Btg4	ILMN_1248124	lt9XAkAOKcCUIDlVLI	8.94	2.1664E-03	0.80	1.2846E-02	0	1	N/A	protein_coding	9	50924106	B-cell translocation gene 4 Gene [Source:MGI Symbol;Acc:MGI:1860140]
ENSMUSG00000028729	Ebna1bp2	ILMN_1248210	BoH7n9US8S7Xjv16Oo	8.89	2.1706E-03	1.28	1.2846E-02	0	3	N/A	protein_coding	4	118293404	EBNA1 binding protein 2 Gene [Source:MGI (curated);Acc:MGI:1916322]
ENSMUSG00000033105	Lss	ILMN_2614161	HC0.g40WHV8cBIV6mw	8.93	2.1842E-03	1.15	1.2893E-02	0	1	N/A	protein_coding	10	75994333	lanosterol synthase Gene [Source:MGI (curated);Acc:MGI:1336155]
ENSMUSG00000030168	Adipor2	ILMN_1260219	ZqjTIK_q9SApN3uOvU	8.99	2.1865E-03	1.21	1.2940E-02	0	1	N/A	protein_coding	6	119303168	adiponectin receptor 2 Gene [Source:MGI Symbol;Acc:MGI:93830]
ENSMUSG00000005505	Kbtbd4	ILMN_2806290	NiUl33SHykSXd8UjS4	8.94	2.1967E-03	0.85	1.2975E-02	0	2	N/A	protein_coding	2	90744897	kelch repeat and BTB (POZ) domain containing 4 Gene [Source:MGI (curated);Acc:MGI:1914386]
ENSMUSG00000036898	Zfp157	ILMN_2840247	ikBnuUuzB6jTQ7gXNU	9.24	2.1984E-03	1.14	1.2975E-02	0	2	N/A	protein_coding	5	138882696	zinc finger protein 157 Gene [Source:MGI (curated);Acc:MGI:1919404]
ENSMUSG00000059173	Pde1a	ILMN_2717749	NjqJzlUhx2d0nujeCI	8.94	2.2083E-03	0.68	1.3022E-02	0	3	N/A	protein_coding	2	79674610	phosphodiesterase 1A, calmodulin-dependent Gene [Source:MGI (curated);Acc:MGI:1201792]
ENSMUSG00000026837	Col5a1	ILMN_2748402	6VXhfQCO94rrfsCtlA	8.89	2.2164E-03	0.80	1.3069E-02	0	1	N/A	protein_coding	2	27741945	collagen, type V, alpha 1 Gene [Source:MGI (curated);Acc:MGI:88457]
ENSMUSG00000019124	Scrn1	ILMN_1241383	Ke02BPhkrjnHegoXSo	8.94	2.2322E-03	1.50	1.3115E-02	0	3	N/A	protein_coding	6	54455884	secernin 1 Gene [Source:MGI (curated);Acc:MGI:1917188]
ENSMUSG00000030120	Mlf2	ILMN_3154095	NVUVNEgEf1.Ffd5fzA	9.56	2.2365E-03	1.09	1.3149E-02	0	3	N/A	protein_coding	6	124881450	myeloid leukemia factor 2 Gene [Source:MGI Symbol;Acc:MGI:1353554]
ENSMUSG00000000632	Sez6	ILMN_1224996	H6blBFJV0qK.ctXdwI	8.93	2.2396E-03	0.80	1.3149E-02	0	1	N/A	protein_coding	11	77744302	seizure related gene 6 Gene [Source:MGI (curated);Acc:MGI:104745]
ENSMUSG00000040181	Fmo1	ILMN_2838308	9Vf1r0XR6SfrPnq3fk	8.89	2.2497E-03	0.75	1.3196E-02	0	1	N/A	protein_coding	1	164759692	flavin containing monooxygenase 1 Gene [Source:MGI (curated);Acc:MGI:1310002]
ENSMUSG00000006611	Hfe	ILMN_2870696	Kb9RN4IL7gX01qjnRE	8.94	2.2648E-03	1.20	1.3242E-02	0	1	N/A	protein_coding	13	23793903	hemochromatosis Gene [Source:MGI (curated);Acc:MGI:109191]
ENSMUSG00000022436	Sh3bp1	ILMN_1228470	Qu6Ir1R0xfJFtS746c	9.09	2.2653E-03	0.87	1.3264E-02	0	1	N/A	protein_coding	15	78730097	SH3-domain binding protein 1 Gene [Source:MGI (curated);Acc:MGI:104603]
ENSMUSG00000038145	Snrk	ILMN_1259356	uCU2tFDZeG3ZCLlUuc	10.06	2.2653E-03	0.82	1.3264E-02	0	3	N/A	protein_coding	9	122026401	SNF related kinase Gene [Source:MGI (curated);Acc:MGI:108104]
ENSMUSG00000019826	Zbtb24	ILMN_1234461	QqyIq1Nesfd8psH.lU	9.09	2.2744E-03	0.82	1.3264E-02	0	1	N/A	protein_coding	10	41170202	zinc finger and BTB domain containing 24 Gene [Source:MGI Symbol;Acc:MGI:3039618]
ENSMUSG00000058546	Rpl23a	ILMN_1236631	rCCNYG0VF9aaVCFeac	9.09	2.2885E-03	0.78	1.3368E-02	0	1	N/A	protein_coding	11	77994434	ribosomal protein L23A Gene [Source:MGI (curated);Acc:MGI:3040672]
ENSMUSG00000033420	Antxr1	ILMN_1226183	9hYS9KZAqD057sC6ug	8.89	2.2982E-03	1.21	1.3389E-02	0	2	N/A	protein_coding	6	87083848	anthrax toxin receptor 1 Gene [Source:MGI Symbol;Acc:MGI:1916788]
ENSMUSG00000033885	Pxk	ILMN_3163031	ZUl7g67gW6pfnS9TUg	8.99	2.3039E-03	0.84	1.3389E-02	0	1	N/A	protein_coding	14	8930725	PX domain containing serine/threonine kinase Gene [Source:MGI Symbol;Acc:MGI:1289230]
ENSMUSG00000019763	Rmnd1	ILMN_2955535	rCSkjXjtSJJXpxEqAY	9.09	2.3033E-03	0.86	1.3389E-02	0	1	N/A	protein_coding	10	5914153	required for meiotic nuclear division 1 homolog (S. cerevisiae) Gene [Source:MGI (curated);Acc:MGI:1913334]
ENSMUSG00000022342	Kcnv1	ILMN_2796420	W7k_N__58ip.oVXPV0	10.06	2.3148E-03	0.73	1.3423E-02	0	1	N/A	protein_coding	15	44937830	potassium channel, subfamily V, member 1 Gene [Source:MGI Symbol;Acc:MGI:1914748]
ENSMUSG00000042694	Obfc1	ILMN_2702575	WKAMoeISOneO0lOERE	8.99	2.3139E-03	0.85	1.3423E-02	0	1	N/A	protein_coding	19	47575523	oligonucleotide/oligosaccharide-binding fold containing 1 Gene [Source:MGI Symbol;Acc:MGI:1915581]
ENSMUSG00000079562	Maea	ILMN_2763602	QbiElF5fl65TjBC1Yc	9.09	2.3323E-03	0.81	1.3526E-02	0	1	N/A	protein_coding	5	33678221	macrophage erythroblast attacher Gene [Source:MGI Symbol;Acc:MGI:1891748]
ENSMUSG00000027203	Dut	ILMN_1227159	KpOU19A4w5zeaehP_k	8.94	2.3413E-03	1.14	1.3547E-02	0	1	N/A	protein_coding	2	125072926	deoxyuridine triphosphatase Gene [Source:MGI (curated);Acc:MGI:1346051]
ENSMUSG00000030763	Lcmt1	ILMN_2943476	rXPjeeCnbnqugrgp3I	9.09	2.3411E-03	1.36	1.3547E-02	0	3	N/A	protein_coding	7	130521570	leucine carboxyl methyltransferase 1 Gene [Source:MGI Symbol;Acc:MGI:1353593]
ENSMUSG00000061536	Sec22c	ILMN_2752506	0kn12huB9JdG0O_N0Y	9.26	2.3440E-03	0.80	1.3547E-02	0	2	N/A	protein_coding	9	121592140	SEC22 vesicle trafficking protein homolog C (S. cerevisiae) Gene [Source:MGI (curated);Acc:MGI:2447871]
ENSMUSG00000022090	Pdlim2	ILMN_2880906	Btfnq4pQq_ocO0r5y4	8.89	2.3645E-03	1.52	1.3650E-02	0	4	N/A	protein_coding	14	70564025	PDZ and LIM domain 2 Gene [Source:MGI (curated);Acc:MGI:2384850]
ENSMUSG00000041540	Sox5	ILMN_2631143	H1r019UulCRPB3dMR4	8.93	2.3657E-03	0.68	1.3695E-02	0	4	N/A	protein_coding	6	143776945	SRY-box containing gene 5 Gene [Source:MGI (curated);Acc:MGI:98367]
ENSMUSG00000053253	Ndfip2	ILMN_1247636	xkEc4cALk3B30qe.tU	8.99	2.3780E-03	1.28	1.3741E-02	0	1	N/A	protein_coding	14	105657928	Nedd4 family interacting protein 2 Gene [Source:MGI (curated);Acc:MGI:1923523]
ENSMUSG00000061518	Cox5b	ILMN_1241962	0XUCkn0pFCghXDctW0	9.26	2.3886E-03	1.26	1.3773E-02	0	1	N/A	protein_coding	1	36748425	cytochrome c oxidase, subunit Vb Gene [Source:MGI Symbol;Acc:MGI:88475]
ENSMUSG00000031360	Ctps2	ILMN_2632076	opn7.se1egVBnkkdkM	10.78	2.3871E-03	0.88	1.3773E-02	0	2	N/A	protein_coding	X	159339170	cytidine 5'-triphosphate synthase 2 Gene [Source:MGI (curated);Acc:MGI:1933185]
ENSMUSG00000036672	Cenpt	ILMN_2653972	0XlfosWkEHzV_5PS6Q	9.26	2.3962E-03	0.84	1.3818E-02	0	1	N/A	protein_coding	8	108368578	centromere protein T Gene [Source:MGI Symbol;Acc:MGI:2443939]
ENSMUSG00000025189	Cnnm1	ILMN_3001341	9RJeqCpL2nkuCAiIoI	8.89	2.4111E-03	1.29	1.3863E-02	0	1	N/A	protein_coding	19	43515701	cyclin M1 Gene [Source:MGI Symbol;Acc:MGI:1891366]
ENSMUSG00000028540	Dph2	ILMN_2847024	QcddPiJd63AXke1CEM	9.09	2.4330E-03	1.14	1.3952E-02	0	3	N/A	protein_coding	4	117561248	DPH2 homolog (S. cerevisiae) Gene [Source:MGI (curated);Acc:MGI:1914978]
ENSMUSG00000019845	Tube1	ILMN_3161813	rXqcduQQCWGSKgokts	9.09	2.4349E-03	0.89	1.3952E-02	0	1	N/A	protein_coding	10	38853832	epsilon-tubulin 1 Gene [Source:MGI Symbol;Acc:MGI:1919174]
ENSMUSG00000022114	Spry2	ILMN_2749464	En5xD0nDoFYKCBBIL4	8.89	2.4351E-03	0.86	1.3997E-02	0	1	N/A	protein_coding	14	106291732	sprouty homolog 2 (Drosophila) Gene [Source:MGI Symbol;Acc:MGI:1345138]
ENSMUSG00000016503	Gtf3a	ILMN_2827311	cpCnmggXEQW70F5IlE	8.89	2.4757E-03	1.22	1.4201E-02	0	2	N/A	protein_coding	5	147760233	general transcription factor III A Gene [Source:MGI (curated);Acc:MGI:1913846]
ENSMUSG00000048537	Phldb1	ILMN_2884126	rlSVd1f8e5fnyJSCo4	9.09	2.4839E-03	1.17	1.4201E-02	0	2	N/A	protein_coding	9	44494387	pleckstrin homology-like domain, family B, member 1 Gene [Source:MGI (curated);Acc:MGI:2143230]
ENSMUSG00000002546	Golga2	ILMN_1231420	rkggSVq715KJAgggAg	9.09	2.4948E-03	0.71	1.4206E-02	0	6	N/A	protein_coding	2	32142904	golgi autoantigen, golgin subfamily a, 2 Gene [Source:MGI (curated);Acc:MGI:2139395]
ENSMUSG00000078350	RP23-254N4.6	ILMN_2893564	TeqMlOCuerould96NM	10.13	2.4862E-03	0.78	1.4206E-02	0	1	N/A	processed_transcript	4	153394697	RIKEN cDNA 1190007F08 gene (1190007F08Rik), transcript variant 1, mRNA [Source:RefSeq DNA;Acc:NM_001163721]
ENSMUSG00000033272	Slc35a4	ILMN_2744758	rVe5wdiJXvgl.V3gkc	9.09	2.4872E-03	0.85	1.4206E-02	0	1	N/A	protein_coding	18	36839246	solute carrier family 35, member A4 Gene [Source:MGI Symbol;Acc:MGI:1915093]
ENSMUSG00000026811	St6galnac6	ILMN_3131666	ufUgKe6Hqr6qIclJLg	10.06	2.4915E-03	1.16	1.4206E-02	0	3	N/A	protein_coding	2	32455229	ST6 (alpha-N-acetyl-neuraminyl-2,3-beta-galactosyl-1,3)-N-acetylgalactosaminide alpha-2,6-sialyltransferase 6 Gene [Source:MGI (curated);Acc:MGI:1355316]
ENSMUSG00000028971	Cort	ILMN_2955725	BepMkV6UV7iOUGIXgw	8.89	2.5017E-03	1.38	1.4237E-02	0	2	N/A	protein_coding	4	148499143	cortistatin Gene [Source:MGI (curated);Acc:MGI:109538]
ENSMUSG00000055932	Fto	ILMN_2763674	uVPrcL063n7Pnue7k8	10.06	2.5018E-03	1.17	1.4237E-02	0	1	N/A	protein_coding	8	93837431	fat mass and obesity associated Gene [Source:MGI (curated);Acc:MGI:1347093]
ENSMUSG00000036879	Phkb	ILMN_2657421	cxILlLSEieoNOMQ1Jc	8.89	2.5098E-03	0.84	1.4281E-02	0	1	N/A	protein_coding	8	88364858	phosphorylase kinase beta Gene [Source:MGI (curated);Acc:MGI:97578]
ENSMUSG00000059040	AC150274.1	ILMN_2953277	lJl6ULEFI18g_KCJ6k	8.94	2.5245E-03	1.43	1.4312E-02	0	1	N/A	protein_coding	18	48204989	Alpha-enolase (EC 4.2.1.11)(2-phospho-D-glycerate hydro-lyase)(Non-neural enolase)(NNE)(Enolase 1) [Source:UniProtKB/Swiss-Prot;Acc:P17182]
ENSMUSG00000028249	Sdcbp	ILMN_2751539	lLAIy955SAaXXR40UQ	8.94	2.5170E-03	0.84	1.4312E-02	0	3	N/A	protein_coding	4	6292797	syndecan binding protein Gene [Source:MGI (curated);Acc:MGI:1337026]
ENSMUSG00000058975	Kcnc1	ILMN_2717814	BuUi.Vwyel.evWLQ0o	8.89	2.5317E-03	0.85	1.4343E-02	0	2	N/A	protein_coding	7	53651867	potassium voltage gated channel, Shaw-related subfamily, member 1 Gene [Source:MGI (curated);Acc:MGI:96667]
ENSMUSG00000042766	Trim46	ILMN_2521395	0HozhwQd5X5flCVVxU	9.26	2.5313E-03	0.83	1.4343E-02	0	1	N/A	protein_coding	3	89038099	tripartite motif-containing 46 Gene [Source:MGI (curated);Acc:MGI:2673000]
ENSMUSG00000002129	Sf3a1	ILMN_2630730	EVKvtUShL9Ec2Ljny8	8.89	2.5393E-03	0.87	1.4374E-02	0	1	N/A	protein_coding	11	4060353	splicing factor 3a, subunit 1 Gene [Source:MGI (curated);Acc:MGI:1914715]
ENSMUSG00000068859	Sp9	ILMN_3029538	92K1IBAJiU11hMLkr0	8.89	2.5449E-03	1.15	1.4374E-02	0	1	N/A	protein_coding	2	73109982	trans-acting transcription factor 9 Gene [Source:MGI (curated);Acc:MGI:3574660]
ENSMUSG00000019791	Hint3	ILMN_2757092	0oHOEkHm73lm6aatKA	9.26	2.5533E-03	0.76	1.4405E-02	0	1	N/A	protein_coding	10	30327947	histidine triad nucleotide binding protein 3 Gene [Source:MGI (curated);Acc:MGI:1914097]
ENSMUSG00000018102	Hist1h2bc	ILMN_1242399	Wno57BdCEuQOrjHJI8	8.99	2.5484E-03	1.74	1.4405E-02	0	2	N/A	protein_coding	13	23776068	histone cluster 1, H2bc Gene [Source:MGI (curated);Acc:MGI:1915274]
ENSMUSG00000052160	Pld4	ILMN_1234223	ikCjRR4qViPtNIQEn0	9.24	2.5580E-03	0.92	1.4448E-02	0	1	N/A	protein_coding	12	113998866	phospholipase D family, member 4 Gene [Source:MGI Symbol;Acc:MGI:2144765]
ENSMUSG00000052920	Prkg1	ILMN_2693295	EurZIvTtAUucjv3i.c	8.89	2.5654E-03	0.86	1.4479E-02	0	1	N/A	protein_coding	19	30642041	protein kinase, cGMP-dependent, type I Gene [Source:MGI Symbol;Acc:MGI:108174]
ENSMUSG00000022623	Shank3	ILMN_3163115	uhTiNgpkReXmdFCgh8	10.06	2.5748E-03	0.90	1.4479E-02	0	1	N/A	protein_coding	15	89330054	SH3/ankyrin domain gene 3 Gene [Source:MGI (curated);Acc:MGI:1930016]
ENSMUSG00000007908	Hmgcll1	ILMN_2764047	0c1KAX5LT5OFT6AAQE	9.26	2.5772E-03	1.26	1.4522E-02	0	1	N/A	protein_coding	9	75862662	3-hydroxymethyl-3-methylglutaryl-Coenzyme A lyase-like 1 Gene [Source:MGI (curated);Acc:MGI:2446108]
ENSMUSG00000023008	Fmnl3	ILMN_2599657	KIpHt7VJ1CHnIoKO5Y	8.94	2.5891E-03	1.17	1.4552E-02	0	2	N/A	protein_coding	15	99147656	formin-like 3 Gene [Source:MGI (curated);Acc:MGI:109569]
ENSMUSG00000016194	Hsd11b1	ILMN_3115917	xleuLrfIEteXjH3sJU	8.99	2.5918E-03	1.39	1.4552E-02	0	3	N/A	protein_coding	1	195047824	hydroxysteroid 11-beta dehydrogenase 1 Gene [Source:MGI (curated);Acc:MGI:103562]
ENSMUSG00000050299	AC145744.1	ILMN_2663832	TFcpS7psileFHegsko	10.13	2.6027E-03	0.79	1.4583E-02	0	1	N/A	pseudogene	16	76403496	N/A
ENSMUSG00000037625	Cldn11	ILMN_1246139	Wu3CHejHkJ1ta5P70o	8.99	2.5969E-03	1.15	1.4583E-02	0	1	N/A	protein_coding	3	31048868	claudin 11 Gene [Source:MGI (curated);Acc:MGI:106925]
ENSMUSG00000036552	9030025P20Rik	ILMN_2716783	6ovpS7U5724wqZ4oEE	8.89	2.6113E-03	0.86	1.4626E-02	0	2	N/A	protein_coding	17	15115829	RIKEN cDNA 2210404J11 gene Gene [Source:MGI Symbol;Acc:MGI:1917317]
ENSMUSG00000029404	Arl6ip4	ILMN_2760116	Zo5WEibz2ArroVIhKE	8.99	2.6218E-03	0.87	1.4669E-02	0	4	N/A	protein_coding	5	124566098	ADP-ribosylation factor-like 6 interacting protein 4 Gene [Source:MGI (curated);Acc:MGI:1929500]
ENSMUSG00000026594	Ralgps2	ILMN_1247585	HsBl4hIIouc_9W7oFo	9.24	2.6281E-03	1.11	1.4711E-02	0	3	N/A	protein_coding	1	158738253	Ral GEF with PH domain and SH3 binding motif 2 Gene [Source:MGI Symbol;Acc:MGI:1925505]
ENSMUSG00000001496	Nkx2-1	ILMN_1260212	iqk_EBe7M8.pL_s.kk	9.24	2.6445E-03	1.34	1.4741E-02	0	1	N/A	protein_coding	12	57632951	NK2 homeobox 1 Gene [Source:MGI Symbol;Acc:MGI:108067]
ENSMUSG00000035413	Tmem98	ILMN_2658815	ioi6S7DVEvKohnuxdw	9.24	2.6363E-03	1.22	1.4741E-02	0	2	N/A	protein_coding	11	80623677	transmembrane protein 98 Gene [Source:MGI (curated);Acc:MGI:1923457]
ENSMUSG00000030064	Frmd4b	ILMN_2599341	BjB51.tP7NHIDgvaoA	8.89	2.6500E-03	1.29	1.4771E-02	0	1	N/A	protein_coding	6	97236861	FERM domain containing 4B Gene [Source:MGI (curated);Acc:MGI:2141794]
ENSMUSG00000001248	Gramd1a	ILMN_2756439	Quc6donqXRS4IYIc7c	9.09	2.6458E-03	0.84	1.4771E-02	0	1	N/A	protein_coding	7	31915146	GRAM domain containing 1A Gene [Source:MGI Symbol;Acc:MGI:105490]
ENSMUSG00000032135	Mcam	ILMN_2614531	0qlK1yIlQuog6z8ojg	9.26	2.6689E-03	1.12	1.4869E-02	0	3	N/A	protein_coding	9	43942552	melanoma cell adhesion molecule Gene [Source:MGI (curated);Acc:MGI:1933966]
ENSMUSG00000024883	Rin1	ILMN_2650289	Zp56N9CncBJOlVz1PM	8.99	2.6787E-03	0.83	1.4912E-02	0	1	N/A	protein_coding	19	5050808	Ras and Rab interactor 1 Gene [Source:MGI Symbol;Acc:MGI:2385695]
ENSMUSG00000036026	Tmem63b	ILMN_1256171	QXjpdGhEh9S05ihJdM	9.09	2.6908E-03	0.79	1.4954E-02	0	2	N/A	protein_coding	17	45769715	transmembrane protein 63b Gene [Source:MGI (curated);Acc:MGI:2387609]
ENSMUSG00000042589	Cux2	ILMN_1234471	ovs0cvF4L7u4kjlll0	10.78	2.7011E-03	0.75	1.4970E-02	0	1	N/A	protein_coding	5	122308396	cut-like homeobox 2 Gene [Source:MGI (curated);Acc:MGI:107321]
ENSMUSG00000026640	Plxna2	ILMN_2701815	Bp_JSOveXe4eef5OAM	8.89	2.7003E-03	0.82	1.4970E-02	0	1	N/A	protein_coding	1	196446023	plexin A2 Gene [Source:MGI (curated);Acc:MGI:107684]
ENSMUSG00000030793	Pycard	ILMN_2936476	BpFyAQFLWyCH_p3qB0	8.89	2.6950E-03	0.93	1.4970E-02	0	1	N/A	protein_coding	7	135135617	PYD and CARD domain containing Gene [Source:MGI (curated);Acc:MGI:1931465]
ENSMUSG00000025790	Slco3a1	ILMN_2663230	oqioV7lZEUhEyhAPzc	10.78	2.7135E-03	0.80	1.5012E-02	0	3	N/A	protein_coding	7	81420305	solute carrier organic anion transporter family, member 3a1 Gene [Source:MGI (curated);Acc:MGI:1351867]
ENSMUSG00000063787	Chchd1	ILMN_1228231	ZSIpG.qK.mv5P5PnGI	8.99	2.7353E-03	0.82	1.5165E-02	0	1	N/A	protein_coding	14	21522291	coiled-coil-helix-coiled-coil-helix domain containing 1 Gene [Source:MGI Symbol;Acc:MGI:1913371]
ENSMUSG00000026043	Col3a1	ILMN_1258629	QgxD._e.QUVDErQOf8	9.09	2.7730E-03	0.87	1.5304E-02	0	1	N/A	protein_coding	1	45368383	collagen, type III, alpha 1 Gene [Source:MGI (curated);Acc:MGI:88453]
ENSMUSG00000024906	Mus81	ILMN_2651462	QoGQmnI4XOSSTT4aWc	9.09	2.7717E-03	0.90	1.5304E-02	0	1	N/A	protein_coding	19	5482345	MUS81 endonuclease homolog (yeast) Gene [Source:MGI (curated);Acc:MGI:1918961]
ENSMUSG00000021559	Dapk1	ILMN_3155915	uu4EZE4hcSGtGdXR1c	10.06	2.7834E-03	0.81	1.5319E-02	0	2	N/A	protein_coding	13	60703308	death associated protein kinase 1 Gene [Source:MGI Symbol;Acc:MGI:1916885]
ENSMUSG00000025223	Ldb1	ILMN_2651642	EfX3kEpurRqdnb3f3k	8.89	2.7847E-03	0.78	1.5319E-02	0	2	N/A	protein_coding	19	46107083	LIM domain binding 1 Gene [Source:MGI (curated);Acc:MGI:894762]
ENSMUSG00000000876	Pxmp4	ILMN_2688639	BFSnVP54LALHi.1HxQ	8.89	2.7770E-03	0.80	1.5319E-02	0	1	N/A	protein_coding	2	154411494	peroxisomal membrane protein 4 Gene [Source:MGI (curated);Acc:MGI:1891701]
ENSMUSG00000022972	1110004E09Rik	ILMN_1257567	6hzuqADiAFANNtCNSQ	8.89	2.7914E-03	0.86	1.5361E-02	0	1	N/A	protein_coding	16	90926054	RIKEN cDNA 1110004E09 gene Gene [Source:MGI Symbol;Acc:MGI:1915251]
ENSMUSG00000038295	Atg9b	ILMN_3160369	ulUd_gnih5F70dCZAE	10.06	2.7981E-03	0.83	1.5389E-02	0	1	N/A	protein_coding	5	23889999	ATG9 autophagy related 9 homolog B (S. cerevisiae) Gene [Source:MGI (curated);Acc:MGI:2685420]
ENSMUSG00000037938	Chchd5	ILMN_2801540	xpzlWXFPLlRJcT0cRY	8.99	2.7954E-03	1.15	1.5389E-02	0	1	N/A	protein_coding	2	128955436	coiled-coil-helix-coiled-coil-helix domain containing 5 Gene [Source:MGI (curated);Acc:MGI:1913420]
ENSMUSG00000021905	Dph3	ILMN_2704641	Hj_gDogjulG7XJ50dM	8.93	2.8055E-03	0.80	1.5417E-02	0	3	N/A	protein_coding	14	32893752	DPH3 homolog (KTI11, S. cerevisiae) Gene [Source:MGI (curated);Acc:MGI:1922658]
ENSMUSG00000024827	Gldc	ILMN_2873750	luXje0STC7XX9HuaH8	8.94	2.8071E-03	1.16	1.5417E-02	0	2	N/A	protein_coding	19	30172939	glycine decarboxylase Gene [Source:MGI Symbol;Acc:MGI:1341155]
ENSMUSG00000050556	Kcnb1	ILMN_2674184	Eq1QEqclaHgCMJtAzk	8.89	2.8247E-03	0.80	1.5445E-02	0	1	N/A	protein_coding	2	166928878	potassium voltage gated channel, Shab-related subfamily, member 1 Gene [Source:MGI (curated);Acc:MGI:96666]
ENSMUSG00000073423	Zfp414	ILMN_1225086	T9TH4FeRX_l4tVdh5k	9.09	2.8186E-03	0.83	1.5445E-02	0	1	N/A	protein_coding	17	33766047	zinc finger protein 414 Gene [Source:MGI Symbol;Acc:MGI:1915641]
ENSMUSG00000050410	Tcf19	ILMN_2624827	NWtUgFPXIKzr.P_eCU	9.56	2.8413E-03	1.14	1.5541E-02	0	1	N/A	protein_coding	17	35649679	transcription factor 19 Gene [Source:MGI (curated);Acc:MGI:103180]
ENSMUSG00000042901	Aida	ILMN_3104094	KV4u9Vo4Uh4.XgiJG4	8.94	2.8638E-03	0.76	1.5637E-02	0	1	N/A	protein_coding	NT_165754	270408	axin interactor, dorsalization associated Gene [Source:MGI Symbol;Acc:MGI:1919737]
ENSMUSG00000062044	Lmtk3	ILMN_2957555	0KI6v1QSYSaf6aS.Ys	9.26	2.8664E-03	0.79	1.5664E-02	0	1	N/A	protein_coding	7	53039108	lemur tyrosine kinase 3 Gene [Source:MGI (curated);Acc:MGI:3039582]
ENSMUSG00000046873	Mbtps2	ILMN_2594376	lgAgjVMnggSnri0VVg	8.94	2.8692E-03	0.91	1.5664E-02	0	2	N/A	protein_coding	X	153973303	membrane-bound transcription factor peptidase, site 2 Gene [Source:MGI (curated);Acc:MGI:2444506]
ENSMUSG00000046532	Ar	ILMN_2684075	Wkcfd5Ll_qgPXceOxI	8.99	2.8917E-03	0.86	1.5760E-02	0	1	N/A	protein_coding	X	95345060	androgen receptor Gene [Source:MGI (curated);Acc:MGI:88064]
ENSMUSG00000038628	Polr3k	ILMN_2842930	06jB_3DcrqSfs02Ph0	9.26	2.9026E-03	1.24	1.5787E-02	0	2	N/A	protein_coding	2	181599042	polymerase (RNA) III (DNA directed) polypeptide K Gene [Source:MGI (curated);Acc:MGI:1914255]
ENSMUSG00000042520	Ubap2l	ILMN_2479024	xtLuDl2nFX9QSULozo	8.99	2.9047E-03	0.78	1.5787E-02	0	3	N/A	protein_coding	3	89804064	ubiquitin associated protein 2-like Gene [Source:MGI Symbol;Acc:MGI:1921633]
ENSMUSG00000034842	Art3	ILMN_1223147	oKByQYX7X0iTASxeSc	9.56	2.9106E-03	1.12	1.5800E-02	0	2	N/A	protein_coding	5	92760853	ADP-ribosyltransferase 3 Gene [Source:MGI (curated);Acc:MGI:1202729]
ENSMUSG00000009281	Rarres2	ILMN_3003130	EnUkhQeVQgoegAlouQ	8.89	2.9053E-03	0.83	1.5800E-02	0	1	N/A	protein_coding	6	48519697	retinoic acid receptor responder (tazarotene induced) 2 Gene [Source:MGI Symbol;Acc:MGI:1918910]
ENSMUSG00000030917	Tmem159	ILMN_1256463	r5QbYe0npzgvRot4ik	9.09	2.9073E-03	1.18	1.5800E-02	0	1	N/A	protein_coding	7	127245890	transmembrane protein 159 Gene [Source:MGI (curated);Acc:MGI:1925752]
ENSMUSG00000071723	Gspt2	ILMN_2671253	T7R14OTHUv11dzJHec	9.09	2.9237E-03	0.86	1.5827E-02	0	1	N/A	protein_coding	X	91881408	G1 to S phase transition 2 Gene [Source:MGI (curated);Acc:MGI:1316727]
ENSMUSG00000034714	Ttyh2	ILMN_2491860	Er3EItq6kBd9_NTvZU	8.89	2.9172E-03	1.25	1.5827E-02	0	2	N/A	protein_coding	11	114536745	tweety homolog 2 (Drosophila) Gene [Source:MGI (curated);Acc:MGI:2157091]
ENSMUSG00000029769	Ccdc136	ILMN_2593676	ZLOGclKGJEuJ94K5I4	8.99	2.9397E-03	0.85	1.5840E-02	0	2	N/A	protein_coding	6	29346309	coiled-coil domain containing 136 Gene [Source:MGI (curated);Acc:MGI:1918128]
ENSMUSG00000032370	Lactb	ILMN_2641150	WTHornurlLLteetfXg	8.99	2.9446E-03	0.77	1.5840E-02	0	1	N/A	protein_coding	9	66803195	lactamase, beta Gene [Source:MGI Symbol;Acc:MGI:1933395]
ENSMUSG00000020922	Lsm12	ILMN_2496121	fkXUqy3Xqki5RReLNI	8.89	2.9431E-03	0.82	1.5840E-02	0	4	N/A	protein_coding	11	102023811	LSM12 homolog (S. cerevisiae) Gene [Source:MGI (curated);Acc:MGI:1919592]
ENSMUSG00000018819	Lsp1	ILMN_1259400	f4UFdQd590U0nAqFLU	8.89	2.9345E-03	0.80	1.5840E-02	0	1	N/A	protein_coding	7	149646714	lymphocyte specific 1 Gene [Source:MGI (curated);Acc:MGI:96832]
ENSMUSG00000060098	Prmt7	ILMN_2780915	BCR1ej9YiJIikiURUc	8.89	2.9430E-03	0.83	1.5840E-02	0	4	N/A	protein_coding	8	108734836	protein arginine N-methyltransferase 7 Gene [Source:MGI (curated);Acc:MGI:2384879]
ENSMUSG00000024317	Rnf138	ILMN_2683822	9igf2mlG1xGgjj9x5U	8.89	2.9283E-03	0.87	1.5840E-02	0	2	N/A	protein_coding	18	21160467	ring finger protein 138 Gene [Source:MGI Symbol;Acc:MGI:1929211]
ENSMUSG00000040524	Zfp609	ILMN_2810296	f66Se6S75qJKKx4Si4	8.89	2.9264E-03	1.15	1.5840E-02	0	1	N/A	protein_coding	9	65540198	zinc finger protein 609 Gene [Source:MGI (curated);Acc:MGI:2674092]
ENSMUSG00000028470	Hint2	ILMN_2759598	HUSl6OfoaIOoAoF_64	9.24	2.9454E-03	1.27	1.5867E-02	0	1	N/A	protein_coding	4	43667099	histidine triad nucleotide binding protein 2 Gene [Source:MGI (curated);Acc:MGI:1916167]
ENSMUSG00000005410	Mcm5	ILMN_2742849	uXtOX3QQji3okoEpXo	10.06	2.9453E-03	1.13	1.5867E-02	0	1	N/A	protein_coding	8	77633468	minichromosome maintenance deficient 5, cell division cycle 46 (S. cerevisiae) Gene [Source:MGI Symbol;Acc:MGI:103197]
ENSMUSG00000004455	Ppp1cc	ILMN_1220187	TZWKel4otppTfvfdus	10.06	2.9633E-03	0.85	1.5907E-02	0	1	N/A	protein_coding	5	122608287	protein phosphatase 1, catalytic subunit, gamma isoform Gene [Source:MGI (curated);Acc:MGI:104872]
ENSMUSG00000039652	Cpeb3	ILMN_2589525	xaKWW9eHk78fDmvnk4	8.99	2.9698E-03	0.81	1.5934E-02	0	1	N/A	protein_coding	19	37095781	cytoplasmic polyadenylation element binding protein 3 Gene [Source:MGI (curated);Acc:MGI:2443075]
ENSMUSG00000021710	Nln	ILMN_2746695	QSOoX91IkjShihIonQ	9.09	2.9739E-03	0.91	1.5934E-02	0	3	N/A	protein_coding	13	104813137	neurolysin (metallopeptidase M3 family) Gene [Source:MGI Symbol;Acc:MGI:1923055]
ENSMUSG00000029720	Lrch4	ILMN_2597210	ElUd0xUQxXxXy5465c	8.89	2.9857E-03	0.92	1.6027E-02	0	1	N/A	protein_coding	5	138070406	leucine-rich repeats and calponin homology (CH) domain containing 4 Gene [Source:MGI Symbol;Acc:MGI:1917193]
ENSMUSG00000058355	Abce1	ILMN_2982652	3eg84oK6PEOBKkpIEo	9.26	3.0012E-03	1.25	1.6067E-02	0	1	N/A	protein_coding	8	82207540	ATP-binding cassette, sub-family E (OABP), member 1 Gene [Source:MGI Symbol;Acc:MGI:1195458]
ENSMUSG00000040687	Madd	ILMN_2658931	HqUd7WEuA2AUPecQmU	8.93	3.0101E-03	0.80	1.6107E-02	0	1	N/A	protein_coding	2	90977517	MAP-kinase activating death domain Gene [Source:MGI (curated);Acc:MGI:2444672]
ENSMUSG00000037148	Arhgap10	ILMN_2724483	iVpTU65LpwM5LdQURQ	9.01	3.0273E-03	0.86	1.6200E-02	0	1	N/A	protein_coding	8	79774265	Rho GTPase activating protein 10 Gene [Source:MGI Symbol;Acc:MGI:1925764]
ENSMUSG00000020321	Mdh1	ILMN_2891176	WKCVDQ.SKjVPHwtfAo	8.99	3.0525E-03	1.47	1.6266E-02	0	3	N/A	protein_coding	11	21456790	malate dehydrogenase 1, NAD (soluble) Gene [Source:MGI (curated);Acc:MGI:97051]
ENSMUSG00000041084	Ostc	ILMN_2904961	i2n23u914v306Ui704	9.24	3.0473E-03	0.76	1.6266E-02	0	1	N/A	protein_coding	3	130398839	oligosaccharyltransferase complex subunit Gene [Source:MGI Symbol;Acc:MGI:1913607]
ENSMUSG00000010797	Wnt2	ILMN_1258734	9jJ74yTX64f3IgI6fU	8.89	3.0509E-03	0.72	1.6266E-02	0	1	N/A	protein_coding	6	17938940	wingless-related MMTV integration site 2 Gene [Source:MGI (curated);Acc:MGI:98954]
ENSMUSG00000035632	Cnot3	ILMN_2987161	ujuvUikYolwhTRI4v4	10.06	3.0585E-03	0.83	1.6291E-02	0	2	N/A	protein_coding	7	3596892	CCR4-NOT transcription complex, subunit 3 Gene [Source:MGI (curated);Acc:MGI:2385261]
ENSMUSG00000005936	Kctd20	ILMN_2740646	f0p8Ru6yGklSNPVydc	8.89	3.0567E-03	0.84	1.6291E-02	0	3	N/A	protein_coding	17	29088895	potassium channel tetramerisation domain containing 20 Gene [Source:MGI (curated);Acc:MGI:1914239]
ENSMUSG00000029516	Cit	ILMN_1246130	xcWISIq2hInmSoQt1I	8.99	3.0807E-03	0.86	1.6356E-02	0	1	N/A	protein_coding	5	116295287	citron Gene [Source:MGI (curated);Acc:MGI:105313]
ENSMUSG00000030905	Crym	ILMN_2913563	NfrTekLi_CgW5eL6U0	8.94	3.0765E-03	1.45	1.6356E-02	0	1	N/A	protein_coding	7	127329894	crystallin, mu Gene [Source:MGI (curated);Acc:MGI:102675]
ENSMUSG00000036054	Sfrs14	ILMN_2604227	xv71716O5tuQvj3sXo	8.99	3.0822E-03	0.82	1.6356E-02	0	1	N/A	protein_coding	8	72758125	splicing factor, arginine/serine-rich 14 Gene [Source:MGI (curated);Acc:MGI:2678085]
ENSMUSG00000028412	Slc44a1	ILMN_2967904	B7KzT4b.hjigKI50iI	8.89	3.1079E-03	1.24	1.6502E-02	0	3	N/A	protein_coding	4	53453285	solute carrier family 44, member 1 Gene [Source:MGI (curated);Acc:MGI:2140592]
ENSMUSG00000026276	Sept2	ILMN_2914510	u6S7o_4rfklEPcFV9I	10.06	3.1298E-03	1.30	1.6594E-02	0	1	N/A	protein_coding	1	95375541	septin 2 Gene [Source:MGI (curated);Acc:MGI:97298]
ENSMUSG00000037977	6430571L13Rik	ILMN_1223546	QTqiK96.355dyecwMY	9.09	3.1513E-03	0.82	1.6630E-02	0	1	N/A	protein_coding	9	107242933	RIKEN cDNA 6430571L13 gene Gene [Source:MGI Symbol;Acc:MGI:2445137]
ENSMUSG00000022551	Cyc1	ILMN_1251771	ipSlPpOnXVNxEgt_iw	9.24	3.1526E-03	0.82	1.6630E-02	0	1	N/A	protein_coding	15	76173963	cytochrome c-1 Gene [Source:MGI Symbol;Acc:MGI:1913695]
ENSMUSG00000051098	Mblac2	ILMN_3160416	luTXorB4U10hJOpyAQ	8.94	3.1509E-03	0.84	1.6630E-02	0	1	N/A	protein_coding	13	81850416	metallo-beta-lactamase domain containing 2 Gene [Source:MGI Symbol;Acc:MGI:1920102]
ENSMUSG00000031790	Mmp15	ILMN_2784078	xiKElSfVA4dRN6a3oI	8.99	3.1549E-03	0.83	1.6630E-02	0	1	N/A	protein_coding	8	97876168	matrix metallopeptidase 15 Gene [Source:MGI (curated);Acc:MGI:109320]
ENSMUSG00000048899	Rimkla	ILMN_2676745	rS3RV6uTlHAew3i7u0	9.09	3.1368E-03	0.81	1.6630E-02	0	3	N/A	protein_coding	4	119137888	ribosomal modification protein rimK-like family member A Gene [Source:MGI (curated);Acc:MGI:3040686]
ENSMUSG00000031967	Afg3l1	ILMN_2707782	3cQVLgCEHslxRinqTk	9.26	3.1870E-03	0.90	1.6813E-02	0	2	N/A	protein_coding	8	126001803	AFG3(ATPase family gene 3)-like 1 (yeast) Gene [Source:MGI (curated);Acc:MGI:1928277]
ENSMUSG00000021494	Ddx41	ILMN_1224598	ceJbeH3d91UItQ5yhE	8.89	3.1890E-03	0.84	1.6813E-02	0	1	N/A	protein_coding	13	55631778	DEAD (Asp-Glu-Ala-Asp) box polypeptide 41 Gene [Source:MGI Symbol;Acc:MGI:1920185]
ENSMUSG00000022848	Dirc2	ILMN_1224927	WldRQ1Cd7OiDsyI6VQ	8.99	3.2052E-03	1.15	1.6890E-02	0	1	N/A	protein_coding	16	35694148	disrupted in renal carcinoma 2 (human) Gene [Source:MGI (curated);Acc:MGI:2387188]
ENSMUSG00000049721	Gal3st1	ILMN_1258028	int6hy3d5KIiXBois8	9.24	3.2131E-03	1.28	1.6890E-02	0	1	N/A	protein_coding	11	3883639	galactose-3-O-sulfotransferase 1 Gene [Source:MGI (curated);Acc:MGI:1858277]
ENSMUSG00000040022	Rab11fip2	ILMN_2933151	KRZXl3qH0LtPXwEUK0	8.94	3.2190E-03	0.71	1.6928E-02	0	1	N/A	protein_coding	19	59979599	RAB11 family interacting protein 2 (class I) Gene [Source:MGI Symbol;Acc:MGI:1922248]
ENSMUSG00000041923	Nol4	ILMN_2918944	Z3LvIRHeLrP97keCSU	8.99	3.2336E-03	0.73	1.6967E-02	0	3	N/A	protein_coding	18	22851920	nucleolar protein 4 Gene [Source:MGI Symbol;Acc:MGI:2441684]
ENSMUSG00000028461	Ccdc107	ILMN_2872552	ZKp4ogrpEIa4QKtSSw	8.99	3.2355E-03	1.43	1.7005E-02	0	2	N/A	protein_coding	4	43505772	coiled-coil domain containing 107 Gene [Source:MGI (curated);Acc:MGI:1913423]
ENSMUSG00000020743	Mif4gd	ILMN_2991660	T6kP8lProOf6jvCpC8	9.09	3.2823E-03	1.27	1.7186E-02	0	2	N/A	protein_coding	11	115469232	MIF4G domain containing Gene [Source:MGI (curated);Acc:MGI:1916924]
ENSMUSG00000041836	Ptpre	ILMN_1254630	uhXrk1SWedF6eeeVec	10.06	3.2821E-03	1.27	1.7186E-02	0	3	N/A	protein_coding	7	142729507	protein tyrosine phosphatase, receptor type, E Gene [Source:MGI Symbol;Acc:MGI:97813]
ENSMUSG00000022132	Cldn10a	ILMN_2515816	6vuQiB7XRDLX1Cndew	8.89	3.2886E-03	0.88	1.7224E-02	0	3	N/A	protein_coding	14	119187130	claudin 10A Gene [Source:MGI (curated);Acc:MGI:1913101]
ENSMUSG00000038696	Mapkap1	ILMN_1256745	fpLVJCHsTJTlITdfkE	8.93	3.2950E-03	0.88	1.7262E-02	0	2	N/A	protein_coding	2	34262291	mitogen-activated protein kinase associated protein 1 Gene [Source:MGI (curated);Acc:MGI:2444554]
ENSMUSG00000036422	Pcdh8	ILMN_1236119	iUE72G50X1ekmkCZX8	9.01	3.3177E-03	0.88	1.7324E-02	0	1	N/A	protein_coding	14	80166592	protocadherin 8 Gene [Source:MGI Symbol;Acc:MGI:1306800]
ENSMUSG00000034055	Phka1	ILMN_2755333	9aCoqcja9YnnuQEH5g	8.89	3.3158E-03	0.86	1.7324E-02	0	3	N/A	protein_coding	X	99709314	phosphorylase kinase alpha 1 Gene [Source:MGI (curated);Acc:MGI:97576]
ENSMUSG00000021285	Ppp1r13b	ILMN_1237626	xC17p4p19Ioo0LV1JE	8.99	3.3164E-03	0.87	1.7324E-02	0	1	N/A	protein_coding	12	113066668	protein phosphatase 1, regulatory (inhibitor) subunit 13B Gene [Source:MGI Symbol;Acc:MGI:1336199]
ENSMUSG00000031963	Bmper	ILMN_3008361	NU_LpyqU3G.7RzdOuw	9.56	3.3384E-03	1.29	1.7414E-02	0	1	N/A	protein_coding	9	23028015	BMP-binding endothelial regulator Gene [Source:MGI Symbol;Acc:MGI:1920480]
ENSMUSG00000052373	Mpp3	ILMN_2698034	fmEUF9iel01TcJL1KI	8.89	3.3565E-03	0.85	1.7489E-02	0	2	N/A	protein_coding	11	101860966	membrane protein, palmitoylated 3 (MAGUK p55 subfamily member 3) Gene [Source:MGI (curated);Acc:MGI:1328354]
ENSMUSG00000075098	Olfr1225	ILMN_3123063	6KAqlKNqCe7h7VYoH0	8.89	3.3606E-03	0.72	1.7489E-02	0	1	N/A	protein_coding	2	89010432	olfactory receptor 1225 Gene [Source:MGI (curated);Acc:MGI:3031059]
ENSMUSG00000022035	Ccdc25	ILMN_1253682	3XnFSyMjBf.vLvwqJU	9.01	3.3676E-03	1.14	1.7527E-02	0	1	N/A	protein_coding	14	66456139	coiled-coil domain containing 25 Gene [Source:MGI Symbol;Acc:MGI:1914429]
ENSMUSG00000028756	Pink1	ILMN_2616573	B4c14znlVEccVIKXqU	8.89	3.4118E-03	0.83	1.7720E-02	0	2	N/A	protein_coding	4	137869324	PTEN induced putative kinase 1 Gene [Source:MGI (curated);Acc:MGI:1916193]
ENSMUSG00000053907	Mat2a	ILMN_1248368	NnAHoOPffnqgPE1Ink	9.56	3.4178E-03	1.41	1.7743E-02	0	4	N/A	protein_coding	6	72382793	methionine adenosyltransferase II, alpha Gene [Source:MGI Symbol;Acc:MGI:2443731]
ENSMUSG00000001472	Tcf25	ILMN_3112736	oS0lGgEQ2V331rX75Q	10.78	3.4215E-03	0.85	1.7743E-02	0	3	N/A	protein_coding	8	125897649	transcription factor 25 (basic helix-loop-helix) Gene [Source:MGI Symbol;Acc:MGI:1914105]
ENSMUSG00000040312	Cchcr1	ILMN_2929518	0oN7gKdXhbXn4wXkKU	9.26	3.4320E-03	1.10	1.7751E-02	0	1	N/A	protein_coding	17	35654121	coiled-coil alpha-helical rod protein 1 Gene [Source:MGI Symbol;Acc:MGI:2385321]
ENSMUSG00000031819	Cox4nb	ILMN_2644606	EOh5kmVGNRuxiSRiBI	8.89	3.4320E-03	0.80	1.7751E-02	0	2	N/A	protein_coding	8	123181733	COX4 neighbor Gene [Source:MGI Symbol;Acc:MGI:1343095]
ENSMUSG00000040040	Ift88	ILMN_2949869	0XG6NR6ldIyAhQAeSU	9.26	3.4331E-03	0.88	1.7751E-02	0	1	N/A	protein_coding	14	58042899	intraflagellar transport 88 homolog (Chlamydomonas) Gene [Source:MGI (curated);Acc:MGI:98715]
ENSMUSG00000027215	Cd82	ILMN_2747196	TfTK.1O.e6iEqykPfU	10.13	3.4538E-03	0.80	1.7825E-02	0	1	N/A	protein_coding	2	93259268	CD82 antigen Gene [Source:MGI (curated);Acc:MGI:104651]
ENSMUSG00000040365	Trim41	ILMN_1260252	3X1FVQ.cXUyHpSD8n0	9.27	3.4518E-03	0.84	1.7825E-02	0	2	N/A	protein_coding	11	48619906	tripartite motif-containing 41 Gene [Source:MGI (curated);Acc:MGI:2384814]
ENSMUSG00000025739	Gng13	ILMN_2615412	0uRTXOJeFRHd7Cu4fw	9.26	3.4725E-03	0.87	1.7899E-02	0	1	N/A	protein_coding	17	25854473	guanine nucleotide binding protein (G protein), gamma 13 Gene [Source:MGI Symbol;Acc:MGI:1925616]
ENSMUSG00000062797	l7Rn6	ILMN_3162224	WkueW7XW_HX8ZL0RII	8.99	3.4695E-03	0.81	1.7899E-02	0	1	N/A	protein_coding	7	97066039	lethal, Chr 7, Rinchik 6 Gene [Source:MGI (curated);Acc:MGI:96738]
ENSMUSG00000030281	Il17rc	ILMN_2785350	oJ7H3J2glUp55ig6hc	9.56	3.4755E-03	1.23	1.7921E-02	0	2	N/A	protein_coding	6	113421421	interleukin 17 receptor C Gene [Source:MGI (curated);Acc:MGI:2159336]
ENSMUSG00000027287	Snap23	ILMN_2834696	rhZHlPd3l85Eg0L87I	9.09	3.4826E-03	1.15	1.7921E-02	0	1	N/A	protein_coding	2	120393407	synaptosomal-associated protein 23 Gene [Source:MGI (curated);Acc:MGI:109356]
ENSMUSG00000026047	Kdelc1	ILMN_2601147	lYlUD2IqzgirIlENYo	8.94	3.4885E-03	1.18	1.7943E-02	0	2	N/A	protein_coding	1	44148308	KDEL (Lys-Asp-Glu-Leu) containing 1 Gene [Source:MGI (curated);Acc:MGI:1919300]
ENSMUSG00000024339	Tap2	ILMN_2686721	NW5aKKcq0owI_oW.6E	9.56	3.4926E-03	1.22	1.7943E-02	0	1	N/A	protein_coding	17	34341025	transporter 2, ATP-binding cassette, sub-family B (MDR/TAP) Gene [Source:MGI (curated);Acc:MGI:98484]
ENSMUSG00000019124	Scrn1	ILMN_1240987	osGY1T_XfnU_7jCc6k	10.78	3.4971E-03	1.18	1.7980E-02	0	3	N/A	protein_coding	6	54455884	secernin 1 Gene [Source:MGI (curated);Acc:MGI:1917188]
ENSMUSG00000020409	Slu7	ILMN_2655273	0dxdhOrr0EQLa8_u3M	9.26	3.5104E-03	0.84	1.8016E-02	0	2	N/A	protein_coding	11	43247246	SLU7 splicing factor homolog (S. cerevisiae) Gene [Source:MGI (curated);Acc:MGI:2385598]
ENSMUSG00000022340	5730410E15Rik	ILMN_3130719	HlXlu_3iuVvfMcOvSg	8.93	3.5214E-03	0.74	1.8053E-02	0	2	N/A	protein_coding	15	44503405	RIKEN cDNA 5730410E15 gene Gene [Source:MGI Symbol;Acc:MGI:2442392]
ENSMUSG00000047495	Dlgap2	ILMN_2620893	KVKsX8Cq.n79IJS_44	8.94	3.5331E-03	1.20	1.8075E-02	0	2	N/A	protein_coding	8	14095865	discs, large (Drosophila) homolog-associated protein 2 Gene [Source:MGI (curated);Acc:MGI:2443181]
ENSMUSG00000037935	Smarce1	ILMN_2610600	xqLEvvf3uj1__uInmU	8.99	3.5270E-03	0.84	1.8075E-02	0	2	N/A	protein_coding	11	99070361	SWI/SNF related, matrix associated, actin dependent regulator of chromatin, subfamily e, member 1 Gene [Source:MGI (curated);Acc:MGI:1927347]
ENSMUSG00000036381	P2ry14	ILMN_3154419	cKBIgun_6uemzi8UAU	8.89	3.5442E-03	1.18	1.8111E-02	0	2	N/A	protein_coding	3	58918548	purinergic receptor P2Y, G-protein coupled, 14 Gene [Source:MGI Symbol;Acc:MGI:2155705]
ENSMUSG00000075502	Gm5465	ILMN_3161906	xp_bSB4UXhJH19F5M4	8.99	3.5468E-03	0.83	1.8133E-02	0	1	N/A	protein_coding	14	79851642	predicted gene 5465 Gene [Source:MGI Symbol;Acc:MGI:3643058]
ENSMUSG00000059857	Ntng1	ILMN_2701723	TqKejTu.qBo_.K2x7g	10.06	3.5538E-03	0.81	1.8133E-02	0	3	N/A	protein_coding	3	109582958	netrin G1 Gene [Source:MGI (curated);Acc:MGI:1934028]
ENSMUSG00000004677	Myo9b	ILMN_2617835	BUteiEKCVRKK7gMAsc	8.89	3.5634E-03	0.83	1.8169E-02	0	1	N/A	protein_coding	8	73796613	myosin IXb Gene [Source:MGI Symbol;Acc:MGI:106624]
ENSMUSG00000020524	Gria1	ILMN_2648012	TJDU0OCUxoTYV1UoEk	10.13	3.5656E-03	0.78	1.8191E-02	0	3	N/A	protein_coding	11	56824889	glutamate receptor, ionotropic, AMPA1 (alpha 1) Gene [Source:MGI (curated);Acc:MGI:95808]
ENSMUSG00000019437	Tlcd1	ILMN_2781458	3tf4l7joku1SiBQRe0	9.26	3.5698E-03	0.86	1.8191E-02	0	1	N/A	protein_coding	11	77991632	TLC domain containing 1 Gene [Source:MGI (curated);Acc:MGI:1915572]
ENSMUSG00000037151	Lrrc20	ILMN_2674378	Tees06e7NcAgF_XPWc	9.09	3.5926E-03	1.20	1.8263E-02	0	2	N/A	protein_coding	10	60938549	leucine rich repeat containing 20 Gene [Source:MGI Symbol;Acc:MGI:2387182]
ENSMUSG00000041775	Mapk1ip1	ILMN_3064669	3H70pa91Pl7dNodNFE	9.26	3.5884E-03	0.80	1.8263E-02	0	3	N/A	protein_coding	7	146027506	mitogen-activated protein kinase 1 interacting protein 1 Gene [Source:MGI (curated);Acc:MGI:1916796]
ENSMUSG00000004897	Hdgf	ILMN_2744439	reee3q5x6oB6U6XkB4	9.09	3.6028E-03	0.82	1.8299E-02	0	1	N/A	protein_coding	3	87710243	hepatoma-derived growth factor Gene [Source:MGI (curated);Acc:MGI:1194494]
ENSMUSG00000028354	Fmn2	ILMN_2829920	iSB1E2O68h_6sB9vXI	9.01	3.6118E-03	1.37	1.8335E-02	0	2	N/A	protein_coding	1	176431956	formin 2 Gene [Source:MGI Symbol;Acc:MGI:1859252]
ENSMUSG00000043587	Acpl2	ILMN_1254634	T5JwZbr16vBrn729ZI	9.09	3.6417E-03	0.76	1.8428E-02	0	1	N/A	protein_coding	9	96723763	acid phosphatase-like 2 Gene [Source:MGI (curated);Acc:MGI:2442444]
ENSMUSG00000030004	Cml4	ILMN_1216539	cX26Ex0Tp_6O.dw9P0	8.89	3.6365E-03	1.19	1.8428E-02	0	1	N/A	protein_coding	6	85780382	N-acetyltransferase 8 (GCN5-related, putative) Gene [Source:MGI (curated);Acc:MGI:1915646]
ENSMUSG00000025068	Gsto1	ILMN_1254523	cqj3X3OvjzfH6X6.SY	8.89	3.6397E-03	1.28	1.8428E-02	0	1	N/A	protein_coding	19	47929460	glutathione S-transferase omega 1 Gene [Source:MGI (curated);Acc:MGI:1342273]
ENSMUSG00000032580	Rbm5	ILMN_2942492	97tXH16qfiCdouvtBE	8.89	3.6369E-03	0.85	1.8428E-02	0	3	N/A	protein_coding	9	107642826	RNA binding motif protein 5 Gene [Source:MGI Symbol;Acc:MGI:1933204]
ENSMUSG00000066235	C85492	ILMN_2721748	o4sp_Rwl59WLuf.kj8	9.56	3.6639E-03	0.87	1.8515E-02	0	3	N/A	protein_coding	9	121890729	Uncharacterized glycosyltransferase AGO61 Precursor (EC 2.4.-.-) [Source:UniProtKB/Swiss-Prot;Acc:Q8BW41]
ENSMUSG00000022556	Hsf1	ILMN_1255216	9rcd3rRJ9ElEfoeFeQ	8.89	3.6785E-03	0.86	1.8601E-02	0	1	N/A	protein_coding	15	76307875	heat shock factor 1 Gene [Source:MGI Symbol;Acc:MGI:96238]
ENSMUSG00000020436	Gabrg2	ILMN_3127420	xos6RXk8.7SQWglCQo	8.99	3.7018E-03	0.79	1.8657E-02	0	4	N/A	protein_coding	11	41723705	gamma-aminobutyric acid (GABA) A receptor, subunit gamma 2 Gene [Source:MGI (curated);Acc:MGI:95623]
ENSMUSG00000034345	Gtf2h5	ILMN_1223234	NrRv9c0KSsdfjLkKxI	9.56	3.6957E-03	1.17	1.8657E-02	0	1	N/A	protein_coding	17	6079786	general transcription factor IIH, polypeptide 5 Gene [Source:MGI (curated);Acc:MGI:107227]
ENSMUSG00000021693	Kif2a	ILMN_2781689	NkIeJD.gV.m5OTF04s	8.94	3.7009E-03	0.87	1.8657E-02	0	1	N/A	protein_coding	13	107749076	kinesin family member 2A Gene [Source:MGI (curated);Acc:MGI:108390]
ENSMUSG00000042498	D330045A20Rik	ILMN_2706677	ruO07nsS.w7riSXCB8	9.09	3.7143E-03	0.87	1.8663E-02	0	2	N/A	protein_coding	X	136014906	RIKEN cDNA D330045A20 gene Gene [Source:MGI Symbol;Acc:MGI:2147848]
ENSMUSG00000029528	Pxn	ILMN_3123303	WXov_BdG7XvVCkpAqg	8.99	3.7124E-03	1.17	1.8663E-02	0	1	N/A	protein_coding	5	115956685	paxillin Gene [Source:MGI (curated);Acc:MGI:108295]
ENSMUSG00000038828	Tmem214	ILMN_2790512	QSXvF0ARUgQkZfVKKU	9.09	3.7107E-03	0.87	1.8663E-02	0	2	N/A	protein_coding	5	31171952	transmembrane protein 214 Gene [Source:MGI (curated);Acc:MGI:1916046]
ENSMUSG00000024137	E4f1	ILMN_2650893	HlHuEOu00ihMiNfiRo	8.93	3.7195E-03	0.83	1.8698E-02	0	1	N/A	protein_coding	17	24580737	E4F transcription factor 1 Gene [Source:MGI Symbol;Acc:MGI:109530]
ENSMUSG00000021792	5730469M10Rik	ILMN_2796798	0pwgEnS66JPxcE5E6U	9.26	3.7412E-03	1.35	1.8753E-02	0	1	N/A	protein_coding	14	41807029	RIKEN cDNA 5730469M10 gene Gene [Source:MGI Symbol;Acc:MGI:1917814]
ENSMUSG00000036006	Fam65b	ILMN_2758418	rmIR.f5RvkUQUd7a4U	9.09	3.7362E-03	0.86	1.8753E-02	0	2	N/A	protein_coding	13	24674058	family with sequence similarity 65, member B Gene [Source:MGI (curated);Acc:MGI:2444879]
ENSMUSG00000000711	Rab5b	ILMN_3163335	fKBxJpCUlck_8_X6So	8.89	3.7385E-03	0.89	1.8753E-02	0	1	N/A	protein_coding	10	128114933	RAB5B, member RAS oncogene family Gene [Source:MGI Symbol;Acc:MGI:105938]
ENSMUSG00000027104	Atf2	ILMN_2751054	WdUpEldKC_PAF5LkEs	10.06	3.7586E-03	0.84	1.8824E-02	0	3	N/A	protein_coding	2	73654566	activating transcription factor 2 Gene [Source:MGI (curated);Acc:MGI:109349]
ENSMUSG00000029387	Gtf2h3	ILMN_1243127	0i9AUFKvk35Rf.xADM	9.26	3.7609E-03	0.88	1.8824E-02	0	1	N/A	protein_coding	5	125029149	general transcription factor IIH, polypeptide 3 Gene [Source:MGI (curated);Acc:MGI:1277143]
ENSMUSG00000030094	Xpc	ILMN_1230273	ue.oUf16iMX2jV6H_s	10.06	3.7754E-03	0.83	1.8909E-02	0	1	N/A	protein_coding	6	91439299	xeroderma pigmentosum, complementation group C Gene [Source:MGI (curated);Acc:MGI:103557]
ENSMUSG00000006930	Hap1	ILMN_2676208	6aR1d4ont6gNI4fJNo	9.19	3.8028E-03	0.83	1.8994E-02	0	2	N/A	protein_coding	11	100208641	huntingtin-associated protein 1 Gene [Source:MGI (curated);Acc:MGI:1261831]
ENSMUSG00000037474	Dtl	ILMN_2724303	xlMklAZCkgD01UILU0	8.99	3.8147E-03	0.87	1.9029E-02	0	1	N/A	protein_coding	1	193361244	denticleless homolog (Drosophila) Gene [Source:MGI Symbol;Acc:MGI:1924093]
ENSMUSG00000038705	Gmeb2	ILMN_1235072	TSfSDy9MkdfVLNdIp4	10.06	3.8197E-03	1.12	1.9048E-02	0	1	N/A	protein_coding	2	180986154	glucocorticoid modulatory element binding protein 2 Gene [Source:MGI (curated);Acc:MGI:2652836]
ENSMUSG00000029070	Mxra8	ILMN_2759952	6_JRSdufdekOretEks	9.19	3.8224E-03	0.85	1.9048E-02	0	2	N/A	protein_coding	4	155213789	matrix-remodelling associated 8 Gene [Source:MGI (curated);Acc:MGI:1922011]
ENSMUSG00000041923	Nol4	ILMN_1254884	B5KYQ9XizQiblIAbNY	8.89	3.8354E-03	0.86	1.9133E-02	0	3	N/A	protein_coding	18	22851920	nucleolar protein 4 Gene [Source:MGI Symbol;Acc:MGI:2441684]
ENSMUSG00000014418	Hps5	ILMN_3113686	KsrMUp7dh.AzceXeXU	8.94	3.8559E-03	1.15	1.9217E-02	0	1	N/A	protein_coding	7	54015836	Hermansky-Pudlak syndrome 5 homolog (human) Gene [Source:MGI (curated);Acc:MGI:2180307]
ENSMUSG00000027166	Dnajc24	ILMN_2839303	Be3UKOCRCCUV03XuGY	8.89	3.8825E-03	1.26	1.9302E-02	0	1	N/A	protein_coding	2	105806866	DnaJ (Hsp40) homolog, subfamily C, member 24 Gene [Source:MGI (curated);Acc:MGI:1919522]
ENSMUSG00000048796	Cyb561d1	ILMN_2624358	oteB6CuzSXpAnH84uk	10.78	3.8929E-03	1.20	1.9336E-02	0	2	N/A	protein_coding	3	107998605	cytochrome b-561 domain containing 1 Gene [Source:MGI (curated);Acc:MGI:1919273]
ENSMUSG00000022914	Brwd1	ILMN_2421220	6pd62_5xA7.lxIo7oc	8.89	3.9049E-03	0.84	1.9355E-02	0	3	N/A	protein_coding	16	96214056	bromodomain and WD repeat domain containing 1 Gene [Source:MGI (curated);Acc:MGI:1890651]
ENSMUSG00000025439	Clns1a	ILMN_3005080	rmgqG5oJ8jt3qPSiB0	9.09	3.9049E-03	0.86	1.9355E-02	0	2	N/A	protein_coding	7	104845144	chloride channel, nucleotide-sensitive, 1A Gene [Source:MGI (curated);Acc:MGI:109638]
ENSMUSG00000031342	Gpm6b	ILMN_2631345	r.7BcEuDQz.c0uUKn0	9.09	3.9069E-03	1.41	1.9374E-02	0	1	N/A	protein_coding	X	162676843	glycoprotein m6b Gene [Source:MGI (curated);Acc:MGI:107672]
ENSMUSG00000000753	Serpinf1	ILMN_2639239	lUoKaWsn0uyXeQwCJ8	8.94	3.9070E-03	0.72	1.9374E-02	0	1	N/A	protein_coding	11	75223531	serine (or cysteine) peptidase inhibitor, clade F, member 1 Gene [Source:MGI (curated);Acc:MGI:108080]
ENSMUSG00000019433	Gipc1	ILMN_2594419	faSVRKWTYqfRw7Qons	8.89	3.9227E-03	0.82	1.9393E-02	0	3	N/A	protein_coding	8	86176597	GIPC PDZ domain containing family, member 1 Gene [Source:MGI Symbol;Acc:MGI:1926252]
ENSMUSG00000031958	Ldhd	ILMN_2825080	6vU1pHvqWnf60biVb8	8.89	3.9169E-03	0.76	1.9393E-02	0	2	N/A	protein_coding	8	114150172	lactate dehydrogenase D Gene [Source:MGI Symbol;Acc:MGI:106428]
ENSMUSG00000027956	Tmem144	ILMN_2609654	uegu.f_Fc.weP1KIQA	10.06	3.9298E-03	0.83	1.9428E-02	0	2	N/A	protein_coding	3	79617075	transmembrane protein 144 Gene [Source:MGI Symbol;Acc:MGI:1917902]
ENSMUSG00000038677	Scube3	ILMN_2780286	rX00Jx5nUC3Un14pfE	9.09	3.9361E-03	1.24	1.9462E-02	0	2	N/A	protein_coding	17	28279261	signal peptide, CUB domain, EGF-like 3 Gene [Source:MGI (curated);Acc:MGI:3045253]
ENSMUSG00000079571	CT485609.4	ILMN_2879759	iXXX8hL88fnjvM1.l0	9.01	3.9534E-03	1.16	1.9465E-02	0	2	N/A	protein_coding	NT_166326	39678	T-cell activation Rho GTPase-activating protein (T-cell activation GTPase-activating protein) [Source:UniProtKB/Swiss-Prot;Acc:B2RWW0]
ENSMUSG00000033565	Rbm9	ILMN_2670527	BSVUvTil6c_Qz8csig	8.89	3.9469E-03	0.69	1.9465E-02	0	2	N/A	protein_coding	15	76912769	RNA binding motif protein 9 Gene [Source:MGI Symbol;Acc:MGI:1933973]
ENSMUSG00000032410	Xrn1	ILMN_2514674	WVM.EDzXXmsUXoltXU	8.99	3.9506E-03	0.83	1.9465E-02	0	1	N/A	protein_coding	9	95855179	5'-3' exoribonuclease 1 Gene [Source:MGI Symbol;Acc:MGI:891964]
ENSMUSG00000008976	Gabpa	ILMN_2758120	ivXvnIAmL.U7jvxPhs	9.01	3.9639E-03	1.15	1.9469E-02	0	2	N/A	protein_coding	16	84835170	GA repeat binding protein, alpha Gene [Source:MGI (curated);Acc:MGI:95610]
ENSMUSG00000029345	Tfip11	ILMN_2961179	uJJ3EX2lk203E_Fqu4	10.06	3.9562E-03	0.85	1.9469E-02	0	1	N/A	protein_coding	5	112755378	tuftelin interacting protein 11 Gene [Source:MGI (curated);Acc:MGI:1930075]
ENSMUSG00000031529	Tnks	ILMN_1250052	uXLhRV6wKUi49AXkHo	10.06	3.9619E-03	1.14	1.9469E-02	0	1	N/A	protein_coding	8	35892233	tankyrase, TRF1-interacting ankyrin-related ADP-ribose polymerase Gene [Source:MGI Symbol;Acc:MGI:1341087]
ENSMUSG00000055775	Myh8	ILMN_2978038	uRN_SKCinlCqeCgJEo	10.06	3.9802E-03	0.90	1.9552E-02	0	2	N/A	protein_coding	11	67090626	myosin, heavy polypeptide 8, skeletal muscle, perinatal Gene [Source:MGI (curated);Acc:MGI:1339712]
ENSMUSG00000021721	Htr1a	ILMN_2664762	Nns39Q7eRee.4AVueQ	9.56	3.9859E-03	0.76	1.9555E-02	0	1	N/A	protein_coding	13	106233843	5-hydroxytryptamine (serotonin) receptor 1A Gene [Source:MGI Symbol;Acc:MGI:96273]
ENSMUSG00000046985	Tapt1	ILMN_2771441	Tnvd4I_T9f5I536i7o	10.13	3.9893E-03	0.85	1.9555E-02	0	1	N/A	protein_coding	5	44566403	transmembrane anterior posterior transformation 1 Gene [Source:MGI Symbol;Acc:MGI:2683537]
ENSMUSG00000074165	Zfp788	ILMN_2656296	T6jJfeCw01.0Ds6DB0	9.09	3.9945E-03	0.91	1.9555E-02	0	1	N/A	protein_coding	7	48888573	zinc finger protein 788 Gene [Source:MGI (curated);Acc:MGI:1914857]
ENSMUSG00000029622	Arpc1b	ILMN_2860479	H3KOSxHnECgikoqgeU	8.93	4.0102E-03	1.26	1.9623E-02	0	3	N/A	protein_coding	5	145875084	actin related protein 2/3 complex, subunit 1B Gene [Source:MGI (curated);Acc:MGI:1343142]
ENSMUSG00000028484	Psip1	ILMN_2617478	leJjSlJ76.80pKMvTU	8.94	4.0107E-03	0.88	1.9623E-02	0	2	N/A	protein_coding	4	83101584	PC4 and SFRS1 interacting protein 1 Gene [Source:MGI (curated);Acc:MGI:2142116]
ENSMUSG00000044231	Nhlrc1	ILMN_2595091	ZpILj.v67rA3eGXgkc	8.99	4.0159E-03	0.81	1.9626E-02	0	1	N/A	protein_coding	13	47108943	NHL repeat containing 1 Gene [Source:MGI Symbol;Acc:MGI:2145264]
ENSMUSG00000027568	Ntsr1	ILMN_2639572	9OJUtuO6AQtu5VAze0	8.89	4.0163E-03	0.78	1.9626E-02	0	1	N/A	protein_coding	2	180234681	neurotensin receptor 1 Gene [Source:MGI (curated);Acc:MGI:97386]
ENSMUSG00000044349	Snhg11	ILMN_2648695	KtTvngJ7_igErpeosg	8.94	4.0159E-03	0.87	1.9626E-02	0	1	N/A	protein_coding	2	158201374	small nucleolar RNA host gene 11 (non-protein coding) Gene [Source:MGI (curated);Acc:MGI:2441845]
ENSMUSG00000015709	Arnt2	ILMN_2616509	3nDVwyQpAPAld.s7pQ	9.26	4.0448E-03	1.22	1.9678E-02	0	1	N/A	protein_coding	7	91394791	aryl hydrocarbon receptor nuclear translocator 2 Gene [Source:MGI Symbol;Acc:MGI:107188]
ENSMUSG00000003352	Cacnb3	ILMN_3153753	Qk3riHKgeqTPQlCJSU	9.09	4.0446E-03	0.83	1.9678E-02	0	4	N/A	protein_coding	15	98462651	calcium channel, voltage-dependent, beta 3 subunit Gene [Source:MGI Symbol;Acc:MGI:103307]
ENSMUSG00000032463	Faim	ILMN_2976519	QuhQFHBNUQSwX4ey8E	9.09	4.0432E-03	1.27	1.9678E-02	0	2	N/A	protein_coding	9	98886792	Fas apoptotic inhibitory molecule Gene [Source:MGI Symbol;Acc:MGI:1344387]
ENSMUSG00000028820	Sfpq	ILMN_2706061	rXovUUkFOLr1OOoJhM	9.09	4.0691E-03	0.85	1.9793E-02	0	1	N/A	protein_coding	4	126698568	splicing factor proline/glutamine rich (polypyrimidine tract binding protein associated) Gene [Source:MGI (curated);Acc:MGI:1918764]
ENSMUSG00000019998	Stx7	ILMN_2645255	Zt6f7pTzF9XbmU6BH0	8.99	4.0716E-03	0.82	1.9793E-02	0	1	N/A	protein_coding	10	23869123	syntaxin 7 Gene [Source:MGI Symbol;Acc:MGI:1858210]
ENSMUSG00000040473	A330021E22Rik	ILMN_2628236	ZauAuCUUeDjXACJNXE	8.99	4.0797E-03	1.18	1.9799E-02	0	2	N/A	protein_coding	5	5579278	RIKEN cDNA A330021E22 gene Gene [Source:MGI Symbol;Acc:MGI:2443778]
ENSMUSG00000028270	Gbp2	ILMN_3122961	BtF7vMrHdpfTTlSUxs	8.89	4.0879E-03	0.82	1.9799E-02	0	1	N/A	protein_coding	3	142283606	guanylate binding protein 2 Gene [Source:MGI Symbol;Acc:MGI:102772]
ENSMUSG00000004613	Lim2	ILMN_1255779	W5XxABO9AU5fw7_10I	10.06	4.0927E-03	1.36	1.9799E-02	0	1	N/A	protein_coding	7	50685471	lens intrinsic membrane protein 2 Gene [Source:MGI Symbol;Acc:MGI:104698]
ENSMUSG00000039533	Mmd2	ILMN_1252636	HhKuXzH_9y5PUK79Kk	8.93	4.0836E-03	1.33	1.9799E-02	0	1	N/A	protein_coding	5	143038319	monocyte to macrophage differentiation-associated 2 Gene [Source:MGI Symbol;Acc:MGI:1922354]
ENSMUSG00000034224	Slc38a8	ILMN_3161026	xBeBuUp7iupN3kHlB0	8.99	4.0922E-03	1.12	1.9799E-02	0	1	N/A	protein_coding	8	122003502	solute carrier family 38, member 8 Gene [Source:MGI (curated);Acc:MGI:2685433]
ENSMUSG00000021994	Wnt5a	ILMN_2472917	cWBntPkL9HrnnO0DkI	8.89	4.0864E-03	0.89	1.9799E-02	0	2	N/A	protein_coding	14	29317936	wingless-related MMTV integration site 5A Gene [Source:MGI (curated);Acc:MGI:98958]
ENSMUSG00000003354	Ccdc65	ILMN_2595469	r7cQbTYJZUT5dUzXuE	9.09	4.1183E-03	0.70	1.9852E-02	0	2	N/A	protein_coding	15	98538625	coiled-coil domain containing 65 Gene [Source:MGI Symbol;Acc:MGI:2146001]
ENSMUSG00000043923	Ccdc84	ILMN_1213911	HNQiiiRJ3pJdUMoV1w	8.93	4.1169E-03	0.76	1.9852E-02	0	1	N/A	protein_coding	9	44218249	coiled-coil domain containing 84 Gene [Source:MGI Symbol;Acc:MGI:2685960]
ENSMUSG00000036585	Fgf1	ILMN_2701233	ceOOtPsl8FtBctFNas	8.89	4.1160E-03	0.82	1.9852E-02	0	1	N/A	protein_coding	18	38998327	fibroblast growth factor 1 Gene [Source:MGI (curated);Acc:MGI:95515]
ENSMUSG00000026355	Mcm6	ILMN_1233857	rlXuDK9Bp1LgjlJSiE	9.09	4.1243E-03	1.10	1.9852E-02	0	1	N/A	protein_coding	1	130228168	minichromosome maintenance deficient 6 (MIS5 homolog, S. pombe) (S. cerevisiae) Gene [Source:MGI Symbol;Acc:MGI:1298227]
ENSMUSG00000021196	Pfkp	ILMN_1237695	WVTrzr15x7dQQ7lq9Y	8.99	4.1061E-03	0.81	1.9852E-02	0	3	N/A	protein_coding	13	6579014	phosphofructokinase, platelet Gene [Source:MGI (curated);Acc:MGI:1891833]
ENSMUSG00000031997	Trpc6	ILMN_2915118	u7PkpUj4woiY4rg4Ko	10.06	4.1208E-03	1.19	1.9852E-02	0	1	N/A	protein_coding	9	8544142	transient receptor potential cation channel, subfamily C, member 6 Gene [Source:MGI Symbol;Acc:MGI:109523]
ENSMUSG00000021589	Rhobtb3	ILMN_1221243	ZpOsnglR17kJTHoH0w	8.99	4.1451E-03	0.84	1.9981E-02	0	1	N/A	protein_coding	13	76006985	Rho-related BTB domain containing 3 Gene [Source:MGI (curated);Acc:MGI:1920546]
ENSMUSG00000034813	Grip1	ILMN_3126646	6uaGIh.h55euuXdMng	8.89	4.1719E-03	0.80	2.0062E-02	0	3	N/A	protein_coding	10	118891090	glutamate receptor interacting protein 1 Gene [Source:MGI (curated);Acc:MGI:1921303]
ENSMUSG00000045648	Vwc2l	ILMN_2778438	TklEvF3vFP3XeX_ndo	10.13	4.1792E-03	0.76	2.0095E-02	0	1	N/A	protein_coding	1	70772289	von Willebrand factor C domain-containing protein 2-like Gene [Source:MGI Symbol;Acc:MGI:2444069]
ENSMUSG00000027523	Gnas	ILMN_3075080	l.m7i5t0dEycFQokXA	8.94	4.1944E-03	0.90	2.0128E-02	0	3	N/A	protein_coding	2	174109821	GNAS (guanine nucleotide binding protein, alpha stimulating) complex locus Gene [Source:MGI (curated);Acc:MGI:95777]
ENSMUSG00000003545	Fosb	ILMN_2778279	Ere3vD3o.tqhOQ.x94	8.89	4.2143E-03	1.29	2.0208E-02	0	1	N/A	protein_coding	7	19888070	FBJ osteosarcoma oncogene B Gene [Source:MGI Symbol;Acc:MGI:95575]
ENSMUSG00000021033	Gstz1	ILMN_1229964	cotSnP31K1WzwL.dyQ	8.89	4.2207E-03	0.84	2.0241E-02	0	1	N/A	protein_coding	12	88488668	glutathione transferase zeta 1 (maleylacetoacetate isomerase) Gene [Source:MGI Symbol;Acc:MGI:1341859]
ENSMUSG00000022021	Diap3	ILMN_2606436	WTm3EqKNCkviCgl7Dk	8.99	4.2432E-03	1.12	2.0321E-02	0	1	N/A	protein_coding	14	87055174	diaphanous homolog 3 (Drosophila) Gene [Source:MGI Symbol;Acc:MGI:1927222]
ENSMUSG00000051864	Tbc1d22a	ILMN_2767791	BieJako7uf4O47voBE	8.89	4.2590E-03	0.88	2.0402E-02	0	1	N/A	protein_coding	15	86044877	TBC1 domain family, member 22a Gene [Source:MGI Symbol;Acc:MGI:1289265]
ENSMUSG00000029121	Crmp1	ILMN_2781663	H_p.qVJSnRFSAqu14Q	8.93	4.2836E-03	1.20	2.0466E-02	0	2	N/A	protein_coding	5	37633384	collapsin response mediator protein 1 Gene [Source:MGI Symbol;Acc:MGI:107793]
ENSMUSG00000040242	Fgfr1op2	ILMN_2628188	or3rWVqOqWIYur9Wxs	10.78	4.2764E-03	1.30	2.0466E-02	0	1	N/A	protein_coding	6	146525725	FGFR1 oncogene partner 2 Gene [Source:MGI (curated);Acc:MGI:1914779]
ENSMUSG00000026708	Cenpl	ILMN_2676726	fn7s1JM0e6e7XvMAjk	8.89	4.3004E-03	0.82	2.0546E-02	0	2	N/A	protein_coding	1	163000898	centromere protein L Gene [Source:MGI (curated);Acc:MGI:1917704]
ENSMUSG00000070532	1700084C01Rik	ILMN_1229202	6XaoV5X.v6311wwEKU	8.89	4.3291E-03	0.82	2.0658E-02	0	2	N/A	protein_coding	1	171858779	RIKEN cDNA 1700084C01 gene Gene [Source:MGI Symbol;Acc:MGI:1925715]
ENSMUSG00000032263	Bckdhb	ILMN_2660803	xbqa43wh79OHMDFq64	8.99	4.3296E-03	1.53	2.0658E-02	0	1	N/A	protein_coding	9	83682052	branched chain ketoacid dehydrogenase E1, beta polypeptide Gene [Source:MGI Symbol;Acc:MGI:88137]
ENSMUSG00000003662	Ciao1	ILMN_1218843	o6pLr.BLEo5OrEniiU	9.56	4.3364E-03	1.15	2.0690E-02	0	1	N/A	protein_coding	2	127065501	cytosolic iron-sulfur protein assembly 1 homolog (S. cerevisiae) Gene [Source:MGI (curated);Acc:MGI:1346998]
ENSMUSG00000042750	Bex2	ILMN_3143078	B1j7pXl.YJ6IccblyI	8.89	4.3549E-03	1.18	2.0691E-02	0	3	N/A	protein_coding	X	132601103	brain expressed X-linked 2 Gene [Source:MGI (curated);Acc:MGI:1338017]
ENSMUSG00000037369	Kdm6a	ILMN_2447456	ZUveRR5z_yc3bCnnp4	8.99	4.3481E-03	0.86	2.0691E-02	0	2	N/A	protein_coding	X	17739701	4lysine (K)-specific demethylase 6A Gene [Source:MGI (curated);Acc:MGI:1095419]
ENSMUSG00000022621	Rabl2a	ILMN_2593578	uRfHvVRRuBAB5dTdKs	10.06	4.3480E-03	1.16	2.0691E-02	0	2	N/A	protein_coding	15	89412968	RAB, member of RAS oncogene family-like 2A Gene [Source:MGI Symbol;Acc:MGI:1915958]
ENSMUSG00000036815	Dpp10	ILMN_2666205	o0SXA3jf6gJ6v3e13g	9.56	4.3574E-03	0.79	2.0723E-02	0	1	N/A	protein_coding	1	125228719	dipeptidylpeptidase 10 Gene [Source:MGI (curated);Acc:MGI:2442409]
ENSMUSG00000018196	Glrx2	ILMN_1214664	onoM6QUv0I5n0Qjh6o	9.56	4.3804E-03	1.43	2.0802E-02	0	2	N/A	protein_coding	1	145586159	glutaredoxin 2 (thioltransferase) Gene [Source:MGI (curated);Acc:MGI:1916617]
ENSMUSG00000027531	Impa1	ILMN_2718157	oHSP6kew4cze57w8Ts	9.56	4.4130E-03	1.44	2.0913E-02	0	1	N/A	protein_coding	3	10313540	inositol (myo)-1(or 4)-monophosphatase 1 Gene [Source:MGI (curated);Acc:MGI:1933158]
ENSMUSG00000025157	Zdhhc16	ILMN_2964608	WOoOo4nqFddXq4edHQ	8.99	4.4109E-03	1.24	2.0913E-02	0	2	N/A	protein_coding	19	42007980	zinc finger, DHHC domain containing 16 Gene [Source:MGI Symbol;Acc:MGI:1921418]
ENSMUSG00000019979	Apaf1	ILMN_3143577	W53ppeThR_6V.X54H8	10.06	4.4224E-03	0.72	2.0945E-02	0	2	N/A	protein_coding	10	90452056	apoptotic peptidase activating factor 1 Gene [Source:MGI (curated);Acc:MGI:1306796]
ENSMUSG00000040537	Adam22	ILMN_3134632	caRT.LnpXTfKDB5eq8	8.89	4.4357E-03	0.86	2.1024E-02	0	3	N/A	protein_coding	5	8072352	a disintegrin and metallopeptidase domain 22 Gene [Source:MGI (curated);Acc:MGI:1340046]
ENSMUSG00000055177	Cstl1	ILMN_2715857	xHexXo4HHFJ3oEPXlI	8.99	4.5069E-03	0.90	2.1275E-02	0	1	N/A	protein_coding	2	148576094	cystatin-like 1 Gene [Source:MGI (curated);Acc:MGI:2652834]
ENSMUSG00000000194	Gpr107	ILMN_1244835	Z4lJPWa7X6sii3j6LU	8.99	4.4988E-03	0.81	2.1275E-02	0	1	N/A	protein_coding	2	31007836	G protein-coupled receptor 107 Gene [Source:MGI (curated);Acc:MGI:2139054]
ENSMUSG00000045962	Hsn2	ILMN_2655005	ZVM2HXTu1GmSEr901s	8.99	4.5121E-03	0.79	2.1275E-02	0	3	N/A	protein_coding	6	119873987	WNK lysine deficient protein kinase 1 Gene [Source:MGI (curated);Acc:MGI:2442092]
ENSMUSG00000038879	Nipal2	ILMN_2723369	iXy38Cgj2O5_1_pl9w	9.01	4.4976E-03	0.85	2.1275E-02	0	1	N/A	protein_coding	15	34504670	NIPA-like domain containing 2 Gene [Source:MGI Symbol;Acc:MGI:1924488]
ENSMUSG00000059173	Pde1a	ILMN_3146952	NroTT0kgQIiugIvp5U	9.56	4.5051E-03	0.78	2.1275E-02	0	3	N/A	protein_coding	2	79674610	phosphodiesterase 1A, calmodulin-dependent Gene [Source:MGI (curated);Acc:MGI:1201792]
ENSMUSG00000050088	1600012H06Rik	ILMN_3009738	TIJ6f3Ol.11HPcEu90	10.13	4.5243E-03	0.87	2.1290E-02	0	2	N/A	protein_coding	17	15080189	RIKEN cDNA 1600012H06 gene Gene [Source:MGI Symbol;Acc:MGI:1915162]
ENSMUSG00000034064	Ktelc1	ILMN_2665889	iiMR7iA6tL0jXx_V6I	9.24	4.5249E-03	1.23	2.1290E-02	0	1	N/A	protein_coding	16	38525221	KTEL (Lys-Tyr-Glu-Leu) containing 1 Gene [Source:MGI (curated);Acc:MGI:2444232]
ENSMUSG00000020235	Fzr1	ILMN_1254374	NHRIFI127oLFbV8ZK4	8.94	4.5521E-03	0.80	2.1416E-02	0	3	N/A	protein_coding	10	80828967	fizzy/cell division cycle 20 related 1 (Drosophila) Gene [Source:MGI (curated);Acc:MGI:1926790]
ENSMUSG00000018451	RP23-83I13.10	ILMN_2594139	E4qf1.nmlTKKHuciD0	8.89	4.5658E-03	0.87	2.1494E-02	0	1	N/A	processed_transcript	11	70845451	RIKEN cDNA 6330403K07 gene (6330403K07Rik), mRNA [Source:RefSeq DNA;Acc:NM_134022]
ENSMUSG00000030316	1500001M20Rik	ILMN_2984793	u0hfUk0pIkcCl.8ees	10.06	4.6028E-03	1.22	2.1554E-02	0	3	N/A	protein_coding	6	114954399	RIKEN cDNA 1500001M20 gene Gene [Source:MGI Symbol;Acc:MGI:1916221]
ENSMUSG00000028261	Ndufaf4	ILMN_2734060	EA0YBB9V7O71QnWZX4	8.89	4.5893E-03	0.77	2.1554E-02	0	1	N/A	protein_coding	4	24825230	NADH dehydrogenase (ubiquinone) 1 alpha subcomplex, assembly factor 4 Gene [Source:MGI (curated);Acc:MGI:1915743]
ENSMUSG00000020131	Pcsk4	ILMN_2629776	omlCnEEHo307UdHHqM	9.56	4.6036E-03	0.90	2.1554E-02	0	3	N/A	protein_coding	10	79784028	proprotein convertase subtilisin/kexin type 4 Gene [Source:MGI (curated);Acc:MGI:97514]
ENSMUSG00000023007	Prpf40b	ILMN_2810331	QkXdCvn.rvQq1XL3SE	9.09	4.5870E-03	0.83	2.1554E-02	0	2	N/A	protein_coding	15	99125518	PRP40 pre-mRNA processing factor 40 homolog B (yeast) Gene [Source:MGI (curated);Acc:MGI:1925583]
ENSMUSG00000020407	Upp1	ILMN_2959291	WoW3kKIUjQR1UY7n7o	8.99	4.5971E-03	0.89	2.1554E-02	0	1	N/A	protein_coding	11	9018106	uridine phosphorylase 1 Gene [Source:MGI (curated);Acc:MGI:1097668]
ENSMUSG00000026427	Lgtn	ILMN_2814333	l7SkJFNt3XlXqlAhLc	8.94	4.6135E-03	0.78	2.1569E-02	0	2	N/A	protein_coding	1	133049758	ligatin Gene [Source:MGI (curated);Acc:MGI:109342]
ENSMUSG00000028849	Mtap7d1	ILMN_2900462	xee_Vf4QCcnB7RKAaI	8.99	4.6085E-03	1.15	2.1569E-02	0	4	N/A	protein_coding	4	125909411	microtubule-associated protein 7 domain containing 1 Gene [Source:MGI (curated);Acc:MGI:2384297]
ENSMUSG00000029106	Add1	ILMN_3107228	cfHqt_j1TfKgSMUoq4	8.89	4.6200E-03	1.49	2.1584E-02	0	4	N/A	protein_coding	5	34916313	adducin 1 (alpha) Gene [Source:MGI (curated);Acc:MGI:87918]
ENSMUSG00000026177	Slc11a1	ILMN_2983516	xVIEXQEgeUQdT7dHUk	8.99	4.6234E-03	1.10	2.1584E-02	0	3	N/A	protein_coding	1	74421777	solute carrier family 11 (proton-coupled divalent metal ion transporters), member 1 Gene [Source:MGI (curated);Acc:MGI:1345275]
ENSMUSG00000040537	Adam22	ILMN_3057562	Nl6Y6Yd.8yYf11aKSQ	8.94	4.6472E-03	0.73	2.1612E-02	0	3	N/A	protein_coding	5	8072352	a disintegrin and metallopeptidase domain 22 Gene [Source:MGI (curated);Acc:MGI:1340046]
ENSMUSG00000024773	Atg2a	ILMN_1213779	37goxeVJefvlB6WIi4	9.26	4.6540E-03	0.85	2.1612E-02	0	2	N/A	protein_coding	19	6241668	ATG2 autophagy related 2 homolog A (S. cerevisiae) Gene [Source:MGI (curated);Acc:MGI:1916291]
ENSMUSG00000027555	Car13	ILMN_1249727	ZYg.Rv7o9x_1JF3pGk	8.99	4.6546E-03	0.82	2.1612E-02	0	1	N/A	protein_coding	3	14641727	carbonic anhydrase 13 Gene [Source:MGI (curated);Acc:MGI:1931322]
ENSMUSG00000004187	Kifc2	ILMN_2695158	Ew2dVx9TxFAPO1vUt8	8.89	4.6502E-03	0.82	2.1612E-02	0	2	N/A	protein_coding	15	76491071	kinesin family member C2 Gene [Source:MGI Symbol;Acc:MGI:109187]
ENSMUSG00000036833	Pnpla7	ILMN_2695047	EoHlJTVQoBs54fUiR4	8.89	4.6373E-03	0.89	2.1612E-02	0	1	N/A	protein_coding	2	24831553	patatin-like phospholipase domain containing 7 Gene [Source:MGI (curated);Acc:MGI:2385325]
ENSMUSG00000031060	Rbm10	ILMN_2591626	3Jap9l9ti.LR_ShnEY	9.26	4.6424E-03	0.87	2.1612E-02	0	1	N/A	protein_coding	X	20194629	RNA binding motif protein 10 Gene [Source:MGI (curated);Acc:MGI:2384310]
ENSMUSG00000034616	Ssh3	ILMN_1219080	NPUV5t9RXdceS16ISc	9.56	4.6254E-03	0.80	2.1612E-02	0	2	N/A	protein_coding	19	4261673	slingshot homolog 3 (Drosophila) Gene [Source:MGI Symbol;Acc:MGI:2683546]
ENSMUSG00000030980	2310008H09Rik	ILMN_1225520	Wd4pWArfcT4Wg5dQtw	10.06	4.6609E-03	0.81	2.1625E-02	0	2	N/A	protein_coding	7	125985751	RIKEN cDNA 2310008H09 gene Gene [Source:MGI Symbol;Acc:MGI:1913606]
ENSMUSG00000031916	Cog8	ILMN_2595383	NuS_f5UoyZqV7rP5J8	9.56	4.6691E-03	0.78	2.1625E-02	0	1	N/A	protein_coding	8	109570189	component of oligomeric golgi complex 8 Gene [Source:MGI (curated);Acc:MGI:2142885]
ENSMUSG00000027163	Commd9	ILMN_2620729	3Kg7vfzSWXubnnuiJ0	9.26	4.6623E-03	0.85	2.1625E-02	0	1	N/A	protein_coding	2	101726404	COMM domain containing 9 Gene [Source:MGI (curated);Acc:MGI:1923751]
ENSMUSG00000021223	Papln	ILMN_2709167	NigV.EXVdzLNx5Fihc	8.94	4.6676E-03	0.88	2.1625E-02	0	1	N/A	protein_coding	12	85104584	papilin, proteoglycan-like sulfated glycoprotein Gene [Source:MGI (curated);Acc:MGI:2386139]
ENSMUSG00000028958	Tmub1	ILMN_2730829	NSNSxaV9.VeFnFerek	9.56	4.6693E-03	0.88	2.1625E-02	0	1	N/A	protein_coding	5	23951276	transmembrane and ubiquitin-like domain containing 1 Gene [Source:MGI (curated);Acc:MGI:1923764]
ENSMUSG00000033701	Acbd6	ILMN_1232903	WGnn5SCK4ankCa3d54	10.09	4.6823E-03	0.87	2.1655E-02	0	1	N/A	protein_coding	1	157405250	acyl-Coenzyme A binding domain containing 6 Gene [Source:MGI (curated);Acc:MGI:1919732]
ENSMUSG00000018648	Dusp14	ILMN_2764309	lq72r8IjqiqAxub5e4	8.94	4.7074E-03	1.28	2.1778E-02	0	1	N/A	protein_coding	11	83861543	dual specificity phosphatase 14 Gene [Source:MGI (curated);Acc:MGI:1927168]
ENSMUSG00000059714	Flot1	ILMN_1241618	QUuV5FCPjzfSVNUHPw	9.09	4.7195E-03	1.20	2.1808E-02	0	2	N/A	protein_coding	17	35960296	flotillin 1 Gene [Source:MGI Symbol;Acc:MGI:1100500]
ENSMUSG00000058571	Gpc6	ILMN_2764770	KaFdVQMYv98eE4Q_nU	8.94	4.7296E-03	0.88	2.1838E-02	0	1	N/A	protein_coding	14	117324519	glypican 6 Gene [Source:MGI (curated);Acc:MGI:1346322]
ENSMUSG00000003559	As3mt	ILMN_1247626	oqJ3P0uG3OUl_C5SCE	10.78	4.7357E-03	0.79	2.1868E-02	0	2	N/A	protein_coding	19	46781933	arsenic (+3 oxidation state) methyltransferase Gene [Source:MGI Symbol;Acc:MGI:1929882]
ENSMUSG00000031634	Ufsp2	ILMN_2717569	QE4n5Q_GW_7e_dSKDQ	9.09	4.7516E-03	0.83	2.1898E-02	0	2	N/A	protein_coding	8	47060882	UFM1-specific peptidase 2 Gene [Source:MGI (curated);Acc:MGI:1913679]
ENSMUSG00000084786	Ubl5	ILMN_2469689	oqvXZ2Jxi_7bYyvYow	10.78	4.7576E-03	0.84	2.1929E-02	0	1	N/A	protein_coding	9	20447322	ubiquitin-like 5 Gene [Source:MGI (curated);Acc:MGI:1913427]
ENSMUSG00000006740	Kif5b	ILMN_2660650	9qDz1CDLkIz.w8z8dQ	8.89	4.7764E-03	0.83	2.2005E-02	0	1	N/A	protein_coding	18	6202233	kinesin family member 5B Gene [Source:MGI Symbol;Acc:MGI:1098268]
ENSMUSG00000052763	Zfp212	ILMN_2455178	li9LXqH8u1XdVju.eQ	8.94	4.7874E-03	0.74	2.2034E-02	0	4	N/A	protein_coding	6	47870475	Zinc finger protein 212 Gene [Source:MGI (curated);Acc:MGI:2682609]
ENSMUSG00000024240	Epc1	ILMN_2768330	9_7J67TRNO5OuaBee0	8.89	4.7971E-03	0.85	2.2048E-02	0	2	N/A	protein_coding	18	6435949	enhancer of polycomb homolog 1 (Drosophila) Gene [Source:MGI (curated);Acc:MGI:1278322]
ENSMUSG00000001472	Tcf25	ILMN_3038404	9dJeoF8igHoKnoLtkk	8.89	4.8012E-03	0.80	2.2048E-02	0	3	N/A	protein_coding	8	125897649	transcription factor 25 (basic helix-loop-helix) Gene [Source:MGI Symbol;Acc:MGI:1914105]
ENSMUSG00000037624	Kcnk2	ILMN_1226055	KoJ4TrqOxRswHuB6KE	8.94	4.8122E-03	1.44	2.2062E-02	0	2	N/A	protein_coding	1	191031810	potassium channel, subfamily K, member 2 Gene [Source:MGI Symbol;Acc:MGI:109366]
ENSMUSG00000022634	Yaf2	ILMN_2420095	6kvb9PpEusd_wbnL7g	8.89	4.8071E-03	1.15	2.2062E-02	0	1	N/A	protein_coding	15	93114709	YY1 associated factor 2 Gene [Source:MGI (curated);Acc:MGI:1914307]
ENSMUSG00000006191	Cdkal1	ILMN_2625114	QpFRAf0BAU41.XhEWE	9.09	4.8200E-03	1.21	2.2092E-02	0	1	N/A	protein_coding	13	29283615	CDK5 regulatory subunit associated protein 1-like 1 Gene [Source:MGI (curated);Acc:MGI:1921765]
ENSMUSG00000040365	Trim41	ILMN_2427178	rUVVD9xdTIelIPyfS4	9.09	4.8344E-03	0.84	2.2121E-02	0	2	N/A	protein_coding	11	48619906	tripartite motif-containing 41 Gene [Source:MGI (curated);Acc:MGI:2384814]
ENSMUSG00000061046	Haghl	ILMN_2859254	WHuX2GepiidOxBX9eI	10.09	4.8574E-03	0.84	2.2243E-02	0	2	N/A	protein_coding	17	25916788	hydroxyacylglutathione hydrolase-like Gene [Source:MGI (curated);Acc:MGI:1919877]
ENSMUSG00000041733	Coq5	ILMN_2612738	0gij1_or0flGt7hNBI	9.26	4.8928E-03	0.85	2.2331E-02	0	3	N/A	protein_coding	5	115729675	coenzyme Q5 homolog, methyltransferase (yeast) Gene [Source:MGI (curated);Acc:MGI:1098643]
ENSMUSG00000004846	Plod3	ILMN_2723058	HofeKtV5eMDzwn10l0	8.93	4.8925E-03	0.80	2.2331E-02	0	1	N/A	protein_coding	5	137462889	procollagen-lysine, 2-oxoglutarate 5-dioxygenase 3 Gene [Source:MGI (curated);Acc:MGI:1347008]
ENSMUSG00000074884	Serf2	ILMN_1257360	BpDuuinfPlcFB4w7n8	8.89	4.8873E-03	0.83	2.2331E-02	0	2	N/A	protein_coding	2	121274931	small EDRK-rich factor 2 Gene [Source:MGI (curated);Acc:MGI:1337041]
ENSMUSG00000020818	Mfsd11	ILMN_1216901	flxIHSILSOiPo1eYHk	8.89	4.8967E-03	1.10	2.2361E-02	0	2	N/A	protein_coding	11	116713754	major facilitator superfamily domain containing 11 Gene [Source:MGI (curated);Acc:MGI:1917150]
ENSMUSG00000038525	Armc10	ILMN_2757916	cgB96h6hyrEyP3_714	8.89	4.9236E-03	1.18	2.2436E-02	0	1	N/A	protein_coding	5	21151631	armadillo repeat containing 10 Gene [Source:MGI (curated);Acc:MGI:1914461]
ENSMUSG00000032599	Ip6k2	ILMN_3055507	Ehd1gi2nji3lrlzlxA	8.89	4.9365E-03	0.82	2.2511E-02	0	2	N/A	protein_coding	9	108698325	inositol hexaphosphate kinase 2 Gene [Source:MGI Symbol;Acc:MGI:1923750]
ENSMUSG00000090172	AC174646.2	ILMN_2651077	lUv7VLJKhFClDq83oU	8.94	4.9451E-03	0.83	2.2540E-02	0	3	N/A	protein_coding	9	108957517	Protein shisa-5 Precursor (Scotin) [Source:UniProtKB/Swiss-Prot;Acc:Q9D7I0]
ENSMUSG00000030704	Rab6	ILMN_2825339	EnnXnnfbP6fovfAeAQ	8.89	4.9767E-03	1.22	2.2660E-02	0	3	N/A	protein_coding	7	107755924	RAB6, member RAS oncogene family Gene [Source:MGI (curated);Acc:MGI:894313]
ENSMUSG00000033983	Coil	ILMN_2746210	uSi8uq_j_0iuOLwItc	10.06	4.9933E-03	1.23	2.2673E-02	0	1	N/A	protein_coding	11	88831566	coilin Gene [Source:MGI (curated);Acc:MGI:104842]
ENSMUSG00000036949	Slc39a12	ILMN_2933805	9hXo4b915IO2j61_no	8.89	4.9938E-03	0.84	2.2673E-02	0	1	N/A	protein_coding	2	14309943	solute carrier family 39 (zinc transporter), member 12 Gene [Source:MGI (curated);Acc:MGI:2139274]
ENSMUSG00000032097	Ddx6	ILMN_2606667	9.r9G_C3Rde9xSx0lQ	8.89	5.0030E-03	0.75	2.2702E-02	0	2	N/A	protein_coding	9	44412979	DEAD (Asp-Glu-Ala-Asp) box polypeptide 6 Gene [Source:MGI Symbol;Acc:MGI:104976]
ENSMUSG00000036931	Nfkbid	ILMN_1225192	BT8gVDt3hnJPVbj71U	8.89	5.0325E-03	1.16	2.2805E-02	0	1	N/A	protein_coding	7	31206751	nuclear factor of kappa light polypeptide gene enhancer in B-cells inhibitor, delta Gene [Source:MGI (curated);Acc:MGI:3041243]
ENSMUSG00000005447	Pafah1b3	ILMN_2640971	fzjxcReJZeqxEXt5ak	8.93	5.0288E-03	0.79	2.2805E-02	0	1	N/A	protein_coding	7	26080068	platelet-activating factor acetylhydrolase, isoform 1b, subunit 3 Gene [Source:MGI (curated);Acc:MGI:108414]
ENSMUSG00000060708	Cno	ILMN_2591411	N6m.75Ki14L7P4S.h4	8.94	5.0458E-03	1.36	2.2863E-02	0	1	N/A	protein_coding	5	37139237	cappuccino Gene [Source:MGI Symbol;Acc:MGI:1929230]
ENSMUSG00000022243	Slc45a2	ILMN_2616618	ZOsruvd9j.3nh9PhqU	8.99	5.0490E-03	0.91	2.2863E-02	0	1	N/A	protein_coding	15	10930476	solute carrier family 45, member 2 Gene [Source:MGI (curated);Acc:MGI:2153040]
ENSMUSG00000032366	Tpm1	ILMN_3007072	3JRnrfeI9QtfVSeE5U	9.26	5.0601E-03	1.18	2.2875E-02	0	1	N/A	protein_coding	9	66870397	tropomyosin 1, alpha Gene [Source:MGI (curated);Acc:MGI:98809]
ENSMUSG00000015597	Zfp318	ILMN_1212982	Nl4EIJ5L47TVIURCtQ	8.94	5.0647E-03	0.88	2.2875E-02	0	1	N/A	protein_coding	17	46520680	zinc finger protein 318 Gene [Source:MGI (curated);Acc:MGI:1889348]
ENSMUSG00000022500	Litaf	ILMN_2665490	HlyU_Xie9MQ41oLnJQ	8.93	5.0780E-03	1.23	2.2933E-02	0	1	N/A	protein_coding	16	10959368	LPS-induced TN factor Gene [Source:MGI (curated);Acc:MGI:1929512]
ENSMUSG00000001924	Uba1	ILMN_2430374	i57VKm7U53Pf305Sec	9.24	5.0807E-03	0.77	2.2933E-02	0	2	N/A	protein_coding	X	20235452	ubiquitin-like modifier activating enzyme 1 Gene [Source:MGI (curated);Acc:MGI:98890]
ENSMUSG00000073412	Lst1	ILMN_2609323	ZAghdJHhzl5NlKJEVE	8.99	5.0920E-03	0.77	2.2945E-02	0	1	N/A	protein_coding	17	35322040	leukocyte specific transcript 1 Gene [Source:MGI (curated);Acc:MGI:1096324]
ENSMUSG00000046792	Zfp787	ILMN_1216854	lo.kskim4LJde9Uka0	8.94	5.0851E-03	0.81	2.2945E-02	0	2	N/A	protein_coding	7	6083091	zinc finger protein 787 Gene [Source:MGI Symbol;Acc:MGI:1914359]
ENSMUSG00000024647	Cbln2	ILMN_2894369	KpREPEI59AgEoUuXfU	8.94	5.0992E-03	0.80	2.2973E-02	0	1	N/A	protein_coding	18	86880502	cerebellin 2 precursor protein Gene [Source:MGI (curated);Acc:MGI:88282]
ENSMUSG00000078157	4931440F15Rik	ILMN_2789611	iqQ63Te9dStPe9SklI	9.24	5.1829E-03	0.79	2.3201E-02	0	1	N/A	protein_coding	11	29722395	RIKEN cDNA 4931440F15 gene Gene [Source:MGI Symbol;Acc:MGI:2441689]
ENSMUSG00000040250	4933424B01Rik	ILMN_2694356	KXUBACVfvgGjiEUROg	8.94	5.1727E-03	1.17	2.3201E-02	0	3	N/A	protein_coding	6	146498154	RIKEN cDNA 4933424B01 gene Gene [Source:MGI Symbol;Acc:MGI:1918427]
ENSMUSG00000002885	Cd97	ILMN_2694175	iegOpeTrR6iQsRIvQc	9.24	5.1813E-03	1.16	2.3201E-02	0	2	N/A	protein_coding	8	86247150	CD97 antigen Gene [Source:MGI (curated);Acc:MGI:1347095]
ENSMUSG00000026709	Dars2	ILMN_2688721	6KvISHrO37RqJFSTSI	8.89	5.1639E-03	1.21	2.3201E-02	0	1	N/A	protein_coding	1	162970732	aspartyl-tRNA synthetase 2 (mitochondrial) Gene [Source:MGI (curated);Acc:MGI:2442510]
ENSMUSG00000053693	Mast1	ILMN_1250114	NJnq5yKK6CJoUZwmh8	8.94	5.1581E-03	0.83	2.3201E-02	0	2	N/A	protein_coding	8	87435802	microtubule associated serine/threonine kinase 1 Gene [Source:MGI (curated);Acc:MGI:1861901]
ENSMUSG00000052831	Rbmy1a1	ILMN_2668493	6L.Hl8VgxoDE_.6qgs	8.89	5.1830E-03	0.86	2.3201E-02	0	1	N/A	protein_coding	Y	2086609	RNA binding motif protein, Y chromosome, family 1, member A1 Gene [Source:MGI Symbol;Acc:MGI:104732]
ENSMUSG00000015149	Sirt2	ILMN_2676181	Kgkl9XB9w89UhBKcVQ	8.94	5.1838E-03	1.32	2.3201E-02	0	1	N/A	protein_coding	7	29551754	sirtuin 2 (silent mating type information regulation 2, homolog) 2 (S. cerevisiae) Gene [Source:MGI (curated);Acc:MGI:1927664]
ENSMUSG00000022658	Tagln3	ILMN_2745930	xVesiKGjvWRRJW4QIA	8.99	5.1699E-03	0.80	2.3201E-02	0	1	N/A	protein_coding	16	45711343	transgelin 3 Gene [Source:MGI (curated);Acc:MGI:1926784]
ENSMUSG00000005312	Ubqln1	ILMN_2508410	0voIf7Hrg6Qzkrqku0	9.26	5.1999E-03	1.42	2.3274E-02	0	3	N/A	protein_coding	13	58277524	ubiquilin 1 Gene [Source:MGI Symbol;Acc:MGI:1860276]
ENSMUSG00000040746	Rnf167	ILMN_1229534	6FFdJVrQ6tLfz5Hn2A	8.89	5.2085E-03	0.71	2.3302E-02	0	3	N/A	protein_coding	11	70460737	ring finger protein 167 Gene [Source:MGI (curated);Acc:MGI:1917760]
ENSMUSG00000020277	Pfkl	ILMN_1236539	cUnp5dFEaeAIl0f.yA	8.89	5.2300E-03	0.79	2.3375E-02	0	2	N/A	protein_coding	10	77449692	phosphofructokinase, liver, B-type Gene [Source:MGI (curated);Acc:MGI:97547]
ENSMUSG00000027298	Tyro3	ILMN_2449917	BrJXVCe56ZehoUD5UM	8.89	5.2379E-03	0.81	2.3403E-02	0	1	N/A	protein_coding	2	119623469	TYRO3 protein tyrosine kinase 3 Gene [Source:MGI (curated);Acc:MGI:104294]
ENSMUSG00000059173	Pde1a	ILMN_2754377	3Z3Se6N4Iv0AEF66E0	9.19	5.2519E-03	0.77	2.3431E-02	0	3	N/A	protein_coding	2	79674610	phosphodiesterase 1A, calmodulin-dependent Gene [Source:MGI (curated);Acc:MGI:1201792]
ENSMUSG00000032508	Myd88	ILMN_2971767	uKXe5Gt06pP0efjviQ	10.06	5.2636E-03	1.20	2.3459E-02	0	1	N/A	protein_coding	9	119245052	myeloid differentiation primary response gene 88 Gene [Source:MGI (curated);Acc:MGI:108005]
ENSMUSG00000048285	Frmd6	ILMN_2828916	6oCzAltHRnkfnJu1Ok	8.89	5.2738E-03	0.80	2.3487E-02	0	1	N/A	protein_coding	12	71926501	FERM domain containing 6 Gene [Source:MGI Symbol;Acc:MGI:2442579]
ENSMUSG00000073982	Rhog	ILMN_2592620	Hs9Ti9BwlK.FwilBWs	9.24	5.3094E-03	1.22	2.3649E-02	0	1	N/A	protein_coding	7	109387637	ras homolog gene family, member G Gene [Source:MGI (curated);Acc:MGI:1928370]
ENSMUSG00000017412	Cacnb4	ILMN_3047749	WlK3k7d6owXZXs47gY	8.99	5.3313E-03	0.79	2.3721E-02	0	2	N/A	protein_coding	2	52283845	calcium channel, voltage-dependent, beta 4 subunit Gene [Source:MGI (curated);Acc:MGI:103301]
ENSMUSG00000028211	Trp53inp1	ILMN_2506012	EAW4.uK8gu7P6qXSu4	8.89	5.3558E-03	1.13	2.3838E-02	0	2	N/A	protein_coding	4	11083578	transformation related protein 53 inducible nuclear protein 1 Gene [Source:MGI (curated);Acc:MGI:1926609]
ENSMUSG00000030203	Dusp16	ILMN_2754148	Hs0vfoNGHFOeAqeXeI	8.93	5.3721E-03	1.15	2.3865E-02	0	1	N/A	protein_coding	6	134665491	dual specificity phosphatase 16 Gene [Source:MGI (curated);Acc:MGI:1917936]
ENSMUSG00000027296	Itpka	ILMN_2752431	rWrlNRwqrssTSi_XFE	9.09	5.3805E-03	1.18	2.3876E-02	0	1	N/A	protein_coding	2	119568073	inositol 1,4,5-trisphosphate 3-kinase A Gene [Source:MGI (curated);Acc:MGI:1333822]
ENSMUSG00000033009	Ogfod1	ILMN_2756496	itJ4BV_UUV.hB7ueWw	9.01	5.3760E-03	0.81	2.3876E-02	0	1	N/A	protein_coding	8	96561098	2-oxoglutarate and iron-dependent oxygenase domain containing 1 Gene [Source:MGI (curated);Acc:MGI:2442978]
ENSMUSG00000030545	Pex11a	ILMN_2700265	KddGsuzXSeAeClZyrs	8.94	5.4039E-03	0.92	2.3931E-02	0	2	N/A	protein_coding	7	86880843	peroxisomal biogenesis factor 11 alpha Gene [Source:MGI (curated);Acc:MGI:1338788]
ENSMUSG00000024787	Snx15	ILMN_2894450	o7i6TepVwXtL0VNyFI	9.56	5.4012E-03	1.22	2.3931E-02	0	4	N/A	protein_coding	19	6119399	sorting nexin 15 Gene [Source:MGI (curated);Acc:MGI:1916274]
ENSMUSG00000015305	Sash1	ILMN_1246459	617s0AftzDztFzsXKo	9.19	5.4059E-03	1.34	2.3958E-02	0	1	N/A	protein_coding	10	8442017	SAM and SH3 domain containing 1 Gene [Source:MGI Symbol;Acc:MGI:1917347]
ENSMUSG00000041303	Gtf3c3	ILMN_3160529	uQef4JKo7J0nsh5efk	10.06	5.4170E-03	0.88	2.3986E-02	0	1	N/A	protein_coding	1	54454425	general transcription factor IIIC, polypeptide 3 Gene [Source:MGI Symbol;Acc:MGI:2138383]
ENSMUSG00000071748	RP23-149C7.4	ILMN_2838492	WSBp4XuKHvE6u4n1N4	8.99	5.4356E-03	0.89	2.4057E-02	0	1	N/A	protein_coding	X	66074268	Serine/threonine/tyrosine-interacting protein (Protein tyrosine phosphatase-like protein)(Phosphoserine/threonine/tyrosine interaction protein) [Source:UniProtKB/Swiss-Prot;Acc:Q60969]
ENSMUSG00000000318	Mgl1	ILMN_1249486	6r54De4z.sS7knz7KQ	8.89	5.4739E-03	0.87	2.4173E-02	0	1	N/A	protein_coding	11	69980125	C-type lectin domain family 10, member A Gene [Source:MGI (curated);Acc:MGI:96975]
ENSMUSG00000074359	Psg23	ILMN_2972829	Eqz.FHH7HeX9W4bSdo	8.89	5.4997E-03	1.29	2.4282E-02	0	1	N/A	protein_coding	7	19191809	pregnancy-specific glycoprotein 23 Gene [Source:MGI Symbol;Acc:MGI:1891355]
ENSMUSG00000034748	Sirt6	ILMN_2684909	EcJliilt60_0F5BUQA	8.89	5.5097E-03	0.91	2.4282E-02	0	1	N/A	protein_coding	10	81084530	sirtuin 6 (silent mating type information regulation 2, homolog) 6 (S. cerevisiae) Gene [Source:MGI (curated);Acc:MGI:1354161]
ENSMUSG00000025505	Tmem80	ILMN_2622780	fo8eL3ufVGelerfveI	8.89	5.5123E-03	0.84	2.4282E-02	0	1	N/A	protein_coding	7	148513638	transmembrane protein 80 Gene [Source:MGI (curated);Acc:MGI:1918698]
ENSMUSG00000045268	Zfp691	ILMN_2813594	f0tVKf6qy5eIa7b7cQ	8.89	5.5101E-03	1.16	2.4282E-02	0	1	N/A	protein_coding	4	118842118	zinc finger protein 691 Gene [Source:MGI (curated);Acc:MGI:3041163]
ENSMUSG00000038000	Acd	ILMN_2930819	0VKzii0eoTJIoROp4Y	9.26	5.5230E-03	0.85	2.4292E-02	0	1	N/A	protein_coding	8	108222058	adrenocortical dysplasia Gene [Source:MGI Symbol;Acc:MGI:87873]
ENSMUSG00000026678	Rgs5	ILMN_2979824	iKsoKuXQqS57ilEAo4	9.24	5.5208E-03	0.76	2.4292E-02	0	1	N/A	protein_coding	1	171585632	regulator of G-protein signaling 5 Gene [Source:MGI (curated);Acc:MGI:1098434]
ENSMUSG00000021750	Fam107a	ILMN_2768972	ZiiyhKG3qMiyhRUKh8	8.99	5.5490E-03	1.27	2.4407E-02	0	1	N/A	protein_coding	14	9128788	family with sequence similarity 107, member A Gene [Source:MGI (curated);Acc:MGI:3041256]
ENSMUSG00000005547	Cyp2a5	ILMN_2734598	Z2ghga5.z4VRfcXyWA	8.99	5.5656E-03	0.87	2.4460E-02	0	2	N/A	protein_coding	7	27620358	cytochrome P450, family 2, subfamily a, polypeptide 5 Gene [Source:MGI Symbol;Acc:MGI:88597]
ENSMUSG00000020932	Gfap	ILMN_1214715	QXQigTbrAh7ojmo64o	9.09	5.5718E-03	0.89	2.4460E-02	0	1	N/A	protein_coding	11	102748650	glial fibrillary acidic protein Gene [Source:MGI (curated);Acc:MGI:95697]
ENSMUSG00000028328	Tmod1	ILMN_2977404	cShg56bonfunS9.uR4	8.89	5.5960E-03	1.19	2.4575E-02	0	1	N/A	protein_coding	4	46051807	tropomodulin 1 Gene [Source:MGI (curated);Acc:MGI:98775]
ENSMUSG00000022901	Cd86	ILMN_2612484	0SncVLXohCglUSiu4A	9.26	5.6146E-03	0.78	2.4602E-02	0	4	N/A	protein_coding	16	36603955	CD86 antigen Gene [Source:MGI (curated);Acc:MGI:101773]
ENSMUSG00000012429	2810021B07Rik	ILMN_1253355	xneXLdO7AqvDIqO87o	8.99	5.6157E-03	1.17	2.4628E-02	0	1	N/A	protein_coding	13	17787247	RIKEN cDNA 2810021B07 gene Gene [Source:MGI Symbol;Acc:MGI:1913558]
ENSMUSG00000064110	Olfr963	ILMN_2959701	H8Xcl7ihR3ckSKsp.E	8.93	5.6489E-03	0.83	2.4743E-02	0	1	N/A	protein_coding	9	39476644	olfactory receptor 963 Gene [Source:MGI Symbol;Acc:MGI:3030797]
ENSMUSG00000034152	Exoc3	ILMN_2777284	KqE4BIU06IZ6JKlU5A	8.94	5.6622E-03	0.79	2.4769E-02	0	1	N/A	protein_coding	13	74309441	exocyst complex component 3 Gene [Source:MGI Symbol;Acc:MGI:2443972]
ENSMUSG00000048782	Insc	ILMN_1253062	EpwThK_0SuHVfTHnV0	8.89	5.6669E-03	1.16	2.4796E-02	0	1	N/A	protein_coding	7	121887208	inscuteable homolog (Drosophila) Gene [Source:MGI (curated);Acc:MGI:1917942]
ENSMUSG00000053329	D10Jhu81e	ILMN_2991545	oan5dHm7VToI3CRf1Q	9.56	5.6880E-03	0.83	2.4866E-02	0	1	N/A	protein_coding	10	77624827	ES1 protein homolog, mitochondrial Precursor [Source:UniProtKB/Swiss-Prot;Acc:Q9D172]
ENSMUSG00000022212	Cpne6	ILMN_1232850	3eKFdDB9dS6_4fzo7A	9.26	5.7188E-03	0.78	2.4962E-02	0	1	N/A	protein_coding	14	56129456	copine VI Gene [Source:MGI Symbol;Acc:MGI:1334445]
ENSMUSG00000028159	Dapp1	ILMN_1253354	cfSh_cQkQoBJLk0qJ0	8.89	5.7199E-03	1.11	2.4962E-02	0	1	N/A	protein_coding	3	137593971	dual adaptor for phosphotyrosine and 3-phosphoinositides 1 Gene [Source:MGI (curated);Acc:MGI:1347063]
ENSMUSG00000044906	4930503L19Rik	ILMN_1231151	ZXrY4xS6iEtFAguCKA	8.99	5.7617E-03	1.10	2.4998E-02	0	1	N/A	protein_coding	18	70612794	RIKEN cDNA 4930503L19 gene Gene [Source:MGI Symbol;Acc:MGI:1922045]
ENSMUSG00000029616	Erp29	ILMN_1239185	oVZKL65zIrKhx5Stfg	10.78	5.7605E-03	0.88	2.4998E-02	0	1	N/A	protein_coding	5	121878599	endoplasmic reticulum protein 29 Gene [Source:MGI (curated);Acc:MGI:1914647]
ENSMUSG00000022935	Grik1	ILMN_3067105	QoECwr9OokASAl_uyI	9.09	5.7518E-03	0.88	2.4998E-02	0	2	N/A	protein_coding	16	87896142	glutamate receptor, ionotropic, kainate 1 Gene [Source:MGI Symbol;Acc:MGI:95814]
ENSMUSG00000028013	Ppa2	ILMN_1234589	NoI10XCIwiRYee6ow4	9.56	5.7531E-03	1.15	2.4998E-02	0	4	N/A	protein_coding	3	132973074	pyrophosphatase (inorganic) 2 Gene [Source:MGI (curated);Acc:MGI:1922026]
ENSMUSG00000015090	Ptgds	ILMN_1248316	TeChieCiA9FF.JClSo	9.09	5.7412E-03	1.78	2.4998E-02	0	1	N/A	protein_coding	2	25322229	prostaglandin D2 synthase (brain) Gene [Source:MGI (curated);Acc:MGI:99261]
ENSMUSG00000026889	Rbm18	ILMN_2629627	Kuze47qAd19R_onT0o	8.94	5.7454E-03	1.18	2.4998E-02	0	3	N/A	protein_coding	2	35971599	RNA binding motif protein 18 Gene [Source:MGI (curated);Acc:MGI:1915139]
ENSMUSG00000028409	Smu1	ILMN_2639454	utLN60ene_Oj8_K7oE	10.06	5.7554E-03	0.86	2.4998E-02	0	2	N/A	protein_coding	4	40683575	smu-1 suppressor of mec-8 and unc-52 homolog (C. elegans) Gene [Source:MGI (curated);Acc:MGI:1915546]
ENSMUSG00000028730	Wdr65	ILMN_2614983	Bfg2leAs1CCGZ0QgvU	8.89	5.7362E-03	0.86	2.4998E-02	0	1	N/A	protein_coding	4	118227156	WD repeat domain 65 Gene [Source:MGI (curated);Acc:MGI:2686209]
ENSMUSG00000003849	Nqo1	ILMN_2726371	uc0UeqsmnU7Hd9Ku1E	10.06	5.7696E-03	0.86	2.5024E-02	0	1	N/A	protein_coding	8	109912125	NAD(P)H dehydrogenase, quinone 1 Gene [Source:MGI (curated);Acc:MGI:103187]
ENSMUSG00000039197	Adk	ILMN_2986899	NO59ITeOh_qSeXBWQQ	9.56	5.7909E-03	1.16	2.5085E-02	0	2	N/A	protein_coding	14	21871861	adenosine kinase Gene [Source:MGI Symbol;Acc:MGI:87930]
ENSMUSG00000004788	Eif2b2	ILMN_2762301	iRpeVzmhUi6LohEk_c	9.24	5.7957E-03	0.78	2.5085E-02	0	1	N/A	protein_coding	12	86560431	eukaryotic translation initiation factor 2B, subunit 2 beta Gene [Source:MGI (curated);Acc:MGI:2145118]
ENSMUSG00000023935	Spats1	ILMN_1247027	EGIwCC2KJ_EHpK5Y5U	8.89	5.7950E-03	0.90	2.5085E-02	0	1	N/A	protein_coding	17	45582830	spermatogenesis associated, serine-rich 1 Gene [Source:MGI Symbol;Acc:MGI:1918270]
ENSMUSG00000023348	Trip6	ILMN_3009463	9WgUrSiiGuIPvnejYI	8.89	5.8025E-03	1.15	2.5085E-02	0	2	N/A	protein_coding	5	137751127	thyroid hormone receptor interactor 6 Gene [Source:MGI Symbol;Acc:MGI:1343458]
ENSMUSG00000042312	S100a13	ILMN_2987984	ooh4_iJ6QKC0oKIKV4	10.78	5.8092E-03	1.23	2.5111E-02	0	1	N/A	protein_coding	3	90318357	S100 calcium binding protein A13 Gene [Source:MGI (curated);Acc:MGI:109581]
ENSMUSG00000019433	Gipc1	ILMN_1254924	u4JTQakiXnqe2k8Yr4	10.06	5.8152E-03	0.79	2.5137E-02	0	3	N/A	protein_coding	8	86176597	GIPC PDZ domain containing family, member 1 Gene [Source:MGI Symbol;Acc:MGI:1926252]
ENSMUSG00000046613	Vwa5b2	ILMN_2753836	ZEqXFdhI7140eeXZQY	8.99	5.8300E-03	0.83	2.5163E-02	0	3	N/A	protein_coding	16	20589544	von Willebrand factor A domain containing 5B2 Gene [Source:MGI (curated);Acc:MGI:2681859]
ENSMUSG00000024039	Cbs	ILMN_1230318	Kg13OViyfEqX9d67RI	8.94	5.8378E-03	1.14	2.5172E-02	0	2	N/A	protein_coding	17	31749568	cystathionine beta-synthase Gene [Source:MGI (curated);Acc:MGI:88285]
ENSMUSG00000038914	Dido1	ILMN_3016099	HJOed5EoBR11E5K49g	8.93	5.8422E-03	0.86	2.5172E-02	0	4	N/A	protein_coding	2	180392669	death inducer-obliterator 1 Gene [Source:MGI (curated);Acc:MGI:1344352]
ENSMUSG00000027544	Nfatc2	ILMN_2761672	3KF1dWA0hcgEBMN2YY	9.26	5.8707E-03	0.90	2.5284E-02	0	2	N/A	protein_coding	2	168301910	nuclear factor of activated T-cells, cytoplasmic, calcineurin-dependent 2 Gene [Source:MGI (curated);Acc:MGI:102463]
ENSMUSG00000026825	Dnm1	ILMN_2722984	HI9iJbt0Lu6E683aJw	8.93	5.8880E-03	0.84	2.5335E-02	0	2	N/A	protein_coding	2	32163991	dynamin 1 Gene [Source:MGI (curated);Acc:MGI:107384]
ENSMUSG00000050244	Heatr1	ILMN_1214036	xl7eoxRINd15f_xIvk	8.99	5.8866E-03	0.81	2.5335E-02	0	1	N/A	protein_coding	13	12487642	HEAT repeat containing 1 Gene [Source:MGI Symbol;Acc:MGI:2442524]
ENSMUSG00000028343	Erp44	ILMN_2493747	Qo2I4nsAHQgx5CX9RE	9.09	5.9046E-03	1.16	2.5344E-02	0	1	N/A	protein_coding	4	48206195	endoplasmic reticulum protein 44 Gene [Source:MGI (curated);Acc:MGI:1923549]
ENSMUSG00000015714	Lass2	ILMN_2893999	KnOEnruiyCpBy97z88	8.94	5.9004E-03	1.39	2.5344E-02	0	4	N/A	protein_coding	3	95118714	LAG1 homolog, ceramide synthase 2 Gene [Source:MGI (curated);Acc:MGI:1924143]
ENSMUSG00000022019	Tdrd3	ILMN_3075157	fCeZQo51m5I4aOpMQs	8.89	5.9065E-03	0.86	2.5369E-02	0	3	N/A	protein_coding	14	87816489	tudor domain containing 3 Gene [Source:MGI Symbol;Acc:MGI:2444023]
ENSMUSG00000026634	Angel2	ILMN_3160697	uTnl.3ohUv0_ogl7m4	10.06	5.9167E-03	0.89	2.5395E-02	0	1	N/A	protein_coding	1	192748991	angel homolog 2 (Drosophila) Gene [Source:MGI (curated);Acc:MGI:1196310]
ENSMUSG00000025145	Lrrc45	ILMN_1214991	xDgqCaiBYJlSYqyA54	8.99	5.9490E-03	0.88	2.5506E-02	0	1	N/A	protein_coding	11	120575239	leucine rich repeat containing 45 Gene [Source:MGI (curated);Acc:MGI:2387183]
ENSMUSG00000031990	Jam3	ILMN_2633439	TQfCsgp_p5y78PoAxQ	10.06	5.9598E-03	1.33	2.5532E-02	0	1	N/A	protein_coding	9	26904970	junction adhesion molecule 3 Gene [Source:MGI Symbol;Acc:MGI:1933825]
ENSMUSG00000022309	Angpt1	ILMN_1226520	xeK0Eg2Ufq1Ig5R0Q0	8.99	5.9687E-03	0.92	2.5557E-02	0	1	N/A	protein_coding	15	42256273	angiopoietin 1 Gene [Source:MGI Symbol;Acc:MGI:108448]
ENSMUSG00000041775	Mapk1ip1	ILMN_1224936	Bl1Mg4OA1aunVfWPbU	8.89	5.9822E-03	0.74	2.5582E-02	0	3	N/A	protein_coding	7	146027506	mitogen-activated protein kinase 1 interacting protein 1 Gene [Source:MGI (curated);Acc:MGI:1916796]
ENSMUSG00000018481	Appbp2	ILMN_2724868	cLUVCFc.astez5L17I	8.89	5.9894E-03	1.22	2.5608E-02	0	1	N/A	protein_coding	11	85000764	amyloid beta precursor protein (cytoplasmic tail) binding protein 2 Gene [Source:MGI (curated);Acc:MGI:1914134]
ENSMUSG00000020400	Tnip1	ILMN_2498442	EVnRCkGIMUogojUmnQ	8.89	5.9953E-03	0.93	2.5633E-02	0	3	N/A	protein_coding	11	54724289	TNFAIP3 interacting protein 1 Gene [Source:MGI (curated);Acc:MGI:1926194]
ENSMUSG00000047731	D19Wsu162e	ILMN_2416424	ZeJrerhjNe4_1oISLo	8.99	6.0245E-03	0.90	2.5701E-02	0	1	N/A	protein_coding	19	46673566	Outcome predictor in acute leukemia 1 homolog [Source:UniProtKB/Swiss-Prot;Acc:Q8BGW2]
ENSMUSG00000036898	Zfp157	ILMN_2466655	BlRzSiO2WxUt8.c.vI	8.89	6.0331E-03	1.19	2.5726E-02	0	2	N/A	protein_coding	5	138882696	zinc finger protein 157 Gene [Source:MGI (curated);Acc:MGI:1919404]
ENSMUSG00000031917	Nip7	ILMN_2755730	QRN0sUqLr7c9TpoT10	9.09	6.0442E-03	0.86	2.5752E-02	0	2	N/A	protein_coding	8	109580790	nuclear import 7 homolog (S. cerevisiae) Gene [Source:MGI Symbol;Acc:MGI:1913414]
ENSMUSG00000028532	Cachd1	ILMN_1248895	WiI90l9FenvO5juvd4	10.09	6.0507E-03	0.79	2.5777E-02	0	1	N/A	protein_coding	4	100449280	cache domain containing 1 Gene [Source:MGI (curated);Acc:MGI:2444177]
ENSMUSG00000007338	Mrpl49	ILMN_2701363	ln_6Le6ODFD_6Jl51U	8.94	6.0645E-03	0.87	2.5802E-02	0	2	N/A	protein_coding	19	6054682	mitochondrial ribosomal protein L49 Gene [Source:MGI Symbol;Acc:MGI:108180]
ENSMUSG00000028013	Ppa2	ILMN_2817996	Bp.ZXYbzwd5E4G_gIg	8.89	6.0745E-03	1.18	2.5827E-02	0	4	N/A	protein_coding	3	132973074	pyrophosphatase (inorganic) 2 Gene [Source:MGI (curated);Acc:MGI:1922026]
ENSMUSG00000076439	Mog	ILMN_1259536	ZXvfoVevl_NN5xB6eQ	8.99	6.0772E-03	1.20	2.5852E-02	0	2	N/A	protein_coding	17	37147691	myelin oligodendrocyte glycoprotein Gene [Source:MGI (curated);Acc:MGI:97435]
ENSMUSG00000026585	Kifap3	ILMN_2654532	HoBcJ9YEeSNAqCH3nc	8.93	6.0911E-03	1.40	2.5860E-02	0	3	N/A	protein_coding	1	165709714	kinesin-associated protein 3 Gene [Source:MGI (curated);Acc:MGI:107566]
ENSMUSG00000028412	Slc44a1	ILMN_1241827	HeV7LNUOjNHVLdA_p4	8.93	6.0926E-03	1.23	2.5860E-02	0	3	N/A	protein_coding	4	53453285	solute carrier family 44, member 1 Gene [Source:MGI (curated);Acc:MGI:2140592]
ENSMUSG00000057388	Mrpl18	ILMN_2659762	fSVhuiLCgBgmulWi9E	8.93	6.1058E-03	0.80	2.5910E-02	0	2	N/A	protein_coding	17	13104215	mitochondrial ribosomal protein L18 Gene [Source:MGI (curated);Acc:MGI:1914931]
ENSMUSG00000028538	St3gal3	ILMN_1219183	3UiKhLlCIVipS4pfpA	9.26	6.1094E-03	0.92	2.5910E-02	0	2	N/A	protein_coding	4	117604759	ST3 beta-galactoside alpha-2,3-sialyltransferase 3 Gene [Source:MGI (curated);Acc:MGI:1316659]
ENSMUSG00000029152	Ociad1	ILMN_1237183	ZosIEiLXOiwfxVEIeE	8.99	6.1309E-03	1.22	2.5977E-02	0	1	N/A	protein_coding	5	73684063	OCIA domain containing 1 Gene [Source:MGI Symbol;Acc:MGI:1915345]
ENSMUSG00000013523	Bcas1	ILMN_2662264	fiofn03va3hnzdGXt4	8.89	6.1389E-03	1.17	2.6002E-02	0	1	N/A	protein_coding	2	170172491	breast carcinoma amplified sequence 1 Gene [Source:MGI (curated);Acc:MGI:1924210]
ENSMUSG00000026851	BC005624	ILMN_1248400	Ex6j.IVVFV5P9CRwf4	8.89	6.1550E-03	0.83	2.6016E-02	0	1	N/A	protein_coding	2	30828353	Uncharacterized protein C9orf78 homolog [Source:UniProtKB/Swiss-Prot;Acc:Q3TQI7]
ENSMUSG00000024603	Dctn4	ILMN_2630293	QbV55LaJq93N21CiAI	9.09	6.1650E-03	0.80	2.6016E-02	0	2	N/A	protein_coding	18	60685871	dynactin 4 Gene [Source:MGI Symbol;Acc:MGI:1914915]
ENSMUSG00000063594	Gng8	ILMN_1259653	6CjhUeuHXtXlliDV9Y	9.19	6.1619E-03	1.09	2.6016E-02	0	1	N/A	protein_coding	7	17477135	guanine nucleotide binding protein (G protein), gamma 8 Gene [Source:MGI Symbol;Acc:MGI:109163]
ENSMUSG00000022787	Wdr53	ILMN_2706964	BAipJuVRkq6AdSJVKI	8.89	6.1505E-03	1.13	2.6016E-02	0	1	N/A	protein_coding	16	32247313	WD repeat domain 53 Gene [Source:MGI (curated);Acc:MGI:1916230]
ENSMUSG00000006930	Hap1	ILMN_1244829	9Xn3kmfTLfsnLSX_z4	8.89	6.1744E-03	0.72	2.6041E-02	0	2	N/A	protein_coding	11	100208641	huntingtin-associated protein 1 Gene [Source:MGI (curated);Acc:MGI:1261831]
ENSMUSG00000038916	6330407J23Rik	ILMN_1218026	cVSYUC79KwoAuLzSL0	8.89	6.2044E-03	1.27	2.6115E-02	0	1	N/A	protein_coding	10	28863802	RIKEN cDNA 6330407J23 gene Gene [Source:MGI Symbol;Acc:MGI:1914662]
ENSMUSG00000061887	Ssbp3	ILMN_2666108	c0LQaUgB3RffVlQChc	8.89	6.1955E-03	0.83	2.6115E-02	0	2	N/A	protein_coding	4	106583306	single-stranded DNA binding protein 3 Gene [Source:MGI (curated);Acc:MGI:1919725]
ENSMUSG00000050854	Tmem125	ILMN_2703138	HaOI6F4eqARf4n7Bck	8.93	6.1955E-03	1.20	2.6115E-02	0	1	N/A	protein_coding	4	118213546	transmembrane protein 125 Gene [Source:MGI (curated);Acc:MGI:1923409]
ENSMUSG00000083012	2810453I06Rik	ILMN_2695228	xI960ejXeiei_SkvuA	8.99	6.2443E-03	1.09	2.6179E-02	0	2	N/A	protein_coding	5	144309576	RIKEN cDNA 2810453I06 gene Gene [Source:MGI Symbol;Acc:MGI:1914488]
ENSMUSG00000028207	Asph	ILMN_1233759	KhLUx645_cdF4NIk7g	8.94	6.2435E-03	0.90	2.6179E-02	0	2	N/A	protein_coding	4	9375216	aspartate-beta-hydroxylase Gene [Source:MGI (curated);Acc:MGI:1914186]
ENSMUSG00000042269	Fam92b	ILMN_3163424	lSQoVYhygij9LpKKCk	8.94	6.2184E-03	0.89	2.6179E-02	0	1	N/A	protein_coding	8	122690297	family with sequence similarity 92, member B Gene [Source:MGI (curated);Acc:MGI:3588213]
ENSMUSG00000025239	Limd1	ILMN_2615259	KhSZ7.d3_v1anp.pCo	8.94	6.2273E-03	1.23	2.6179E-02	0	1	N/A	protein_coding	9	123387824	LIM domains containing 1 Gene [Source:MGI Symbol;Acc:MGI:1352502]
ENSMUSG00000038020	Rapgefl1	ILMN_2979257	KekA7USE5TGF1elTLo	8.94	6.2436E-03	0.69	2.6179E-02	0	1	N/A	protein_coding	11	98698099	Rap guanine nucleotide exchange factor (GEF)-like 1 Gene [Source:MGI (curated);Acc:MGI:3611446]
ENSMUSG00000031170	Slc38a5	ILMN_2649773	WVEy90fXI4J7yrxXpk	8.99	6.2261E-03	1.18	2.6179E-02	0	1	N/A	protein_coding	X	7848259	solute carrier family 38, member 5 Gene [Source:MGI (curated);Acc:MGI:2148066]
ENSMUSG00000016181	AA408296	ILMN_1218955	TnT9S4l3.3VKQ894fU	10.13	6.3222E-03	0.86	2.6479E-02	0	4	N/A	protein_coding	1	194930597	Digestive organ expansion factor homolog [Source:UniProtKB/Swiss-Prot;Acc:Q8BTT6]
ENSMUSG00000022216	Psme1	ILMN_2986309	KdCCVbogFCoONz4lV0	8.94	6.3231E-03	0.88	2.6479E-02	0	2	N/A	protein_coding	14	56197311	proteasome (prosome, macropain) 28 subunit, alpha Gene [Source:MGI Symbol;Acc:MGI:1096367]
ENSMUSG00000089682	Bcl2l2	ILMN_2636443	lUKQiZC6kdLXkvFLXE	8.94	6.3451E-03	0.87	2.6569E-02	0	2	N/A	protein_coding	14	55502214	BCL2-like 2 Gene [Source:MGI (curated);Acc:MGI:108052]
ENSMUSG00000031387	Renbp	ILMN_2674533	KddlZ7dxU4KdgMCOFc	8.94	6.3513E-03	0.83	2.6569E-02	0	1	N/A	protein_coding	X	71167460	renin binding protein Gene [Source:MGI (curated);Acc:MGI:105940]
ENSMUSG00000033020	Polr2f	ILMN_1237750	HriYUSlBSCaNFHXxOE	8.93	6.3659E-03	1.15	2.6635E-02	0	1	N/A	protein_coding	15	78971785	polymerase (RNA) II (DNA directed) polypeptide F Gene [Source:MGI Symbol;Acc:MGI:1349393]
ENSMUSG00000020436	Gabrg2	ILMN_2755026	ZaN99XFl.5_9Dfvx6s	8.99	6.3771E-03	0.81	2.6659E-02	0	4	N/A	protein_coding	11	41723705	gamma-aminobutyric acid (GABA) A receptor, subunit gamma 2 Gene [Source:MGI (curated);Acc:MGI:95623]
ENSMUSG00000022132	Cldn10a	ILMN_2723576	EN5vFj1FrtlB5Ci9V0	8.89	6.4056E-03	0.80	2.6767E-02	0	3	N/A	protein_coding	14	119187130	claudin 10A Gene [Source:MGI (curated);Acc:MGI:1913101]
ENSMUSG00000078584	AU022252	ILMN_2893437	loEp7VTh9frlxCeQTg	8.94	6.4293E-03	0.84	2.6833E-02	0	1	N/A	protein_coding	4	118876175	Uncharacterized protein C1orf50 homolog [Source:UniProtKB/Swiss-Prot;Acc:Q5EBG8]
ENSMUSG00000033373	Fntb	ILMN_2670517	KeXePV75.rsepzs8XU	8.94	6.4631E-03	0.83	2.6922E-02	0	1	N/A	protein_coding	12	77866576	farnesyltransferase, CAAX box, beta Gene [Source:MGI (curated);Acc:MGI:1861305]
ENSMUSG00000020475	Pgam2	ILMN_2588815	9e_eVKgKYLiroapDAs	8.89	6.4610E-03	0.83	2.6922E-02	0	1	N/A	protein_coding	11	5701643	phosphoglycerate mutase 2 Gene [Source:MGI (curated);Acc:MGI:1933118]
ENSMUSG00000002812	Flii	ILMN_2980063	66JG9ZQlUlwksXOF0g	9.19	6.4653E-03	1.17	2.6928E-02	0	1	N/A	protein_coding	11	60527625	flightless I homolog (Drosophila) Gene [Source:MGI (curated);Acc:MGI:1342286]
ENSMUSG00000025816	Sec61a2	ILMN_1244414	cnGLntSez6U5fcdQ5U	8.89	6.4731E-03	0.83	2.6928E-02	0	2	N/A	protein_coding	2	5792033	Sec61, alpha subunit 2 (S. cerevisiae) Gene [Source:MGI (curated);Acc:MGI:1931071]
ENSMUSG00000027639	Samhd1	ILMN_1245536	Zd9dTt9T43LS5d4Y70	8.99	6.4773E-03	0.88	2.6952E-02	0	2	N/A	protein_coding	2	156923265	SAM domain and HD domain, 1 Gene [Source:MGI (curated);Acc:MGI:1927468]
ENSMUSG00000025964	Adam23	ILMN_1230599	Bp5e4GiPe018Rk3.L4	8.89	6.4936E-03	0.83	2.6958E-02	0	3	N/A	protein_coding	1	63492465	a disintegrin and metallopeptidase domain 23 Gene [Source:MGI (curated);Acc:MGI:1345162]
ENSMUSG00000034724	Cnot6l	ILMN_2642671	Hao3tnOhexL7A0Czso	8.93	6.4936E-03	0.89	2.6958E-02	0	2	N/A	protein_coding	5	96499352	CCR4-NOT transcription complex, subunit 6-like Gene [Source:MGI (curated);Acc:MGI:2443154]
ENSMUSG00000022469	Rapgef3	ILMN_1256335	El_XqIq6Ivef93URN4	8.89	6.5203E-03	1.13	2.7065E-02	0	1	N/A	protein_coding	15	97575384	Rap guanine nucleotide exchange factor (GEF) 3 Gene [Source:MGI (curated);Acc:MGI:2441741]
ENSMUSG00000041548	Hspb8	ILMN_2944366	Hk4VTp3QFNFFCB3qJU	8.93	6.5317E-03	1.13	2.7088E-02	0	1	N/A	protein_coding	5	116858500	heat shock protein 8 Gene [Source:MGI (curated);Acc:MGI:2135756]
ENSMUSG00000042406	Atf4	ILMN_2642681	xlCiNSzeAheMgitbCk	8.99	6.5419E-03	1.54	2.7112E-02	0	1	N/A	protein_coding	15	80085929	activating transcription factor 4 Gene [Source:MGI Symbol;Acc:MGI:88096]
ENSMUSG00000029822	Osbpl3	ILMN_2974064	i17B.lRP59aCSZEnt4	9.24	6.5559E-03	1.17	2.7177E-02	0	2	N/A	protein_coding	6	50243329	oxysterol binding protein-like 3 Gene [Source:MGI (curated);Acc:MGI:1918970]
ENSMUSG00000019362	D8Ertd738e	ILMN_1234172	BNIJRTV6QhFNeCkeoc	8.89	6.5707E-03	0.86	2.7200E-02	0	2	N/A	protein_coding	8	86770136	Leydig cell tumor 10 kDa protein homolog [Source:UniProtKB/Swiss-Prot;Acc:Q8R1F0]
ENSMUSG00000005583	Mef2c	ILMN_1214950	ugJVjXh13zkdFUZHgg	10.06	6.5858E-03	0.71	2.7265E-02	0	3	N/A	protein_coding	13	83643194	myocyte enhancer factor 2C Gene [Source:MGI Symbol;Acc:MGI:99458]
ENSMUSG00000030557	Mef2a	ILMN_1248647	TTq4XCn169O.vf7vHk	10.06	6.6014E-03	0.80	2.7289E-02	0	2	N/A	protein_coding	7	74376049	myocyte enhancer factor 2A Gene [Source:MGI (curated);Acc:MGI:99532]
ENSMUSG00000049436	Upk1b	ILMN_2936646	Qv50TwY14KC14QtFP4	9.09	6.6244E-03	1.13	2.7353E-02	0	1	N/A	protein_coding	16	38773303	uroplakin 1B Gene [Source:MGI Symbol;Acc:MGI:98912]
ENSMUSG00000035181	Heatr5a	ILMN_2741872	rgqO13BLeztdwe3NHs	9.09	6.6408E-03	0.88	2.7418E-02	0	1	N/A	protein_coding	12	52976860	HEAT repeat containing 5A Gene [Source:MGI Symbol;Acc:MGI:2444133]
ENSMUSG00000048200	Efcab4a	ILMN_2913222	oumjH5wu7p3FSCk1Tk	10.78	6.6495E-03	0.91	2.7441E-02	0	2	N/A	protein_coding	7	148646993	EF-hand calcium binding domain 4A Gene [Source:MGI Symbol;Acc:MGI:2446129]
ENSMUSG00000021567	Nkd2	ILMN_1228631	TrOq10IJRD.Tr1FJKE	10.06	6.6661E-03	0.92	2.7506E-02	0	1	N/A	protein_coding	13	73955982	naked cuticle 2 homolog (Drosophila) Gene [Source:MGI (curated);Acc:MGI:1919543]
ENSMUSG00000020359	Agxt2l2	ILMN_2679447	uVLSH.OXgB.ijrsTn0	10.06	6.7059E-03	1.12	2.7598E-02	0	2	N/A	protein_coding	11	51398305	alanine-glyoxylate aminotransferase 2-like 2 Gene [Source:MGI (curated);Acc:MGI:1920197]
ENSMUSG00000029735	Tpk1	ILMN_2509644	us35QEBTj8KQXlxfvk	10.06	6.7005E-03	0.90	2.7598E-02	0	1	N/A	protein_coding	6	43295000	thiamine pyrophosphokinase Gene [Source:MGI (curated);Acc:MGI:1352500]
ENSMUSG00000024817	Uhrf2	ILMN_1221103	ZujlIjtpfrn6.gkTMQ	8.99	6.7083E-03	0.81	2.7598E-02	0	4	N/A	protein_coding	19	30105003	ubiquitin-like, containing PHD and RING finger domains 2 Gene [Source:MGI (curated);Acc:MGI:1923718]
ENSMUSG00000046844	Vat1l	ILMN_1226356	NrYn8cgYFgTbcO7e6c	9.56	6.7084E-03	1.27	2.7598E-02	0	1	N/A	protein_coding	8	116729512	vesicle amine transport protein 1 homolog-like (T. californica) Gene [Source:MGI (curated);Acc:MGI:2142534]
ENSMUSG00000059201	Lep	ILMN_2695964	WXiX9nSIF_Rzp_9Uj4	8.99	6.7313E-03	0.83	2.7645E-02	0	1	N/A	protein_coding	6	29010220	leptin Gene [Source:MGI Symbol;Acc:MGI:104663]
ENSMUSG00000029061	Mmp23	ILMN_1237364	BRJ4k0_UGS0GCkXETs	8.89	6.7332E-03	1.09	2.7645E-02	0	1	N/A	protein_coding	4	155024764	matrix metallopeptidase 23 Gene [Source:MGI (curated);Acc:MGI:1347361]
ENSMUSG00000002307	Daxx	ILMN_2626939	BpREuYVoojTbn9Id48	8.89	6.7357E-03	0.82	2.7668E-02	0	1	N/A	protein_coding	17	34046463	Fas death domain-associated protein Gene [Source:MGI Symbol;Acc:MGI:1197015]
ENSMUSG00000048482	Bdnf	ILMN_1214228	uupjUeJAlgfdE44fQE	10.06	6.7828E-03	0.89	2.7796E-02	0	3	N/A	protein_coding	2	109514857	brain derived neurotrophic factor Gene [Source:MGI (curated);Acc:MGI:88145]
ENSMUSG00000001946	Esam	ILMN_2690839	id7jexBFfNw57X_W9k	9.24	6.7816E-03	1.19	2.7796E-02	0	1	N/A	protein_coding	9	37335663	endothelial cell-specific adhesion molecule Gene [Source:MGI (curated);Acc:MGI:1916774]
ENSMUSG00000036411	9530077C05Rik	ILMN_2833152	oe4H6kUKUnej6K6Utw	9.56	6.8064E-03	0.85	2.7810E-02	0	1	N/A	protein_coding	9	22216021	RIKEN cDNA 9530077C05 gene Gene [Source:MGI Symbol;Acc:MGI:1915533]
ENSMUSG00000025268	Maged2	ILMN_2600565	upSxQSSd65e6.dcQuI	10.06	6.8143E-03	0.80	2.7810E-02	0	1	N/A	protein_coding	X	147240913	melanoma antigen, family D, 2 Gene [Source:MGI (curated);Acc:MGI:1933391]
ENSMUSG00000028979	Masp2	ILMN_1216142	op6Dh5ScSRU9F8FOEM	10.78	6.7924E-03	1.12	2.7810E-02	0	1	N/A	protein_coding	4	147976649	mannan-binding lectin serine peptidase 2 Gene [Source:MGI (curated);Acc:MGI:1330832]
ENSMUSG00000044176	Spink10	ILMN_2694785	iOgVLe6hw6PR8SQYu4	9.24	6.8026E-03	1.10	2.7810E-02	0	1	N/A	protein_coding	18	62708565	serine peptidase inhibitor, Kazal type 10 Gene [Source:MGI (curated);Acc:MGI:3584533]
ENSMUSG00000071562	Stfa1	ILMN_2695819	N64p90pOhMjf8VvJL0	8.94	6.8075E-03	1.36	2.7810E-02	0	1	N/A	protein_coding	16	36277234	stefin A1 Gene [Source:MGI Symbol;Acc:MGI:106198]
ENSMUSG00000037788	Vopp1	ILMN_2735429	TIJEtInlXqPk0qBp40	10.13	6.8141E-03	0.74	2.7810E-02	0	1	N/A	protein_coding	6	57677801	vesicular, overexpressed in cancer, prosurvival protein 1 Gene [Source:MGI (curated);Acc:MGI:2141658]
ENSMUSG00000072836	AL591582.1	ILMN_3162394	rFRqcfgvIAbojoaIgQ	9.09	6.8336E-03	0.93	2.7855E-02	0	1	N/A	pseudogene	12	111688717	N/A
ENSMUSG00000020053	Igf1	ILMN_1225565	rCXEAklZ3NblSZRHhM	9.09	6.8261E-03	0.92	2.7855E-02	0	1	N/A	protein_coding	10	87321010	insulin-like growth factor 1 Gene [Source:MGI (curated);Acc:MGI:96432]
ENSMUSG00000043822	Adamtsl5	ILMN_2692399	6olCnfvj6n1Xj6XeEg	8.89	6.8462E-03	0.83	2.7865E-02	0	1	N/A	protein_coding	10	79801855	ADAMTS-like 5 Gene [Source:MGI (curated);Acc:MGI:1913798]
ENSMUSG00000030528	Blm	ILMN_3150996	TjVnaXTufdKQTTSUsg	10.13	6.8536E-03	0.77	2.7865E-02	0	2	N/A	protein_coding	7	87599977	Bloom syndrome homolog (human) Gene [Source:MGI Symbol;Acc:MGI:1328362]
ENSMUSG00000031558	Slit2	ILMN_1253797	uve_nhfjt4U_OUeB7o	10.06	6.8432E-03	0.76	2.7865E-02	0	1	N/A	protein_coding	5	48376032	slit homolog 2 (Drosophila) Gene [Source:MGI Symbol;Acc:MGI:1315205]
ENSMUSG00000037935	Smarce1	ILMN_2880246	ZiJ5l583Iue9Lstjeo	8.99	6.8544E-03	0.85	2.7865E-02	0	2	N/A	protein_coding	11	99070361	SWI/SNF related, matrix associated, actin dependent regulator of chromatin, subfamily e, member 1 Gene [Source:MGI (curated);Acc:MGI:1927347]
ENSMUSG00000028693	Nasp	ILMN_1251930	Nc3nvTev1PwpTDXNeo	8.94	6.8617E-03	1.24	2.7869E-02	0	4	N/A	protein_coding	4	116273657	nuclear autoantigenic sperm protein (histone-binding) Gene [Source:MGI (curated);Acc:MGI:1355328]
ENSMUSG00000020003	Pex7	ILMN_2739123	fKLGj7j1JE0hoDXie4	8.89	6.8611E-03	1.26	2.7869E-02	0	2	N/A	protein_coding	10	19579735	peroxisomal biogenesis factor 7 Gene [Source:MGI (curated);Acc:MGI:1321392]
ENSMUSG00000062184	Hs6st2	ILMN_1244144	BQH0HSmUHdTXUQJVok	8.89	6.9078E-03	0.88	2.8036E-02	0	1	N/A	protein_coding	X	48740389	heparan sulfate 6-O-sulfotransferase 2 Gene [Source:MGI (curated);Acc:MGI:1354959]
ENSMUSG00000022790	Igsf11	ILMN_1237582	0d6y8SUEirTRdK35Uo	9.26	6.9148E-03	0.88	2.8036E-02	0	3	N/A	protein_coding	16	38901584	immunoglobulin superfamily, member 11 Gene [Source:MGI (curated);Acc:MGI:2388477]
ENSMUSG00000018377	Vezf1	ILMN_1229971	B3hNSXvOfncqdnn6Xk	8.89	6.9265E-03	0.82	2.8099E-02	0	1	N/A	protein_coding	11	87881781	vascular endothelial zinc finger 1 Gene [Source:MGI (curated);Acc:MGI:1313291]
ENSMUSG00000011263	Exoc3l2	ILMN_1226326	9jiSiKoHh7qR_RD1E4	8.89	6.9726E-03	0.83	2.8243E-02	0	1	N/A	protein_coding	7	20074405	exocyst complex component 3-like 2 Gene [Source:MGI (curated);Acc:MGI:1921713]
ENSMUSG00000084368	RP23-81D2.1	ILMN_3073486	03vt5dOroP.q3Eq76A	9.26	6.9772E-03	1.17	2.8266E-02	0	2	N/A	pseudogene	11	96978110	N/A
ENSMUSG00000028085	Pet112l	ILMN_2647156	TCKV6AJ3lIUUyOhFVA	9.09	7.0002E-03	0.87	2.8328E-02	0	4	N/A	protein_coding	3	85378041	PET112-like (yeast) Gene [Source:MGI (curated);Acc:MGI:2442496]
ENSMUSG00000044066	Cep68	ILMN_2751090	l5OfucF3qjdKUS931U	8.94	7.0054E-03	0.86	2.8351E-02	0	1	N/A	protein_coding	11	20127040	centrosomal protein 68 Gene [Source:MGI (curated);Acc:MGI:2667663]
ENSMUSG00000034321	Exosc1	ILMN_1224534	urF5rSekFN34BDuWgM	10.06	7.0182E-03	0.85	2.8355E-02	0	1	N/A	protein_coding	19	41998056	exosome component 1 Gene [Source:MGI Symbol;Acc:MGI:1913833]
ENSMUSG00000019235	Rps6kl1	ILMN_2649333	BlHZR14VcH3j94f6IM	8.89	7.0250E-03	0.79	2.8355E-02	0	1	N/A	protein_coding	12	86476567	ribosomal protein S6 kinase-like 1 Gene [Source:MGI Symbol;Acc:MGI:2443413]
ENSMUSG00000068492	AC168061.1	ILMN_2634140	Bv3rf0_gIEA65.XtOk	8.89	7.0631E-03	0.90	2.8407E-02	0	1	N/A	pseudogene	16	21152935	N/A
ENSMUSG00000029484	Anxa3	ILMN_3135781	BleOuhZdAN3kR5.Tkk	8.89	7.0507E-03	1.19	2.8407E-02	0	2	N/A	protein_coding	5	97222529	annexin A3 Gene [Source:MGI Symbol;Acc:MGI:1201378]
ENSMUSG00000032743	D430042O09Rik	ILMN_3153835	QOJZEXVKIlNAUHeaKA	9.09	7.0440E-03	0.90	2.8407E-02	0	1	N/A	protein_coding	7	132851390	RIKEN cDNA D430042O09 gene Gene [Source:MGI Symbol;Acc:MGI:2442760]
ENSMUSG00000046034	Fam105b	ILMN_3160842	oJQl9HX73vOS7vUeqk	9.56	7.0477E-03	1.17	2.8407E-02	0	1	N/A	protein_coding	15	27535678	family with sequence similarity 105, member B Gene [Source:MGI Symbol;Acc:MGI:3577015]
ENSMUSG00000030752	Jmjd5	ILMN_2821736	Q9VLeJedBfFL33t66U	9.09	7.0568E-03	0.90	2.8407E-02	0	1	N/A	protein_coding	7	132588190	jumonji domain containing 5 Gene [Source:MGI (curated);Acc:MGI:1924285]
ENSMUSG00000001305	Rrp15	ILMN_2629856	6eZOlN5QOcofXiBe50	8.89	7.0576E-03	0.90	2.8407E-02	0	1	N/A	protein_coding	1	188544857	ribosomal RNA processing 15 homolog (S. cerevisiae) Gene [Source:MGI (curated);Acc:MGI:1914473]
ENSMUSG00000056481	Cd248	ILMN_2896843	05.oROniFEUKHzqp5U	9.26	7.0718E-03	1.14	2.8411E-02	0	1	N/A	protein_coding	19	5068078	CD248 antigen, endosialin Gene [Source:MGI Symbol;Acc:MGI:1917695]
ENSMUSG00000030410	Dmwd	ILMN_1253447	KSkqQkL6VK0VJC0vsg	8.94	7.0713E-03	0.87	2.8411E-02	0	3	N/A	protein_coding	7	19661549	dystrophia myotonica-containing WD repeat motif Gene [Source:MGI (curated);Acc:MGI:94907]
ENSMUSG00000027671	Actl6a	ILMN_1254256	Hr66Dx3s_ELELx5c58	8.93	7.0801E-03	1.23	2.8415E-02	0	1	N/A	protein_coding	3	32607468	actin-like 6A Gene [Source:MGI (curated);Acc:MGI:1861453]
ENSMUSG00000078651	Aoc2	ILMN_1242109	cjUSV167k7l3oiSYog	8.89	7.0822E-03	0.87	2.8415E-02	0	3	N/A	protein_coding	11	101186377	amine oxidase, copper containing 2 (retina-specific) Gene [Source:MGI (curated);Acc:MGI:2668431]
ENSMUSG00000066877	Nck2	ILMN_2596917	WXEPggqt_o1XAfkxWs	8.99	7.1133E-03	0.78	2.8517E-02	0	1	N/A	protein_coding	1	43502596	non-catalytic region of tyrosine kinase adaptor protein 2 Gene [Source:MGI (curated);Acc:MGI:1306821]
ENSMUSG00000061119	Prcp	ILMN_2639155	fted3_.UKUP8663pxM	8.93	7.1308E-03	1.16	2.8579E-02	0	1	N/A	protein_coding	7	100023807	prolylcarboxypeptidase (angiotensinase C) Gene [Source:MGI Symbol;Acc:MGI:1919711]
ENSMUSG00000043458	Pcdhb12	ILMN_1216692	0WFSnnnggIgDnvuZDI	9.26	7.1598E-03	0.85	2.8681E-02	0	1	N/A	protein_coding	18	37595439	protocadherin beta 12 Gene [Source:MGI Symbol;Acc:MGI:2136747]
ENSMUSG00000071573	Rnls	ILMN_2691781	onFFTLAuMH3ynM.fXQ	9.56	7.1770E-03	0.88	2.8743E-02	0	1	N/A	protein_coding	19	33212237	renalase, FAD-dependent amine oxidase Gene [Source:MGI Symbol;Acc:MGI:1915045]
ENSMUSG00000030655	Smg1	ILMN_2930057	ZpLr73V.94S7r0nXv0	8.99	7.1869E-03	1.14	2.8764E-02	0	1	N/A	protein_coding	7	125274832	SMG1 homolog, phosphatidylinositol 3-kinase-related kinase (C. elegans) Gene [Source:MGI Symbol;Acc:MGI:1919742]
ENSMUSG00000015714	Lass2	ILMN_2893993	ulEHErKF4z9pioU.SE	10.06	7.2067E-03	1.42	2.8808E-02	0	4	N/A	protein_coding	3	95118714	LAG1 homolog, ceramide synthase 2 Gene [Source:MGI (curated);Acc:MGI:1924143]
ENSMUSG00000039154	Shd	ILMN_2858666	rXqDURrpJYieQtvd48	9.09	7.2091E-03	0.79	2.8808E-02	0	1	N/A	protein_coding	17	56109890	src homology 2 domain-containing transforming protein D Gene [Source:MGI Symbol;Acc:MGI:1099461]
ENSMUSG00000055775	Myh8	ILMN_1223735	fnq0fl3er8f91x54cA	8.89	7.2309E-03	0.82	2.8869E-02	0	2	N/A	protein_coding	11	67090626	myosin, heavy polypeptide 8, skeletal muscle, perinatal Gene [Source:MGI (curated);Acc:MGI:1339712]
ENSMUSG00000040054	Baz2a	ILMN_2652385	0XuBXZ_uLoxYbtNCBU	9.26	7.2551E-03	0.88	2.8971E-02	0	1	N/A	protein_coding	10	127496046	bromodomain adjacent to zinc finger domain, 2A Gene [Source:MGI Symbol;Acc:MGI:2151152]
ENSMUSG00000040433	Zbtb38	ILMN_1250618	BJP44Li4UodR4wlumU	8.89	7.2691E-03	1.13	2.8992E-02	0	1	N/A	protein_coding	9	96583182	zinc finger and BTB domain containing 38 Gene [Source:MGI (curated);Acc:MGI:2442866]
ENSMUSG00000003469	Phyhip	ILMN_1223321	67TLBP9YrhIjjESkno	9.19	7.2855E-03	1.31	2.9054E-02	0	1	N/A	protein_coding	14	70857283	phytanoyl-CoA hydroxylase interacting protein Gene [Source:MGI (curated);Acc:MGI:1860417]
ENSMUSG00000008348	Ubc	ILMN_1377918	iobYlS7xRQgrQEoISE	9.24	7.3150E-03	0.66	2.9115E-02	0	2	N/A	protein_coding	5	125866335	ubiquitin C Gene [Source:MGI (curated);Acc:MGI:98889]
ENSMUSG00000051329	Nup160	ILMN_2756716	99H1bDJw6__v7xJ4UU	8.89	7.3410E-03	0.82	2.9216E-02	0	1	N/A	protein_coding	2	90517372	nucleoporin 160 Gene [Source:MGI (curated);Acc:MGI:1926227]
ENSMUSG00000027490	E2f1	ILMN_1231138	KeR.j_.XBL3vV15.j8	8.94	7.3457E-03	0.79	2.9237E-02	0	1	N/A	protein_coding	2	154385143	E2F transcription factor 1 Gene [Source:MGI (curated);Acc:MGI:101941]
ENSMUSG00000021540	Smad5	ILMN_1237371	6nnxpMoCxHJJufQ95Q	8.89	7.3635E-03	1.27	2.9240E-02	0	2	N/A	protein_coding	13	56804371	MAD homolog 5 (Drosophila) Gene [Source:MGI (curated);Acc:MGI:1328787]
ENSMUSG00000068474	Vmn1r16	ILMN_2891481	ipF4iTReIAiUVIU3x4	9.24	7.3585E-03	0.89	2.9240E-02	0	1	N/A	protein_coding	6	57272718	vomeronasal 1 receptor 16 Gene [Source:MGI Symbol;Acc:MGI:2159465]
ENSMUSG00000028759	Hp1bp3	ILMN_1223353	Nbi0eo.u_ToKS39e_w	8.94	7.3792E-03	1.17	2.9282E-02	0	1	N/A	protein_coding	4	137772211	heterochromatin protein 1, binding protein 3 Gene [Source:MGI (curated);Acc:MGI:109369]
ENSMUSG00000041216	Rlbp1l1	ILMN_3141565	KVqPCKn_Nho9VouegA	8.94	7.3812E-03	0.89	2.9282E-02	0	2	N/A	protein_coding	4	9196440	clavesin 1 Gene [Source:MGI (curated);Acc:MGI:1921688]
ENSMUSG00000079783	AC087559.4	ILMN_2836386	uHqkREJ0fkfp14FX0Y	10.06	7.4098E-03	0.89	2.9346E-02	0	1	N/A	protein_coding	NT_166434	43112	Ccl19 protein Fragment [Source:UniProtKB/TrEMBL;Acc:Q8R170]
ENSMUSG00000020160	Meis1	ILMN_1218266	NSQJPrTu7P.Uy1Rfok	9.56	7.4142E-03	1.23	2.9346E-02	0	1	N/A	protein_coding	11	18780433	Meis homeobox 1 Gene [Source:MGI (curated);Acc:MGI:104717]
ENSMUSG00000055567	Unc80	ILMN_2596152	TOUitGc5RcfY75b3Wc	10.13	7.4129E-03	0.84	2.9346E-02	0	1	N/A	protein_coding	1	66514941	unc-80 homolog (C. elegans) Gene [Source:MGI (curated);Acc:MGI:2652882]
ENSMUSG00000021660	Btf3	ILMN_2720034	ZgOfVJNdBSfrkhJeHI	8.99	7.4183E-03	0.82	2.9367E-02	0	1	N/A	protein_coding	13	99079851	basic transcription factor 3 Gene [Source:MGI (curated);Acc:MGI:1202875]
ENSMUSG00000060227	Casc4	ILMN_1246107	lvr13vMAktH4.zrFzc	8.94	7.4594E-03	0.77	2.9507E-02	0	1	N/A	protein_coding	2	121692706	cancer susceptibility candidate 4 Gene [Source:MGI (curated);Acc:MGI:2443129]
ENSMUSG00000034330	Plcg2	ILMN_2601833	uH98HzHFXjIo1VQe7k	10.06	7.4738E-03	0.88	2.9528E-02	0	1	N/A	protein_coding	8	120022180	phospholipase C, gamma 2 Gene [Source:MGI Symbol;Acc:MGI:97616]
ENSMUSG00000018593	Sparc	ILMN_3059326	T1STTipejff3X_Xpag	9.09	7.4817E-03	0.78	2.9549E-02	0	1	N/A	protein_coding	11	55208002	secreted acidic cysteine rich glycoprotein Gene [Source:MGI (curated);Acc:MGI:98373]
ENSMUSG00000003382	Etv3	ILMN_1258076	TSB_p2dKC6FKA7LjR4	10.06	7.4931E-03	1.20	2.9551E-02	0	1	N/A	protein_coding	3	87329329	ets variant gene 3 Gene [Source:MGI (curated);Acc:MGI:1350926]
ENSMUSG00000024565	Sall3	ILMN_3001398	TSgQmLnRIxRnSSH1bo	10.06	7.4924E-03	0.91	2.9551E-02	0	1	N/A	protein_coding	18	81163115	sal-like 3 (Drosophila) Gene [Source:MGI Symbol;Acc:MGI:109295]
ENSMUSG00000028619	2210012G02Rik	ILMN_1226642	9von140BQIAXL55fEI	8.89	7.5102E-03	1.16	2.9612E-02	0	4	N/A	protein_coding	4	106806760	RIKEN cDNA 2210012G02 gene Gene [Source:MGI Symbol;Acc:MGI:1913776]
ENSMUSG00000025408	Ddit3	ILMN_2652909	NldndSPUtIvc6VKKCI	9.56	7.5242E-03	0.80	2.9632E-02	0	2	N/A	protein_coding	10	126727830	DNA-damage inducible transcript 3 Gene [Source:MGI (curated);Acc:MGI:109247]
ENSMUSG00000007872	Id3	ILMN_2687169	cHp.1iDqu2Iq7qqOYs	8.89	7.5446E-03	1.17	2.9693E-02	0	1	N/A	protein_coding	4	135699412	inhibitor of DNA binding 3 Gene [Source:MGI (curated);Acc:MGI:96398]
ENSMUSG00000025878	Uimc1	ILMN_1221904	BggmyH4ofHTLjNYyY4	8.89	7.5457E-03	0.90	2.9713E-02	0	3	N/A	protein_coding	13	55129241	ubiquitin interaction motif containing 1 Gene [Source:MGI (curated);Acc:MGI:103185]
ENSMUSG00000068040	Tm9sf4	ILMN_2977690	QUUoNKeiA6iVIi6IuM	9.09	7.5610E-03	1.12	2.9734E-02	0	2	N/A	protein_coding	2	152987037	transmembrane 9 superfamily protein member 4 Gene [Source:MGI (curated);Acc:MGI:2139220]
ENSMUSG00000004730	Emr1	ILMN_1216880	NaxCI8U._79c5H9_64	8.94	7.5852E-03	1.19	2.9815E-02	0	3	N/A	protein_coding	17	57498114	EGF-like module containing, mucin-like, hormone receptor-like sequence 1 Gene [Source:MGI Symbol;Acc:MGI:106912]
ENSMUSG00000046287	Pnma3	ILMN_2675677	Woite55wVfd9DL9JC4	8.99	7.5918E-03	0.84	2.9815E-02	0	1	N/A	protein_coding	X	70310126	paraneoplastic antigen MA3 Gene [Source:MGI (curated);Acc:MGI:2180565]
ENSMUSG00000057367	Birc2	ILMN_2990616	0Sh7t71IkovqOfns7U	9.26	7.6289E-03	0.83	2.9935E-02	0	3	N/A	protein_coding	9	7818236	baculoviral IAP repeat-containing 2 Gene [Source:MGI Symbol;Acc:MGI:1197009]
ENSMUSG00000000296	Tpd52l1	ILMN_1249224	QohoFnEKCI6o5LKS54	9.09	7.6323E-03	1.23	2.9935E-02	0	2	N/A	protein_coding	10	31052186	tumor protein D52-like 1 Gene [Source:MGI Symbol;Acc:MGI:1298386]
ENSMUSG00000021226	Acot2	ILMN_2840492	6ztODwqoF8LsDPfPAM	8.89	7.6422E-03	0.86	2.9937E-02	0	2	N/A	protein_coding	12	85328811	acyl-CoA thioesterase 2 Gene [Source:MGI (curated);Acc:MGI:2159605]
ENSMUSG00000028782	Bai2	ILMN_1253242	T6lJedfV50m7omtVJU	9.09	7.6445E-03	0.92	2.9937E-02	0	2	N/A	protein_coding	4	129662114	brain-specific angiogenesis inhibitor 2 Gene [Source:MGI (curated);Acc:MGI:2451244]
ENSMUSG00000060556	Olfr1418	ILMN_3160297	HXvfVF4a_115LOjkQs	9.24	7.6553E-03	0.88	2.9978E-02	0	1	N/A	protein_coding	19	11929485	olfactory receptor 1418 Gene [Source:MGI Symbol;Acc:MGI:3031252]
ENSMUSG00000061517	Sox21	ILMN_1254295	i.0idX1T8nz.chJeQ8	9.24	7.6628E-03	0.80	2.9978E-02	0	2	N/A	protein_coding	14	118632460	SRY-box containing gene 21 Gene [Source:MGI Symbol;Acc:MGI:2654070]
ENSMUSG00000031824	6430548M08Rik	ILMN_2599214	TOSlTyRE9AX1qnuF9A	10.13	7.7040E-03	0.75	3.0115E-02	0	1	N/A	protein_coding	8	122638052	RIKEN cDNA 6430548M08 gene Gene [Source:MGI Symbol;Acc:MGI:2443793]
ENSMUSG00000005982	Nat15	ILMN_1244030	KpLAs1V1dBIHJSSslI	8.94	7.7221E-03	0.86	3.0175E-02	0	2	N/A	protein_coding	16	3872375	N-acetyltransferase 15 (GCN5-related, putative) Gene [Source:MGI (curated);Acc:MGI:1922013]
ENSMUSG00000070733	Fryl	ILMN_2686433	3WCL.AuTueGU6cvfPk	9.27	7.7291E-03	0.89	3.0176E-02	0	4	N/A	protein_coding	5	73411430	furry homolog-like (Drosophila) Gene [Source:MGI (curated);Acc:MGI:1919563]
ENSMUSG00000038507	Parp12	ILMN_1228913	HpWH4JRDfDX7eMEv8o	8.93	7.7323E-03	1.10	3.0176E-02	0	1	N/A	protein_coding	6	39036409	poly (ADP-ribose) polymerase family, member 12 Gene [Source:MGI (curated);Acc:MGI:2143990]
ENSMUSG00000021144	Mta1	ILMN_1225235	NeWeaUVUXkUtDjiVPs	8.94	7.7441E-03	0.75	3.0197E-02	0	1	N/A	protein_coding	12	114336489	metastasis associated 1 Gene [Source:MGI (curated);Acc:MGI:2150037]
ENSMUSG00000052632	Asap2	ILMN_3121578	3VEZN7NNrfKxeuUnd4	9.26	7.7522E-03	0.81	3.0217E-02	0	2	N/A	protein_coding	12	21117805	ArfGAP with SH3 domain, ankyrin repeat and PH domain 2 Gene [Source:MGI Symbol;Acc:MGI:2685438]
ENSMUSG00000003559	As3mt	ILMN_2707198	xhtzlJfguUghNC2RAs	8.99	7.7647E-03	0.87	3.0219E-02	0	2	N/A	protein_coding	19	46781933	arsenic (+3 oxidation state) methyltransferase Gene [Source:MGI Symbol;Acc:MGI:1929882]
ENSMUSG00000019975	Ikbip	ILMN_2621909	cm.oFHrI4XBH2T6iHI	8.89	7.7558E-03	1.31	3.0219E-02	0	2	N/A	protein_coding	10	90545685	IKBKB interacting protein Gene [Source:MGI Symbol;Acc:MGI:1914704]
ENSMUSG00000024824	Rad9	ILMN_2670507	6ntT2c1YNqhidzegV8	8.89	7.7669E-03	0.88	3.0239E-02	0	3	N/A	protein_coding	19	4195198	RAD9 homolog (S. pombe) Gene [Source:MGI Symbol;Acc:MGI:1328356]
ENSMUSG00000031902	Nfatc3	ILMN_2659540	3m9XdfCUSkj7sASgSQ	9.26	7.7756E-03	0.91	3.0259E-02	0	1	N/A	protein_coding	8	108583503	nuclear factor of activated T-cells, cytoplasmic, calcineurin-dependent 3 Gene [Source:MGI Symbol;Acc:MGI:103296]
ENSMUSG00000046707	Csnk2a2	ILMN_2739039	BEh1EhqOokuzpOOpLw	8.89	7.8223E-03	1.26	3.0358E-02	0	2	N/A	protein_coding	8	97971879	casein kinase 2, alpha prime polypeptide Gene [Source:MGI Symbol;Acc:MGI:88547]
ENSMUSG00000038622	Med30	ILMN_2616792	rjp0CBhhanrUXb.nJg	9.09	7.8194E-03	1.29	3.0358E-02	0	1	N/A	protein_coding	15	52543997	mediator complex subunit 30 Gene [Source:MGI Symbol;Acc:MGI:1917040]
ENSMUSG00000039201	Tbc1d25	ILMN_2722583	iqbt_bKlAkd.njxcS0	9.24	7.8201E-03	0.87	3.0358E-02	0	1	N/A	protein_coding	X	7731598	TBC1 domain family, member 25 Gene [Source:MGI (curated);Acc:MGI:2444862]
ENSMUSG00000025155	Dus1l	ILMN_1246694	ZXf4RIIF747eSuq3pA	8.99	7.8295E-03	0.89	3.0378E-02	0	2	N/A	protein_coding	11	120650515	dihydrouridine synthase 1-like (S. cerevisiae) Gene [Source:MGI (curated);Acc:MGI:1915980]
ENSMUSG00000032640	Chsy1	ILMN_1222315	frnTu.6oQK4Di3vtEU	8.93	7.8522E-03	1.28	3.0401E-02	0	1	N/A	protein_coding	7	73254401	chondroitin sulfate synthase 1 Gene [Source:MGI (curated);Acc:MGI:2681120]
ENSMUSG00000026385	Dbi	ILMN_3071356	3VidL6Blqvuf8Cmcno	9.26	7.8583E-03	1.14	3.0401E-02	0	2	N/A	protein_coding	1	122009857	diazepam binding inhibitor Gene [Source:MGI (curated);Acc:MGI:94865]
ENSMUSG00000047459	Dynlrb1	ILMN_2589814	KUg1B4MJR7ep9e7T18	8.94	7.8600E-03	0.86	3.0401E-02	0	1	N/A	protein_coding	2	155062269	dynein light chain roadblock-type 1 Gene [Source:MGI (curated);Acc:MGI:1914318]
ENSMUSG00000034673	Pbx2	ILMN_2916489	9e0U6oFXVNApUp6Hio	8.89	7.8551E-03	0.81	3.0401E-02	0	2	N/A	protein_coding	17	34729208	pre B-cell leukemia transcription factor 2 Gene [Source:MGI Symbol;Acc:MGI:1341793]
ENSMUSG00000053119	Vps24	ILMN_2510260	rp.pIP7Tio.u_CxXqQ	9.09	7.8542E-03	1.43	3.0401E-02	0	1	N/A	protein_coding	6	71493791	vacuolar protein sorting 24 (yeast) Gene [Source:MGI (curated);Acc:MGI:1913950]
ENSMUSG00000025417	Pip4k2c	ILMN_2696191	6V0JBf1Xvg5DC4da1c	8.89	7.9150E-03	0.84	3.0576E-02	0	1	N/A	protein_coding	10	126634124	phosphatidylinositol-5-phosphate 4-kinase, type II, gamma Gene [Source:MGI Symbol;Acc:MGI:2152214]
ENSMUSG00000050493	Fam167b	ILMN_1235062	HiOi8i3qHp_XelUWeY	8.93	7.9168E-03	0.87	3.0595E-02	0	1	N/A	protein_coding	4	129254059	family with sequence similarity 167, member B Gene [Source:MGI (curated);Acc:MGI:2668032]
ENSMUSG00000060988	Galnt13	ILMN_2711034	TUh0ulew05wDlFE4ig	10.06	7.9862E-03	0.86	3.0828E-02	0	1	N/A	protein_coding	2	54288728	UDP-N-acetyl-alpha-D-galactosamine:polypeptide N-acetylgalactosaminyltransferase 13 Gene [Source:MGI (curated);Acc:MGI:2139447]
ENSMUSG00000034192	Lsm3	ILMN_2837865	6znfbWqI6bb3LZV1Pg	8.89	7.9946E-03	0.79	3.0828E-02	0	1	N/A	protein_coding	6	91465922	LSM3 homolog, U6 small nuclear RNA associated (S. cerevisiae) Gene [Source:MGI (curated);Acc:MGI:1914928]
ENSMUSG00000042688	Mapk6	ILMN_3147112	lrBALO6YJcFRUy51Gk	8.94	8.0283E-03	0.83	3.0963E-02	0	2	N/A	protein_coding	9	75234712	mitogen-activated protein kinase 6 Gene [Source:MGI Symbol;Acc:MGI:1354946]
ENSMUSG00000027253	Lrp4	ILMN_1244134	cXi6AqkKN._R_p70g4	8.89	8.0358E-03	1.38	3.0964E-02	0	1	N/A	protein_coding	2	91297668	low density lipoprotein receptor-related protein 4 Gene [Source:MGI (curated);Acc:MGI:2442252]
ENSMUSG00000028833	Ncdn	ILMN_2762509	uUoEIrRVFcg1k6.V7g	10.06	8.0428E-03	0.81	3.0964E-02	0	3	N/A	protein_coding	4	126420994	neurochondrin Gene [Source:MGI (curated);Acc:MGI:1347351]
ENSMUSG00000020781	Tsen54	ILMN_2729008	Wd0qluUnt3TModF6Og	10.06	8.0554E-03	0.84	3.1022E-02	0	1	N/A	protein_coding	11	115676038	tRNA splicing endonuclease 54 homolog (S. cerevisiae) Gene [Source:MGI (curated);Acc:MGI:1923515]
ENSMUSG00000038225	Ccdc111	ILMN_2949886	oiXoiAju4XqYHl7t4o	9.56	8.1124E-03	1.15	3.1157E-02	0	1	N/A	protein_coding	8	47660933	coiled-coil domain containing 111 Gene [Source:MGI (curated);Acc:MGI:3603756]
ENSMUSG00000049550	Clip1	ILMN_1238497	WJpTHuI3uI7_pHqQUE	8.99	8.1098E-03	0.88	3.1157E-02	0	3	N/A	protein_coding	5	124027804	CAP-GLY domain containing linker protein 1 Gene [Source:MGI (curated);Acc:MGI:1928401]
ENSMUSG00000002948	Map2k7	ILMN_3102163	9ro7Ztevwo7TpghYtU	8.89	8.1057E-03	0.87	3.1157E-02	0	2	N/A	protein_coding	8	4238740	mitogen-activated protein kinase kinase 7 Gene [Source:MGI (curated);Acc:MGI:1346871]
ENSMUSG00000009630	Ppp2cb	ILMN_2678773	iuZUPHnFvuoFKec06A	9.01	8.1205E-03	1.20	3.1177E-02	0	1	N/A	protein_coding	8	34710097	protein phosphatase 2 (formerly 2A), catalytic subunit, beta isoform Gene [Source:MGI Symbol;Acc:MGI:1321161]
ENSMUSG00000021647	Cartpt	ILMN_2719755	WC5_4KhhJZRfa9Uz1c	10.06	8.1311E-03	0.69	3.1196E-02	0	1	N/A	protein_coding	13	100668439	CART prepropeptide Gene [Source:MGI Symbol;Acc:MGI:1351330]
ENSMUSG00000006576	Slc4a3	ILMN_2593621	HeGKaKdA76veWN6GE4	8.93	8.1353E-03	0.89	3.1215E-02	0	3	N/A	protein_coding	1	75542841	solute carrier family 4 (anion exchanger), member 3 Gene [Source:MGI (curated);Acc:MGI:109350]
ENSMUSG00000026213	Stk11ip	ILMN_2617441	Np3QLDdFx97.vQZ5Xg	9.56	8.1489E-03	0.90	3.1235E-02	0	1	N/A	protein_coding	1	75518104	serine/threonine kinase 11 interacting protein Gene [Source:MGI (curated);Acc:MGI:1918978]
ENSMUSG00000021919	Chat	ILMN_2827248	3pIpydXURHRORAhJUI	9.26	8.1577E-03	0.83	3.1235E-02	0	2	N/A	protein_coding	14	33221389	choline acetyltransferase Gene [Source:MGI Symbol;Acc:MGI:88392]
ENSMUSG00000001260	Gabrg1	ILMN_2627367	9VIE8.4EvO2V0VN4OQ	8.89	8.1556E-03	0.86	3.1235E-02	0	1	N/A	protein_coding	5	71142286	gamma-aminobutyric acid (GABA) A receptor, subunit gamma 1 Gene [Source:MGI Symbol;Acc:MGI:103156]
ENSMUSG00000029168	Dpysl5	ILMN_3161282	cie0kVSRULh9dHewO0	8.89	8.1672E-03	0.81	3.1254E-02	0	1	N/A	protein_coding	5	31013937	dihydropyrimidinase-like 5 Gene [Source:MGI (curated);Acc:MGI:1929772]
ENSMUSG00000073591	Pcdhb22	ILMN_2640457	6KEfRnXj4P5TLe1wIE	8.89	8.1812E-03	0.87	3.1255E-02	0	1	N/A	protein_coding	18	37678007	protocadherin beta 22 Gene [Source:MGI Symbol;Acc:MGI:2136760]
ENSMUSG00000020280	Pus10	ILMN_3148175	itKJF5N17q4S7XCChI	9.01	8.1822E-03	0.81	3.1255E-02	0	1	N/A	protein_coding	11	23565674	pseudouridylate synthase 10 Gene [Source:MGI (curated);Acc:MGI:1921717]
ENSMUSG00000057649	Brd9	ILMN_2913089	T3u3XiRSSUJe9OOO5E	9.09	8.2211E-03	0.85	3.1369E-02	0	2	N/A	protein_coding	13	74075286	bromodomain containing 9 Gene [Source:MGI Symbol;Acc:MGI:2145317]
ENSMUSG00000021803	Cdhr1	ILMN_2980815	ltdN6K3st3pUbLPioQ	8.94	8.2215E-03	0.73	3.1369E-02	0	1	N/A	protein_coding	14	37891049	cadherin-related family member 1 Gene [Source:MGI Symbol;Acc:MGI:2157782]
ENSMUSG00000025270	Alas2	ILMN_2675874	ZbXuR.gfOJi6iY1x.o	8.99	8.2319E-03	1.22	3.1369E-02	0	1	N/A	protein_coding	X	146981918	aminolevulinic acid synthase 2, erythroid Gene [Source:MGI (curated);Acc:MGI:87990]
ENSMUSG00000042784	Muc1	ILMN_1250138	KpPleeuet7P_vn_nNs	8.94	8.2338E-03	0.91	3.1369E-02	0	1	N/A	protein_coding	3	89032979	mucin 1, transmembrane Gene [Source:MGI (curated);Acc:MGI:97231]
ENSMUSG00000054381	Zfp747	ILMN_1219375	3SPOkElVO34.Sb6CiI	9.26	8.2435E-03	0.91	3.1388E-02	0	1	N/A	protein_coding	7	134516078	zinc finger protein 747 Gene [Source:MGI Symbol;Acc:MGI:2443581]
ENSMUSG00000034165	Ccnd3	ILMN_1246473	0aefqhSbteSL8dZeig	9.26	8.2732E-03	0.89	3.1465E-02	0	2	N/A	protein_coding	17	47730491	cyclin D3 Gene [Source:MGI Symbol;Acc:MGI:88315]
ENSMUSG00000039206	Daglb	ILMN_2714548	35pXvJTTnWqpcVELW4	9.26	8.2657E-03	0.86	3.1465E-02	0	2	N/A	protein_coding	5	144225504	diacylglycerol lipase, beta Gene [Source:MGI (curated);Acc:MGI:2442032]
ENSMUSG00000027942	4933434E20Rik	ILMN_2594807	3eVT5HQeDIDP6vyJN0	9.26	8.2950E-03	1.19	3.1503E-02	0	3	N/A	protein_coding	3	89855558	RIKEN cDNA 4933434E20 gene Gene [Source:MGI Symbol;Acc:MGI:1914027]
ENSMUSG00000034201	Gas2l1	ILMN_3123759	36ERBSFsBXRkxYRdqg	9.26	8.2908E-03	1.27	3.1503E-02	0	4	N/A	protein_coding	11	4954135	growth arrest-specific 2 like 1 Gene [Source:MGI (curated);Acc:MGI:1926176]
ENSMUSG00000025323	Sp4	ILMN_1259753	WorqEnflPvF1ogeh00	8.99	8.3143E-03	0.90	3.1560E-02	0	1	N/A	protein_coding	12	119473406	trans-acting transcription factor 4 Gene [Source:MGI Symbol;Acc:MGI:107595]
ENSMUSG00000075324	Fign	ILMN_2680673	6T3nvdiPy_e0Ll6Lrk	8.89	8.3180E-03	0.87	3.1579E-02	0	1	N/A	protein_coding	2	63809564	fidgetin Gene [Source:MGI (curated);Acc:MGI:1890647]
ENSMUSG00000028041	Adam15	ILMN_3139103	Hkk32dxd4XeiP6eXX0	8.93	8.3280E-03	0.85	3.1597E-02	0	1	N/A	protein_coding	3	89142464	a disintegrin and metallopeptidase domain 15 (metargidin) Gene [Source:MGI (curated);Acc:MGI:1333882]
ENSMUSG00000015247	Nipsnap3b	ILMN_2657376	ZlTuifpx3Ecvrv9RFg	8.99	8.4127E-03	0.90	3.1882E-02	0	2	N/A	protein_coding	4	53024752	nipsnap homolog 3B (C. elegans) Gene [Source:MGI (curated);Acc:MGI:1913786]
ENSMUSG00000040725	Hnrnpul1	ILMN_2688429	rHOinHakkRKqkQkRLI	9.09	8.4348E-03	0.89	3.1900E-02	0	2	N/A	protein_coding	7	26506517	heterogeneous nuclear ribonucleoprotein U-like 1 Gene [Source:MGI Symbol;Acc:MGI:2443517]
ENSMUSG00000002504	Slc9a3r2	ILMN_2710274	rkeS3l0wlMmRmZXQPA	9.09	8.4269E-03	0.87	3.1900E-02	0	1	N/A	protein_coding	17	24776233	solute carrier family 9 (sodium/hydrogen exchanger), member 3 regulator 2 Gene [Source:MGI Symbol;Acc:MGI:1890662]
ENSMUSG00000020680	Taf15	ILMN_2650732	91.t3hONbqg_0i7l54	8.89	8.4199E-03	1.39	3.1900E-02	0	1	N/A	protein_coding	11	83286588	TAF15 RNA polymerase II, TATA box binding protein (TBP)-associated factor Gene [Source:MGI (curated);Acc:MGI:1917689]
ENSMUSG00000022604	Cep97	ILMN_2848828	TeSKTAfsUTKSkIekTk	10.13	8.4391E-03	1.14	3.1919E-02	0	1	N/A	protein_coding	16	55900001	centrosomal protein 97 Gene [Source:MGI (curated);Acc:MGI:1921451]
ENSMUSG00000021540	Smad5	ILMN_3155789	3ol8oa0pDkd.FGnpwo	9.26	8.4515E-03	1.19	3.1937E-02	0	2	N/A	protein_coding	13	56804371	MAD homolog 5 (Drosophila) Gene [Source:MGI (curated);Acc:MGI:1328787]
ENSMUSG00000037843	Vstm2l	ILMN_2734090	luJqV7szhUF7ixSUHU	8.94	8.5082E-03	0.86	3.2145E-02	0	1	N/A	protein_coding	2	157740389	V-set and transmembrane domain containing 2-like Gene [Source:MGI (curated);Acc:MGI:2685537]
ENSMUSG00000020305	Asb3	ILMN_1236376	KvlH1SC3kgc.nc4Ir8	8.94	8.5332E-03	0.87	3.2162E-02	0	2	N/A	protein_coding	11	30854395	ankyrin repeat and SOCS box-containing 3 Gene [Source:MGI (curated);Acc:MGI:1929749]
ENSMUSG00000041488	Stx3	ILMN_3162879	W28uMJdIX_utXlLNWg	10.06	8.5218E-03	0.89	3.2162E-02	0	2	N/A	protein_coding	19	11849609	syntaxin 3 Gene [Source:MGI Symbol;Acc:MGI:103077]
ENSMUSG00000003435	Supt5h	ILMN_2950441	uQj3AXWfXKgnXoJeGU	10.06	8.5289E-03	0.82	3.2162E-02	0	2	N/A	protein_coding	7	29099917	suppressor of Ty 5 homolog (S. cerevisiae) Gene [Source:MGI Symbol;Acc:MGI:1202400]
ENSMUSG00000037706	Cd81	ILMN_2631093	KsJXfOX0OR89.cG7Rc	8.94	8.5560E-03	1.20	3.2217E-02	0	1	N/A	protein_coding	7	150238644	CD81 antigen Gene [Source:MGI (curated);Acc:MGI:1096398]
ENSMUSG00000027435	Cd93	ILMN_1226829	oX.tKrz7A7yw.ZdCV0	9.09	8.5649E-03	1.13	3.2217E-02	0	1	N/A	protein_coding	2	148262376	CD93 antigen Gene [Source:MGI (curated);Acc:MGI:106664]
ENSMUSG00000057777	Mab21l2	ILMN_2595346	ouUO0O5V5ddf_RVwVU	10.78	8.5610E-03	0.87	3.2217E-02	0	1	N/A	protein_coding	3	86350534	mab-21-like 2 (C. elegans) Gene [Source:MGI Symbol;Acc:MGI:1346022]
ENSMUSG00000010392	Gosr1	ILMN_2698248	ZukjmkigEBcVA4aPuQ	8.99	8.5800E-03	1.14	3.2235E-02	0	1	N/A	protein_coding	11	76540104	golgi SNAP receptor complex member 1 Gene [Source:MGI (curated);Acc:MGI:1858260]
ENSMUSG00000060244	Refbp2	ILMN_2697266	NgROHhyTk4ILq.T3Sc	8.94	8.5733E-03	1.14	3.2235E-02	0	1	N/A	protein_coding	1	173433609	RNA and export factor binding protein 2 Gene [Source:MGI Symbol;Acc:MGI:1913144]
ENSMUSG00000028955	Vamp3	ILMN_2881480	Kpu5RQZUHr3L.83vVc	8.94	8.5750E-03	0.89	3.2235E-02	0	2	N/A	protein_coding	4	150421409	vesicle-associated membrane protein 3 Gene [Source:MGI (curated);Acc:MGI:1321389]
ENSMUSG00000040463	Mybbp1a	ILMN_1255110	irTC8RonhEih0ihSnk	9.24	8.5953E-03	0.92	3.2291E-02	0	1	N/A	protein_coding	11	72254857	MYB binding protein (P160) 1a Gene [Source:MGI (curated);Acc:MGI:106181]
ENSMUSG00000045098	Suv420h1	ILMN_1250037	Q9d9daQJp4pw__sCHU	9.09	8.6079E-03	0.80	3.2309E-02	0	3	N/A	protein_coding	19	3767421	suppressor of variegation 4-20 homolog 1 (Drosophila) Gene [Source:MGI (curated);Acc:MGI:2444557]
ENSMUSG00000022827	Rabl3	ILMN_1249313	lziVu.iv000Z5Bv.po	8.94	8.6353E-03	1.20	3.2402E-02	0	1	N/A	protein_coding	16	37539971	RAB, member of RAS oncogene family-like 3 Gene [Source:MGI (curated);Acc:MGI:1914907]
ENSMUSG00000031714	Gab1	ILMN_1222009	Zt5J4p_3d9vSF3xe_U	8.99	8.6455E-03	1.14	3.2420E-02	0	1	N/A	protein_coding	8	83288339	growth factor receptor bound protein 2-associated protein 1 Gene [Source:MGI Symbol;Acc:MGI:108088]
ENSMUSG00000039887	Alg14	ILMN_2605575	6qCNeKRd1hx9PvS6VE	8.89	8.6902E-03	0.84	3.2512E-02	0	1	N/A	protein_coding	3	120994691	asparagine-linked glycosylation 14 homolog (yeast) Gene [Source:MGI Symbol;Acc:MGI:1914039]
ENSMUSG00000029142	Mrpl33	ILMN_1229110	fSTpdqo76cKhIlgItc	8.93	8.6916E-03	0.89	3.2512E-02	0	2	N/A	protein_coding	5	31899308	mitochondrial ribosomal protein L33 Gene [Source:MGI (curated);Acc:MGI:2137225]
ENSMUSG00000002781	Tmem143	ILMN_2803344	l.BeZIHnZRKReJT_Vc	8.94	8.6762E-03	0.85	3.2512E-02	0	4	N/A	protein_coding	7	53152311	transmembrane protein 143 Gene [Source:MGI (curated);Acc:MGI:1917459]
ENSMUSG00000032839	Trpc1	ILMN_2510943	o2HeCy6ie_Mxx8NNpQ	9.56	8.6986E-03	0.86	3.2530E-02	0	2	N/A	protein_coding	9	95607046	transient receptor potential cation channel, subfamily C, member 1 Gene [Source:MGI Symbol;Acc:MGI:109528]
ENSMUSG00000015806	Qdpr	ILMN_2699933	rqA4kil7KyReKtSorM	9.09	8.7140E-03	1.39	3.2548E-02	0	1	N/A	protein_coding	5	45825271	quinoid dihydropteridine reductase Gene [Source:MGI (curated);Acc:MGI:97836]
ENSMUSG00000031626	Sorbs2	ILMN_1235808	curudkBuWU7e8bwTe4	8.89	8.7246E-03	0.86	3.2566E-02	0	1	N/A	protein_coding	8	46593148	sorbin and SH3 domain containing 2 Gene [Source:MGI (curated);Acc:MGI:1924574]
ENSMUSG00000032217	Rnf111	ILMN_2614080	HF6VPFGVZdh9NF1Lyg	8.93	8.7509E-03	0.84	3.2620E-02	0	2	N/A	protein_coding	9	70273236	ring finger 111 Gene [Source:MGI Symbol;Acc:MGI:1934919]
ENSMUSG00000071350	Setdb2	ILMN_1228453	QkKEgcG6jzrzgnqlGU	9.09	8.7523E-03	1.09	3.2620E-02	0	1	N/A	protein_coding	14	60020846	SET domain, bifurcated 2 Gene [Source:MGI (curated);Acc:MGI:2685139]
ENSMUSG00000060519	Tor3a	ILMN_2437513	rpO977kh4Af.Ail204	9.09	8.7467E-03	0.85	3.2620E-02	0	1	N/A	protein_coding	1	158583748	torsin family 3, member A Gene [Source:MGI (curated);Acc:MGI:1353652]
ENSMUSG00000002083	Bbc3	ILMN_2920736	uioaVJewjHsTkeeyMw	10.06	8.7586E-03	1.15	3.2638E-02	0	2	N/A	protein_coding	7	16894965	BCL2 binding component 3 Gene [Source:MGI (curated);Acc:MGI:2181667]
ENSMUSG00000029512	Ulk1	ILMN_1228475	Ql1eF5S1.tGne9OTH4	9.09	8.7718E-03	0.77	3.2656E-02	0	2	N/A	protein_coding	5	111213507	Unc-51 like kinase 1 (C. elegans) Gene [Source:MGI Symbol;Acc:MGI:1270126]
ENSMUSG00000002963	Pnkp	ILMN_2719620	EKJN6FaR5Jh7FlL.WI	8.89	8.7849E-03	0.86	3.2674E-02	0	2	N/A	protein_coding	7	52112509	polynucleotide kinase 3'- phosphatase Gene [Source:MGI (curated);Acc:MGI:1891698]
ENSMUSG00000009894	Snap47	ILMN_2710151	H5IIH5R73eKqCVKJ4Q	8.93	8.7902E-03	0.85	3.2692E-02	0	1	N/A	protein_coding	11	59220636	synaptosomal-associated protein, 47 Gene [Source:MGI (curated);Acc:MGI:1915076]
ENSMUSG00000037493	Cib2	ILMN_2659168	0OJ6dUF21Y6HEoItU0	9.26	8.8457E-03	0.74	3.2896E-02	0	2	N/A	protein_coding	9	54392601	calcium and integrin binding family member 2 Gene [Source:MGI (curated);Acc:MGI:1929293]
ENSMUSG00000016918	Sulf1	ILMN_1222489	ocoKECgyFVpChESzo0	9.56	8.8726E-03	0.85	3.2951E-02	0	1	N/A	protein_coding	1	12708610	sulfatase 1 Gene [Source:MGI Symbol;Acc:MGI:2138563]
ENSMUSG00000025963	Mdh1b	ILMN_1217555	ZnlE1DVn.tD57O10AM	8.99	8.8816E-03	0.89	3.2968E-02	0	1	N/A	protein_coding	1	63745393	malate dehydrogenase 1B, NAD (soluble) Gene [Source:MGI (curated);Acc:MGI:1923918]
ENSMUSG00000037364	Srrt	ILMN_2698361	x5aW6gc45.2KUKa814	8.99	8.8993E-03	0.81	3.3023E-02	0	3	N/A	protein_coding	5	137736939	serrate RNA effector molecule homolog (Arabidopsis) Gene [Source:MGI Symbol;Acc:MGI:1933527]
ENSMUSG00000071650	Ganab	ILMN_1237089	0lXetV_oR0IyITi_68	9.26	8.9270E-03	0.80	3.3095E-02	0	3	N/A	protein_coding	19	8972580	alpha glucosidase 2 alpha neutral subunit Gene [Source:MGI Symbol;Acc:MGI:1097667]
ENSMUSG00000063434	Sorcs3	ILMN_3101483	6Sd5TnznXdrrPbafp4	8.89	8.9305E-03	0.77	3.3095E-02	0	2	N/A	protein_coding	19	48280515	sortilin-related VPS10 domain containing receptor 3 Gene [Source:MGI Symbol;Acc:MGI:1913923]
ENSMUSG00000034354	Mtmr3	ILMN_2778409	BnnvX8Ep0REl6ktQik	8.89	8.9406E-03	0.92	3.3113E-02	0	2	N/A	protein_coding	11	4380878	myotubularin related protein 3 Gene [Source:MGI (curated);Acc:MGI:1921552]
ENSMUSG00000061758	Akr1b10	ILMN_2733753	HZ_XooR30eM5BWdceE	9.24	8.9772E-03	0.85	3.3161E-02	0	2	N/A	protein_coding	6	34334218	aldo-keto reductase family 1, member B10 (aldose reductase) Gene [Source:MGI (curated);Acc:MGI:1915111]
ENSMUSG00000029447	Cct6a	ILMN_2962840	uJ5xHXse42UUE9162E	10.06	8.9803E-03	0.85	3.3161E-02	0	1	N/A	protein_coding	5	130293289	chaperonin containing Tcp1, subunit 6a (zeta) Gene [Source:MGI Symbol;Acc:MGI:107943]
ENSMUSG00000032562	Gnai2	ILMN_2908855	KRV.UmPW5fi7t5u.EU	8.94	8.9890E-03	1.12	3.3161E-02	0	1	N/A	protein_coding	9	107516464	guanine nucleotide binding protein (G protein), alpha inhibiting 2 Gene [Source:MGI Symbol;Acc:MGI:95772]
ENSMUSG00000067283	Hspa1a	ILMN_2829594	lE0oh74vf7v6HdV6lE	8.94	8.9748E-03	1.81	3.3161E-02	0	1	N/A	protein_coding	17	35106945	heat shock protein 1A Gene [Source:MGI Symbol;Acc:MGI:96244]
ENSMUSG00000050783	Htr1f	ILMN_1225277	6knXPyXySIIzgnSaf4	8.89	8.9625E-03	1.10	3.3161E-02	0	2	N/A	protein_coding	16	64924555	5-hydroxytryptamine (serotonin) receptor 1F Gene [Source:MGI Symbol;Acc:MGI:99842]
ENSMUSG00000082192	RP23-52F6.1	ILMN_2894984	6lHrqUn3.2oDUR1b04	8.89	8.9863E-03	1.21	3.3161E-02	0	1	N/A	pseudogene	X	47014137	N/A
ENSMUSG00000027995	Tlr2	ILMN_2733733	Te725.eIH2xomLrkLE	9.09	8.9948E-03	0.90	3.3161E-02	0	1	N/A	protein_coding	3	83640195	toll-like receptor 2 Gene [Source:MGI Symbol;Acc:MGI:1346060]
ENSMUSG00000052033	Pfdn4	ILMN_3109989	l_OXyLUi6bU1Jq7yWE	8.94	9.0060E-03	0.77	3.3214E-02	0	1	N/A	protein_coding	2	170321928	prefoldin 4 Gene [Source:MGI (curated);Acc:MGI:1923512]
ENSMUSG00000042229	Rabif	ILMN_2672997	NIk5dUfLbd7ZF_1wJU	8.94	9.0157E-03	0.83	3.3214E-02	0	2	N/A	protein_coding	1	136391225	RAB interacting factor Gene [Source:MGI Symbol;Acc:MGI:2138605]
ENSMUSG00000038451	Spsb2	ILMN_1254644	xXFuqEroikVnpchB.A	8.99	9.0192E-03	0.91	3.3214E-02	0	1	N/A	protein_coding	6	124758679	splA/ryanodine receptor domain and SOCS box containing 2 Gene [Source:MGI (curated);Acc:MGI:1315199]
ENSMUSG00000032556	Bfsp2	ILMN_2731774	9m5CJScSCjuk1xRlec	8.89	9.0366E-03	1.09	3.3223E-02	0	1	N/A	protein_coding	9	103327250	beaded filament structural protein 2, phakinin Gene [Source:MGI (curated);Acc:MGI:1333828]
ENSMUSG00000032097	Ddx6	ILMN_2758969	ZusMB.h9UCekiFzfTY	8.99	9.0583E-03	0.90	3.3223E-02	0	2	N/A	protein_coding	9	44412979	DEAD (Asp-Glu-Ala-Asp) box polypeptide 6 Gene [Source:MGI Symbol;Acc:MGI:104976]
ENSMUSG00000041180	Hectd2	ILMN_1252222	TLFJ86VO5A0x_lYp1U	10.13	9.0503E-03	0.83	3.3223E-02	0	2	N/A	protein_coding	19	36629129	HECT domain containing 2 Gene [Source:MGI (curated);Acc:MGI:2442663]
ENSMUSG00000028226	Mmp16	ILMN_2980226	BJeOinhfUBcjr5615E	8.89	9.0568E-03	0.82	3.3223E-02	0	1	N/A	protein_coding	4	17780040	matrix metallopeptidase 16 Gene [Source:MGI (curated);Acc:MGI:1276107]
ENSMUSG00000033356	Pus7l	ILMN_1252373	fx17axUb3P3BExQYT4	8.93	9.0636E-03	0.89	3.3223E-02	0	1	N/A	protein_coding	15	94353119	pseudouridylate synthase 7 homolog (S. cerevisiae)-like Gene [Source:MGI (curated);Acc:MGI:1926145]
ENSMUSG00000039239	Tgfb2	ILMN_1225196	6KfJyr8IN0HSLfLh6k	8.89	9.0728E-03	1.26	3.3223E-02	0	1	N/A	protein_coding	1	188447529	transforming growth factor, beta 2 Gene [Source:MGI Symbol;Acc:MGI:98726]
ENSMUSG00000023915	Tnfrsf21	ILMN_2464573	NdeEuiV0WehCBC599s	8.94	9.0510E-03	0.80	3.3223E-02	0	2	N/A	protein_coding	17	43153504	tumor necrosis factor receptor superfamily, member 21 Gene [Source:MGI Symbol;Acc:MGI:2151075]
ENSMUSG00000034714	Ttyh2	ILMN_2491859	Qq9xCLaupAXffjU72U	9.09	9.0334E-03	1.25	3.3223E-02	0	2	N/A	protein_coding	11	114536745	tweety homolog 2 (Drosophila) Gene [Source:MGI (curated);Acc:MGI:2157091]
ENSMUSG00000005103	Wdr1	ILMN_2460168	cIYERHrRRdU4Zd7gos	8.89	9.0739E-03	0.79	3.3223E-02	0	2	N/A	protein_coding	5	38918192	WD repeat domain 1 Gene [Source:MGI Symbol;Acc:MGI:1337100]
ENSMUSG00000032826	Ank2	ILMN_2718030	WZTt530n5I4j.qA1_g	8.99	9.1106E-03	1.23	3.3292E-02	0	3	N/A	protein_coding	3	126624525	ankyrin 2, brain Gene [Source:MGI Symbol;Acc:MGI:88025]
ENSMUSG00000023019	Gpd1	ILMN_2808811	ZiojSKqOoh5.kele9Q	8.99	9.0973E-03	1.15	3.3292E-02	0	1	N/A	protein_coding	15	99547946	glycerol-3-phosphate dehydrogenase 1 (soluble) Gene [Source:MGI (curated);Acc:MGI:95679]
ENSMUSG00000041607	Mbp	ILMN_3081854	KhGpNfh1NqZ9.JrhKo	8.94	9.1147E-03	1.61	3.3292E-02	0	3	N/A	protein_coding	18	82644538	myelin basic protein Gene [Source:MGI (curated);Acc:MGI:96925]
ENSMUSG00000079104	RP23-451E1.1	ILMN_3160212	9eJtfETL0uviTXsKSo	8.89	9.1064E-03	0.87	3.3292E-02	0	1	N/A	pseudogene	12	58331399	N/A
ENSMUSG00000015766	Eps8	ILMN_2623776	3re3laCuUi38FA0e9I	9.26	9.1392E-03	0.89	3.3382E-02	0	1	N/A	protein_coding	6	137425766	epidermal growth factor receptor pathway substrate 8 Gene [Source:MGI (curated);Acc:MGI:104684]
ENSMUSG00000028469	Npr2	ILMN_2696026	id9eXXsDN7NyFIM.7U	9.24	9.1872E-03	0.82	3.3506E-02	0	1	N/A	protein_coding	4	43644807	natriuretic peptide receptor 2 Gene [Source:MGI (curated);Acc:MGI:97372]
ENSMUSG00000037166	Ppp1r14a	ILMN_2659824	ZaGK0E2OJz6D6EuCKA	8.99	9.1874E-03	1.45	3.3506E-02	0	2	N/A	protein_coding	7	30074339	protein phosphatase 1, regulatory (inhibitor) subunit 14A Gene [Source:MGI Symbol;Acc:MGI:1931139]
ENSMUSG00000055799	Tcf7l1	ILMN_3109289	fd55UtG.39WXZLNIuk	8.89	9.1889E-03	0.85	3.3506E-02	0	1	N/A	protein_coding	6	72576372	transcription factor 7-like 1 (T-cell specific, HMG box) Gene [Source:MGI (curated);Acc:MGI:1202876]
ENSMUSG00000042417	Ccno	ILMN_2736471	ThLV65BEoDnoOX.mz4	10.13	9.1969E-03	1.14	3.3521E-02	0	1	N/A	protein_coding	13	113778010	cyclin O Gene [Source:MGI Symbol;Acc:MGI:2145534]
ENSMUSG00000020182	Ddc	ILMN_2628647	BTtt1iEL_5xn_e7mdk	8.89	9.2113E-03	1.17	3.3521E-02	0	1	N/A	protein_coding	11	11714104	dopa decarboxylase Gene [Source:MGI (curated);Acc:MGI:94876]
ENSMUSG00000031024	St5	ILMN_1250665	BVc3lCXfv3gKQo0fZU	8.89	9.2091E-03	1.11	3.3521E-02	0	2	N/A	protein_coding	7	116667425	suppression of tumorigenicity 5 Gene [Source:MGI Symbol;Acc:MGI:108517]
ENSMUSG00000039693	5730528L13Rik	ILMN_1222594	3Ukimn0MQsqK8EH_Kk	9.26	9.2174E-03	1.30	3.3538E-02	0	1	N/A	protein_coding	4	48552807	RIKEN cDNA 5730528L13 gene Gene [Source:MGI Symbol;Acc:MGI:1913915]
ENSMUSG00000033781	Asb13	ILMN_3104025	KpHot5d.bf7BIN_Xck	8.94	9.2865E-03	0.91	3.3657E-02	0	1	N/A	protein_coding	13	3633278	ankyrin repeat and SOCS box-containing 13 Gene [Source:MGI (curated);Acc:MGI:2145525]
ENSMUSG00000042709	Atpaf2	ILMN_2601118	c3o17jHe_lrFx6nV0k	8.89	9.2575E-03	0.88	3.3657E-02	0	1	N/A	protein_coding	11	60214128	ATP synthase mitochondrial F1 complex assembly factor 2 Gene [Source:MGI (curated);Acc:MGI:2180561]
ENSMUSG00000075229	Ccdc58	ILMN_2949122	lhI7SSpSveKut3iUko	8.94	9.2918E-03	0.81	3.3657E-02	0	1	N/A	protein_coding	16	36072173	coiled-coil domain containing 58 Gene [Source:MGI Symbol;Acc:MGI:2146423]
ENSMUSG00000032998	Foxj3	ILMN_2729171	Kl81HZIsO9ZIO3tGuU	8.94	9.2926E-03	0.90	3.3657E-02	0	5	N/A	protein_coding	4	119212266	forkhead box J3 Gene [Source:MGI (curated);Acc:MGI:2443432]
ENSMUSG00000045934	Mtmr11	ILMN_2642922	QNd3SN54B7_8m290ik	9.09	9.2813E-03	0.86	3.3657E-02	0	2	N/A	protein_coding	3	95965927	myotubularin related protein 11 Gene [Source:MGI (curated);Acc:MGI:2652817]
ENSMUSG00000031385	Plxnb3	ILMN_2759012	cVR5einfYgfxBRNRKw	8.89	9.2726E-03	1.17	3.3657E-02	0	1	N/A	protein_coding	X	71002429	plexin B3 Gene [Source:MGI (curated);Acc:MGI:2154240]
ENSMUSG00000040356	Skiv2l	ILMN_2748317	9oDoinmfXXt4UtnvHk	8.89	9.2749E-03	0.87	3.3657E-02	0	2	N/A	protein_coding	17	34976197	superkiller viralicidic activity 2-like (S. cerevisiae) Gene [Source:MGI Symbol;Acc:MGI:1099835]
ENSMUSG00000029781	Fkbp9	ILMN_1249550	0pyVPVEU7rJznXH87U	9.26	9.3272E-03	1.13	3.3763E-02	0	1	N/A	protein_coding	6	56782053	FK506 binding protein 9 Gene [Source:MGI (curated);Acc:MGI:1350921]
ENSMUSG00000055717	Slain1	ILMN_2751572	iV_CDqCC4A4q7vFyek	9.01	9.3275E-03	1.26	3.3763E-02	0	1	N/A	protein_coding	14	104049445	SLAIN motif family, member 1 Gene [Source:MGI (curated);Acc:MGI:2145578]
ENSMUSG00000028496	Mllt3	ILMN_3035795	lwfHRbRS6kkoQgplSQ	8.94	9.3379E-03	0.80	3.3779E-02	0	2	N/A	protein_coding	4	87415833	myeloid/lymphoid or mixed-lineage leukemia (trithorax homolog, Drosophila); translocated to, 3 Gene [Source:MGI (curated);Acc:MGI:1917372]
ENSMUSG00000041625	A2ld1	ILMN_2925895	uAqe5VIZQSjoqBSMn0	10.06	9.3764E-03	0.79	3.3885E-02	0	1	N/A	protein_coding	14	123215445	AIG2-like domain 1 Gene [Source:MGI Symbol;Acc:MGI:2385008]
ENSMUSG00000031478	Nek3	ILMN_1252297	3pBLxJ7UuXvNVDxTsE	9.26	9.3786E-03	0.84	3.3885E-02	0	3	N/A	protein_coding	8	23238755	NIMA (never in mitosis gene a)-related expressed kinase 3 Gene [Source:MGI (curated);Acc:MGI:1344371]
ENSMUSG00000024853	Sf3b2	ILMN_1239645	codXKdtH173z.Ifv_w	8.89	9.3969E-03	0.83	3.3938E-02	0	1	N/A	protein_coding	19	5273935	splicing factor 3b, subunit 2 Gene [Source:MGI Symbol;Acc:MGI:2441856]
ENSMUSG00000042662	Dusp15	ILMN_2675090	ftR.NR15ZdBqrB5fuQ	8.93	9.4180E-03	0.78	3.3971E-02	0	1	N/A	protein_coding	2	152766731	dual specificity phosphatase-like 15 Gene [Source:MGI (curated);Acc:MGI:1934928]
ENSMUSG00000028004	Npy2r	ILMN_3160364	oroGoLUXzEee3guDb4	10.78	9.4179E-03	0.86	3.3971E-02	0	1	N/A	protein_coding	3	82342325	neuropeptide Y receptor Y2 Gene [Source:MGI Symbol;Acc:MGI:108418]
ENSMUSG00000018459	Slc13a3	ILMN_2918312	TISX1HIp4JSgkhL57U	10.13	9.4293E-03	0.88	3.3988E-02	0	2	N/A	protein_coding	2	165230528	solute carrier family 13 (sodium-dependent dicarboxylate transporter), member 3 Gene [Source:MGI (curated);Acc:MGI:2149635]
ENSMUSG00000063234	Gpr84	ILMN_1212695	07n2S713n2V0nE1X14	9.26	9.4408E-03	0.87	3.4004E-02	0	1	N/A	protein_coding	15	103138670	G protein-coupled receptor 84 Gene [Source:MGI Symbol;Acc:MGI:1934129]
ENSMUSG00000035064	Eef2k	ILMN_2431150	Ho.uXfXwb.t3hdCkHo	8.93	9.4573E-03	1.16	3.4018E-02	0	1	N/A	protein_coding	7	127986345	eukaryotic elongation factor-2 kinase Gene [Source:MGI (curated);Acc:MGI:1195261]
ENSMUSG00000038982	Muted	ILMN_2705128	WOxp4e4ifb36dOeC6g	8.99	9.4529E-03	0.87	3.4018E-02	0	2	N/A	protein_coding	13	38685230	muted Gene [Source:MGI Symbol;Acc:MGI:2178598]
ENSMUSG00000041354	Rgl2	ILMN_2899787	oLgtF78YBR5oJSVSVQ	9.56	9.4624E-03	1.19	3.4018E-02	0	2	N/A	protein_coding	17	34066840	ral guanine nucleotide dissociation stimulator-like 2 Gene [Source:MGI Symbol;Acc:MGI:107483]
ENSMUSG00000028607	Cpt2	ILMN_2885532	ZhkOViL91Hu1ILn6CE	8.99	9.4677E-03	0.86	3.4034E-02	0	1	N/A	protein_coding	4	107576586	carnitine palmitoyltransferase 2 Gene [Source:MGI (curated);Acc:MGI:109176]
ENSMUSG00000024140	Epas1	ILMN_3052632	ck66euXdXKAn_m09B0	8.89	9.4907E-03	1.17	3.4067E-02	0	2	N/A	protein_coding	17	87153482	endothelial PAS domain protein 1 Gene [Source:MGI Symbol;Acc:MGI:109169]
ENSMUSG00000027882	Stxbp3a	ILMN_2715195	lBEP8zv4jTt58LyGUA	8.94	9.4941E-03	1.10	3.4067E-02	0	1	N/A	protein_coding	3	108596094	syntaxin binding protein 3A Gene [Source:MGI (curated);Acc:MGI:107362]
ENSMUSG00000022433	Csnk1e	ILMN_2689333	l5Q7dddIXR6mkIrdWk	8.94	9.5054E-03	0.79	3.4100E-02	0	2	N/A	protein_coding	15	79248286	casein kinase 1, epsilon Gene [Source:MGI (curated);Acc:MGI:1351660]
ENSMUSG00000020099	Unc5b	ILMN_2523316	0cqFnd81ati9L0pAec	9.26	9.5144E-03	1.23	3.4100E-02	0	1	N/A	protein_coding	10	60225358	unc-5 homolog B (C. elegans) Gene [Source:MGI Symbol;Acc:MGI:894703]
ENSMUSG00000046027	Stard5	ILMN_2720674	onr57CEX7V7urfAg00	10.78	9.5169E-03	0.90	3.4117E-02	0	2	N/A	protein_coding	7	90780469	StAR-related lipid transfer (START) domain containing 5 Gene [Source:MGI (curated);Acc:MGI:2156765]
ENSMUSG00000032551	1110059G10Rik	ILMN_1213456	lLM5QXqWTpwHkL6oKA	8.94	9.5323E-03	1.23	3.4133E-02	0	2	N/A	protein_coding	9	122854207	RIKEN cDNA 1110059G10 gene Gene [Source:MGI Symbol;Acc:MGI:1913452]
ENSMUSG00000009112	Bcl2l13	ILMN_1241307	0LtNf6fEg0vqUwV89I	9.26	9.5599E-03	0.83	3.4143E-02	0	1	N/A	protein_coding	6	120786248	BCL2-like 13 (apoptosis facilitator) Gene [Source:MGI Symbol;Acc:MGI:2136959]
ENSMUSG00000059970	Hspa2	ILMN_1223285	0V452RF4Xugn68RwhE	9.26	9.5637E-03	1.12	3.4143E-02	0	1	N/A	protein_coding	12	77505163	heat shock protein 2 Gene [Source:MGI Symbol;Acc:MGI:96243]
ENSMUSG00000039323	Igfbp2	ILMN_1236788	05zVBWp1ieVeCmftEo	9.26	9.5456E-03	0.77	3.4143E-02	0	2	N/A	protein_coding	1	72871077	insulin-like growth factor binding protein 2 Gene [Source:MGI (curated);Acc:MGI:96437]
ENSMUSG00000028693	Nasp	ILMN_1237993	9euOrhPUknvDk9Sgkk	8.89	9.5576E-03	0.89	3.4143E-02	0	4	N/A	protein_coding	4	116273657	nuclear autoantigenic sperm protein (histone-binding) Gene [Source:MGI (curated);Acc:MGI:1355328]
ENSMUSG00000052428	Tmco1	ILMN_2711651	iR58HDqMuc60aOn38s	9.24	9.5635E-03	0.87	3.4143E-02	0	1	N/A	protein_coding	1	169238870	transmembrane and coiled-coil domains 1 Gene [Source:MGI Symbol;Acc:MGI:1921173]
ENSMUSG00000020656	Grhl1	ILMN_1246419	cqWPcQpTv0ifUJNJxY	8.89	9.5682E-03	1.21	3.4157E-02	0	1	N/A	protein_coding	12	25257181	grainyhead-like 1 (Drosophila) Gene [Source:MGI Symbol;Acc:MGI:2182540]
ENSMUSG00000062729	Ppox	ILMN_2826816	fSc5D14aVIr5V4f6eg	8.93	9.5786E-03	1.22	3.4157E-02	0	2	N/A	protein_coding	1	173206121	protoporphyrinogen oxidase Gene [Source:MGI (curated);Acc:MGI:104968]
ENSMUSG00000039097	Rln1	ILMN_1249886	EpLXUqfAx_Q0jFT0aA	8.89	9.5798E-03	0.91	3.4157E-02	0	1	N/A	protein_coding	19	29406245	relaxin 1 Gene [Source:MGI Symbol;Acc:MGI:97931]
ENSMUSG00000061950	Ppp4r1	ILMN_2873510	KjTrSd4rkHu31bnkVc	8.94	9.6095E-03	0.84	3.4244E-02	0	3	N/A	protein_coding	17	66131913	protein phosphatase 4, regulatory subunit 1 Gene [Source:MGI (curated);Acc:MGI:1917601]
ENSMUSG00000044288	Cnr1	ILMN_2670261	Kl3IwSTqodIeXkQkZQ	8.94	9.6421E-03	0.90	3.4332E-02	0	1	N/A	protein_coding	4	34011568	cannabinoid receptor 1 (brain) Gene [Source:MGI (curated);Acc:MGI:104615]
ENSMUSG00000048550	Thnsl1	ILMN_3064134	cqdhx9ZIy.NOXeTF_I	8.89	9.6657E-03	0.89	3.4419E-02	0	1	N/A	protein_coding	2	21127351	threonine synthase-like 1 (bacterial) Gene [Source:MGI (curated);Acc:MGI:2139347]
ENSMUSG00000022814	Umps	ILMN_1254813	leiO3UO.HUwMI51Uuk	8.94	9.6867E-03	1.10	3.4471E-02	0	3	N/A	protein_coding	16	33954868	uridine monophosphate synthetase Gene [Source:MGI (curated);Acc:MGI:1298388]
ENSMUSG00000031513	Leprotl1	ILMN_1257244	uYLniZ_lMh1.cEnkz0	10.06	9.7022E-03	1.24	3.4487E-02	0	1	N/A	protein_coding	8	35198626	leptin receptor overlapping transcript-like 1 Gene [Source:MGI (curated);Acc:MGI:1915442]
ENSMUSG00000002496	Tsc2	ILMN_1214823	B0SL_7ilJI1OHIte6U	8.89	9.7215E-03	1.17	3.4538E-02	0	1	N/A	protein_coding	17	24732882	tuberous sclerosis 2 Gene [Source:MGI Symbol;Acc:MGI:102548]
ENSMUSG00000027457	Snph	ILMN_1234340	WpR5kdM8pzXfhKB9Ko	8.99	9.7284E-03	1.35	3.4554E-02	0	1	N/A	protein_coding	2	151416285	syntaphilin Gene [Source:MGI (curated);Acc:MGI:2139270]
ENSMUSG00000053522	Lgals7	ILMN_2871441	KfQRQIEKQOqW4omKRY	8.94	9.7566E-03	1.08	3.4641E-02	0	1	N/A	protein_coding	7	29648872	lectin, galactose binding, soluble 7 Gene [Source:MGI (curated);Acc:MGI:1316742]
ENSMUSG00000001229	Dpp9	ILMN_2721724	rlldfieuKILZT4kRBc	9.09	9.7683E-03	0.88	3.4657E-02	0	2	N/A	protein_coding	17	56326105	dipeptidylpeptidase 9 Gene [Source:MGI Symbol;Acc:MGI:2443967]
ENSMUSG00000038119	Cdon	ILMN_2727643	6XFSTH55ShBMLhND3g	8.89	9.7777E-03	0.84	3.4673E-02	0	1	N/A	protein_coding	9	35228713	cell adhesion molecule-related/down-regulated by oncogenes Gene [Source:MGI (curated);Acc:MGI:1926387]
ENSMUSG00000042063	Zfp386	ILMN_3142440	0XxgNGrnojkoiU6I6I	9.26	9.7855E-03	0.87	3.4689E-02	0	2	N/A	protein_coding	12	117285930	zinc finger protein 386 (Kruppel-like) Gene [Source:MGI Symbol;Acc:MGI:1930708]
ENSMUSG00000025584	Pde8a	ILMN_1255207	KXqxcknjP8QcE6rP4s	8.94	9.8186E-03	1.39	3.4776E-02	0	1	N/A	protein_coding	7	88358482	phosphodiesterase 8A Gene [Source:MGI (curated);Acc:MGI:1277116]
ENSMUSG00000029060	Mib2	ILMN_2769393	3R1EZbp42SF9fQBV7M	9.26	9.8334E-03	0.84	3.4792E-02	0	1	N/A	protein_coding	4	155028584	mindbomb homolog 2 (Drosophila) Gene [Source:MGI (curated);Acc:MGI:2679684]
ENSMUSG00000023224	Serping1	ILMN_2913166	NXfXneoUkESvVLfTq0	9.56	9.8422E-03	0.81	3.4807E-02	0	1	N/A	protein_coding	2	84605521	serine (or cysteine) peptidase inhibitor, clade G, member 1 Gene [Source:MGI (curated);Acc:MGI:894696]
ENSMUSG00000027419	Pcsk2	ILMN_2924391	KRQe0Jy47.845V4t44	8.94	9.8663E-03	1.39	3.4894E-02	0	4	N/A	protein_coding	2	143371892	proprotein convertase subtilisin/kexin type 2 Gene [Source:MGI (curated);Acc:MGI:97512]
ENSMUSG00000004849	Ap1s1	ILMN_1215903	3d0XdVSFX3foqHaef8	9.26	9.8819E-03	0.86	3.4910E-02	0	3	N/A	protein_coding	5	137510863	adaptor protein complex AP-1, sigma 1 Gene [Source:MGI (curated);Acc:MGI:1098244]
ENSMUSG00000022361	Zhx1	ILMN_3107322	3qn.waws7ZJIISL1x4	9.26	9.8895E-03	1.23	3.4925E-02	0	3	N/A	protein_coding	15	57878558	zinc fingers and homeoboxes 1 Gene [Source:MGI Symbol;Acc:MGI:109271]
ENSMUSG00000047473	Zfp30	ILMN_2450096	lW7fUeYT7jPVFwdBkU	8.94	9.9038E-03	0.83	3.4941E-02	0	1	N/A	protein_coding	7	30569017	zinc finger protein 30 Gene [Source:MGI (curated);Acc:MGI:99178]
ENSMUSG00000026558	Uck2	ILMN_2880536	ZUaI4Dl_P1f3l._x.o	8.99	9.9340E-03	1.15	3.5027E-02	0	3	N/A	protein_coding	1	169156219	uridine-cytidine kinase 2 Gene [Source:MGI Symbol;Acc:MGI:1931744]
ENSMUSG00000021044	Adck1	ILMN_2656440	ufRnqGFR4VOnlyr6e4	10.06	9.9358E-03	0.78	3.5043E-02	0	1	N/A	protein_coding	12	89598998	aarF domain containing kinase 1 Gene [Source:MGI Symbol;Acc:MGI:1919363]
ENSMUSG00000020186	Csrp2	ILMN_2721439	NhJnkd1ZUdHJtwiT38	8.94	9.9555E-03	0.78	3.5055E-02	0	1	N/A	protein_coding	10	110357235	cysteine and glycine-rich protein 2 Gene [Source:MGI Symbol;Acc:MGI:1202907]
ENSMUSG00000031843	Mphosph6	ILMN_2703886	cjO6kSlnVyP.hePe7s	8.89	9.9552E-03	0.84	3.5055E-02	0	1	N/A	protein_coding	8	120315545	M phase phosphoprotein 6 Gene [Source:MGI Symbol;Acc:MGI:1915783]
ENSMUSG00000050276	Mrgprg	ILMN_2685203	ZItUtK36qnNflTkULs	8.99	9.9523E-03	0.91	3.5055E-02	0	1	N/A	protein_coding	7	150949616	MAS-related GPR, member G Gene [Source:MGI Symbol;Acc:MGI:3033145]
ENSMUSG00000055681	Cope	ILMN_2944646	f8C6I5XrhVB7uWajns	8.89	1.0030E-02	0.79	3.5097E-02	0	1	N/A	protein_coding	8	72826417	coatomer protein complex, subunit epsilon Gene [Source:MGI (curated);Acc:MGI:1891702]
ENSMUSG00000004018	Fancl	ILMN_2740285	Zt6iAF_DoFxe4IjoOc	8.99	1.0030E-02	1.22	3.5097E-02	0	2	N/A	protein_coding	11	26286135	Fanconi anemia, complementation group L Gene [Source:MGI (curated);Acc:MGI:1914280]
ENSMUSG00000062190	Lancl2	ILMN_1231651	lnSgpEPhF11d7u37rQ	8.94	1.0036E-02	0.73	3.5097E-02	0	1	N/A	protein_coding	6	57652595	LanC (bacterial lantibiotic synthetase component C)-like 2 Gene [Source:MGI (curated);Acc:MGI:1919085]
ENSMUSG00000033214	Slitrk5	ILMN_3153010	ZRIptvkej2eb1QByLg	8.99	1.0013E-02	0.88	3.5097E-02	0	2	N/A	protein_coding	14	112074337	SLIT and NTRK-like family, member 5 Gene [Source:MGI Symbol;Acc:MGI:2679448]
ENSMUSG00000058402	Zfp420	ILMN_1247404	ffALAsldIevjndYjR4	8.89	1.0046E-02	1.11	3.5097E-02	0	1	N/A	protein_coding	7	30644998	zinc finger protein 420 Gene [Source:MGI (curated);Acc:MGI:2444666]
ENSMUSG00000017631	Abr	ILMN_1240953	ofXX__5jirWv1TeFCg	9.56	1.0071E-02	0.85	3.5350E-02	0	3	N/A	protein_coding	11	76230236	active BCR-related gene Gene [Source:MGI (curated);Acc:MGI:107771]
ENSMUSG00000027259	Adal	ILMN_1242772	9fI0UMNU5UTjJcSsyE	8.89	1.0103E-02	0.80	3.5350E-02	0	2	N/A	protein_coding	2	120966164	adenosine deaminase-like Gene [Source:MGI (curated);Acc:MGI:1923144]
ENSMUSG00000015522	Arnt	ILMN_2607563	utTnqIUCQRcQQ4IP14	10.06	1.0100E-02	0.93	3.5350E-02	0	2	N/A	protein_coding	3	95238310	aryl hydrocarbon receptor nuclear translocator Gene [Source:MGI (curated);Acc:MGI:88071]
ENSMUSG00000033249	Hsf4	ILMN_2746797	Wl6p.BXsQbRYiQZdcc	8.99	1.0100E-02	0.85	3.5350E-02	0	1	N/A	protein_coding	8	107793769	heat shock transcription factor 4 Gene [Source:MGI Symbol;Acc:MGI:1347058]
ENSMUSG00000027519	Rab22a	ILMN_2963223	rqFXCcF7DXn0iTp5YU	9.09	1.0127E-02	0.83	3.5350E-02	0	2	N/A	protein_coding	2	173485261	RAB22A, member RAS oncogene family Gene [Source:MGI (curated);Acc:MGI:105072]
ENSMUSG00000003235	Eif2b5	ILMN_2602140	WlI1uTdPp7XbBCInhI	8.99	1.0232E-02	0.84	3.5483E-02	0	3	N/A	protein_coding	16	20498890	eukaryotic translation initiation factor 2B, subunit 5 epsilon Gene [Source:MGI (curated);Acc:MGI:2446176]
ENSMUSG00000028878	Fam76a	ILMN_1242176	ln0qzHfq..UrM87OF8	8.94	1.0176E-02	0.68	3.5483E-02	0	1	N/A	protein_coding	4	132455128	family with sequence similarity 76, member A Gene [Source:MGI (curated);Acc:MGI:2385211]
ENSMUSG00000022385	Gtse1	ILMN_2908070	cV41eX9NKeARJ3cgP8	8.89	1.0166E-02	0.85	3.5483E-02	0	1	N/A	protein_coding	15	85690376	G two S phase expressed protein 1 Gene [Source:MGI Symbol;Acc:MGI:1352755]
ENSMUSG00000025092	Hspa12a	ILMN_1229783	lo6EjEg4qCofQOQvo8	8.94	1.0159E-02	1.18	3.5483E-02	0	1	N/A	protein_coding	19	58870241	heat shock protein 12A Gene [Source:MGI Symbol;Acc:MGI:1920692]
ENSMUSG00000016995	Matn4	ILMN_2729289	HueuqCh5xHZZif76P0	9.24	1.0190E-02	0.83	3.5483E-02	0	1	N/A	protein_coding	2	164215129	matrilin 4 Gene [Source:MGI (curated);Acc:MGI:1328314]
ENSMUSG00000021390	Ogn	ILMN_2859619	Hk3uB7ClEHPncMO0HI	8.93	1.0154E-02	0.87	3.5483E-02	0	3	N/A	protein_coding	13	49704475	osteoglycin Gene [Source:MGI Symbol;Acc:MGI:109278]
ENSMUSG00000040511	Pvr	ILMN_2972585	KpSCCkQDfiUp8TkfuI	8.94	1.0181E-02	1.10	3.5483E-02	0	2	N/A	protein_coding	7	20488927	poliovirus receptor Gene [Source:MGI (curated);Acc:MGI:107741]
ENSMUSG00000032802	Srxn1	ILMN_2677772	ukOrkkuKyc5REiFMtE	10.06	1.0163E-02	0.86	3.5483E-02	0	3	N/A	protein_coding	2	151931252	sulfiredoxin 1 homolog (S. cerevisiae) Gene [Source:MGI (curated);Acc:MGI:104971]
ENSMUSG00000039086	Ss18l1	ILMN_2726162	QWJ5_7ss6f6V_m03co	9.09	1.0192E-02	0.86	3.5483E-02	0	3	N/A	protein_coding	2	179777214	synovial sarcoma translocation gene on chromosome 18-like 1 Gene [Source:MGI (curated);Acc:MGI:2444061]
ENSMUSG00000045282	Tmem86b	ILMN_3162202	QEl6zVdUyoX6f1EeFQ	9.09	1.0170E-02	0.88	3.5483E-02	0	1	N/A	protein_coding	7	4579644	transmembrane protein 86B Gene [Source:MGI Symbol;Acc:MGI:1915505]
ENSMUSG00000042063	Zfp386	ILMN_3067404	rKEk1eSJ1QZHlFP05c	9.09	1.0171E-02	0.93	3.5483E-02	0	2	N/A	protein_coding	12	117285930	zinc finger protein 386 (Kruppel-like) Gene [Source:MGI Symbol;Acc:MGI:1930708]
ENSMUSG00000030007	Cct7	ILMN_1233793	cn67v.TAT.Xl8g_i04	8.89	1.0281E-02	1.19	3.5732E-02	0	2	N/A	protein_coding	6	85402070	chaperonin containing Tcp1, subunit 7 (eta) Gene [Source:MGI Symbol;Acc:MGI:107184]
ENSMUSG00000066640	Fbxl18	ILMN_2643951	l4QgsN64lOhg6lujiU	8.94	1.0285E-02	1.11	3.5732E-02	0	1	N/A	protein_coding	5	143628625	F-box and leucine-rich repeat protein 18 Gene [Source:MGI (curated);Acc:MGI:2444450]
ENSMUSG00000040488	Ltbp4	ILMN_2829262	HS3YfKOhIRIquX3OuU	9.24	1.0268E-02	1.27	3.5732E-02	0	2	N/A	protein_coding	7	28090155	latent transforming growth factor beta binding protein 4 Gene [Source:MGI (curated);Acc:MGI:1321395]
ENSMUSG00000036528	Ppfibp2	ILMN_2760001	0QDpdFZcRF3hRRZQL0	9.26	1.0341E-02	0.91	3.5732E-02	0	2	N/A	protein_coding	7	114738780	PTPRF interacting protein, binding protein 2 (liprin beta 2) Gene [Source:MGI Symbol;Acc:MGI:894649]
ENSMUSG00000032892	Rangrf	ILMN_2707147	BpfnmnlUs0h43.nRfQ	8.89	1.0286E-02	0.84	3.5732E-02	0	1	N/A	protein_coding	11	68785986	RAN guanine nucleotide release factor Gene [Source:MGI (curated);Acc:MGI:1889073]
ENSMUSG00000022211	Lrrc16b	ILMN_2807834	Z54EV1Ul9ZhO5dMKHQ	8.99	1.0412E-02	0.86	3.6019E-02	0	2	N/A	protein_coding	14	56109930	leucine rich repeat containing 16B Gene [Source:MGI Symbol;Acc:MGI:2448573]
ENSMUSG00000000916	Nsun5	ILMN_1219921	freLF.Uq3gR5dan1Xg	8.93	1.0417E-02	0.83	3.6019E-02	0	3	N/A	protein_coding	5	135845823	NOL1/NOP2/Sun domain family, member 5 Gene [Source:MGI (curated);Acc:MGI:2140844]
ENSMUSG00000001768	Rin2	ILMN_3159720	NXsQp.77VIFdX6ROeo	9.56	1.0439E-02	0.84	3.6019E-02	0	2	N/A	protein_coding	2	145610470	Ras and Rab interactor 2 Gene [Source:MGI (curated);Acc:MGI:1921280]
ENSMUSG00000019432	Bat1a	ILMN_1252389	caAeu39V_e99BV3f6U	8.89	1.0482E-02	0.84	3.6226E-02	0	3	N/A	protein_coding	17	35378759	HLA-B-associated transcript 1A Gene [Source:MGI Symbol;Acc:MGI:99240]
ENSMUSG00000039048	Foxred1	ILMN_2756957	Hr5ITy6Lc.WGoKPqSQ	8.93	1.0548E-02	1.13	3.6226E-02	0	3	N/A	protein_coding	9	35011791	FAD-dependent oxidoreductase domain containing 1 Gene [Source:MGI (curated);Acc:MGI:2446262]
ENSMUSG00000034518	Hmgxb4	ILMN_2795395	HT_FeSC.XuIDrNCiKU	9.24	1.0453E-02	0.88	3.6226E-02	0	3	N/A	protein_coding	8	77517255	HMG box domain containing 4 Gene [Source:MGI (curated);Acc:MGI:1918073]
ENSMUSG00000032243	Itga11	ILMN_2701778	x03gQ7Te9VzmsYX8e0	8.99	1.0459E-02	1.11	3.6226E-02	0	1	N/A	protein_coding	9	62525633	integrin alpha 11 Gene [Source:MGI (curated);Acc:MGI:2442114]
ENSMUSG00000033014	Trim33	ILMN_1236637	fw_uSjHi_pCXmI7t3k	8.93	1.0512E-02	1.14	3.6226E-02	0	3	N/A	protein_coding	3	103083216	tripartite motif-containing 33 Gene [Source:MGI Symbol;Acc:MGI:2137357]
ENSMUSG00000033088	Triobp	ILMN_2519676	ZUmUVOCEfd971uLRXA	8.99	1.0533E-02	1.13	3.6226E-02	0	2	N/A	protein_coding	15	78778154	TRIO and F-actin binding protein Gene [Source:MGI (curated);Acc:MGI:1349410]
ENSMUSG00000029434	Vps33a	ILMN_1222817	9oi0pruqpPVA6gNPfA	8.89	1.0510E-02	0.85	3.6226E-02	0	2	N/A	protein_coding	5	123979112	vacuolar protein sorting 33A (yeast) Gene [Source:MGI Symbol;Acc:MGI:1924823]
ENSMUSG00000025133	Ints4	ILMN_2678269	lXIBX7SkUmJYJejuzs	8.94	1.0629E-02	1.17	3.6531E-02	0	1	N/A	protein_coding	7	104629528	integrator complex subunit 4 Gene [Source:MGI Symbol;Acc:MGI:1917164]
ENSMUSG00000063568	Jazf1	ILMN_1220232	HLpcTejbXon3dFhLFM	8.93	1.0621E-02	0.77	3.6531E-02	0	1	N/A	protein_coding	6	52718791	JAZF zinc finger 1 Gene [Source:MGI (curated);Acc:MGI:2141450]
ENSMUSG00000052794	1700030K09Rik	ILMN_2705655	3k3NSJJeRLN3TUScig	9.26	1.0683E-02	1.13	3.6775E-02	0	1	N/A	protein_coding	8	74967779	RIKEN cDNA 1700030K09 gene Gene [Source:MGI Symbol;Acc:MGI:1919504]
ENSMUSG00000047109	Cldn14	ILMN_1234745	x815ShilVxIVxWVS1I	8.99	1.0736E-02	0.86	3.6775E-02	0	1	N/A	protein_coding	16	93919277	claudin 14 Gene [Source:MGI (curated);Acc:MGI:1860425]
ENSMUSG00000063428	Ddo	ILMN_1238706	3p.xBXguYh95cXVuno	9.26	1.0748E-02	0.89	3.6775E-02	0	3	N/A	protein_coding	10	40349817	D-aspartate oxidase Gene [Source:MGI Symbol;Acc:MGI:1925528]
ENSMUSG00000020411	Nipal4	ILMN_2844642	Tlde7fUI3ldHQEqCvk	10.13	1.0670E-02	0.89	3.6775E-02	0	1	N/A	protein_coding	11	45961657	NIPA-like domain containing 4 Gene [Source:MGI (curated);Acc:MGI:2444671]
ENSMUSG00000042129	Rassf4	ILMN_2906226	EnqvJNf6VI1eH0_l3E	8.89	1.0718E-02	0.84	3.6775E-02	0	4	N/A	protein_coding	6	116583026	Ras association (RalGDS/AF-6) domain family member 4 Gene [Source:MGI Symbol;Acc:MGI:2386853]
ENSMUSG00000022837	Iqcb1	ILMN_2635348	K9V7dzle3uJ.D7qIgc	8.94	1.0829E-02	0.81	3.7098E-02	0	1	N/A	protein_coding	16	36828471	IQ calmodulin-binding motif containing 1 Gene [Source:MGI (curated);Acc:MGI:2443764]
ENSMUSG00000062590	Armc9	ILMN_2695415	QSKL0iUkee1LRIRNTE	9.09	1.0894E-02	0.90	3.7299E-02	0	3	N/A	protein_coding	1	88051355	armadillo repeat containing 9 Gene [Source:MGI (curated);Acc:MGI:1926045]
ENSMUSG00000029131	Dnajb6	ILMN_3060442	QUQLv54v5_v_uorruo	9.09	1.0866E-02	1.19	3.7299E-02	0	1	N/A	protein_coding	5	30062228	DnaJ (Hsp40) homolog, subfamily B, member 6 Gene [Source:MGI (curated);Acc:MGI:1344381]
ENSMUSG00000021986	Fam123a	ILMN_2967750	Tipfmi0eBBKPfl.f1I	10.13	1.0889E-02	1.21	3.7299E-02	0	2	N/A	protein_coding	14	60997183	family with sequence similarity 123, member A Gene [Source:MGI Symbol;Acc:MGI:1919375]
ENSMUSG00000019080	Mfsd3	ILMN_2644477	NOufeXSH6pzoun6ue4	9.56	1.0889E-02	1.08	3.7299E-02	0	2	N/A	protein_coding	15	76531908	major facilitator superfamily domain containing 3 Gene [Source:MGI Symbol;Acc:MGI:1916822]
ENSMUSG00000028851	Nudc	ILMN_2856861	c.XqF6gXyp6pKTo.VI	8.89	1.0894E-02	0.82	3.7299E-02	0	2	N/A	protein_coding	4	133088457	nuclear distribution gene C homolog (Aspergillus) Gene [Source:MGI (curated);Acc:MGI:106014]
ENSMUSG00000028675	Pnrc2	ILMN_2861331	QnhyRVECecC416XRcw	9.09	1.0903E-02	1.15	3.7299E-02	0	1	N/A	protein_coding	4	135426833	proline-rich nuclear receptor coactivator 2 Gene [Source:MGI (curated);Acc:MGI:106512]
ENSMUSG00000035248	Zcchc6	ILMN_1220072	WpBfet4eiV3cB7w4H0	8.99	1.0926E-02	1.12	3.7299E-02	0	1	N/A	protein_coding	13	59873240	zinc finger, CCHC domain containing 6 Gene [Source:MGI Symbol;Acc:MGI:2387179]
ENSMUSG00000038784	Cnot4	ILMN_2657911	cuCO3ZLXjkCghXug5U	8.89	1.0966E-02	0.84	3.7499E-02	0	3	N/A	protein_coding	6	34973131	CCR4-NOT transcription complex, subunit 4 Gene [Source:MGI Symbol;Acc:MGI:1859026]
ENSMUSG00000030707	Coro1a	ILMN_2787257	NyAtoXvUooXs1lR5KE	9.56	1.1001E-02	0.74	3.7499E-02	0	4	N/A	protein_coding	7	133843287	coronin, actin binding protein 1A Gene [Source:MGI (curated);Acc:MGI:1345961]
ENSMUSG00000030189	Csda	ILMN_1234336	HYBwQcQKgYlJC7U0J4	9.24	1.1006E-02	1.14	3.7499E-02	0	3	N/A	protein_coding	6	131314876	cold shock domain protein A Gene [Source:MGI Symbol;Acc:MGI:2137670]
ENSMUSG00000032342	Mto1	ILMN_2718612	37T7VKC1qIJxH4tlRI	9.26	1.1006E-02	0.86	3.7499E-02	0	1	N/A	protein_coding	9	78296015	mitochondrial translation optimization 1 homolog (S. cerevisiae) Gene [Source:MGI (curated);Acc:MGI:1915541]
ENSMUSG00000042359	Osbpl6	ILMN_1221789	lhJVvf6wHohMiclDNU	8.94	1.1034E-02	0.86	3.7499E-02	0	1	N/A	protein_coding	2	76244565	oxysterol binding protein-like 6 Gene [Source:MGI (curated);Acc:MGI:2139014]
ENSMUSG00000032239	rp9	ILMN_2610127	r8CS8eih1F0jhhqJJ0	9.09	1.1002E-02	1.22	3.7499E-02	0	2	N/A	protein_coding	9	22216362	retinitis pigmentosa 9 (human) Gene [Source:MGI Symbol;Acc:MGI:2157166]
ENSMUSG00000031165	Was	ILMN_2501489	EdEtX.p.jfn_7v.PiU	8.89	1.1022E-02	0.88	3.7499E-02	0	1	N/A	protein_coding	X	7658579	Wiskott-Aldrich syndrome homolog (human) Gene [Source:MGI (curated);Acc:MGI:105059]
ENSMUSG00000028743	Akr7a5	ILMN_1256518	66UdflS54XLu5.2nrc	9.19	1.1144E-02	0.77	3.7636E-02	0	3	N/A	protein_coding	4	138866659	aldo-keto reductase family 7, member A5 (aflatoxin aldehyde reductase) Gene [Source:MGI (curated);Acc:MGI:107796]
ENSMUSG00000007656	Arpp19	ILMN_2674407	fdRT_M5DKEeXsZIqUE	8.89	1.1122E-02	0.76	3.7636E-02	0	1	N/A	protein_coding	9	74885539	cAMP-regulated phosphoprotein 19 Gene [Source:MGI Symbol;Acc:MGI:1891691]
ENSMUSG00000062661	Freq	ILMN_1244929	fll4JR69Q20EF1n7UA	8.89	1.1110E-02	0.84	3.7636E-02	0	3	N/A	protein_coding	2	31101343	neuronal calcium sensor 1 Gene [Source:MGI (curated);Acc:MGI:109166]
ENSMUSG00000007617	Homer1	ILMN_2595990	uh4PHM.U83O6ACiT4k	10.06	1.1116E-02	0.88	3.7636E-02	0	3	N/A	protein_coding	13	94073712	homer homolog 1 (Drosophila) Gene [Source:MGI (curated);Acc:MGI:1347345]
ENSMUSG00000027765	P2ry1	ILMN_2684316	ZXsAkSz7_noqJ5INlQ	8.99	1.1063E-02	0.78	3.7636E-02	0	1	N/A	protein_coding	3	60806717	purinergic receptor P2Y, G-protein coupled 1 Gene [Source:MGI Symbol;Acc:MGI:105049]
ENSMUSG00000051285	Pcmtd1	ILMN_1218131	cSSSqg4zjSyIT.JLoE	8.89	1.1126E-02	1.16	3.7636E-02	0	3	N/A	protein_coding	1	7079231	protein-L-isoaspartate (D-aspartate) O-methyltransferase domain containing 1 Gene [Source:MGI Symbol;Acc:MGI:2441773]
ENSMUSG00000045625	Pigz	ILMN_2750725	TQI3hS063QyTqRe3n0	10.06	1.1064E-02	1.19	3.7636E-02	0	1	N/A	protein_coding	16	31933937	phosphatidylinositol glycan anchor biosynthesis, class Z Gene [Source:MGI (curated);Acc:MGI:2443822]
ENSMUSG00000023806	Rsph3b	ILMN_2670271	TgiqoRfOki4UIlIiSc	10.13	1.1132E-02	1.28	3.7636E-02	0	1	N/A	protein_coding	17	7108762	radial spoke 3B homolog (Chlamydomonas) Gene [Source:MGI Symbol;Acc:MGI:3630308]
ENSMUSG00000024737	Slc15a3	ILMN_2987709	WRJbXv3ej562c4ih2U	8.99	1.1071E-02	0.90	3.7636E-02	0	1	N/A	protein_coding	19	10914217	solute carrier family 15, member 3 Gene [Source:MGI (curated);Acc:MGI:1929691]
ENSMUSG00000048485	Zbtb8b	ILMN_2418483	lr9CWt5.0VHeSUrRB4	8.94	1.1120E-02	0.80	3.7636E-02	0	1	N/A	protein_coding	4	129103009	zinc finger and BTB domain containing 8b Gene [Source:MGI (curated);Acc:MGI:2387181]
ENSMUSG00000048170	1110007A13Rik	ILMN_2660082	KerejSPsFeFKScrd.o	8.94	1.1247E-02	0.86	3.7913E-02	0	2	N/A	protein_coding	7	135839955	RIKEN cDNA 1110007A13 gene Gene [Source:MGI Symbol;Acc:MGI:1920977]
ENSMUSG00000026761	Orc4l	ILMN_2600085	oqIxq_IeTAAbHnr4M0	10.78	1.1228E-02	1.25	3.7913E-02	0	2	N/A	protein_coding	2	48758344	origin recognition complex, subunit 4-like (S. cerevisiae) Gene [Source:MGI (curated);Acc:MGI:1347043]
ENSMUSG00000029759	Pon3	ILMN_1244130	onTKxzP0QJ3se4Xcjc	10.78	1.1198E-02	0.88	3.7913E-02	0	1	N/A	protein_coding	6	5170852	paraoxonase 3 Gene [Source:MGI (curated);Acc:MGI:106686]
ENSMUSG00000039741	Bahcc1	ILMN_1242613	EK1VTX.X9.e7sRkDps	8.89	1.1268E-02	0.79	3.8129E-02	0	2	N/A	protein_coding	11	120094261	BAH domain and coiled-coil containing 1 Gene [Source:MGI (curated);Acc:MGI:2679272]
ENSMUSG00000015451	C4a	ILMN_2911128	ceIUKFOe5N41IClG9o	8.89	1.1310E-02	0.91	3.8129E-02	0	2	N/A	protein_coding	17	34946037	complement component 4A (Rodgers blood group) Gene [Source:MGI (curated);Acc:MGI:98320]
ENSMUSG00000042812	Foxf1a	ILMN_2667396	9MQSmijfHNFJK0XFCE	8.89	1.1302E-02	0.92	3.8129E-02	0	1	N/A	protein_coding	8	123608374	forkhead box F1a Gene [Source:MGI Symbol;Acc:MGI:1347470]
ENSMUSG00000050234	Gja4	ILMN_2737704	0V6v9NEVR916gAkeOQ	9.26	1.1294E-02	1.11	3.8129E-02	0	1	N/A	protein_coding	4	126988665	gap junction protein, alpha 4 Gene [Source:MGI (curated);Acc:MGI:95715]
ENSMUSG00000061578	Ksr2	ILMN_3028295	NGixOfNe6OikoSr56k	8.94	1.1301E-02	0.87	3.8129E-02	0	1	N/A	protein_coding	5	117864009	kinase suppressor of ras 2 Gene [Source:MGI Symbol;Acc:MGI:3610315]
ENSMUSG00000021822	Plau	ILMN_2629582	ldSHuOapT_t9TuOdRs	8.94	1.1327E-02	0.91	3.8129E-02	0	1	N/A	protein_coding	14	21655929	plasminogen activator, urokinase Gene [Source:MGI Symbol;Acc:MGI:97611]
ENSMUSG00000019761	Krt10	ILMN_2849285	xi3fTGpR6Ehu6AEwO0	8.99	1.1372E-02	1.21	3.8404E-02	0	1	N/A	protein_coding	11	99246568	keratin 10 Gene [Source:MGI (curated);Acc:MGI:96685]
ENSMUSG00000026672	Optn	ILMN_2676606	ouWEapCBS4d4Ukh8Xs	10.78	1.1354E-02	0.90	3.8404E-02	0	2	N/A	protein_coding	2	4941688	optineurin Gene [Source:MGI (curated);Acc:MGI:1918898]
ENSMUSG00000030615	Tmem126a	ILMN_2803627	3rrexXNf_nMVtDqpfk	9.26	1.1379E-02	1.22	3.8404E-02	0	1	N/A	protein_coding	7	97599210	transmembrane protein 126A Gene [Source:MGI (curated);Acc:MGI:1913521]
ENSMUSG00000070471	AC119873.1	ILMN_3026210	Er1JXuvXi6IYX3nvpQ	8.89	1.1532E-02	0.85	3.8535E-02	0	1	N/A	protein_coding	3	58420222	Protein FAM194A [Source:UniProtKB/Swiss-Prot;Acc:D3Z6S9]
ENSMUSG00000051212	Gpr183	ILMN_1220101	WlUWlDkeI1IUjYohAA	8.99	1.1497E-02	0.88	3.8535E-02	0	1	N/A	protein_coding	14	122351854	G protein-coupled receptor 183 Gene [Source:MGI Symbol;Acc:MGI:2442034]
ENSMUSG00000050957	Insl6	ILMN_2677859	He7jKORQIIjpbZuXVc	8.93	1.1473E-02	0.82	3.8535E-02	0	1	N/A	protein_coding	19	29395836	insulin-like 6 Gene [Source:MGI Symbol;Acc:MGI:1351595]
ENSMUSG00000029547	Ints1	ILMN_1222829	TleJV_KeiTUeseAtd8	10.13	1.1458E-02	0.82	3.8535E-02	0	1	N/A	protein_coding	5	140227237	integrator complex subunit 1 Gene [Source:MGI Symbol;Acc:MGI:1915760]
ENSMUSG00000031805	Jak3	ILMN_1219155	Z91ZQ3hu6J9ouu_xic	8.99	1.1502E-02	0.87	3.8535E-02	0	1	N/A	protein_coding	8	74200195	Janus kinase 3 Gene [Source:MGI (curated);Acc:MGI:99928]
ENSMUSG00000025208	Mrpl43	ILMN_2633805	09lYaBUotssxuBWZW4	9.26	1.1535E-02	0.89	3.8535E-02	0	2	N/A	protein_coding	19	45079504	mitochondrial ribosomal protein L43 Gene [Source:MGI Symbol;Acc:MGI:2137229]
ENSMUSG00000046432	Ngfrap1	ILMN_2943599	Kh9rT1VeI1Me4dWeyU	8.94	1.1516E-02	0.84	3.8535E-02	0	1	N/A	protein_coding	X	132804800	nerve growth factor receptor (TNFRSF16) associated protein 1 Gene [Source:MGI (curated);Acc:MGI:1338016]
ENSMUSG00000025812	Pard3	ILMN_3136369	oReJ5U2ISB6OFiBko0	10.78	1.1453E-02	0.90	3.8535E-02	0	1	N/A	protein_coding	8	129587793	par-3 (partitioning defective 3) homolog (C. elegans) Gene [Source:MGI (curated);Acc:MGI:2135608]
ENSMUSG00000027351	Spred1	ILMN_2490252	NJWfB17XDk33RMieHo	8.94	1.1529E-02	1.16	3.8535E-02	0	1	N/A	protein_coding	2	116947110	sprouty protein with EVH-1 domain 1, related sequence Gene [Source:MGI (curated);Acc:MGI:2150016]
ENSMUSG00000028172	Tacr3	ILMN_2860586	E0qSKQ_XrLA0y6PNEk	8.89	1.1530E-02	1.10	3.8535E-02	0	2	N/A	protein_coding	3	134491971	tachykinin receptor 3 Gene [Source:MGI Symbol;Acc:MGI:892968]
ENSMUSG00000056665	4930572J05Rik	ILMN_3065373	KRnnOfl8ue0KoCeQVs	8.94	1.1613E-02	1.24	3.8767E-02	0	3	N/A	protein_coding	15	74551664	RIKEN cDNA 4930572J05 gene Gene [Source:MGI Symbol;Acc:MGI:1925301]
ENSMUSG00000023067	Cdkn1a	ILMN_2846775	ifqpwqJ0ShHiQ6eNf0	9.24	1.1597E-02	1.12	3.8767E-02	0	3	N/A	protein_coding	17	29227924	cyclin-dependent kinase inhibitor 1A (P21) Gene [Source:MGI (curated);Acc:MGI:104556]
ENSMUSG00000061991	Hist1h2af	ILMN_2795040	ot6GaQEq6Qp2ZQpQhU	10.78	1.1564E-02	1.30	3.8767E-02	0	2	N/A	protein_coding	13	23625775	histone cluster 1, H2af Gene [Source:MGI (curated);Acc:MGI:2448309]
ENSMUSG00000013766	Ly6g6e	ILMN_2991389	NVirdCBIqcX6oFMCLs	9.56	1.1585E-02	1.13	3.8767E-02	0	1	N/A	protein_coding	17	35213887	lymphocyte antigen 6 complex, locus G6E Gene [Source:MGI Symbol;Acc:MGI:1917524]
ENSMUSG00000089862	RP23-31E23.3	ILMN_2706176	3nlxLx30v9TK0xea.U	9.26	1.1597E-02	1.12	3.8767E-02	0	1	N/A	protein_coding	6	8209288	Glucocorticoid-induced transcript 1 protein (Thymocyte/spermatocyte selection protein 1)(Testhymin)(Glucocorticoid-induced gene 18 protein) [Source:UniProtKB/Swiss-Prot;Acc:Q8K3I9]
ENSMUSG00000047090	1110012D08Rik	ILMN_1221251	0Jx4U9wd1dd4914UI0	9.26	1.1750E-02	0.85	3.8833E-02	0	1	N/A	protein_coding	10	128237092	RIKEN cDNA 1110012D08 gene Gene [Source:MGI Symbol;Acc:MGI:1921077]
ENSMUSG00000017307	Acot8	ILMN_2983587	fe5Uoq7jWPgl0rtIiw	8.89	1.1684E-02	0.84	3.8833E-02	0	2	N/A	protein_coding	2	164618268	acyl-CoA thioesterase 8 Gene [Source:MGI (curated);Acc:MGI:2158201]
ENSMUSG00000028059	Arhgef2	ILMN_2782446	lThZej_XuHvb1dRYV8	8.94	1.1731E-02	0.85	3.8833E-02	0	1	N/A	protein_coding	3	88425047	rho/rac guanine nucleotide exchange factor (GEF) 2 Gene [Source:MGI Symbol;Acc:MGI:103264]
ENSMUSG00000040006	BC013529	ILMN_2637630	ZBV8X4ORSj8wy4TrdE	8.99	1.1653E-02	0.90	3.8833E-02	0	1	N/A	protein_coding	10	7487745	Uncharacterized protein C6orf72 homolog Precursor [Source:UniProtKB/Swiss-Prot;Acc:Q91WR6]
ENSMUSG00000038215	BC088983	ILMN_2541142	0J5BEagLjrYYgpegQU	9.26	1.1734E-02	0.89	3.8833E-02	0	2	N/A	protein_coding	8	59010319	Uncharacterized protein KIAA1712 [Source:UniProtKB/Swiss-Prot;Acc:Q5HZK1]
ENSMUSG00000026247	Ecel1	ILMN_2756900	fKHdU4FW1MLne7riXo	8.89	1.1663E-02	0.82	3.8833E-02	0	1	N/A	protein_coding	1	89044230	endothelin converting enzyme-like 1 Gene [Source:MGI (curated);Acc:MGI:1343461]
ENSMUSG00000020832	Eral1	ILMN_2734969	odL3apvXeXKt0tL7Mo	9.56	1.1652E-02	0.78	3.8833E-02	0	1	N/A	protein_coding	11	77886878	Era (G-protein)-like 1 (E. coli) Gene [Source:MGI (curated);Acc:MGI:1889295]
ENSMUSG00000070427	Il18bp	ILMN_2477962	HqUpJzXp4l8idQgnPY	8.93	1.1685E-02	0.81	3.8833E-02	0	1	N/A	protein_coding	7	109163593	interleukin 18 binding protein Gene [Source:MGI Symbol;Acc:MGI:1333800]
ENSMUSG00000033174	Mgll	ILMN_2857957	0JVL18iMqgSXV1FO4k	9.26	1.1693E-02	0.79	3.8833E-02	0	3	N/A	protein_coding	6	88674406	monoglyceride lipase Gene [Source:MGI (curated);Acc:MGI:1346042]
ENSMUSG00000028647	Mycbp	ILMN_2933756	uXqStLw6.oj0c103sU	10.06	1.1664E-02	1.12	3.8833E-02	0	1	N/A	protein_coding	4	123582075	c-myc binding protein Gene [Source:MGI (curated);Acc:MGI:1891750]
ENSMUSG00000028923	Necap2	ILMN_2796400	rTJ6VH4a1eun3oqCew	9.09	1.1679E-02	1.17	3.8833E-02	0	1	N/A	protein_coding	4	140622427	NECAP endocytosis associated 2 Gene [Source:MGI (curated);Acc:MGI:1913397]
ENSMUSG00000023048	Prr13	ILMN_2657516	WeegLkt38frid.6hWE	10.06	1.1665E-02	0.86	3.8833E-02	0	1	N/A	protein_coding	15	102289647	proline rich 13 Gene [Source:MGI Symbol;Acc:MGI:1913401]
ENSMUSG00000027956	Tmem144	ILMN_2789346	ikRMbu5Ov0j_hE9yL4	9.24	1.1693E-02	0.88	3.8833E-02	0	2	N/A	protein_coding	3	79617075	transmembrane protein 144 Gene [Source:MGI Symbol;Acc:MGI:1917902]
ENSMUSG00000020091	Eif4ebp2	ILMN_2673566	NiJJEpwhLs9dUrd2V8	8.94	1.1794E-02	0.82	3.9021E-02	0	1	N/A	protein_coding	10	60895243	eukaryotic translation initiation factor 4E binding protein 2 Gene [Source:MGI Symbol;Acc:MGI:109198]
ENSMUSG00000026858	Fam73b	ILMN_2765936	uokldOR7fhPU9P5HxU	10.06	1.1804E-02	0.91	3.9021E-02	0	1	N/A	protein_coding	2	30219753	family with sequence similarity 73, member B Gene [Source:MGI (curated);Acc:MGI:1922035]
ENSMUSG00000028051	Hcn3	ILMN_2808472	lpXX7URQuINRt5Uey0	8.94	1.1767E-02	0.78	3.9021E-02	0	1	N/A	protein_coding	3	88949996	hyperpolarization-activated, cyclic nucleotide-gated K+ 3 Gene [Source:MGI (curated);Acc:MGI:1298211]
ENSMUSG00000041037	Irgq	ILMN_2756157	WcrHg6iyrc5lILu01I	10.06	1.1815E-02	1.20	3.9021E-02	0	3	N/A	protein_coding	7	25315708	immunity-related GTPase family, Q Gene [Source:MGI Symbol;Acc:MGI:2667176]
ENSMUSG00000022577	Ly6h	ILMN_1241465	WPUlPmdYJLlJUWMW.s	8.99	1.1766E-02	0.79	3.9021E-02	0	3	N/A	protein_coding	15	75381698	lymphocyte antigen 6 complex, locus H Gene [Source:MGI (curated);Acc:MGI:1346030]
ENSMUSG00000031227	Magee1	ILMN_1220482	0p6fV.7ec_7Agxwb9U	9.26	1.1794E-02	0.91	3.9021E-02	0	1	N/A	protein_coding	X	102315735	melanoma antigen, family E, 1 Gene [Source:MGI (curated);Acc:MGI:2148149]
ENSMUSG00000046160	Olig1	ILMN_2760105	uWD8HpP8.hdwd7V14E	10.06	1.1849E-02	1.24	3.9021E-02	0	1	N/A	protein_coding	16	91270017	oligodendrocyte transcription factor 1 Gene [Source:MGI (curated);Acc:MGI:1355334]
ENSMUSG00000031751	Amfr	ILMN_2722902	fjvgw1E5dCSHa1SNp0	8.89	1.1884E-02	0.91	3.9290E-02	0	1	N/A	protein_coding	8	96495488	autocrine motility factor receptor Gene [Source:MGI (curated);Acc:MGI:1345634]
ENSMUSG00000071847	Apcdd1	ILMN_2965660	idQuBQ1Xu16dEe68q4	9.24	1.1948E-02	0.86	3.9290E-02	0	1	N/A	protein_coding	18	63081981	adenomatosis polyposis coli down-regulated 1 Gene [Source:MGI Symbol;Acc:MGI:3513977]
ENSMUSG00000043962	Thrap3	ILMN_3107945	6qKI7efuu5frjn_Qq0	8.89	1.1901E-02	1.12	3.9290E-02	0	1	N/A	protein_coding	4	125841326	thyroid hormone receptor associated protein 3 Gene [Source:MGI (curated);Acc:MGI:2442637]
ENSMUSG00000032936	Camkv	ILMN_1243596	NkmM6op.13_3FNIp4o	8.94	1.1980E-02	1.49	3.9495E-02	0	1	N/A	protein_coding	9	107838251	CaM kinase-like vesicle-associated Gene [Source:MGI Symbol;Acc:MGI:2384296]
ENSMUSG00000007603	Dus3l	ILMN_2904979	x0aI0CBIpHqE3bXWJk	8.99	1.1999E-02	0.87	3.9495E-02	0	3	N/A	protein_coding	17	56904201	dihydrouridine synthase 3-like (S. cerevisiae) Gene [Source:MGI Symbol;Acc:MGI:2147092]
ENSMUSG00000053436	Mapk14	ILMN_2721809	TvobhK37vytCu3XdLk	10.06	1.1975E-02	0.89	3.9495E-02	0	1	N/A	protein_coding	17	28828287	mitogen-activated protein kinase 14 Gene [Source:MGI (curated);Acc:MGI:1346865]
ENSMUSG00000003380	Rabac1	ILMN_2710112	Hp7ff6Ze8T3c3mRvks	8.93	1.2013E-02	1.34	3.9495E-02	0	2	N/A	protein_coding	7	25754780	Rab acceptor 1 (prenylated) Gene [Source:MGI Symbol;Acc:MGI:1201692]
ENSMUSG00000020142	Slc1a4	ILMN_2888552	TPOygeiehLgFV6ekdI	10.26	1.1967E-02	0.84	3.9495E-02	0	1	N/A	protein_coding	11	20202183	solute carrier family 1 (glutamate/neutral amino acid transporter), member 4 Gene [Source:MGI (curated);Acc:MGI:2135601]
ENSMUSG00000029578	Wipi2	ILMN_2784957	rK0kdHvqORGsiUJdJI	9.09	1.1951E-02	0.88	3.9495E-02	0	2	N/A	protein_coding	5	143105496	WD repeat domain, phosphoinositide interacting 2 Gene [Source:MGI (curated);Acc:MGI:1923831]
ENSMUSG00000090231	Cfb	ILMN_2612895	cUo_5ahd7lF7gkLd3c	8.89	1.2114E-02	0.85	3.9741E-02	0	1	N/A	protein_coding	17	34993319	complement factor B Gene [Source:MGI (curated);Acc:MGI:105975]
ENSMUSG00000000531	Grasp	ILMN_2596396	6pJeh71Fv95M7594FE	8.89	1.2051E-02	0.87	3.9741E-02	0	2	N/A	protein_coding	15	101054638	GRP1 (general receptor for phosphoinositides 1)-associated scaffold protein Gene [Source:MGI Symbol;Acc:MGI:1860303]
ENSMUSG00000028278	Rragd	ILMN_2775202	ZPwCK0QL36Z2.n20iI	8.99	1.2086E-02	0.79	3.9741E-02	0	1	N/A	protein_coding	4	33070012	Ras-related GTP binding D Gene [Source:MGI (curated);Acc:MGI:1098604]
ENSMUSG00000035493	Tgfbi	ILMN_2834379	loCX6Tr3sCd_xZ6IBo	8.94	1.2126E-02	1.21	3.9741E-02	0	1	N/A	protein_coding	13	56710947	transforming growth factor, beta induced Gene [Source:MGI Symbol;Acc:MGI:99959]
ENSMUSG00000024981	Acsl5	ILMN_2892222	KteL6gQJHupCtjkOXk	8.94	1.2154E-02	0.80	3.9945E-02	0	1	N/A	protein_coding	19	55328426	acyl-CoA synthetase long-chain family member 5 Gene [Source:MGI Symbol;Acc:MGI:1919129]
ENSMUSG00000021000	Ctage5	ILMN_2653619	WRKKXhJvG3xaS0.W3Q	8.99	1.2186E-02	0.87	3.9945E-02	0	2	N/A	protein_coding	12	60230781	CTAGE family, member 5 Gene [Source:MGI Symbol;Acc:MGI:1346056]
ENSMUSG00000002012	Pnck	ILMN_1244364	iVO2eUV3OgHiiu9ALo	9.01	1.2225E-02	0.80	3.9945E-02	0	1	N/A	protein_coding	X	70901333	pregnancy upregulated non-ubiquitously expressed CaM kinase Gene [Source:MGI (curated);Acc:MGI:1347357]
ENSMUSG00000057223	RP23-5F24.2	ILMN_2999032	oktSLU1tdEgskTjFLg	9.56	1.2218E-02	0.93	3.9945E-02	0	1	N/A	protein_coding	6	12049518	N/A
ENSMUSG00000039683	Sdk1	ILMN_2728889	TiaIZuv.kvn7pLJI7k	10.13	1.2196E-02	0.78	3.9945E-02	0	1	N/A	protein_coding	5	141717444	sidekick homolog 1 (chicken) Gene [Source:MGI (curated);Acc:MGI:2444413]
ENSMUSG00000054931	Zkscan4	ILMN_2824954	itI9ea3ycVz7l_5Ork	9.01	1.2206E-02	0.86	3.9945E-02	0	1	N/A	protein_coding	13	21570776	zinc finger with KRAB and SCAN domains 4 Gene [Source:MGI Symbol;Acc:MGI:3649412]
ENSMUSG00000027742	Cog6	ILMN_2974945	iKe_1fXnx.Tl65K.s4	9.24	1.2324E-02	0.79	4.0189E-02	0	2	N/A	protein_coding	3	52786045	component of oligomeric golgi complex 6 Gene [Source:MGI Symbol;Acc:MGI:1914792]
ENSMUSG00000033918	Parl	ILMN_1248719	r0h33RE.onoAjh.L.U	9.09	1.2260E-02	0.82	4.0189E-02	0	2	N/A	protein_coding	16	20279893	presenilin associated, rhomboid-like Gene [Source:MGI (curated);Acc:MGI:1277152]
ENSMUSG00000021852	Slc35f4	ILMN_2807400	l03s2r9145x5aKLqOA	8.94	1.2275E-02	0.78	4.0189E-02	0	1	N/A	protein_coding	14	49918194	solute carrier family 35, member F4 Gene [Source:MGI (curated);Acc:MGI:1922538]
ENSMUSG00000039463	Slc9a8	ILMN_2626535	HReePaxZeR.eXiJuns	8.93	1.2296E-02	0.88	4.0189E-02	0	3	N/A	protein_coding	2	167247212	solute carrier family 9 (sodium/hydrogen exchanger), member 8 Gene [Source:MGI (curated);Acc:MGI:1924281]
ENSMUSG00000001829	Clpb	ILMN_2681446	xlTs97rzjssoLu_dbk	8.99	1.2382E-02	1.18	4.0369E-02	0	1	N/A	protein_coding	7	108812147	ClpB caseinolytic peptidase B homolog (E. coli) Gene [Source:MGI (curated);Acc:MGI:1100517]
ENSMUSG00000032463	Faim	ILMN_2632976	BI5TC6fZMYsRnoD46g	8.89	1.2378E-02	1.24	4.0369E-02	0	2	N/A	protein_coding	9	98886792	Fas apoptotic inhibitory molecule Gene [Source:MGI Symbol;Acc:MGI:1344387]
ENSMUSG00000003299	Mrpl4	ILMN_1257408	oE_6PV6JxUaSFVLF4Q	9.56	1.2422E-02	0.80	4.0369E-02	0	1	N/A	protein_coding	9	20807181	mitochondrial ribosomal protein L4 Gene [Source:MGI Symbol;Acc:MGI:2137210]
ENSMUSG00000021224	Numb	ILMN_2727692	uAZSe1cZNDi_X1HOSI	10.06	1.2375E-02	1.09	4.0369E-02	0	3	N/A	protein_coding	12	85134984	numb gene homolog (Drosophila) Gene [Source:MGI (curated);Acc:MGI:107423]
ENSMUSG00000025608	Podxl	ILMN_2604494	6flSiPqouzvsuhKrcA	8.89	1.2393E-02	1.28	4.0369E-02	0	1	N/A	protein_coding	6	31469488	podocalyxin-like Gene [Source:MGI (curated);Acc:MGI:1351317]
ENSMUSG00000041544	Ptchd2	ILMN_1259867	Qeh_ReHgdeVF0BfRdU	9.09	1.2387E-02	0.90	4.0369E-02	0	1	N/A	protein_coding	4	147614373	patched domain containing 2 Gene [Source:MGI (curated);Acc:MGI:2444403]
ENSMUSG00000027748	Trpc4	ILMN_1221193	xl5.5.Rb4.xC797wMA	8.99	1.2442E-02	0.86	4.0369E-02	0	1	N/A	protein_coding	3	53959979	transient receptor potential cation channel, subfamily C, member 4 Gene [Source:MGI Symbol;Acc:MGI:109525]
ENSMUSG00000034958	Atcay	ILMN_2629103	cqUeCFVQEohViqfDPc	8.89	1.2517E-02	0.86	4.0610E-02	0	1	N/A	protein_coding	10	80667253	ataxia, cerebellar, Cayman type homolog (human) Gene [Source:MGI (curated);Acc:MGI:2448730]
ENSMUSG00000028626	Col9a2	ILMN_2945030	WqogxfiukvfKUlec_U	8.99	1.2534E-02	0.78	4.0610E-02	0	1	N/A	protein_coding	4	120711990	collagen, type IX, alpha 2 Gene [Source:MGI (curated);Acc:MGI:88466]
ENSMUSG00000038970	Lmtk2	ILMN_2681474	6Bu6b_vHgl50pgnq34	9.19	1.2519E-02	0.90	4.0610E-02	0	1	N/A	protein_coding	5	144861305	lemur tyrosine kinase 2 Gene [Source:MGI Symbol;Acc:MGI:3036247]
ENSMUSG00000021868	Ppif	ILMN_3002181	reXhdOe90IqC7fekp8	9.09	1.2474E-02	0.89	4.0610E-02	0	1	N/A	protein_coding	14	26513640	peptidylprolyl isomerase F (cyclophilin F) Gene [Source:MGI (curated);Acc:MGI:2145814]
ENSMUSG00000036751	Cox6b1	ILMN_2616405	KeVX_Eln1UFIFIcIHs	8.94	1.2583E-02	0.81	4.0704E-02	0	1	N/A	protein_coding	7	31401994	cytochrome c oxidase, subunit VIb polypeptide 1 Gene [Source:MGI Symbol;Acc:MGI:107460]
ENSMUSG00000021000	Ctage5	ILMN_1259488	WESil4Sbxt8WktP1t0	10.09	1.2582E-02	0.89	4.0704E-02	0	2	N/A	protein_coding	12	60230781	CTAGE family, member 5 Gene [Source:MGI Symbol;Acc:MGI:1346056]
ENSMUSG00000063897	Dhrsx	ILMN_2436890	6JR._lnuGXuF27hXI4	8.89	1.2639E-02	1.18	4.0704E-02	0	2	N/A	protein_coding	NT_166291	15881	dehydrogenase/reductase (SDR family) X chromosome Gene [Source:MGI Symbol;Acc:MGI:2181510]
ENSMUSG00000047495	Dlgap2	ILMN_2937484	HU8REST9f0F2efCYRo	9.24	1.2574E-02	1.24	4.0704E-02	0	2	N/A	protein_coding	8	14095865	discs, large (Drosophila) homolog-associated protein 2 Gene [Source:MGI (curated);Acc:MGI:2443181]
ENSMUSG00000046861	Hectd3	ILMN_2687372	rlyG8B9dwq65EV9TxU	9.09	1.2588E-02	0.78	4.0704E-02	0	1	N/A	protein_coding	4	116667922	HECT domain containing 3 Gene [Source:MGI (curated);Acc:MGI:1923858]
ENSMUSG00000032599	Ip6k2	ILMN_3132262	lrk4qUo56czf6nkiXg	8.94	1.2617E-02	0.87	4.0704E-02	0	2	N/A	protein_coding	9	108698325	inositol hexaphosphate kinase 2 Gene [Source:MGI Symbol;Acc:MGI:1923750]
ENSMUSG00000026764	Kif5c	ILMN_1216662	0XpXaAHenN1yvcA4I4	9.26	1.2553E-02	1.14	4.0704E-02	0	1	N/A	protein_coding	2	49474818	kinesin family member 5C Gene [Source:MGI (curated);Acc:MGI:1098269]
ENSMUSG00000028245	Nsmaf	ILMN_2688569	3n7_oXX6JALS4mj0qU	9.26	1.2637E-02	0.86	4.0704E-02	0	2	N/A	protein_coding	4	6323354	neutral sphingomyelinase (N-SMase) activation associated factor Gene [Source:MGI (curated);Acc:MGI:1341864]
ENSMUSG00000032582	Rbm6	ILMN_1252216	0S4c4oIoIIoEp117kk	9.26	1.2598E-02	1.10	4.0704E-02	0	2	N/A	protein_coding	9	107675896	RNA binding motif protein 6 Gene [Source:MGI Symbol;Acc:MGI:1338037]
ENSMUSG00000022466	Rpap3	ILMN_2819530	Ep4XU42hvll3uxPP9c	8.89	1.2581E-02	0.83	4.0704E-02	0	2	N/A	protein_coding	15	97505529	RNA polymerase II associated protein 3 Gene [Source:MGI Symbol;Acc:MGI:1277218]
ENSMUSG00000048930	Tada3l	ILMN_2656604	EjfqmERK6JSU8JLVH0	8.89	1.2575E-02	0.91	4.0704E-02	0	2	N/A	protein_coding	6	113316019	transcriptional adaptor 3 Gene [Source:MGI (curated);Acc:MGI:1915724]
ENSMUSG00000026617	Bpnt1	ILMN_3070466	B86qAv3cAxMtc3.TPM	8.89	1.2737E-02	0.86	4.0838E-02	0	4	N/A	protein_coding	1	187156028	bisphosphate 3'-nucleotidase 1 Gene [Source:MGI (curated);Acc:MGI:1338800]
ENSMUSG00000068245	D14Ertd668e	ILMN_2684848	uZRbqu4.Ovewgi8Uc4	10.06	1.2715E-02	0.90	4.0838E-02	0	2	N/A	protein_coding	14	59966244	PHD finger protein 11 [Source:UniProtKB/Swiss-Prot;Acc:A6H5X4]
ENSMUSG00000035967	Ddx26b	ILMN_1224487	3qotJAQ3F2LnfUf4co	9.26	1.2687E-02	1.29	4.0838E-02	0	1	N/A	protein_coding	X	53708034	DEAD/H (Asp-Glu-Ala-Asp/His) box polypeptide 26B Gene [Source:MGI (curated);Acc:MGI:2442593]
ENSMUSG00000073295	Nudt11	ILMN_2615810	E14q9QIr3jOnrr7t2c	8.89	1.2737E-02	0.84	4.0838E-02	0	1	N/A	protein_coding	X	5624571	nudix (nucleoside diphosphate linked moiety X)-type motif 11 Gene [Source:MGI (curated);Acc:MGI:1930957]
ENSMUSG00000003411	Rab3b	ILMN_1216073	rfoNeVCe0rULUXiAI4	9.09	1.2688E-02	0.88	4.0838E-02	0	1	N/A	protein_coding	4	108551668	RAB3B, member RAS oncogene family Gene [Source:MGI (curated);Acc:MGI:1917158]
ENSMUSG00000024925	Rnaseh2c	ILMN_1259794	fV5hvctJaWlWsjZ99E	8.93	1.2716E-02	0.82	4.0838E-02	0	1	N/A	protein_coding	19	5601873	ribonuclease H2, subunit C Gene [Source:MGI (curated);Acc:MGI:1915459]
ENSMUSG00000031548	Sfrp1	ILMN_2604282	W7nugpB3uTue6KI6l0	10.06	1.2668E-02	0.84	4.0838E-02	0	1	N/A	protein_coding	8	24521974	secreted frizzled-related protein 1 Gene [Source:MGI (curated);Acc:MGI:892014]
ENSMUSG00000037364	Srrt	ILMN_1242239	WFQqUy6LNqF6OVaOO8	10.09	1.2749E-02	0.78	4.0838E-02	0	3	N/A	protein_coding	5	137736939	serrate RNA effector molecule homolog (Arabidopsis) Gene [Source:MGI Symbol;Acc:MGI:1933527]
ENSMUSG00000037470	Uggt1	ILMN_2417316	Wt9Kvp0uS_cJA0t9KI	8.99	1.2709E-02	0.89	4.0838E-02	0	1	N/A	protein_coding	1	36200331	UDP-glucose glycoprotein glucosyltransferase 1 Gene [Source:MGI Symbol;Acc:MGI:2443162]
ENSMUSG00000000295	Hddc2	ILMN_1244187	xnoUu4DjX0pdIM4IXI	8.99	1.2849E-02	1.16	4.1034E-02	0	2	N/A	protein_coding	10	31033188	HD domain containing 2 Gene [Source:MGI (curated);Acc:MGI:1916942]
[truncated: 10,764 more rows]
